# Supplementary material for: Cysteine synthases CYSL-1 and CYSL-2 mediate C. elegans heritable adaptation to P. vranovensis infection
Source: Nat Commun. 2020 Apr 8;11:1741. doi: 10.1038/s41467-020-15555-8 (PMC7142082; doi:10.1038/s41467-020-15555-8)
Supplement: Supplementary file 4 — Supplementary Data 1 [file 41467_2020_15555_MOESM4_ESM.txt]

>000003F|arrow
GCCGCCGGCAACTGGGTACGCGCACGCCGGTACTGCACCACGACGGCCGCGACCTGGCCG
CCGCGCTGCAGACCATCATCGAGATCGGCGACTCGCAGGCCTTGCAGGCAACCATCGCCG
ATGCCTTCCCCGGCGCACGCCTGGAGATCGATGCCGTGCCGGGTGGGGCGTTCGGGGTGT
TGTTCTATCAGGAAGGTTTGTTGCGACCGCTGAGCGCCGCCGAACTGTCAGACGGTACCT
TGCGCTACCTGCTGCTGGTCGCCGCGCTGCTGACCCCAAGGCCGCCAACCATGATGGTGC
TGAACGAGCCGGAAACCAGCTTGCACCCGGACTTGTTGCCAGCGTTGGCGCGCTTGATCG
TTCGCGCCTCGGAGCAGTGTCAGGTGTGGGTGGTGTCACATGCACGCCGCCTGGTGGCAG
CGCTGGAACAGGATGCGAGCTGCAATTCGATCGTGCTGGAGAAGGTGCTGGGGCAGACCC
GCGTAGCCGGTCAGGGGATGCTGGATGAGCCGGCCTGGCACTGGCCGGAGTAAAAACCAA
TCGCGGGGCAAGCCCGCTCCTACCCATTTGTAGGAGCGGGCTTGCCCCGCGAAGGGTTTC
AGATCACGCCGAAACCGGCGTCGGCGCGCGGCGCACGTCCGGTTGTTTCCACGAGTCGGC
AGCGCTTTCTTCGATAGCCTGCTGGATCGCCCGACGACGACGCTCTTCGGCCTGACGGCT
GAAGTACCAGACCATGAAGGTCACCAGCGACACGCTGAGCAGGATCAGGCTGGCCACGGC
GTTGATTTCCGGCTTCACGCCCAGACGCACGGCAGAGAAGACTTCCATCGGCAGGGTGGT
CGAACCCGGGCCCGAGACGAAGCTGGCCAGTACCAGGTCGTCCAGCGACAGAGCAAAGGA
CATCATCCCGCCCGCTGCCAGCGACGGTGCGATCATCGGGATGGTGATCAGGAAGAACAC
CTTCCACGGCCGTGCACCAAGGTCCATGGCCGCTTCTTCGATCGACAGGTCCAGCTCACG
CAGGCGCGCCGATACCACTACCGCCACATAGGCTGCGCAGAAGGTGGTGTGGGCGATCCA
GATGGTGACGATGCCACGCTCCTGCGGCCAGCCGATCATCTGCGCCATGGCCACGAACAG
CAGCAACAGCGACAGACCGGTGATCACCTCGGGCATTACCAACGGTGCGGTAACCAGGCC
ACCGAACAGCGTGCGGCCCTTGAAGCGGGTAACCCGGGTCAGCACGAAGGCGGCCAGGGT
GCCCAGCGCCACGGCGGCGATCGCGGTGTAGCAGGCGATCTCCAGTGAGCGCATCACCGA
GCCCATCAACTGGGTGTTGTCGAGCAGGCCGACGTACCACTTCACCGACCAGCCGCCCCA
CACCGTCACCAGCTTGGAGGCGTTGAACGAGTAGATCACCAGGATCAGCATGGGCAGGTA
GATGAACAGCAGGCCCAGGACCAACATCAATTTGGAGAAACTGAAACGCTTCATGCCCTG
CCCTCCATCTCTTTGGCCTGACTACGGTTGAAGAGCAGAATCGGTACGATCAGGATCGCC
AGCATCACTACCGCCAGGGCAGAGGCCACCGGCCAGTCACGGTTGTTGAAGAACTCTTGC
CAGAGCACTTTACCGATCATCAGGGTTTCCGGGCCGCCAAGCAGCTCAGGAATGACGAAC
TCGCCCACCACCGGAATGAACACCAGCATGCAGCCGGCGATGATGCCGTTCTTCGACAGC
GGCACGGTGATTTTCCAGAAGCTGTTGAAGGTGCTCGAACCCAGGTCCGAGGCCGCCTCA
AGCAGGCTCTGGTCATGCTTCACCAGGTTGGCGTAGAGCGGCAGGATCATGAACGGCAGG
TACGAATAGACCACGCCGATATACACCGCAAGGTTGGTGTTGAGGATCTGCAACGGCTGA
TCGATCCAGCCCAGCCACAGCAGCAGGGCGTTGAGCAGGCCGTTGTTGCTGAGGATGCCC
ATCCAGGCATAGACACGGATCAGGATTGCGGTCCAGGTCGGCATCATGATCAGCAGCAAC
AGTACCGTCTGGGTTTCCTTGCGCGCGTTGGCGATGGCGTAGGCCATCGGATAGCCGATC
AGCAGGCACAGCAGCGTGCTGACGAAGGCCATCTTCAACGACCCCAGGTACGCCGAGATG
TACAGTTCGTCTTCGGTCAACAGGCCATAGTTGGCCAGGTTGAGCACCAGTTGCACCTTG
TCTTCGACGTAGCTGTAGATCTCGGTGTACGGCGGGATCGCCACGTCGGCTTCGGCGAAG
CTGATCTTCAGAACGATGAAGAACGGCAGCATGAAGAACAGGAACAGCCAGATGAACGGC
ACGCCGATCACCACATGGCGCCCCTCGGGCTTTATTCGGTTGAAGGCTCGCTTGAGCTTG
CGGGCGTTCATGAGCGCAGTACCACGCCGCTGTCATCCTCCCACCAGACGTAGACCTGGT
CGTCCCAGGTCGGCCGGGTGCCCTGGCGCTCGGCGTTGGCAACGAACGACTGGACGATCT
TGCCGCCAGGCAGCTCGACGTAGAACACCGAATGGCCACCCAGGTAGGCGATGTCGTGGA
CCTTGCCGCGCGACCAGTTGTGCTCGCAGGTCGGCTGCTCGGTGGTCACCAGCAGTTTTT
CCGGGCGCAGGGCGTAGGTGATGCGCTTGTCTTCCACCGAAGTGGTGACACCGTGGCCGA
CGTAGATCTTGCGCTCAAGCTCGGGGCTGGCGATCACTGCGTGGCCTTCGGCATCGTCGA
CCACTTCGCCCTCGAACAGGTTGACGTTGCCGATGAATTCGCAAACCAGGCGGCTGGTCG
GGGTTTCATAGATGTCGATCGGGCTGCCGATCTGGGCAATCCAGCCCAGGTGCATGATGG
CGATGCGCTGGGCCATGGTCATGGCCTCTTCCTGATCGTGGGTTACCATCACGCAGGTCA
CGCCGACCCGCTCGATGATCTCCACCAGCTCCAGTTGCATCTGCGAGCGCAGCTTCTTGT
CCAGCGCGCCCATCGGCTCATCGAGCAGCAGCAGTTTCGGCCGCTTGGCCAGCGAACGGG
CCAGGGCCACACGCTGACGCTGGCCACCGGAGAGCTGGTGCGGCTTGCGCTTGGCGTACT
GGGTCATGTGCACCAGCTTGAGCATCTCGGCCACGCGGGCGTCGATCTCGGACCTGGGCA
TGCGGTCCTGCTGCAGGCCGAAGGCGATGTTCTGCGCCACGGTCATGTGCGGGAACAATG
CGTACGACTGGAACATCATGTTGATCGGCCGCTCGTAGGGCGGCATATCGGTGATGTCTA
CGCCATCGAGGAAAATGCGCCCTTCGGTGGGCCGTTCGAAGCCGGCGAGCATGCGCAGCA
AGGTGGATTTGCCCGAACCGGAACCACCGAGCAGGGCGAAGATCTCGCCCTTCTTGATTT
CCAGGGACACATCGTCCACGGCGACCGTTTCGTCGAACTTTTTCGTGACCCGGTCGATTT
TGACCAGCACCTGTTTAGGTTGCTGGTCGCCCTCGAGGGCTTTCTTATAGGCACCGGAGG
CAACTGCCATTTGTGAAACTCCCAACAAGATTTTTTGCGTCCGCCCCTGCCGTGACGGAC
CCTGGATTTTTACTTGCCCGACTTGACCTTGGTCCAGCTACGGGTCATCAACCGTTGCAC
CTTGGGAGGCAGCTCGGAGTTGACGTACAACTTGTCCAGCACTTCTTGCGGTGGGTAAAC
CGCTGCGTCGGTTCGCACGCTCTGGTCCATCAGATCGCCAGCCTTGGGGTTCGGGTTGGC
GTAACCGACGTAATCACTGACCTGGGCAATGACCTCAGGCTGCAGCAAATAGTTGATGAA
GGCATGGGCCTCTTTGACATTCTTGGAGTCCTTGGGGATCGCCAGCATGTCGAACCAGAG
GTTGCCGCCTTCCTTGGGAATCGCATAGGCCACCTTGACGCCCTTGCCGGCTTCTTCGGC
GCGGGACTTGGCCTGGAATACATCGCCGGAGAAACCGGCAGCCACGCAGATGTCGCCGTT
GGCAAGGTCGGAGATGTACTTGGAGGAGTGGAAGTAGGTCACGTAGGGACGCACGGCCAG
CAGCTTCTTCTCGGCGTCGGCGTAGTCCTTGGGGTTGGTGCTGTTGGGGTCACGCCCCAT
GTAGTTGAGCACCGCCGGGAGCATCTCGTCGGCCGAGTCGAGGAACGCGACTCCGCACTT
GGAGAGCTTCTTGATGTTCTCCGGCTCGAGCAGCACGGCCCAGGAATCGATCTTGTCGGT
ACCCAGCGCCGCCTTGACCTTGTCGACGTTATAGCCGATGCCATTGGTGCCCCACAGGTA
GGGGACGGCGTACTGGTTGCCCGGGTCGTTCTTTTCCAGGCGCTTCATCAGCGCCGGGTC
GAGGTTCGCATAGTTTGGCAGCAGCGCCTTGTCGAGCTTCTGAAACGCGCCCGCCTTGAT
CTGCTTGCCGAGGAAATGGTTGGACGGCACCACCACGTCATAGCCGGTGCGACCGGCCAG
CAGTTTGCCTTCCAGGGTTTCGTTGGAGTCGAAGACATCTTGCACCGGCTTGATGCCAGT
GGCTTTTTCGAAGTCCGCGAGGGTGGTCTGACCGATGTAGTCGGACCAGTTATAAATGTG
CACCGTGGGCGCCGCTTGGACGCTGATCGCCAGCGTCAGACCCGCTCCAGCCAACATGGC
CTTGCGAAATACAGAAATAGACAAGTGGGAGGTCCTCACAAATGTGCCCGTGGCAAACGG
CAGAAATACCTGCCGGATAAGCAAACCGGCGCGCAACTTACCTTCGATGCACTCATGCCG
CAAAAAAAATTTGTGCTTTCATGCTCCCCGGGCGGGATTTACACCGCGCCCAGGGAGGTC
ACCGCTGTTACTTGCCCGACTTGATCTTGGTCCAGCTGCGCGTGATTTCGCGCTGGGCCT
TGGCACCCGGGTCAGCAATTGCGTACAGCTGCTTCTTCACATCAGCCGGTGGGTAGATGC
TCGGATCGCCCGAGATGTCCTTGTCCACCAGTGCGGTGGCCGCCTTGTTGCCGTTCGGGA
AACGGACGGCATTGGTGATCTCGGCCATGATTTCCGGCTGCATCAGGAAATCCATGAACT
TGTAGGCGGCGTCGACGTTGACGGCATCTTTAGGGATGGCAACCATGTCGTAGAAGGTAC
CGGCGCCTTCTTTCGGAATGATGTAGTCGAGCTTGACCTTGTCGCCGGCTTCGTGGGCAC
GTGCCTTGGACTGCTCCAGGTCACCCGAATAACCTACGGCCACGCAGATGTTGCCGTTGG
CCAGGTCCGAGATGTACTTGGAGGAGTGGAAGTAGCCGATCGAAGGACGCACGCTGAGGA
ACAGGTCTTCGGCGGCTTTGAGGTCTTCTTTTTTCGTGCTGTTGGTCGGCTTGCCCAGGT
AGTGCAGCGCCGCCGGAATCATCTCGGTCGGGGCATCGAGGAAGCTCACGCCGCAGCTTT
TGAGCTTGGCGATGTTTTCCGGCTTGAACACCACGTCCCAGGAATCGATCTTGTCGACGC
CCAGCGCCGCCTTGACCTTCTCCGGGTTGTAGCCGATGCCGATGGAGCCCCACATGTACG
GGAACGCATGCTTGTTGCCCGGGTCGCTGGCATCGCCAACGGCCTTGAGCAGGTCTTCGT
CGAGGTTCTTCCAGTTTGGCAGCTTGGACTTGTCCAGCTCCTGATAGACGCCAGCCTTGA
TCTGCTTGGCCAGGAAGTTGTTCGACGGTACCACCACGTCGTAACCGGACTTGCCTGCCA
GCAACTTGGCTTCGAGGGTTTCGTTGCTGTCGAAGACGTCGTAGACGACCTTGATACCGG
ACTGTTTCTCGAACTTGGCGACGGTCTCTGGTGCGATGTAGTCGGACCAGTTATAGACGT
GCAGTACTTTGTCATCCGCCTGAACAGCACTGGCCATGGCGCCCATCAGGGACACGGCCA
ACAACGTCTTGCCCAATTTCTTCATGCGTAATGCTCCAGAATTTTTTATTTAGCCATCTG
TTCAGCGGCCGGCTTATTCGGCGCAAGCTCCGAGCGACTGAAACAGCCGCTAGTCTGGCA
AGTTACAAGGCGCTCTTTCAACAACAGAGGCGCCTTGAAACCCATTGATGCCATTACGCT
AGCCTAGCACTTGGCTATTTCAGCGCTTCGAGCGTCAGGTCCAGGCATTTGCGCGCCTTT
TCCACCAGCTCGTCGATCTCGGCGTGGCTGATCACCAGCGGCGGCGCAATGATCATGGTG
TCGCCCACGGCGCGCATGATCAGGCCGTTGTCGAAGCAGAACTGGCGGCAGATCATGCCC
GCACCCTGGCCTTCGTAACGGGCACGGGTGGCCTTGTCCTTGACCAGCTCGATGGCACCG
AGCATGCCCAGGCCACGCACTTCGCCCACCAGCGGGTGATTGTTGAGCTCACGCAGACGT
TTCTGCAAATACGGTGCCGTTTCGGCCTGAACCCGCTCGATGATCTTCTCGTCGCGCAGG
ATCCGCAGGTTTTCCAGGCCTACCGCCGCCGCCACCGGGTGGCCGGAGTAAGTGAAGCCG
TGGTTGAAGTCGCCGCCTTGGCTAAGCACCTTGGCCACTTCGTCACGTACGATCACACCG
CCCATGGGGATGTAACCGGAGGTCAGGCCCTTGGCGATGGTCATCAGGTCGGGCTTGAGG
TCGTAGTAATCGGAGCCGAACCACTCGCCAGTGCGACCGAAGCCACAGATCACTTCGTCG
GCAATGAACAGGATGTCGTACTTGGCGAGGATCTCCTTGATCTTCGGCCAGTAGGTTTCT
GGCGGAATGATCACCCCGCCGGCGCCCTGGATCGGCTCGGCAATAAAGGCGGCGACCTTG
TCTTCGCCGACTTCGAGGATTTTCTTTTCCAGTTGCTCGGCAGCCCAGACCCCGAACTCG
TCCGGGGTCATGTCGCCGCCCTCACCGAACCAGTATGGCTGCGGGATGTGCTCGATGCCC
GGCAGCGTGCCACCCTGGGCATGCATGCCGCTCATGCCGCCCAGGGCGGCGCCGGCCACG
GTGGAGCCGTGATAGCCATTAATACGGCCAATGATCACCTGTTTCTGCGGCTTGCCCTTG
AGCGCCCAGTAATGGCGGACCATGCGCAGGTTGGTGTCGTTGCCTTCAGAACCGGAACCG
GTGAAGAACACATGGGTCATGCCCTTGGGCGCCACGGCGGTAACCGCCTTGGCCAGCTCC
AGTGCCGGTGGGTGGGCAGTCTGGAAGAACAGGTTGTAGTACGGCAGCTCGCGCATCTGC
TTGGCGGCCACTTCAACCAGCTCTTCACGGCCATAACCGACCGCCACGCACCACAGGCCC
GCCATGCCATCGAGGATCTTGTTGCCCTCGCTGTCCCACAGGTGCACGCCCTCGGCTTTG
GTGATGATCCGCGGCCCCTTCTCTTTCAGCTGTTGGTAGTCACTGAAAGGTGCCAGGTGA
TGCTCACTGCTAAGGGTTTGCCACTCACGGGTTTGCGGGTTGTTGACGCTCATGTGCTTC
TCCGTTTGTTGACGGCCGCGGTCCTGCGGCTCCGGGTTGATCAGACCGCAAACAGCAGGA
ACTCACGTTCCCAGGAGCTGATTACGCGTTTGAAGTTTTCATGCTCGGCGCGTTTGGTGG
CGACGTAGCCGGTAATGAATTTCTTGCCCAGGTAGGGTTCCAGGGCCTTGCAGTTTTCCA
TGCGCTCGAGGGCGTCCTCGATGGTCAGCGGCAGGCGCAGGTTGCGCCGCTCGTAACCAC
GACCCTGTACCGGCGCGCTCGGCTTGATGCCTTCGACCATGCCGATGAAACCGCACAGCA
GGCTGGCGGCGATCGCCAGGTAGGGGTTGGCGTCGGCGCCTGGCAGGCGGTTCTCGACCC
GGCGGTTCTGCGGGCCGGCATCCGGAACACGCAGGCCGACGGTACGGTTCTCTTCGCCCC
ACTCGACGTTCACCGGCGCCGAGGTGTCGGGCAGGAAGCGGCGGAACGAGTTGACGTTGG
GGGCGAACAGCGGCAGCACCACCGGGATGAACTTCTGCAGGCCGCCGACGTGGTTGAGGA
ACAGCTCGCTCATGCGCCCGTCTTCGTCCGAGAAGATGTTCTTGCCGGTGTGCACGTCGA
TGATGCTCTGGTGCAGGTGCATGGCGCTGCCCGGCTCGCCGGTCATCGGCTTGGCCATGA
AGGTGGCGGCGACGTTGTGCTTGAGCGCAGCCTCGCGCATGGTGCGCTTGAACACCAGAA
TCTGGTCGGCCAGCGACAAGGCATTCCCGTGACGGAAGTTGATTTCCATCTGCGCCGTGC
CGTCTTCGTGGATCAGCGTGTCGAGGTCCAGGTTCTGCAGCTCGCACCAGTCGTAGACGT
CCTCGAACAGCGGGTCGAATTCGTTGGCCGCTTCAATAGAGAAGGACTGGCGACCGGTTT
CCGGGCGCCCGGAGCGGCCAATCGGCGGCTGCAGGGGGAAGTCCGGGTCTTCGCAGCGCT
TGGTCAGGTAGAACTCCATCTCTGGCGCCACGATCGGCTGCCAGCCCTTGTCGGCGTAGA
GCTTCAAAACCTTCTTGAGCACGTTGCGCGGCGATAGCTCGACCGGGTTGCCCTGCTTGT
CGTAGGTGTCGTGGATCACCTGGGCGGTCGGCTCGATGGCCCAGGGCACGAGAAACACCG
CGTTCTCGTCGGGGCGGCAGATCATGTCGATGTCGGCCGGGTCGAGCAGTTCGTAATAGA
TGTCGTCATCGACATAGTCGCCGGTCACGGTCTGCAGCAACACGCTCTCGGGCAGGCGCA
TGCCTTTTTCGGCGATGAACTTGTTGGTCGGCGAGATCTTGCCGCGGGTGATACCGGTGA
GGTCGCTGATCAGGCACTCGACTTCGGTGATCTTGTGTTCTTTCAACCAATCGGTGAGCT
GGTCGAGGTTGCTACTCATAAATACCTCAGGAGGTAAATGTCTGGACTGACGTCAGGACG
TGACCCGGAGTGGGCCGTCCCAGACATTCTGGATGCCCCACGGGGCTAAAGCAAAAGTCA
GGCGCAGGGAGGCCGCAACGGGCAGTTCCCGCAAGGCTGACGAGCCCGCTATAGTGATGG
CAGAGGTCATTCGAAGTAGCGTCGACAGCAGGCAGGACGCCTGGGCCGTCAATTATTTCA
GCCGGGGCGCAAGGTGCTGGCGCAGGGCGCAAGCCACCCGCGAGGAATGCGTGCAAACCG
TTCTGCGAACGGCGGGCGATGATGCCGGTTGTCGGCAGGCGTGACATGTAACCCCCGGTA
TTATTGGTGTTATGGGTTGCCACCGAGCTTAGCCTTGTTCATTTTTTTACACAACACCCC
CGTAAAAAATAGAACACGGCCCGCTCAAGATCGCCGTTACCGTACGAAAGCAGCCCTTGT
CGGCGCCCCCAATTGCAGCAAAAATGCCGCTTGAGGGCCATTTTAGGGCATCATGGGGCT
GGCTTGACTTCAGCAAGGCTTTCCGATTGACTGAACCTGCAAGCCCCCATTGATTGATAT
TTTTAACAACAAAGGTGTTGCATCATGTCGGTACCCCCGCGTGCCGTTCAGCTTAACGAA
GCGAACGCGTTCCTTAAGGAACATCCTGAGGTTCTCTACGTTGACCTTCTGATTGCAGAT
ATGAATGGTGTGGTGCGCGGCAAGCGCATCGAGCGCACCAGCCTCCACAAGGTTTACGAG
AAAGGCATCAACCTGCCGGCCTCCCTCTTCGCCCTGGATATCAACGGCTCGACCGTCGAA
AGCACCGGCCTTGGCCTGGACATCGGCGATGCCGACCGCATCTGCTATCCAATCCCGGAC
ACCCTGTCCAACGAGCCCTGGCAAAAGCGCCCGACCGCGCAACTGCTGATGACCATGCAC
GAGCTCGAAGGCGAACCGTTCTTCGCTGACCCGCGGGAAGTCCTGCGCCAGGTCGTGAGC
AAGTTCGACGAGCTGGGCCTGACCATCTGCGCCGCATTCGAGCTTGAGTTCTACCTGATC
GACCAGGAGAACGTGAACGGCCGCCCGCAACCGCCGCGCTCGCCGATCTCCGGCAAACGC
CCGATCTCGACCCAGGTCTACCTGATCGATGACCTCGACGAATACGTCGACTGCCTCCAG
GACATCCTCGAGGGTGCCAAGGAACAAGGCATTCCGGCTGACGCCATCGTCAAGGAAAGC
GCCCCGGCACAGTTCGAAGTCAACCTGCACCACGTTGCCGACCCGATGAAGGCCTGCGAC
TACGCGGTACTGCTCAAGCGCCTGATCAAGAACATTGCCTACGACCATGAAATGGACACC
ACCTTCATGGCCAAGCCCTACCCGGGCCAGGCGGGTAATGGTCTGCATGTCCATATCTCG
GTGCTGGACAAAGATGGCAAGAACATCTTCACCAGCGAGGATCCCGAGCAGAACGCCGCA
CTGCGTCACGCGATCGGCGGTGTGCTCGAGACCCTACCGGCGTCGATGGCGTTCCTGTGC
CCGAACGTCAACTCGTACCGCCGTTTTGGTGCCCAGTTCTACGTGCCGAACTCGCCTAGC
TGGGGCCTGGACAACCGTACCGTGGCCCTGCGCGTGCCGACCGGCACCCCGGACGCCGTG
CGCATCGAACACCGCGTGGCCGGTGCCGATGCCAACCCGTACCTGCTGATGGCCGCTGTA
CTGGCCGGTGTTCACCATGGCCTGACCAACAAGGTCGACCCGGGCGAGCCGGTTGAAGGC
AACTCCTACGAGCAGAACGAGCAGAGCCTGCCGAACAACCTGCGTGATGCCCTGCGCGAA
CTGGACGACAGCGAGATCCTGGCCAGGTACATCGATCCGAAATACATCGATATCTTCGTG
GCCTGTAAAGAGAGCGAGCTGGAGGAGTTCGAACACTCCATCTCCGACCTTGAGTACAAC
TGGTATCTGCATACCGTTTGATGCTTGAGGGCCTTATCGCGGGTCAAGTCGGGTCGCCGC
ACCGCCGCTCCCACAAATATCTTCTGTGGGAGCGGGCTTGACCCGCGATGCTTTACAGCG
CTTTTTCGAAGATCTTCGAATTGCGCTGATAGTTGTACAGCGATGCCCGCGCCGCCGGCA
GCCGCTCGACGCCGCTAGGCACAAAGCCGCGTTCGCGGAACCAGTGCGCCGTGCGCGTCG
TCAGCACGAACAGCGTGTTGAGCCCCATTTCCCGCGCCCGCGTCTCGATCCGTTCCAGCA
ACTCGTCGCCACGACCGCCGTGGCGATACTCCGGGTTCACCGCCAGGCACGCCAGTTCGC
CCGCTTCGGAATCGGCAATCGGGTACAGCGCCGCACAGGCGATGATCATGCCCTCGCGCT
CGACCACACTGAACTGCTCGATCTCACGCTCCAGCACTTCACGCGAACGGCGCACGAGAA
TGCCCTGCTCCTCCAGCGGGCTGATCAGGTCGAGCAAGCCGCCGACATCCTCGATCGCGG
CTTCACGCACCTTCTCGAACTGCTCCTGGGCCACCAGGGTACCGCCACCATCGCGGGTGA
ACAGCTCGGTGAGCAACGCGCCATCTTCGCCATAGCTGACGATATGACTACGCGCCACAC
CGCCCCGGCAGGCTTCGGCGGCGGCATCAAGCAGCTCGCCCTGGTAGTCGCTGCCCAGGC
GCTGCAGGTGCGCCGGCACCTGCTGGGGGCGCAGTTCGCGCACCAGCCGGCCCTGTTCAT
CGAGCAAGCCGCGCTCGGCGCCGAACAGCAGCAGCTTGTCAGCATTCAGTTCAATCGCGG
CGCGAGTGGCGACGTCTTCACAGGCGAGGTTGAAGATCTCGCCGGTGGGCGAATAGCCCA
AAGGCGAAAGCAGGACGATAGAGCGCTCGTCGAGCAGGCGATTGATACCTTTGCGGTCGA
CCCGGCGCACTTCGCCGGTGTGGTGGTAATCAACGCCTTCGACCACGCCGATCGGCCGCG
CGGTAACCAGGTTGCCGGCAGCCACGCGCAGGCGTGAGCCCTGCATCGGCGAGGCGGCCA
TGTCCATCGACAGGCGCGCCTCGATGGCGATGCGCAAGTGGCCTACGGCATCGATCACGC
ATTCAAGCGTCGCCGCATCGGTGATGCGCATGCCGCGGTGGTAGTGCGGGGTCAGGCCGC
GGGCCGCCAGGCGGCTTTCGATCTGCGGGCGCGAGCCGTGGACCAGCACCAGGCGCACGC
CAAGGCTGTGCAGCAGCACCAGGTCGTGAACGATATTGCCGAAGTTGGGGTGCTCGACGC
CGTCACCGGGCAGCATGACCACAAAGGTGCAGTCGCGGTGGGCGTTGATGTAAGGCGAAG
CATGACGCAGCCAATTGACGTATTCGGGCATAACCGGAGAGCCTGTAGAAAATAGGGACA
AGAACGGGAAAGCACACAGCGCTCGAAGGGTTATCGTCGGAACAGGCTTGGCGTCACGCG
CAATCTCCTCTGCAAAACGGTTCAGCTCAGCGGGCAATTACCGGGCTGAGGCAATAATGT
TCGATCAACTCACGCAATAGACGCACGGTAGGCTGCAAGCGTGACATTTCAAGGTATTCG
CCCGGCTGGTGGGCGCAGGCGATGTCGCCGGGGCCCAGTACCAGGGTCTCGCAACCCAGG
CGCTGAAGATAAGGCGCTTCGGTGCCAAAGGCTACCGCTTCGGCGCGATGGCCGGTAAGA
CGTTCGGCGACCCGTACCAGTTCCGCATCGGCGGCCTGCTCGAACGGCGGTACCTCGGGG
AACAGCGGCGCGTAGTCGATGCGCACCTGATGCTGCTCGGCCAGCGGCGCCAGTTTGTGC
CGGATGGCGCTGCGCAGTACTTCAGGGTCCATGCCCGGCAACGGGCGCAGGTCGAACTCC
AGGGCGCACTGCCCGCAGATGCGGTTGGGGTTGTCGCCGCCGTGGATGCAGCCGAAGTTC
ATCGTCGGCTGCGGCACGCTGAACTGGGCGTTGTTGTATTCCTGCTGCCACTGCCGGCGC
AGGTTCATCAGCTCGCCCATCACCTGGTGCATGGCCTCCAGCGCGCTGTGGCCCAGGCTC
GGATCGGACGAATGGCCACTGCGCCCAAGAATGTCGATGCGCTCCATCATCACCCCCTTG
TGCAGGCGGATCGGCTTGAGCCCGGTCGGCTCGCCGATCACCGCCGCACGGCCCAAGGGC
CGCCCGGCCTCGGCCAGGGCGCGGGCGCCGGCCATCGAGCTCTCTTCGTCACAGGTGGCG
AGAATCAACAATGGCTGCTTGAAGTCATGCGTCAGCAGCGGCTGCACGGCCTCGATGATC
AGGGCGAAGAAGCCCTTCATGTCGCAACTGCCCAGGCCCACCCAGCGGCCGTCGACCTCG
GTCAGCTTGAGCGGGTCGGTCTGCCACAGCTCGGGATCATACGGCACGGTATCGCTGTGC
CCGGCCAGCACCAGGCCGCCCGGGCCGCTGCCGTAGCTCGCCAGCAGGTTGTACTTGCCC
GGGGTCACCTGCTGAATGTCACAGGCAAAACCCAGGTCCCCCAGCCAGCCGGCCAGCAGG
TCTATCACCGCACGGTTGGACTGATCCAGCGACGGCTGGGTACAACTGACCGATGGCGCG
GCGATCAGGGCGGCGAACTGCTCTTTGAGCGATGGCAACGGCATGCGCTTTCTCCTTGGG
CGAAGCTCATCATAGGGCCATCCGGCACCGGGAATAAACCGCCGCGAGCCGACTCCTGTA
CACTGCACCCCCAAGACGCTCCCTGTCATTCGAGCCTGGATTACCCAGCAATGCATAAAG
AAACCGAAATCAAACTGCGGGTCAGCCGCGAGACCCTCGCCGCCCTGCGTGAACACCCAT
TGCTGAACAAGCGCAACAAGTCCGGGTGGCAAAGCCGCGAACTGCTCAACCAGTACTTCG
ACACTCCGGAGCGCGACCTGGCCGCCGCCAAGGTCGCCCTGCGCCTGCGCCGCGACGGCG
AGGTGGTCATCCAGACCCTCAAGACCCGCGGCCAGAGCGTCGCCGGCCTGTCCCAGCGCA
ACGAGTTCGAATGGCAGTTGCCCAAGGCCAAGCTCGACCTGAAAAAGCTCGACGCCGAGT
GCTGGCCAGAGCAACTGGCCGATGTCGACAAAAAGACCATCAAGGCGCTGTTCACTACCG
ATTTCACCCGTGAGTACGCCGAAATCGCCTGGGGCCGCGGCAAGGCCAAAGTGGTAATCG
AAGCCGCCCTGGACCTCGGCACCGTGGTCGCCGGCAAGCAAAAAGAAGAGATCTGCGAGC
TGGAGCTCGAGCTGCGCGAAGGCGCCCCCGAAGCCCTGCTGGAACTGGCCGCGGAGCTCT
CGGCCAAGCTGCCGCTGATGCCCTGCGACATCAGCAAGGCCGAGCGCGGCTACCGCCTGC
TCAACGCCGGCAGCTACGCCCTGAGCCTGCCAGCCGCCGAACTGAACGCCGAAATGACTC
TCGACGACGCCTTCGCCGCGTTGGCCTGGCAGCTGCTCGGCAGCAGCCAGCGCCTGGCCG
AACAGTACCGTTTCAACGGTCACTGGCGCCTGCTGCAAGACTGGGTCGAAAACCTCTGGG
AACTGCGTGCCCTGGCCAGCAGCCTCGGCCAGGCCGGCCCACGCGCCAGCACCCGCGAGT
TGCGCAACAGCCTCGACGCCCTGCTCGAAGACTGGCGCCCGCTGGTGCTGGCCGGTGCCG
ACGACGAAGATGTACGCCGCGCAGCGCCCGAGCAGTTCGCCGAGGAACTGCTGGAAACCC
GCTGGGGCCAGTTCTCCCTGGAGACCTCGCGCTGGCTGCTGGCCCGTGCCTGGACCGTCG
AGCGCAACAAGCGCGGCGACCGCCAGGGCGCCGCACAACTGGCCAACTGGCTGAACGTGC
TGCTGGCCGAAGAAGCCAAGGCCCTCAACCTGCCGCTGTACCATCGCCAACCGGAAGACC
TGGCCGAGCAGCTGCCGCGCATCGAGCGCCTGCTGGCCTGGCTGCATCATGCCCGCCAGG
TGCTGGAAAGCCCGGACCTGGACCGCCTGTTCGGCGAGCTGAACAAGCTCCAGGAACTGG
CCAACCTGCCGATCAGCGACGAAGTGCTCGAAGCTCGCGTCCACCAGGCCATGGCCGTGT
TCCAGAGCCGCGGCTGGAAACACCTGCTGCGCAAGTAAGGCTCAAGGCAATACCGGCAAA
CTCGTCGTGGACTTGATTTCGGACAAGGCCACGGTCGAGTTGACCTCCTGGATCCCCGGC
ACCATCGACAGCTTTTCGAAGAAGAACCGTTCGTAGGCTTCGATGTCCGGGGTGACAATG
CGCAGCAGAAAATCCACTGCGCCCATCAGCACATAACACTCCAGCACTTCCGGAAAACCG
CGGATCGCCTCGGTAAACTCGGTGAAGTTGGAGCGCCCGTGGGCGTTGAGTTTGACCTCG
GCGAAAATCTGCGTGTTCAGGCCGATCTTCTTGCGGTCGAGCAGGGTCACCTGGGCGCGA
ATCACCCCCTCCTCTTTCAGGCGTTGTATGCGCCGCCAGCAAGGCGATTGCGACAAGCCC
ACGCGCTCGGCGATCTGCGCGCTGGAGAGCGAGGCATCTTCCTGCAGCAAGGCCAGGATG
CGCCGGTCATAAGCATCCAGTTCGCTGTGCATGATTATTTCTCCAAAGTCATTAGCTGCG
AATTGATCTATTCAAGATTGAACAATATCGCACGATCATAGAGAAGAAATGCCCCGGCCC
GCATGTAAAAATTTCTCCACTTTCTGCGGAGAAACCCATGAGCGCTCTCGAACGGCTGGA
CAGCCCCCTTACGCCCTTGCGCCACGATGTCTGGGCCGCCAACAACGCCCACAGCGATGT
CTGCTATCAACTGCAGGTCGAAGCCGAGCCCGACAGCCTGTGCCGGGTGCTCAACCTGTT
TGCCCTGCAATTTCTGGTACCACATCGCTTGAATGTCGAGCAGCAGGATGACCTGCTCAA
CGTCGAGATTGGCATCAGCGGCCTTAGCTGGCACCGCGCCGAGCTGATTGCGCAAAAAAT
GCGCAACCTGATTTGCGTGAGCGAAGTGCAGTTGAGCACTGCCGGAAAAGCCTGGTAACC
CTTGTTCAGCGGGAAGCCCCGGCTCAGCCGCTAACCTTGCTCAAGCCATCACTGTCGGTG
GCGCGGCAAGGAAGCCCGCAGCCATGCACAACCTTAGCGAAGATCGCTGGCTTGACCTGA
ACACCCTGCTGGACGAGCTGCTGGCCGAGCAACGCATCAGCCCGGCTGATCACGGCAATT
GCCCGCCGGTGCAGCACGACCAGCACCCGCTGGAGTGGGTCGCCAGCCAGCAGCTTGCCG
ACCTGCTTAATCCCGGCCAGCACCTGGACCTCGATAGCCTGTGCCAATGGCTGGCCAGGC
AGGCCGGGCAGCCGTACCTGCGTATCGATCCCCTGGAGATCGACCCCGCCCGCCTCACCG
GCCTGATGTCTGCAGGCTTCGCCCGGCGCCACGGCATCCTCGCGGTGGCCGCCGATACCA
GCGGCGTCACCGTGGCCAGCGCACAACCTTATGTACGCGCCTGGGAAGCGGACCTGACCC
AGGTGCTGCAACGGCCAATCAAGCGCGTGCTGGCCAGCCCGGTGCAGATCCGCCAGCTCA
GCCAGACGTTTTTCCAGGTCGCGCAATCGGTCAGCGGCGCCAGTCAGCAGCAGTCGACGC
CAATCGCTGCGGGTAATCTTGAGCAGTTGCTTGAGCTGGGCGCGCGCGGGGCTGACGCAC
AAGCCAACGATGCGCACATTGTCAGCATCGTCGACTGGCTGTTGCAGTACGCCTTCGAGC
AGCGCGCCAGCGATATCCACCTCGAGCCCCGGCGCGACCAGGGCCAGCTGCGCTTTCGCA
TCGACGGCGTGCTGCACCCGGTCTACCAGTTTCCGGGGCCGGTGACTCTGGCGGTGGTCA
GCCGCCTGAAAAGCCTGGGGCGCATGAATGTCGCAGAAAAACGCCGGCCCCAGGACGGCC
GGATCAAGACCCGCCTGCCAGGCGGCGCAGAGGTCGAGCTGCGGCTGTCGACCCTGCCGA
CCACATTCGGTGAAAAGCTCGTACTGCGTGTTTTCGATCCACAGTTGCTGCAACAGGACT
TTGCCCAACTGGGCCTCGGCGGCGCCGACCTCAAGCGCTGGCTGGCCATGCTCGACCATC
GCCACGGCATTATCCTGGTCACCGGGCCTACCGGCTCGGGCAAAACCAGCACCCTGTACG
CCAGCCTCAAACACCTGGCTACCCCGCAGATCAACCTGTGCACCGTCGAAGACCCGATCG
AGATGGTAGAACCGGCCTTCAACCAGTTGCAGGTGCAACCAGCCATCGACCTCGACTTTG
CCGCCGGCACCCGCGCCCTGCTGCGCCAGGACCCGGATGTCATCATGATCGGCGAAATAC
GCGACCTGGAAACCGCTCAGGTGGCGATCCAGGCCGCCCTCACCGGCCACCTGGTGCTCT
CGACCCTGCATACAAACGATGCCTGCAGCGCCATCACCCGCCTGCTGGAGCTGGGCATTG
CGCCCTACCTGCTCAAGGCCAGCATGATCGGGGTCATGGCCCAGCGCCTGGTGCGTACCC
TGTGCCGGCACTGCAAGGGAGCGCCGCTGGGGTGCCGGGAATGCCGGCACACCGGGTATC
ACGGCCGTAGCGCGATCTTCGAGTTGCTGGGCATCAGCGAAGCGCTCAAGTCACTCATCA
ACCGTGAAGCCGACCTGCCTGGCCTGCGCCAACTGGCGTTGAAGGAAGGGATGCACAGCC
TCAGGCAAAGTGGCCTGGACAAAGTCGCGGCCGGGCAGACAAGCCAGGCTGAAGTGCTTC
GCGTCACGGCCTGAGGCTGCGCCAAAGCTTTTACCCGGGCAGGGAACTAGATCTGCGCAA
AGCCGATCAAAGGCCCCAGTTCACCTCACGTTGGAGTCACCCCCGATGCGCCTCAAATTC
GCAGTCGCCACCCTCGCCCTGCTGTCCCTGCCGGTTGGTTCTGCCATGGCCGATACCTTC
TGGCGCAACGTCATCTCGTCCGGCGCCACCACCGGTTCCACCTACCTGACCTTCAAGGAC
CACAAACTGGTCATGGCGGCCCAGGATGATGCCGGCAGCTACGTCGCCAGCGAAGGCGCG
ATTCGCGGCCCGTACCTGGAAGCGGCGATGCACAAAGTGCGCGCCGACAACCCGGGGCTG
CAAGTCAGCGACATGGAACTGGCCAATGCGATCCTGGCCAAGAATGCGCTAGCCAGCGAG
TAAGCTCGCGACCGCTGTGGGAGCGGATAAATCCCCTCCCACACCAATAGCGCTTCAACG
ATAGTCATCCACCGGCACACAGGCGCAAAACAGGTTCCTGTCGCCATACACATTGTCGAC
GCGATTCACTGCCGGCCAGTACTTGTGCTGCCGCGCATGGGCACTGGGCGCCACGCCCTG
GGCAATGCTGTAGGGCCGCTCCCACACCCCTAGCACATCCTCCAGCGTATGCGGCGCATG
CTTGAGCGGGTTGTCTTCGGCCGGCCAGTTACCCTCCTGCACTTCACGGATCTCGGCGCG
AATGCTCAGCATCGCCTCGACAAAGCGATCCAGCTCGGCCTTCGACTCGCTCTCGGTCGG
CTCGACCATTAGGGTGCCCGGCACCGGGAACGACATGGTCGGCGCGTGGAAACCGTAATC
CATCAAGCGCTTGGCCACATCCTCCTCGGTGATGCCGGTCAAGGCCTTGAGCGGGCGCAG
ATCGAGGATGCATTCATGGGCCACCCGTTCGTTGCGCCCGCGATAAAGCACCGGGAAGGC
GCCGCCCAATTGCTCGGCCAGGTAGTTGGCCGAGAGGATCGCCACCTCGCTGGCATCGGC
CAGTTGCGGGCCCATCATGGCGATGTACATCCAGCTGATCGGCAAAATGCTCGCGCTGCC
CCAGGGCGCGGCGCTGACTGCGGTGTTCTGCGGGTCGGGGCCAGGCAGCGGGATGACCGG
GTGGCTGGCGACAAACGGCGCCAGGTGTGCGCGCACACCGATCGGGCCCATGCCCGGGCC
GCCACCGCCGTGGGGGATGCAGAAGGTCTTGTGCAGGTTCATGTGCGAGACGTCGGCGCC
GATATCCGCTGGCCGCGCCAGGCCGACCTGGGCATTGAGGTTGGCACCGTCCATGTACAC
CTGGCCGCCGTGCGTGTGGATAACCTCGCAGATCTCGCTGATGCCTTCCTCGTACACACC
ATGGGTCGATGGGTAGGTCGCCATCAGGCACGACAGCTTGTCGCCAGCCGCCTGCGCCTT
GGCTTTGAGGTCGGCCAGGTCGACGTTGCCGGCCTGGTCGCACTCGACGATCACCACCTG
CATCCCGGCCATCTGCGCCGAGGCCGGGTTGGTGCCATGGGCCGAGGCCGGGATCAGGCA
GATATCACGTTGCGGTTGATGACGGCTGCGGTGGTACTTGGCAATTGCCATCAGCCCGGC
ATACTCGCCCTGAGCGCCGGAGTTGGGTTGCATGCAGATGGCATCGAAGCCGGTGATCGC
GCACAGCCAGCTTTCCAGCTCGTCGATCATCGCCTTGTAGCCCTGCACCTGCGCGGCCGG
GGCAAAGGGGTGCAGCAGGGCGAAACCCGGCCAGGTGATCGGGATCATCTCGCTGCTGGC
ATTGAGTTTCATCGTGCACGAGCCCAGCGGGATCATCGACTGGTTCAGCGCCAGGTCCTT
GTTCTCCAGCTGCTTAAGGTAGCGCAGCATCTCGGTTTCGCTGTGGTGCAGGTTGAACAC
CGGGTGGCTGAGAAAAGCCGAGCGTCGCACCAATGCCGACGGAATGCCCTCGGGCTGCGC
CAGAGCATCCAGCGCGGCGATATCCAGGCCGTGGTCGGCGCCCAGGAAGATATCGAACAG
GCGCATCACCGTGGTTTCGTCACAGGTCTCGTCGAGGCTCACGCCCAGTTGCCCGCGACC
CAGAATCCGCAGGTTGATCTGCGCCGCCTCGGCGCTTTCGATAATGGCCGTCTGGCTGCC
GCCGACTTCCAGGGTCAGGGTGTCGAAGAAGTGCTCGTTGAGGCGCTTGATGCCCTTGCT
CTCCAGACCTGCAGCCAGCACGAAGGTCAACGCATGCACGCGCTGGGCGATGCGCTGCAG
GCCTTCCGGGCCGTGGTACACCGCATAGAAGGCGGCGATGTTGGCCAGCAGCACCTGGGC
GGTGCAGATGTTGGAGTTAGCCTTCTCGCGGCGGATATGCTGTTCGCGGGTTTGCAGGGC
CATGCGCAACGCGGTGTTGCCGCGGGCATCCTTGGACACGCCGATGATGCGCCCAGGCAT
GGCCCGCTTGAATTCGTCCCGGCAGGCAAAGTACGCCGCATGCGGGCCACCAAAGCCCAT
GGGCACGCCGAAGCGCTGAGAGGAGCCCAGTACCACGTCGGCGCCCTGCTCACCCGGCGG
CATCAGCATCACCAGGCTGAGCAGATCGGCAGCGACGCAGGCCAGCGCCTGCTGGGCATG
CAGCTGAGTGATCAGCGGCCGCAAGTCACGCACTTCGCCGTGGGTATCGGGGTATTGCAG
CAAGGCCCCGAACACCTTGTACTTGGCGAGGTTATCCACAGCGTCGACGATCAGTTCGAA
ACCAAAGCCCTCGGCGCGGGTCTGCAGCACCGAGAGGGTTTGCGGGTGGCAGTGTTCATC
GGCGAAGAAGGCATTGCTTTTCGACTTGGCCACGCGCTTGGCCAGGGCCATGGCTTCTGC
CGCGGCAGTGGCTTCGTCGAGTAACGAGGCGTTGGCGAGGTCCAGGCCGGTGAGGTCGAT
GATCATTTGCTGGAAATTGAGCAAGGCTTCCAGGCGGCCCTGGGCGATTTCCGGTTGATA
CGGGGTATAGGCGGTGTACCAGCCCGGGTTTTCGAGAACGTTACGCAAAATGACGGTTGG
CGTGATGGTGCCGTGATAACCCATGCCGATCAGGCTGGTCCACACCTGGTTCTGCTCGGC
ATAGCCCTTGAGCTTGGCCAAGGCAGCCTGTTCATCGAGGGCCTCAGGCAGCTCCAGTGG
CCGGTTCAAACGGATGCCCGGCGGCACGGTCTGTTCGATCAGCTCGCGGCGGCTGCCAAC
CCCGAGGGTAGCGAGCATGGCCTGCTGCTCCGAGGCATCGGGGCCCAGGTGGCGACGCAG
AAAAGGATTGCGGTCGTGCAGTTGGCTCAGGGACGGCGACTGGGACATAGCGGCTCTCTC
TTCCTCGACCAAGCCTCGAGCGCTCGAGGCATATTGAGTCTAGGAAGAGATTGCCGCCTG
CGTGAAACTATTCGCCGATGGCGGCTTTGTAACCGGCGGCGTCGAGCAATTTGTCCAGCT
CGGCCTTGTCGCTTGGCTTGAGCTTGAAGATCCAGCTGGCGTACGGATCGTTGTTCAGTT
CCTCAGGGCTGTCGGCCAGCGCCTCGTTGACTGCGATCACTTCACCGCTGACCGGTGCGT
AGATGTCGGAAGCTGCCTTGACCGACTCGACCACGCCCGCCGCATCGCCGGCGGCAAAGA
CCTTGCCCACTTCCGCCAGCTCGACGAACACCACGTCACCCAGGGCTTCCTGGGCATGGT
CGCTGATCCCGACAGTCACAGAGCCATCGGCTTCCAGCCGGGCCCATTCGTGGCTTTCGG
CAAAACGCAGGTCGGCGGGGATATTGCTCATAATTGTTGTCCTCGATTGGGTCAGCGGTT
GGCCCGCCAGAATTGGGTTCAGATCAGGATCTTGCCATGGCGCACGAAGGTCGGCTTGAC
CACCCGCACCGGGTACCACTTGCCGCGAATCTCCACCTCGGCACGATCGGCGGTGGCCAT
CGGCACCCGCGCCAGGGCAATGGATTTGCTCAGCGTAGGAGAGAAACTACCACTGGTGAT
CTCCCCTTCGCCAATCCCGGCGACACGGACCACCTGATGGGCGCGTAAAACCCCGCGCTC
TTCGAGCACCAGGCCGACCAGTTTCTGCTCGACGCCATGCTCGATTTCTTCCAGCAGGCC
CTTGCGACCGATGAAGTCACGCGCTGCCGGCTCCCAGGCGATGCTCCAGCCCAGGTTCGA
GGTCAGCGGCGTGTGGGCTTCGTCGATGTCCTGGCCATACAGGTTCATGCCCGCTTCCAG
GCGCAGGGTATCGCGGGCGCCAAGGCCGCTGGGGGCGATGCCGGCGCCGACCAGGTCGTT
GAAAAACGCCGGGGCCTGTACCGCCGGGAAAATGATTTCCAGGCCATCCTCACCGGTATA
ACCGGTGCGGGCGATGAACCAGTCACCATCGGCCAGGCCTTCGAAGGGCTTGAGTTCACG
GATCAAAGCGGCGCGGGCAGCGGTTACCAGCTCCGCGACCTTTTCTCGCGCCTGCGGGCC
CTGGATGGCAAGGATGGCCAGTTCCGGGCGCTCGCTCAGCTCGACCTCGAAGCCGATCAT
CCGCGCCTGCAGCCAGGCCAGGTCCTTGTCGCGGGTCGAGGCGTTGACCACCAGGCGGTA
ACCGTCTTCACAGCGGTAGACGATCATGTCGTCGATCACCCCGCCCTGCTCGTTGAGCAT
GGTGCTGTACAGGGCCTTGCCGGTGGCGTTCAGGCGCGCGACATCATTGGCCAGCACCTG
TTGTAGCCAGGCACCGGCCTGGGCGCCACGGATATCGATCACGGTCATGTGGGATACATC
GAAGACCCCGCAGGCCTGGCGCACCTGATGGTGTTCCTCGACTTGCGAGCCGTAATGCAG
GGGCATATCCCAACCGCCAAAATCGACCATCTTGGCGCCGAGGGCCAAGTGCAGGTCATA
AAGAGGCGTACGCTGTCCCATGGGTTTCTCCTTCCGGGCGTGGCGAGGCTACGGCGGCTG
GCAGCGTTGCAGCTACCCGGTCTGTAGGACCGGCCGCAGCGAATGCCGCGCATTGTAGCT
GCAAGCAAGCAGGCTTACACCCTCAGCGCGTTTGACCGGGGTGGCGGGCCGAACGTCGAA
TCAGGCCGATGACCGGCAGCAAGCCGACCAGCACCAGGGTCAGCGCCGGTAGCGAAGCCC
GCGACCATTCGCCTTCGCTGGTCATCTCGAATACCCGAACCGCCAGGGTATCCCAGCCAA
AGGGGCGCATCAGCAAGGTCGCCGGCATTTCCTTGAGCACGTCGACGAATACCAGCAGCG
CCGCGCTCATGGCACCGGGCACCAGCAAAGGTAGATACACCTTGAAAAACAATCTCGGGC
CACTGACCCCCAGGCTGCGCGAAGCTTCCGGCAAGGACGGGCGAATCCGTCCCAGGCTGT
TTTCCAGCGGGCCGTAGGCCACGGCGATAAAGCGCACCAGATACGCCAGCAACAAGGCCG
ACAGGCTGCCGAGCAGCAACGGCTTGCCGGCACCACCGAGCCAGCCGGACAGCGGCACCA
CCAAGTGGTTATCGAGGTAACTGAAGGCCAGCATGATCGACACTGCCAGCACCGAGCCGG
GCAAGGCATAGCCCAGGTTGGCCAGGCCGACGCCGGCGCGGATGGTCGAGGTCGGCGCCT
GGCGCCGGGCAAACGCCAGCATCAGGGCAACACACACAGTAATCAGTGCCGCCATGGCGC
CCAGGTACAGGGTATGCAGGATCAGCCCGGCATAGCGCTCGTCGAGGTCGAAACGCCCGC
GCTGCCAGAACCACACCAGCAACTGCAGCATCGGCACCACGAAGGCACAGGCGAACACCA
GCAGGCACCAGCTGCTGGCGGCCAGGGCCTTGATGCCCCGCAAGTGATACAAGGCCTGGC
CGCGCGGGCGTTCGTTGCTGCTGCGCACCGCGCCACGAGCCCGGCGCTCGCCGTACAGCA
CCAGCATCACCGCCAGCAACAGCAGGCTGGCCAGTTGCGCGGCGCTTGAGAGGCTGAAGA
AGCCATACCAGGTCTTGTAGATGGCGGTAGTGAAGGTGTCGAAGTTGAACACTGACACCG
CGCCAAAATCCGCCAGGGTTTCCATCAATGCCAGGGCCACCCCGGCACCGATGGCCGGCC
GCGCCATGGGCATGGCAACCCGCCAGAATGCCTGCAGCGGAGACAGCCCCAGAACCCGCG
CCGCTTCCATCAGGCCCTTGCCCTGGGCCAGGAAGGCGTTACGGGCCAGCAGGTAGACGT
AGGGGTAGAACACCAACACCAGCACGGTGATGACCCCGCCGGTAGAACGCACCCGCGGCA
GGCGCAAGGGCCCGAACCATTCGCGCAACAAGCTTTGCACCGGCCCGGCGAAATCCAGCA
GGCCGACAAACACGAACGCCAGCACATAGGCCGGAATCGCGAACGGTAGCATCAAGGCCC
AGTCGAGCCAGCGCCGCCCGGGGAACTCGCACAGGCTGGTGAGCCAGGCCAGGCTCACGC
CCAGCACCGTCACACCAATGCCGACACCGAGGATCAGCGTCAGGGTGTTGCCCAGCAGGC
GGCTCATCTGGGTATCGAGCAGGTGCGACCAGATCTGCAGGTCGACCGACTGCCAGGACA
ACAACAGCACGCTCAGCGGCAGCAGCACCAGGGCGGCGATGATGAAGACCAGGGGGTACC
AGCGGCGTTGGGCGGGGTGGGCCAAAAGGAAAAATCTCTATGTAGAAGCACAGGCTCTGT
GGGAGCGGCCTTGCCCCGCGATTGCATTGTGTCAGTCACATTGCAATCGCGGGGCAAGCC
CGCTCCCACAGGGGGCCGATAAGGGCCCCGGAAGGATAAAGCCTGGCGCTTAGTTCCAGC
CAGCCCGATCCATCAGGCGGATGGCTTCGGCCTGGCGTTTGCCGGCCACTTCCACAGCAA
TGCTGTCGGCCTTGAAGGTGCCCCAGGCAGCCACTTCTTCAGATGGCGCCACGGCCGGGT
TGGCCGGGAACTCCTGGTTCACGCCGGCGAAGATTTTCTGCGCCTCGGCGCCGGTCATCC
ATTCGACCAGCTTCTTCGCCGCCTCAGGGTGCGGCGCATATTTGGTCAGGCCGATACCCG
AGAGGTTGACGTGCACGCCACGGTCAGCCTGGTTGGGCCAGAACAGCTTGACTGCCAGCT
TGGGGTTTTCCTTGTGCAGGCGGCCGTAGTAGTAGGTGTTGACGATGCCGACGTCGCACT
GGCCGGCGTTGATCGCCTGGAGCAAGGCGGTGTCGTCGGAGAACACATCGGTGGACAGGT
TGTTGACCCAGCCCTTGATGATCTCTTCGGTTTTTTGCTCGCCATGGGTTTCGATCAGGG
TAGCGGTCAGCGACTGGTTGTAGACCTTCTTCGCCGTACGCAGGCACAGGCGACCTTCCC
AGTTTTTGTCGGCCAGTGCCTCGTAGGTGCTCAGCTCTTCGGGTTTGACCCGCTCGGTGG
AGTAGGCGATGGTCCGTGCGCGCAGGCTCAGGCCGGTCCAGTCGTGGGACGAGGCGCGGT
ACTGGGCGGGGATGTTCTTGTCGATGACGTCCGACTTGATCGGCTGCAGGATGCCCATCT
GCTCGGCCTGCCAGAGGTTGCCGGCGTCGACGGTGAGCAGCAGGTCGGCGGTGGCGTTCT
CGCCCTCGGCCTTGATCCGCTGCATCAGCGGCGCTTCCTTGTCGGTGATGAACTTGATCT
TCACCCCGGTTTCTTTGGTGTAGGCATCGAATACCGGTTTGATCAGCTCGTCGATGCGCG
AGGAATACACCACCACCTCGTCCGCCGCCTGGGCGGCCGTGCCGAACAGGGTCAGAGCCA
GGGCGGCCATTACGTGCTTGCGTGGCAACATGGTGCAGTCCTCGGAATTCATGAGAGGCG
CAAATGGTAGTTAATCCCATTTGCCTTCTCAACCGAACTCACAAGGGAGGAGTTACCAGA
TGTTGCGGGGCCCTCAGGCCCGCGCCAGTTCCGGCAGGTCACCGCTCAAGCCCAAGGCCT
GGCGCACGAACAGGGCCTTGGCTTCCGGCAATTGCTCGATCCATTTCAGGCCGCTGTTGC
GCAACCAGCGCAACGGCAGTGGATCGGCCTGGAACAAGCGCTCGAAGCCTTCCATCGCCG
CCATCAAGGCCAGGTTGTGCGGCATGCGTCGGCGCTCGAAACGGCTCAGCACGCGAATAT
CAGCCAGGCGCTCGCCACGCTCGTAGGCATGCAGCAACTCTTCGGCCAGTACCGCGGCAT
CAAGGAAACCGAGGTTGACGCCCTGCCCGGCCAGCGGGTGGATGGTGTGCGCGGCATCGC
CGATCAGCGCCAGGCCTTCGGCCACGTAACGCTTGGCGTGACGCTGGCGCAGCGGCACGC
AAACCCGTGGGTCGGCCTGCAGGACGCCGCCCAGGCGCCCTTCGAAGGCGCGCTCAAGCT
CGGCGCAGAACGCCTCGTCGCTCAAGGCCATCAAGTGTTCAGCCTGCTCGGGCGTGGTCG
ACCAGACGATCGAGCACCAGTCCTGCTGGCCATCGCGCAACAACGGCAGGAACGCCAGCG
GCCCCTCGTCGGTAAAGCGCTGCCAGGCGGTCGCCTGATGTGGCCGGGCACAACGCACGC
TGGTGACGATGGCGTGGTGCAGATAATCCCACTCGCGGGTCTCACAGCCAGTCAGGCGGC
GTACCGCCGAGTTGGCGCCGTCGGCGGCAATCACCAGCGGCGCACGCAGGGTACGGCCGT
CGGCCAGGGTCAGCAGCCAGTCGTCGCCGGAGCGGCGCATCTGCTCCAGACGGGCATTGG
CCAGCAGGCCGATTTCGCTGTCGTGCAGACGCTCCAGCAGGCCATCCTGCACTACCCGGT
TCTCGACGATATGGCCAAGCACTTCGGCGTGCACGCTGGCCGCCGAGAAGTGGATCTGGC
CGGTGCCGCTGCCATCCCACACGTGCATGTCCGAGTAGGGGCTCAGGCGTCGCTCGCTGA
CTCCCTGCCAGGCGCCCAAGCGTTCGAGGATGCGCTGGCTGGCCGCCGACAAGGCGCTGA
CCCGCGGCTCAAACGCCGACTGCTGGTCGAAGGGTTTGATCGACAAGGGGCTGCCGTCGA
GCAAGAGAATTTCCAGGCCGCTGTGCTGCAACGCCAGGGCCAGGGCGCTGCCGACCATAC
CGGCACCGACAATCAACAGATCTGCGCGCATTTCCATGCCTTAAGCCTGTCTCGCTTGCG
GCTTGAGCCGCACGTAAAGGGTTTTGTCGACCCGCGCCACCAACTCACCTGCGGCGTCGC
GGATATCGACCTGAAGTCGTGGCAGGTACTTTTTGCCGCCGGCGGTGTGCTGGCGGATGT
CGTCGAGCAGGGCATCGTCGATGCGCAGGTCGGCGAACACCGGGCCCTTGCCCGGCGACA
CGAAATCGATGCTGGCGGCCTTGTCCCAGACGATGTACTCACGCCCGAGCAGCTCCATCA
GCATCAGCATGTAGAACGGGTCGACCATCGAGTACAGGCTGCCGCCGAACTGGGTGCCGA
CATAGTTGCGGTTGAACCAGCGCAGCCCCATGCGCACGCGGATGTGGCGCAGGTCGGGGC
TGACGCTGAGCACGCGAATGCCCGCGCCCAGGTACGGCGGGTAGATATTCAGCAGCCAGC
GCAGCCTGCGCGCGCGCCGGGCCAGTTTGCGCGGGTCGCTCATGCTCAGCTCCGTGGATC
CGGGCGAGTTCCCAGGCCCATGGCCTGGCGGGCGAACCAGCGCTTGGCCGGAGGCAACAG
GTCGAGGCCGAGCAGGCCCAGGTTGCGGCCGGTAGCGACCAAGGGTTGGGCGCTGCCGAA
CAATCGGGTGACGCGGTCGGAGAAGCCCACGGTCAGGTCCTGGTCCAGGCGCTGACGCTC
ACGGTAGGCCTGCAGGGTGGCGAAATCACCCGGCACTCCAGGGCTGGCCAGCAAGCCGTC
GGCCAGCGACTGCACATCGCGCAGTGACAGGTTGAAGCCCTGGCCGGCAATCGGGTGCAG
GCTGTGCGCAGCGTTGCCAAGGACTACCAGATGCGGGCGCACCTGCTCCTGGGCCTCGAC
CAGCGACAGCGGATACAAGTGCCGGGCGCCGACCTGGCGCAGCGCACCGAGGCGGTAGCC
AAACACGTCCTGCAGCTCGCTGAGGAAGCTGCGTTCGTCCAGCTCGGCCAGGCGCTTGGC
GTCCATACCGGCACGGGTCCAGACCAGCGCGCAGCGGTTCTCCGGCAATGGCAGCAAGGC
CATCGGCCCTTCGTCGGTAAAGCGCTCGAAAGCCTGGCCGCAGTGGGCTTCGCTCGGGGT
GATATTGGCGATCAGGGCGCTCTGGTTGTACGGCCGCTGGCTGACATGAATACCCAATTG
CTCGCGCAGGCCGGAACGGCCGCCATCGGCCAGTACCGCCAGGTCGCATTCAAGCGTGGT
GTCGTCGTTGAGCGACAGCCGGTAACCGTCTTCCAGCGGCTGCAGGGCGGTGACCTCCGC
CGGGCAGCGCCAGCTCACCACCTCAGCGTCCAGGCCCTGCCACAGGCACTGGCCAAGCCA
GGCGTTCTCGACCACGTAGCCGAGCGCCGGTACCCCTTCTTCCAGGGCGTCCAGGCGGGT
GGCGCCAAAACGGCCACGGTCGGAGACCTGGATCTGACGGATCGGCTCGGCGCGGCGGCT
GATCTGTTGCCACAGGCCAAGACGCTCGTAGATTTGCCGGGTACCGAAAGACAACGCCGA
AGAGCGGGCGTCATAGCTCGGCTGGAAACTGTCACCCGGGGCGAACGGTTCGATCAGCAG
GATCTTCCAGCCACGCGCCTTGGCGCCGGCTTGCAGGGCCAGGGCCAGGCTGGCGCCGAC
CAGGCCGCCGCCAATGATCGCAAGGTTGACCCGGCTCATGCTGCGGCACTGCGCGCAGCA
GCCATCAAGGCTTCGATTTCGGCAACCGTCTTGGGTACGCCGGAGGTCAGGATTTCACAG
CCCTGCTTGGTTACCACTACGTCATCCTCGATTCGCACACCGATGCCACGCCATTTTTTC
GCGACACTCTGGTTATCGGCACCAATGTAAATGCCAGGTTCAACAGTCAGGGCCATGCCC
GGCTCGAGCACTCGCCACTGGCCGCCGACCTTGTACTCGCCGACATCATGCACATCCATG
CCCAGCCAGTGCCCGGCGCGGTGCATGTAGAAAGCCCGATAGGCTTCGCTTTCAATCAGT
TCGTGCACCTGGCCCTTGAGCAGGCCCAGTTCCACCAAGCCTTCGGTAATCACTTGCACC
GTGGCCTCATGGGCGTGATTCCAGTGCTTGCCCGGGGCGATGACCGCAAAGGCCGCTTCC
TGGGCCTTGAGCACCAGCTCGTAGATGGCCTTCTGCTCCGGCGAAAAACGCCCGCTGACC
GGGAAAGTGCGGGTGATGTCGCTGGCGTAGCAGTCAATCTCGCAACCGGCGTCGATCAGC
ACCAAGTCGCCGTCCTTGAGCAGCGCGTCGTTCTCCTGGTAATGCAGGATGCAGCTGTTG
CGCCCGGCGGCGACGATCGAGCCGTAGGCCGGCATCTTCGCCCCGCCCTTGCGGAACTCG
TAGTCGAGCTCGGCTTCCAGGCTGTATTCGCGCAGACCGGCGCGGCAGGCCTGCATGGCC
CGCACGTGGGCACGGGCGGAAATCGCCGCGGCCTCGCGCATCACTTTCACTTCCGCCGCC
GATTTATACAGGCGCATGTCGTGCAGCAGATGATCCAGGGCAACGAATTCGTTCGGCGGC
TGCGCACCCAGGCGCGCTTTGGAGCGGATGACGTTGATCCACTCCATCAAGTGGCGGTCG
AACTCGGCGTTGCTGCCCATGGCCGAATACACCCGGTCGCGGCCTTCGATCAGGCCGGGG
AGGATGTCGTCGATATCGGTGATGGGGAAAGCATCATCGGCGCCAAAATCGCGGATCGCC
CCTTCCTGGCCAGCGCGCAGGCCGTCCCAGAGCTCGCGCTCGGGATTGCGCTCGCGGCAG
AACAATACGTACTCGCCGTGCTCGCGGCCGGGGATCAGGGCGATCACCGCCTCGGGCTCG
GGGAAGCCGCTGAGGTACTGGAAGTCGCTGTCCTGGCGGTACACGTGCTCGACGTCGCGG
TTGCGGATGGCAACCGCGGCGGCGGGCAGGATGGCGATGCTGTTGGGTTCCATCTGCGCC
ATCAGCGCCTTGCGTCGACGGGCGTATTCCGACTTGGGGATGTGGCTCATGGGCAGTGGC
AGTCCGTGGTTGATCAGTGCAACGAAGGTTTGGCCGCAGGCTCGACCGGCTGCTTCAGCT
CGGTGTAGAGCAGCAGCGGGGCGACGCGCAGGTATTCCATGACTTCCATATAGTCGTTTT
CGCCGTCTTCGGACTCTTCCAGGGCGTCCTGAACCTGAGAGATCGCGACCAGGTCCTGCA
GCACTTCCTTGGCCTCGGTGCTCAGGTCCTTGCCACCGGCATTCAAACCGAAACCGGCAA
TGAAGCCCTGGCACCATTGACCCAGGGCGGTGGCACGCTCGGTCAGCGGCTCATCATCAC
CCGGCAGCAACAGCACCACGGTGATATCGTCGCTGGTCAGTTCGCCCTTGACCATTTCTT
GCAGGCCGATCAAGGCGTTACGAACGTTGTCTGCCGGTTCGCTTTCCAGCAGGCCGGCGG
CGTCTGCCAACCATGCCTCGGCATCGAAGCCGGCACCGGCGCAGCTGCGCCCGAGCAACA
GCCCGTGCAGTTCGGCAGGGGAAACAGGATGCCCGTTGCTGCTGAGCAAGGTGGCGAAGG
CGGTGTACGGCGAATTGATATTGGGCATGGGCAACTAGGCGCCAGACGGCGCAATGACTA
GAATGAAGACCTTGTATCCTAGCACCGGCAGGCGCGCCAAGACCATCGACGCGGCCAACT
CCGGGCCGGCCAGGGCATAAACCGGGCAACCACCCGCACGACCGAATCGAGTGGCAACCA
ATGCAAGAGAACGATCTGCAAGCGCTGATGGGCCGATTCGAACTGCTGATTGAGCGGGTC
GAGCAACTAAAACGGCAAAACGCACTCTTATTAGCTCAGGAAAAATCCTGGCGCGAAGAG
CGCGCCCACCTCATCGAAAAAAATGAAATCGCCCGGCGTAAGGTCGAATCGATGATTTTG
CGACTCAAGGCCCTGGAGCAAGACTCATGAGCTCAAGCAATAGCGTCACTGTTCAGATTC
TCGACAAAGAATATTCGATCATCTGTCCGCCGGAAGAACGCAGCAACCTGGTCAGCGCCG
CGCGCTACCTGGACGGCAAGATGCGCGAAATCCGCAGCAGCGGCAAAGTCATCGGTGCCG
ACCGCATCGCCGTGATGGCTGCGCTGAACATTACCCACGACCTGCTGCACAACCAGGAAC
GCCCGCAAGCGACCGGCACTGGCGTCAACCGTGAACAGGTGCGCGACCTGCTTGAACGGG
TCGATAGCGCACTGGCCGACGATCAAGATTCAAATAAGGGTTGAGTATCGGTATACTGGC
GCCACTCCCTGGAGTGCTTGCCAGTCGGTCATGTCCCTGAGCCGATACGCACAACCACGG
GGGTTGCACGTGGGGCCGGTGTGCATGTCCGCTTGACGGAAAGCCTTAACGCCTCCTGCA
ATCTCCACCTTGAACTTTCGGGTTCAAGGGCTACACCGACAGCGGTTCGTCGGGGAGCCT
GAATTCTTTGCCCGCCCTTCTGCGCGGGCAATCGAGCTGTCACCCGGCGGGTGGCAGCCC
TCTCTGGGACTGCCCGTGCCATGACCGACACCGCGCCGCTGACCCGCCCGCAACTTCGCC
GCCTGCTTCGCGATGCCCGCCGTGCCCTGACGCCGGCCGAACAACGCCAGGCAGCCCGTG
GCCTGTACCGTCAGCTGGCGCAGCATCCGTTGTTTCGCCGGGCCCGGCACATCGCCCTGT
ACCTGCCCAATGATTGCGAGATCGACCCGCGCCTGCTGATGCGTGAAGCCCAGCGCCGTG
GCAAACGCACCTACCTGCCGGTACTGCACGCCTGGCCAAAAACCAAGATGGTGTTCCAGC
GCATCGAAGCCGGCGAAAAGCTGCGGCGCAACCGCTTTCGCATCCCCGAGCCGCACATCA
GCCTGGCCCGGCAACGGCCAATCTGGGCGCTGGACCTGATCCTGCTACCGCTGGTGGGTT
TTGATGAAGTGGGTGGTCGGCTGGGCATGGGCGGCGGTTTCTATGACCGCAGCCTGGCCT
ATCAGGCCCACCGCAAGGCCTGGAAAAAACCCTTGCTGCTGGGCCTGGCGCATGAATGCC
AGAAGGTCGAACGACTGGCGCAAGCCAGCTGGGATGTGCCGCTGCAGGGGACGGTCTCGG
ACCGTGGCTGGTACCTGGCTATCAACGCTGTTGCGGATTGACCGGCATTTCGTAAGGGGC
GTCGAGTTTGCGTTCCCAAAGGCTTTGCGCATAACCGGTAGTGACAACACCCAAACCGAA
CAGAAACACCAGAATCCAGAGCAAATCCGGTTTGCGATTCATCGATTGCCCCCCTCAGGC
AAACTGATCACGTTGTCAGCAACGTTTTTGTTGTTGCAGCAGCGTCAAGCTTAAAATGCG
CGCATTCTCCGACAACCTGAGGCGACACGCAAACGTTGACGCCAACCGACCGTCGGTTTC
CTGAAACAGGTTATTTCAAACATTGTCTGGAGCACCACCCATGGCCTACTGGCTGATGAA
ATCCGAGCCCGACGAACTCTCGATCAAGGACCTCGCGCGGCTGGGCGAAGCGCGCTGGGA
TGGCGTGCGCAACTACCAGGCGCGCAATTTCTTGCGTGCCATGGCAGTCGGTGACCAGTT
CTTCTTCTACCACTCCAGTTGCCCGGAGCCGGGCATTGCCGGCATTGCCCGCATCAGTGC
CGCAGCCTATCCCGACCCCACTGCACTCGACCCGCAAAGCCACTACTTCGACGCCAAGGC
CAACGACGCCAAGAACCCCTGGAGCGCTGTCGATGTCGCCCATGTCGAAACCTTCGGCAA
GGTCCTGCAACTGAGCTACCTCAAGCAGCAAACCGCCCTCGCCGAACTGGCGCTGGTACA
GAAAGGCAGCCGCCTTTCAGTGATGCCGGTGACCGCCGAACAATGGGCAGCGGTACTCGC
ACTGCGTTAAACAAGGTAGGATGGCCGCTCATTTGACGAACATCAACGCACCAGGACCGG
TGCGGCGTCACAATTTGACGTTAATGCAGCAAGGATTGCCCAACCATGTCGATGAGCCAA
CACGCCCCGAAATTCTTCGCCGGTGCCTTGATCGCCCTGCTCCTGGCCGCGGGTGGCCTG
GGCTACTGGAAGTCCCTGCATGACCGCCTGCCCGAAGGCCTGAGCATGGGCAACGGCAGG
CTCGAAGCCACCGAAGTGCAGATCGCCAGCAAGATCCCCGGGCGCCTGGCCGAGGTGCTG
GTCGACGAAGGCGATACCGTCAAGCAGGGCCAGTTGCTCGCCCGCATCGACACCCGCACC
CTCGAAGCCCAGCGCAACCAGGCCGAAGCCGAAGTGCTACGGGCCCGGGAAAACTACTCC
GCCGCCCAAGCCACGGTGCAATTGCGCCAGAGCGAACAACTGCTGGCCAGCCAGGAGCTC
AAGCGCGTGCGCGAGATCTTCCAGCGCAAATACGCCAGCCAGCAGTTGCTCGACCAGCAG
CAGGCCCGCTACGACACCAGCAACTCCGCCGTGGTCGCCGCCCGCGCGCAACTGGCGGCG
ATCAAGGCCGCCATCGGCGCCGCTGAAGCCCAGGTGGCACAGCTGACCAGTGAAATCGAC
GACAGCAGCCTGCGCGCGCCAATCAACGGCGTGATACAACTGCGCCTGGCCGAGCCAGGT
GAAGTGCTCGGTGCCGGCGGCCGCGTGCTGATGCTGATCGACCCCAGCGACCAGTACATG
AACCTTTACCTGCCCGCCTCCACGACCGGCCGCCTGACCGTCGGCGACCAGGCGCGCATC
GTTCTCGACGCCCTGCCCGACCGGGCCTTGCCGGCGAAGATCGCCTTCGTCGCGGCCAAG
GCGCAGTTCACCCCCAAACAGGTGGAAACCCGTGACGAGCGCCAGAAGCTGGTGTTCCGG
GTCAAGCTGCGCCTGACCGAACCAAGCGCCGTGCCCCAAGCCAAACCCGGCATGCCGGGC
GCAGGCTATGTGCGCACCGCTGATGTGGACTGGCCGGCCAACCTGCAATGAGCGCGCTGG
CGCTGCACGCCGAGGGCATCAACCACCGCTACGGCGGGCTGAACGCCCTGCAGGACATTG
CCTTCAGCCTGCCGGCCGGCACCCGCTGCGGCCTGATCGGCCCGGACGGCGCCGGCAAGT
CGAGCCTGCTCGGGCTGATCGCCGGGGTGAAGAAGCTGCAAAGCGGCGAACTGCAGGTGC
TTGGCGGCTCGATCCGCCAGCGCCGCCATCGCAACAGCCTCTACCCGCGTATCGCCTTCA
TGCCCCAGGGGTTGGGCGGCAACCTTTACCCCGAGCTGTCGATCAGCGAGAACATCCGCT
TCTTCGCCACCCTGTTCGGCCTTGGCGCCACGGAGTGCGAGCAGCGCATGCACAACCTGC
TGCTGGCCACCGACCTGCTGCGCTTTGCCGAACGCCCGGCGGGCAAGTTGTCGGGCGGCA
TGAAGCAGAAGCTCGGCCTGTGCTGTGCGCTGATCCACGAACCGGACCTGCTGATCCTCG
ACGAACCCACCACTGGCGTCGACCCGCTGTCGCGCCGGCGCTTCTGGGAGCTGGTCGAGC
AGGTGCGCCAGGAACGCCCGCAACTGACCCTGCTGGTCGCCACGGCCTACATGGAAGAGG
CCGAACAGTTCGAACACTGTCTGATGCTCGATCGTGGCCGGCTGATTGCCGCAGGCTTGA
GCGAAGAGCTGGCCGCAGCCACCGCCAGCCACAAGCTCGATGACGCCTTTACCCACTTTC
AGGGCGACAGCCAGCGCAGCCAGCAGCCCCTGGTGATCCCGCCGCGCGATAGCGGCGATG
CCGAGATCGCTATCGAAGCCCATGAACTGACCTTGCGCTTTGGTGACTTCACCGCCGTGA
ACAAGGTCAGTTTCGCCATCGGCCGTGGCGAGATCTTCGGTTTTCTCGGCTCCAACGGCT
GCGGCAAGACCACCACCATGAAGGTGCTCACCGGGCTGATGCCGGCCAGCGAGGGCAGCG
CCACCCTGCTCGGTCGCCCGGTGAACGCCAAGGACCTGGCCACGCGCAAGCGCGTTGGCT
TCATGTCCCAAAGCTTCTCGCTGTATGGCGAACTCAGCGTGCGGCAGAACCTTGAACTGC
ATGCGCGGCTGTTCGACCTGCCCAAGGCCGACAGCGGCCCGCGCATCGCCGAGCTGATCG
AGCGTTTCGATCTGGGCGCCATCGCCGACCAGCAGTCCGGCGCCCTGCCCCTGGGTTTGC
GCCAGCGCCTGTCGCTGGCAGTGGCGGTACTGCACCGTCCGGAAGTGCTGATCCTCGACG
AGCCCACCTCAGGTGTGGACCCGGCAGCGCGCGACGACTTCTGGCGCCTGCTGATCGAGC
TGTCGCGCGATCAGGGGGTGACGATCTTTCTCTCTACTCATTTCATGAACGAGGCCCTGC
GCTGCGACCGGATCTCCCTGATGCATGCCGGCAAGGTCCTGGCCTGCGACACCCCGGCGG
CGCTGCAGCAGCAGTTCGGCGGTGAAACCCTGGAAGATGCCTTCGTCACCTGCCTGGAAC
AGGCCCAGGGCGCCAGCGAAGCGCCAACGGCCCCAACCCAGTTCGACAGCCCGGCCAATA
CAGCAACGCAACCCCTGCGCCATGGCTTCAGCCTCAAGCGCCTGGTCGCCGTCGCCACCC
GCGAAGGCAAGGAACTGCTGCGCGACAAAGTGCGCCTGGCGTTCGCCCTGCTTGGCGCGC
TGTTCATGATGGTGATCTTCGGCTACGGCATCTCCCTGGACGTGGAAAACCTCGCTTTCG
CCGTTTATGACCAGGACCAGAGCCCGCAAAGCCGCGCTTATCTTGAAGCCTTCCGCGGCT
CGCGCTACTTCGCCGAACAGACGCCGATTCGCGATGCCGCACAGTTACACAAACGCCTGC
AGCGCTCGGAAATCAAGCTGGCCCTGGAGATTCCACCAGGTTTTGGTCGCGATCTGCACG
CCGGTCGCCAGCCGGTGGTAGCAGCCTGGCTGGACGGCGGCATGCCATTTCGCGCCGAGA
CTAGCCGTAACTATGTCGAAGCCGTGCACCAGGGCAACCTCGAACAACTGGCGGCGCTGA
GCAGCAAGGCCCGGGCCGGGCAAACTCCAGTGCGCCTGGAAACCCGCTTTCGCTACAACC
AGGACGTGGTCAGCGTCAACGCCATCGGCCCCGGGGTCATGGCGCTGATCCTGGCGTTCA
TTCCGGCAATGCTCACCGCACTGGGCATCGTGCGCGAAAAAGAGCTGGGCTCGATCACCA
ACTTCTATGCCACGCCCCTGACCCGCCTGGAGTTCCTGCTCGGCAAACAGGCGCCCTACC
TGGCGGTAAGCCTGGTCAACCTGACGCTGCTGGTAGCAATGAACCGCTGGCTGTTCGGCG
TGCCGTTCAAGGGCAGCGCCCTGGCCCTGGCCTGCGGCGGCGTGCTCTACCTGCTGGCGA
CCACCAGCCTGGGCCTGCTGATCTCGGCGTTCACCCGCACGCAGATCGCCGCGATCCTCG
GCACCATGATCATCACCAGCCTGCCGACCATCCAGTTCTCCGGGCTGATCGTGCCGCGTT
CCTCGCTCGATGGCGCGGCGGCCTTGATGGGCCAGTTGTTCCCGGCCGGTTACTTTCTCG
ATATCGCCGTCGGCACCTTTACCAAAGCCCTGGACCTGCGCGAACTCTGGCCCCAGTGCC
TGGCGCTGCTGGGCTTCTTTGTCGGTTTCACTGGCCTGAGTCTGGCCATGCTGAAGAAGC
AGGAGGTCTGATGCATCGTCTGGCACATACCCTGCGCCTGGGGCTCAAGGAGCTGACCAG
CCTGCGCCACGACAGCGTGCTGCTGTTGTTCCTGCTGTACGCCTTCAGCGTGGCGATCTA
CATGCCGGCCGCAGGCTCGGTGATCGGCGTGCACAACGCCAGCGTGGCGATCATCGACGA
AGACCACAGCCTGGTCTCGCGCAAGCTCGCCGAGGCCCTGCAACCACCGGAATTCCAGCA
CGCCGTGCCGTTGCCCTACGACCAGCTCGACCAGGCCCTGGACAGCGGCCGCTACACCTT
CGTGATCAACGTACCGGTGAACTTCCAGACCGACCTGCTGGCCGGGCGCTCGCCCGAGCT
GCAAGTCAACGTCGACGCCACGGCCATGAGCCAGGCGTTCATGGGCGCCGGTTACATCGG
CAGGATCGTCGAGCGCGAGCTGCTCGACTATGCCAAGCAGGGCTCGGCTACCGCCGGCAG
CCCGGCGCTGCTCAGTGCCCGGGCGTTGTTCAACCCCAACCTTGAGGGCGGCTGGTTTCT
GGCGGTGATCCAGATCGTCAACAACATCACCATCCTGGCCATCATCCTCACCGGCACGGC
ACTGCTGCGCGAGCGCGAGCACGGCACCCTCGACCACCTGCTGGTGCTGCCGCTGACCGC
GCTGGAAATCATGCTGGCGAAGATCGCCAGCAACGCCCTGGTGGTGGTGCTGTGCACCTG
GGTATCGCTTGAGGTGATCGTCAAGGGCGCGCTGGGTGTACCGCTGGCGGGATCGCTGGG
GCTGTTCCTGGCGGTGACGGCGCTGTACCTGTTCGCCAGCACCGCATTGGGGATCTTCCT
CGCCACCCTGGCGCGCTCGACCCCGCAATTCGGCCTGCTGGCGATTCCGGTGATCATCCC
GATGCTGTTGCTGTCGGGCGGCAGCACGCCGCTGGACAGCATGCCGCAATGGCTGCAGTG
GGTCATGCAGGGCTCGCCCTCGACCCACTTCGTCAGCCTCAGCGCGGCAATCCTGTTCCG
TGACGCCGGGCTGGCAGTGGTCTGGCCAGACATCGCGGCGCTCGCCGCCATTGGCCTGGC
CTTCTTCGCCATTGCCCTGGCGCGTTTTCGCCGCAGCCTGACCTCGTGATTACTGAACGA
TCAGGTTGTTGAACAGCAGGTCGTCGACGGTCGGCTTGCCTTCTTCGGATTCGAGCACCT
GCTGGACCTGCTTCAGAGCTTCCTGACGCAGTTTTTCCTTGGCCTCGACGTTACTCATGG
CCTCCAGGTTCTGCTGGGTGAACAGCGCCACCAGCTGGTTGCGGATCAGCGGCTCATGAT
GCTTTACCGCTGCGGCGGCGGCATCGCTGTTGACCCGCAGGGCCACGTCGGCCTTGTACA
CGCGCAGCTTCGGCCCGCCATCAAGGGCGTAATTGCCCACAAAAGGCGGGCTCAGGGAAA
TGTAGGAGACCTTCGGTTCCCCTTCCTTGGCTTCCTCGGCCATGGCCGCCATCGGCAGCA
TCAGCGCCAGTACCATCAAGATCCACGCTTTCACGAATTCGCTCCTCATACAGTTGGCGC
CAGCATACCCAGCGCACCGGTCAAACCCAAGCCCGGGCTTATGCCGGCCTATCAGGGCGG
GCCATGCTCGTTGACCCGGCACCTCGCCCACCTACACTTATCGGCCACTACGCGCAAAGG
AATAGTCCCGATGAAAGCAGTGTTGTGCAAAGCCCTTGGCCCGGCGCAAAACCTGGTCCT
GGAAGAAGTCGCCAGCCCCGTGCCGAAAAAGAACGAGATCCTCCTCGACGTGCAGGCCGC
CGGGGTCAACTTTCCCGACACCCTGATCATCGAAGGCAAGTACCAGTTCCAGCCGCCGCT
GCCGTTCTCCCCTGGGGGCGAAGCCGCCGGCGTGGTCAGCGCCGTGGGTGAAAAAGCCGG
CAACCTGAAGATCGGCGACCGGGTCATGGCCCTGACCGGCTGGGGCAGCTTTGCCGAACA
AGTGGCGGTGCCGGCCTACAACGTATTGCCGATCCCGGCGCAGATGGACTTCACCACGGC
GGCGGCCTTCGGCATGACCTACGGCACCTCGATGCATGCGCTCAGCCAGCGCGGCCAGCT
CAAGGCCGGAGAAACCCTGCTGGTGCTGGGCGCCTCGGGCGGGGTTGGCCTGGCGGCGGT
GGAAATCGGCAAGGCCATGGGCGCGCGGGTGATTGCCGCCGCCAGCAGCGCCGAGAAACT
TGCCGTAGCCAAGGCGGCAGGCGCCGACGAGCTGATCAACTACAGCGAAACCAGCCTCAA
GGACGAAATCAAGCGCCTGACCGGCGGCAACGGCGCCGATGTGATCTACGACCCGGTTGG
CGGCGATCTGTTTGACCAGGCGGTGCGCGGCATTGCCTGGAATGGCCGGCTGCTGGTGGT
CGGTTTTGCCAGCGGGCGCATCCCCGAGCTGCCAGTGAACCTGGCGCTACTCAAAGGTGC
AGCGGTGCTCGGGGTGTTCTGGGGCGCCTTTGCCCAGCGCCAGCCGGCCGACAATGCGGC
GAACTTCCAGCAGCTGTTTGCCTGGTTTGCCGAAGGCAAGCTCAAGCCGCTGGTATCGCA
GACCTTCCCGCTGGCTGAAGCAGGTGCAGCCATCGAGATGCTGGGCCAGCGCAAGGCGGT
GGGCAAGCTGGTGGTGACCATGGCCTGAACAGCTGAGCCCGCTCCTACCTGGAATGGCAG
CGCCGAAAGCGCGCCTCCAGGTTGCGATCGGGCATGGCATGGCTGCGCAAGGCATTGAGG
GTCTGCTCGACATAATCGCGGGTGCTGCCGTAACGGCCCTTGGCATTGGCAAATATCTGA
CTGAGCAGGGTGTCCGGCAGGTTGCCGGCATAGCATGGCAAATGCCGCTCCAACACAAAC
CCCAGGGCCTGGACCTTGCTGCCGTCCTCAAGCCGGCAATTGAGCCAGTGCGGGCGGTAC
GCAGGGTAAGGCATTTCTCGTTGCCACAAGGCCAGCAACGAATCTTCCAGGCAGTCGTCC
GGCAGGCGGTAGGCAAAGCCACTGCACGAACCGCCGCGGTCTAGACCAAAGACCAGGCCC
GGGCATTCCGGCGTGCCGCGGTGTTCGTGGGACCACAAATACAGCCCGCGATGATAGCCG
TGCACCCGTGCCCGTCGCCGTTCGGCGGCATTGCACTCCGGACGCCAGATCAATGAGCCG
TAGGCAAACAACCATACCGGGCCACCCTGATGCCGGGACATGGTGTGTTGAACTGAATGC
ACAAGTTGCTCGCGAGTTAACTGTTCGCCGAAATCAAGCAACGGCGGATAGGCCACATTC
AAAGATACCGTTTCGATCGCCGACATAGCTGCCGCCACACTTCCCCATGAATTACCAACG
CATTGCACTATAAAGCAACGCACGGTGCACAGAGTTACCGTACGGCAGATAAGCGCCGCA
ATACAAGCCCCCAGACGCCATGAGACGGCGATAAAGGCCGCACCGGTGCGATAACAGGTG
CACTGTTTCAAGTGTAGCGAAAGTTATTTTCGTTGCCGGCAATAATTAGTGGCTTATAAC
CGCTGGCGGCACCGGCAGTTATTTAAACCGGCACGCTGTTGCAGCGTGCCTTATTCCGTC
AATCAATTGCGCGGGGCATAAGCGAATACATCGGCGCGCATTTGATGCGCATCCATGCCG
GCGTCGACCAGTGCGTCGAGGGTGGCGTAAATCATGTTTGGCGAACCGCTGGCGTACACA
TGCACACCGGCCAGGTCACTGATGTCTTCGCATACCGCCTCGTGCAACAGGCCGCAGCGC
CCTTCCCAGCCGCACAGGTCGCTGACCACCTTGTGCAGGAACAGGTTGGGCAGGCTCTCC
CACTCGGCCCAGTGCTCGATCTGGTAGAAGTCGTCCGGTAGGCGCACGCCCCAGTACAGG
TGCACCGGGTGCTTGAAGCCGCTGGCCCGGCAATGTTCGATCAGGCTGTGCATCTGCGCC
ATGCCGGTGCCGGCCGCGATCAGCACCAGCGGGCCATCAGGCAGCTCGGCCAGGTGGGTA
TCACCAAAGGGCATCTGCAGCCGCGCCATGCCGTTGCGCTGCAGTTGCGCGATCAGCTCC
AGGGCACTGTTCTCGCGGGCCAGGACATGCAGCTCAAGGTCGCGGCCACTGTGCGGCGCC
GAAGCCAGCGAGAAAGCGGCCTTGTCACCGCTGTCACGCTCGATCATCAGGTATTGGCCG
GCGTGGTAGCGTGGTGGCTTGCCGGCAGGCGCACGCAGGCGCACGCGCCAGACGTCGCCG
CCAACTTCGACACATTCACTGAGCTGACAGGCCAGGGTCCGTACCGGCAGCTCGCCCAGG
GCCAGCACGCCATCCCACAACAAGACGCAATCCTCCAGTGGCTCGGCGATGCAGGTGAAC
AGCTCGCCGTGATCACGCTCGACGCCATCCTGACGCACCCGGCCCTCGACCAGCAGCGCG
GCGCAGACATGGCAGTTGCCATTGCGACAGCTTTGCGGGCAGTCGTAGCCCAGGCGTCGC
GCCGCATCCAGAATCCTTTCTCCGGGCTTGAGCGCCAACACGGCCCCGGACGGCTGCAAG
GTTACCTGCATTTAGTCTATTCCCAACTGGTTCCACAGCTCATCGATCCGCCGGGTGACG
GCTTCGTCCTTGACGATGACCCGTCCCCACTCGCGGGTGGTTTCACCCGGCCACTTGTGC
GTCGCATCCAGGCCCATCTTCGACCCCAACCCGGACACCGGCGAAGCGAAGTCCAGGTAG
TCAATCGGGGTGTTTTCGATCATTACCGTGTCGCGCTTGGGGTCCATGCGCGTGGTAATC
GCCCAGATCACGTCGTTCCAGTCACGCGCGTTGATATCGTCGTCCGTGACGATAACGAAC
TTGGTGTACATGAACTGTCGCAAAAACGACCAGACACCCAGCATCACGCGCTTGGCGTGT
CCTGGGTACTGCTTTTTCATGGTCACCACCGCCATGCGGTACGAGCAGCCTTCCGGCGGC
AGGTAGAAGTCGGTGATTTCCGGGAACTGCTTTTGCAGGATCGGCACGAATACTTCGTTC
AGCGCCACGCCCAGAATCGCCGGCTCATCCGGCGGACGGCCGGTGTAAGTGCTGTGATAG
ATCGGCTTGCTGCGGTGTGTGATGCGCTCGACAGTGAACACCGGGAAGCTGTCGACTTCG
TTGTAGTAGCCGGTGTGGTCGCCGTACGGGCCTTCCGGGGCCATTTCACCCGGATGGATC
ACGCCTTCGAGAATGATTTCGGCGGTGGCTGGCACCTGCAGGTCGTTGCCACGGCACTTG
ACCAGCTCGGTACGGTTGCCGCGCAACAGGCCGGCGAAGGCGTACTCGGAGAGGGTATCG
GGCACCGGGGTCACGGCGCCAAGGATGGTCGCCGGGTCGGCGCCCAGGGCTACCGCCACC
GGGAACGGCTGACCCGGGTGCTTCTCGCACCATTCGCGATAGTCCAGGGCGCCGCCGCGA
TGGCTCAACCAGCGCATGATGACCTTGTTGCGGCCAATCACCTGCTGACGGTAGATGCCG
AGGTTCTGGCGGTCCTTGTTCGGCCCGCGGGTCACGGTCAGGCCCCAGGTGATCAGCGGC
GCAACGTCGCCCGGCCAGCAGTGCTGCACCGGCAGCAGGCCGAGGTCGACATCATCACCT
TCGATGACCACTTCGTGGCATGCCGCGTCCTTGACCACCTTCGGCGCCATGGACACGACC
TTCTTGAAGATCGGCAGCTTCGACCAGGCGTCCTTGAGACCTTTCGGCGGCTCGGGCTCC
TTGAGAAAGGCCAGCAGCTTGCCGATTTCACGCAGCTCGCTGACCGACTCGGCGCCCATG
CCCATGGCCACCCGCTCCGGGGTGCCAAACAGGTTGCCCAGCACCGGGATGTCGAAGCCG
GTAGGTTTTTCGAACAGCAGGGCCGGGCCTTTGGCGCGCAGGGTGCGGTCGCAGACTTCG
GTCATTTCCAGGACTGGAGAGATCGGCACCTGGATGCGCTTGAGTTCGCCGCGCTGTTCC
AGGCCACGGATAAAGTCGCGCAAATCGCGATACTGCATGCAAAAGCCTCGTATTGGCTGC
CGTAGCGGTCGGGCTGCAGAGTGTAGCGCCGAACTCGGCTGCTCAGAATAGCCAAAGTAC
AGATAGCAAAAAGCCGGGTCGCCCCGGCTCTTGCCCAGCGCAACAGTTTACTTGCGCTTC
ATCGACAAGAAGAACTCGTCGTTGGTCTTGGTCTGCTTGAGTTTGTCGATCAGGAACTCG
ATAGCAGCCACTTCATCCATCGGGTGCAGCAGCTTGCGCAGGATCCACATGCGCTGCAGC
TCGTCGTCGGCAGTCAGCAGCTCTTCGCGACGGGTACCCGAACGGTTGATGTTGATGGCC
GGGAAGACGCGCTTTTCGGCGATCTTGCGGTCCAGGGGCAGCTCCATGTTACCGGTACCC
TTGAACTCTTCGTAGATCACTTCGTCCATCTTCGAGCCGGTTTCAACCAGCGCGGTGGCG
ATGATGGTCAGCGAGCCGCCCTCTTCGATGTTACGCGCGGCGCCGAAGAAACGCTTCGGC
TTCTCCAGGGCGTGGGCATCGACACCACCGGTGAGGACCTTGCCGGAGCTCGGGATCACG
GTGTTGTAGGCACGGGCCAGACGGGTGATGGAGTCGAGCAGGATGACCACGTCTTTCTTG
TGTTCAACCAGGCGCTTGGCCTTCTCGATAACCATTTCGGCAACCTGCACGTGGCGGGTT
GGCGGCTCGTCGAAGGTCGAGGCAACCACTTCGCCGCGCACGGTGCGCTGCATTTCGGTT
ACTTCTTCCGGGCGCTCGTCGATCAGCAGGACGATCAGGTGGCACTCGGGGTTGTTACGG
GTGATGTTGGCCGCGATGTTCTGCAGCATGATGGTCTTGCCCGCTTTTGGCGGAGCGACG
ATCAGGCCGCGCTGGCCTTTGCCGATCGGGGCGCAAAGGTCGATAACCCGGCCGGTGAGG
TCTTCGGTGGAGCCGTTGCCGGCTTCCATCTTCAGGCGCTCGTTAGGGAACAGCGGCGTC
AGGTTTTCGAACAGGATCTTGTTCTTCGCGTTTTCCGGCCGGTCGAAGTTGATGGTGTCG
ACTTTCAGCAGGGCGAAGTAACGCTCGCCTTCTTTTGGCGGGCGGATCTTGCCGACGATG
GTGTCGCCGGTACGCAAGTTGAAGCGACGGATCTGGCTTGGCGACACGTAGATGTCGTCC
GGGCCGGCCAGGTACGAGGCATCGGCCGAGCGCAGGAAGCCGAAGCCGTCCTGGAGAATC
TCCAGCACGCCGTCACCGGAGATTTCCTCGCCGCTTTTCGCATGCTTTTTCAACAGGGAG
AAAATCACATCTTGCTTGCGCGAACGGGCCATATTTTCTATGCCCATCTGTTCGGCCATT
TCGAGCAGATCGGTAATCGGCTTTTGCTTGAGTTCAGTCAGGTTCATAAGGGGAGTGACG
TAATCATGTAAGAAGGGGGAATTAAGCTTCTGGCTTAATGAAGCCGCGCCGCAAAGAAGG
CGACAGGATCGCGTACTGATTCGAATTAGGGATGCGTCGGCGACGGCGTGCAGAGGGCAC
CGAAGAAACAGTGCGAGGCCGAATGTAACACCTGCTTTTTCTGGCGTCTAGTCACCAGAT
AAAGAAAAGCCCCGACGAATGCGGGGCTAATTTCACTCAGATATTGGCGTCCAGGAACGC
CTGCAACTGAGATTTCGACAGCGCGCCGACCTTGGTGGCCTCGACATTGCCGTTCTTGAA
CAGCATCAGCGTCGGGATGCCACGCACGCCATGCTTGGCCGGGGTTTCCTGGTTGTCGTC
GATGTTCAGCTTGGCGATGGTCACTTTGCCCGCGTAGGTAGTGGCGATGTCGTCCAGAAC
CGGAGCGATCATTTTGCAAGGGCCGCACCATTCAGCCCAGTAGTCGACCAGCACCGGGCC
TTCAGCCTTCAGGACTTCGGCTTCGAAGGTGGCGTCGGTGACGTGTTTGATAAGATCGCT
GCTCATGGAAGTCTCCAAGGTCGTAAGCAAAAAAACGTGGCCCATCATAGCTGCACCGGC
TGCCTACAGGAAGCCAGGAACGATTGAGTGTAACTATAGTTGTGCATGACCGCGCATATC
GCTGCTGTCACGGGAAAGTCATAATTCCCGCACAACCTGCCCCATATCAAGCCTTGATAC
GCTGCGCGTTGGCGCCAGCGCCGGATCGTGGCAGGATTGCCGGGTTATCGACCGAGAACC
CATGACCATGCCGCAAACCACAGCCAAGAATCTGTCCTTGATCGCTGCCATAGACCTGGG
CTCCAACAGTTTCCACATGGTGGTCGCCAAGGCCCACCATAGCGAGATCCGCATCCTTGA
GCGGCTCGGCGAAAAAGTTCAGCTGGCCGCCGGCATCAATGAAGAGCGCCAGCTCAGCGA
AGAGTCCATGCAACGCGGCCTGGACTGCCTCAAGCGGTTTGCCCAACTGATCAACGGCAT
GCCCGATGGCGCCGTGCGCATCGTTGGCACCAACGCCCTGCGCGAAGCCCGCAACCGCGG
CGAATTCATCCGCCGCGCCGAAGCCATCCTCGGCCACCCGGTGGAAGTCATCTCCGGTCG
TGAAGAAGCGCGCCTGATCTACCTCGGCGTGTCCCACACTCTGGCCGACACGCCAGGCAA
GCGCCTGGTCGCTGATATCGGCGGCGGCAGTACCGAATTCATCATTGGCCAGCGCTTTGA
ACCGCTGCTGCGCGAAAGCCTGCAGATGGGCTGCGTCAGCTATACCCAGCGTTATTTCCG
CGACGGCAAGATCACCCCGGCGCGTTATGCCCAGGCCTACACCGCCGCACGCCTGGAGCT
GATGAGCATCGAGAACGCCCTGCATCGCCTGACCTGGGACGAAGCCATCGGCTCCTCGGG
GACCATCCGCGCCATCGGCCTGGCGCTCAAATCCGGCGGCATGGGCAGCGGCGAGGTCAA
TGCCGAAGGCCTGGCCTGGCTCAAGCGCAAGCTGTTCAAGCTGGGAGAAACCGACAAGAT
CGATTTTGACGGGGTCAAACCCGACCGTCGGGCGATCTTCCCGGCGGGCCTGGCGATTCT
CGAAGCGATTTTCGACGCCCTTGAGCTACAGCGCATGGACCACTGCGACGGCGCCCTGCG
TGAAGGCGTGCTGTACGACCTGCTCGGCCGCCACCACCACGAAGACGTGCGCGAGCGCAC
CCTGACCTCGCTGATGGAGCGTTATCACGTTGACCAGGGCCAGGCGGCACGGGTCGAGCG
CAAGGCGCTGCACGCCTTCGACCAGGTGGCCAAAGCCTGGGACCTGGAAGACGGCATCTG
GCGTGAACTGCTGGGCTGGGCAGCCAAGGTGCATGAAGTGGGTCTGGACATCGCCCACTA
CCATTACCACAAGCACGGCGCCTACCTGATCGAGCACTCCGACCTGGCCGGCTTTTCCCG
GGAAGACCAGCTGATGCTGGCGCTGTTGGTGCGCGGCCATCGCCGCAACATTCCCAAGGA
CAAGTTCGCCGAATTCGGCGACGACGCCGCCAAGCTGATTCGCCTGTGCGTACTGTTGCG
CTTCGCGATCCTGTTCCATCACATCCGCGGCACCCAGCAGATGCCCACGGTCACCCTGCA
CGCCAGGGGCGACAGCCTGGACGTCGAGTTCCCGGCCGGCTGGCTGGAAGAAAACCAGCT
GACCCAGGCCGACTTCGGCCTGGAGGCAGAATGGCTGGCCCGGGTCGGTTTCGTCCTCAG
CGTACGATAAGCACCGGGTTGCTCAGGCGCTCGAGCAGAGCGGCCTGGGCACTGCGCGGG
TTCTGGTTGCCGGTTGGCGTGCTGCGTACGTAACGGCCATCCGGTTGCAGGATCCAGGCG
TGGGTGTTGTCGGTCAGATACCCTTCGAGTTCCTTTTTCACCCGCAGGATCAGTTTCTTG
CCCTCGACCGGGAAGCAGGTCTCGACGCGCTTGTCGAGGTTGCGCTCCATCCAGTCGGCG
CTGGAGAGGAACATCTGCTCTTCGCCGCCATTGAGGAAGTAGAACACCCGCGTGTGCTCG
AGGAAGCGGCCGATGATCGAGCGCACCTGAATGTTGTGCGACACCCCGGCAATGCCCGGA
CGCAGGCAGCACATGCCGCGCACCACCAGGTCGATACGCACCCCTGACTGGCTGGCCTTG
TACAGCGCGCGGATGATCTTCGGATCGGTCAGCGAGTTGAACTTGGCGATGATGTGCGCA
GGCTTGCCGTCGAGGGCGAACTGGGTTTCGCGCGCGATCATGTCGAGCATGCCCTTTTTC
AGGGTGAACGGCGCGTGCAACAGCTTCTTCATGCGCAGGGTCTTGCCCATGCCGATCAGC
TGGCTGAACAGCTTGCCGACGTCTTCGCACAGGGCGTCGTCGGAGGTCAGCAGGCTGTAG
TCGGTGTACAGGCGGGCGTTGCCGGCGTGGTAGTTACCGGTACCCAGGTGCGCATAGCGG
ACGATCTCGCCGGCTTCGCGGCGCAGGATCAGCATCATCTTGGCGTGGGTCTTGAAGCCC
ACCACACCGTAGATCACCACCGCACCGGCGGCCTGCAGACGGCTGGCCATCTGCAGGTTG
GACTCTTCGTCGAAACGCGCACGCAGCTCGATCACCGCAGTGACTTCCTTGCCGTTACGC
GCGGCGTCGACCAGCGCGTCGACGATCTCCGAGTTGGCACCGCTGCGGTACAGGGTCTGG
CGCACAGCCAGTACATGCGGGTCCTTGGCGGCCTGACGCAGCAGGTCGACTACCGGGGTG
AACGACTCGAAGGGGTGCATCAGCAGGATGTCCTGCTTGCTGACCACGCTGAAAATGTTC
TCGCTGTTCTGCAACAGCTTGGGGATTGCCGGGGTAAACGGCGTGTACTGCAGCTCCGGA
TGGCTGTCCAGGCTGGTGATGCTGAACAGCCGGGTCAGGTTGACCGGGCCGTTGACCTGG
TACAGCTCGCTCTCGCTCAGGCTGAACTGCTTGAGCAGGTAGTCGGAGAGGTGTTTGGGG
CAGGTGTCGGCCACTTCCAGACGCACCGCGTCACCATAACGGCGCGAGAACAGCTCGCCG
CGCAGGGCCCGGGCCAGGTCTTCGACATCTTCGGAGTCCAGCGCCAGGTCGGCGTTGCGG
GTCAGGCGGAACTGGTAGCAGCCCTTGACCTTCATGCCCTGGAACAGGTCATCGGCGTGA
GCGTGGATCATCGACGACAGGAACACATAGTTGTCGCCAGGCCCACCGACCTCTTCCGGC
ACCTTGATCACCCGCGGCAGCAAACGCGGCGCCGGGATGATCGCCAGGCCCGAATCGCGG
CCGAAGGCGTCGATGCCTTCAAGCTCGACGATGAAGTTCAGGCTCTTGTTCACCAGCAAC
GGGAACGGGTGAGTCGGATCGAGGCCGATCGGGGTAATGATCGGCGCGATTTCGTCGCGG
AAGAAGCGCCGCACCCAGGTCTTGAGCTTGGTGTTCCAGTGGCGGCGGCGAATGAAGCGG
ATCTGGTGCTTTTCCAGCTCCGGCAGCAGCACGTCGTTGAGGATCGCGTACTGGCGATCG
ACCTCGCCGTGCACCAGCTCGCTGATCCGCGCCAGCGCCTGGTGCGGCTGCAAGCCATCG
GCGCCGGCCTGTTCACGGGCAAAGGTGATCTGCTTCTTCAGGCCCGCCACACGAATTTCG
AAGAACTCATCCAGGTTGCTGGAGAAGATCAGCAAGAACTTCAGCCGCTCCAGCAGCGGA
TAGGACTCATCCAGCGCCTGCTCAAGCACGCGGATGTTGAACTGCAGCTGGGACAATTCG
CGGTGAATGTACAGGCTGCTGTCGTCCAGACCGGGAATGACGATGGCAGGCGCAGCCACT
GGCGCCGGCGCCGGGGCCTCGACCACCGGCTCGGCAACCGCAGGCGGCTGTGGCGGGGTC
TCGACCAGTTGCTCGGGCACGGGCTGGGCGTCTTTGACTGCAACGTCGGTAAGTACTTCG
TTATTCATCTAGCGTTCCTGAAGGGCGTTACTGCCCTCTCATCAATTGAGCAGCGCGAAC
AGCGAAATAGGTGAGGATGCCATCGGCGCCCGCCCGTTTGAAAGCGGTGAGGGATTCAAG
GATAACCCCTTCACTGAGCCAGCCGTTCTGAATCGCTGCCATGTGCATGGCGTACTCGCC
GCTGACCTGGTAAACGAAGGTCGGCACTTTGAATTCGTCTTTGACCCGGTGAAGGATATC
CAGGTACGGCATGCCCGGTTTGACCATGACCATATCGGCGCCTTCCGACAAGTCGGCGGC
CACTTCGTGCAGGGCCTCGTTACTGTTGGCCGGGTCCATCTGGTAGGAGGCCTTGTTGGC
CTTGCCCAGGTTCAGCGCCGAGCCGACCGCATCGCGGAACGGACCGTAGTAGGCACTGGC
ATACTTGGCCGAGTAGGCCATGATGCGGACGTTGACGTGACCGGCCAGCTCCAGCGCTTC
ACGGATGGCCTGGATGCGCCCGTCCATCATGTCCGATGGCGCGACCACCTGGGCACCGGC
ATCGGCGTGGGACAGCGCCTGGCGCACCAGGGCGTCGACGGTGATGTCGTTCTGAACGTA
GCCTTCTTCGTCGAGGATACCGTCCTGGCCGTGGGTGGTGAACGGGTCCAGGGCAACGTC
GGTGATCACCCCAAGTTCCGGGAAGCGCTCACGCAGGGCGCGGGTGGCGCGCTGGGCGAT
GCCGTCGGGGTTCCAGGCTTCAGCGCCGTCGAGGGATTTTTTCTCTACCGGGGTGACCGG
GAACAGCGCCAGGGCTGGAATCCCGAGGTTTACCCACTCTTGCGCAGCTTCCAGCAACAG
GTCGATGGACAGACGCTCGACGCCCGGCATCGAAGCGACTTCTTCGCGGCGGTTTTCGCC
ATCGAGGACAAACACCGGGAGGATCAGGTCATCGACAGTCAGAACATTTTCGCGAACCAG
ACGACGGCTGAAGTCGTCACGACGGTTGCGACGCAGACGGGTGGCAGGAAACAAACGGTT
AGCGGGGGTAAAGCTCACGGCAGACTCCTGAGCCCGCGCAGGCGGGCGAGCGCGACAGTT
ATAAGCGGCCATTATGACGCCTGTATGACAGGCAAGGGCAACCCTGCGACTTGAGGACGC
AGTCATTGTCCTTGTAGGAAATGTTCACGTCGAGACACATTTGGACACTTTCCCCAAAGG
CCACGAAGGGTTAGGCTGCGCGTTCATTTCGCCAGCACCCAGAAAATGCTCCAACAATTC
CTGCAGGATTTCGGCTACTTTGCCCTTTTTCTCGGCACGTTTTTCGAAGGTGAGACCATC
CTGGTTCTCGCAGGCTTCCTTGCGTTCCGCGGATACATGGATATCAACCTGGTGGTCGTG
GTGGCCTTCTTCGGCAGCTATGCCGGCGACCAGCTGTGGTACTTCATGGGGCGCCGTCAC
GGGCGCAAGTTGCTGGCACGCAAACCGCGCTGGCAGATGATGGGCGACCGTGCGCTGGAG
CACATTCGCCGCCATCCGGACATCTGGGTCCTGAGCTTTCGCTTCGTCTACGGTTTGCGC
ACGGTGATGCCGGTGGCCATCGGTTTGTCCGGCTACCCGCCGCGCCGCTACCTGCTGCTC
AACGGCATTGGTGCGGCCATCTGGGCCCTGGCCCTGGGCGCCGCCGCCTATCACTTCGGC
GCCATCCTCGAAGGCCTGCTGGGCAACGTGAAGAAATACGAGCTATGGGTGCTCGGCGGC
CTGCTGGTGCTCGGTGGCTGCCTGTGGCTGCGCCGGCGCTTCAAGGCCGCGCGCATTGCG
CGCAAGGAAGCGGCTGCCGTAGAGGCCGAAAAGGCTGAGCAGGCTGTAGCCAAGCAGCAG
GACCCAAGCCAGGGCAGTGACCGGCCCTGAGCCCGTCATCCCGGCCAGGACCATGGCCGG
GACATTCAGCGCCAGGCGCAGTAGCTCCAGCCGCAAAGCCCAGGGGCGGTTCTCCAGGGC
CGTGCCGAGCACGAACAAACCAAATGCCATCAAGCCGCAGCCCAGCACCAGGGCAGCCAC
CGACAACTGCTCGGCGCGCTCCATCAAGTAACTGCCCAAGCCTACGTACACCGCGAACTG
CAGCGCCACATACAACTGCTGCGGCCAGGCCAGCGGCACCTCGAATTTCTGGAAGCGGCT
CAAGTCCTGCTTGGCTTGCGGATAACGCCGGGCAACGTCATCCGGCCGCCAGCCGGTGGG
CATGAACCAGATCCGCAGCTTGTCCCACCAACGCTCGGCATGCCGCGCATCGCTCCACAA
CTGGGCATAGAACTGCAGGTTGGCCCACAGCGGGTTCCAGCTGGCCAAAGGCGTGGTCAC
GCCAAAAATCACCGGCTCGTTGTCGTCCTCTTCCTGGAAGGTGCCAAACAGACGATCCCA
GACAATGAACACTCCGCCGTAGTTGCGATCCAAGTACAGAGGGTTCTGCGCATGGTGGAC
GCGATGATTGGACGGGGTAATGAACAGCCATTCCAGCCAGCCCAGCTTGGGGATGTGCCG
GGTGTGCACCCAGAACTGGTACAGCAGGTTCAGCGCCGCGACGGTGATGAACACCAGCGG
CGGCACCCCCAACACGGCCAGCGGCAGGTAGAAGATCCACGACAGCAAGAAGCCGCTGCT
GGTCTGGCGCAGGGCCGTGGACAGGTTGTAGTCCTCGCTCTGGTGATGCACCGAATGGGC
GGCCCAGAGGATGTTGCGCTCGTGGCCCATACGGTGCAGCCAGTAATAGCAAAAGTCATA
GACGACAAACGCCAGTACCCACACCCACAAGGCTTCGCCCGGCAGTTTGAACAGCGCCAG
GTGTTCCCAGGCCAGCGCATAGGTCACCAGGCCGACGCCCTTGGTCAGCAGGCCGGTGGT
GGTCGACAGCACGCCGGTGCTGAGGCTGTTGATGGCATCTGCCAGGCGATAGGTCCGTAT
GCCGCGCAATCGATCGGCGAGCAGCTCGGCAACGATCAGAACAATGAAAAACGGTACCGC
CAAAAGGATCAGGTCCATGGGTCTTTTCATCTCCAGCCTATCCAGCAAGATTAGGCCGGG
AATGGCATAAACCCTATGGCGACATCTGCCAAACTAGAGGACATTTAGCGCCTCGAATCG
GGAGTAGTGAGCATGACCCAGAAAAAAGTTGCTGTGATTCTTTCCGGCTGTGGCGTGTAT
GACGGCGCCGAAATTCACGAAAGCGTGATCACCCTGCTGCGTCTGGACCAGCGCGGTGCG
CAGGTGCAGTGCTTTGCGCCGAACATTGCGCAGATGCACGTGATCGACCACCTGACCGGC
GAAGAAATGCCCGAGACCCGCAACGTGCTGGTGGAATCGGCGCGCATCGCTCGCGGCGAG
GTCAAGGACCTGCGCGAAGCCGACGCCAAGGACTTCGACGCGCTGATCGTGCCGGGCGGC
TTTGGCGCGGCGAAAAACCTTTCGAACTTTGCCGTTGAAGGCGCAGGCTGCAGCGTGCAC
CCGGACGTCCTGGCCCTGGCCGAAGCCTTTGCCGAAGCCGGCAAGCCGGTCGGCCTGATC
TGCATCTCGCCGGCCCTTGCGGCGAAAATCTACGGCCCCGGCGTGGTCTGCACCATTGGC
AGCGATGCCGGCACCAGCGCGGCCATCGTCAAGATGGGCGGCACCCATGAGGAATGCGAT
GTCCATGACATCGTCGAAGACACCCAGCGCAAGCTGGTCAGCACCCCGGCCTACATGCTG
GCGAAAAGCATCAGCGAAGCCGCCGGCGGCATCTACAAACTGGTCGACCGGGTGCTGGAA
CTGACCCACGAGAATGACTGAACACCCCTGTAGGAGCGGGCTTGCCCCGCGATCGCGCGC
GAAGCGGTCGTCGTCCAGGCACCACATGATGCGCTGAGATCACGGACCTCATCGCGGGGC
AAGCCCGCTCCTACTCAGCCGCGTAAGAATGCGGTCCAGGGCGTTGGCAAACGCCTGCTT
CTCGCGATCGCCATACGGCGCTTGGCCGCCGCCGACCTGCCCCTGCTCGCGCAGGTCGGT
GAACAGGTTGCGCACCGCCAGCCGCTCACCCATGTTGCGCTCGTCGAACTCCTTGCCGCG
CGGGTCGAGGCAGGCAACGCCTTTCTTGACCAGGCGATCGGCCAGCGGCACGTCGCTGCA
GATCACCAGTTCGCCGGGCACCGCGTGCTCGACCAGGTAATCGTCGGCGGCATCCGGCCC
GCTGGGCACGACGATCAGCTTGACGCAGGCAAAAGCCGGCTTGATCTGGCTCTGGCCGGC
TACCAACACCACTTCCAGCTGACGCTTGAGGGCGAACTTGACCAGTTGATCCTTGGCCGC
CTTGGGGCAGGCGTCGGCATCGATCCACACACGCATGGCACAGATTTCCAACAAAAACGG
GCGAACAGTATCCCTGCTCGCCCGTTTGCCTTCAAATCAGCCCGCTGGCTGGCGGCGCTT
CTCGGCCAGGCGGCTGCGCCCGTAAAGGATGGCAATGGCCAACAAGGCCACCAGCTGCGC
GGCCAGTGAATAGGCGTCGGCGTGAATGCCCAGCCAGTCGAAATCGAAGAACGCCACCGG
CCGGGTACCGAACACCCCGGCCTCTTGCAGCGCCTTGACCCCGTGCCCGGCAAACACCAC
CGACAAGGCGCACAGCAGCGCCGCGTTGATGCTGAAGAACAACGCCAGCGGCAGTTTGGC
CGAGCCGCGCAGGATCACCCAGGCCAGGCCCACCAGCAGCACCAGTGCCGTGGCACCACC
GGCCAGTACCGCGTTGTGCCCGGCAGGGCCGGCCTGCAGCCAGAGGGTTTCGTAGAACAG
GATCACCTCGAACAGCTCACGGTACACCGAGAAAAACGCCAGCACGGCAAAACCAAAGCG
CCCGCCACCACTGACCAGGCTGCTCTTGATGTAATCCTGCCAGGCCGCCGCGTGCCGGCG
ATCGTGCATCCACACACCCAGCCACAGCACCATGACGCTGGCAAACAGCGCCGTGCAGCC
TTCGAGCAGTTCACGCTGGGCGCCACTGACGTCGATTACATAGGCCGCCAGCGCCCAGGT
ACCCAGCCCGGCCAGCAAGGCCAGGCCCCAGCCGACGTTGACGCTGCGTACGGCCGATTG
CTGGCCGGTATTGCGCAGGAAGGCGAGGATCGCCGCCAGCACCAGAATCGCTTCCAGGCC
TTCGCGCAGCAGGATCAGCAAGCCGGAGATGTAGCTCAGCGACCAGCTCAGGCCATCGCC
ACCGAGCAGGCCGGCGGCGTCCTTGAGCTTGGCCTTGGCGGCATCCAGGCGTTGCTGCAC
CTGCTCCAGTGGCAGGCCGTCCTGCAGCGACTGACGGTAGGCCATCAGGGATTTTTCGGT
GTCCTTGCGTACGTTGGCATCGACGTTGTCGAGCGAGCTTTCGACCAGCTCGAAACCTTC
CAGGTAGGCCGCTACCGACAGGTCGTAGGCTTGCTCGTGATCACCGGCCTGATAGGCCGC
CAGGCTCTTGTCCAGGGTGCTGGCGGTGTAGTCCAGCAGTTGCGCCGGGCCGCGCTGGAC
CTGCGGCGGTTGCGCACGCTGGGCGCGGAACCGGGCGAGCGCCTCTGGCCCTTCGCTGGC
TTCAATTTCGGCCGGGGTCTGACGAGCCAGATCGGCCAGGTTGTAGGTTTTATCGCCCTT
GGCCTGGGCCGGGTCGGCAGTGAAGCTGGCGACATAGGTCGCCAGGTCCCAGCGTTGGCG
CTCGTCGAGCTGATCGGCGAACGACGGCATATCGGTGCCTTCGATGCCCAGGCCGAGGGT
GTTGTACAGGTCGAACAGGCTCAGGCGGTCCAGCCGTTCGAGGCTGCGCAGGTTGGCCGG
TGGCGGGGTCAGGCCGAGGCCGGCGGGGCCGTCGCCGGCGCCAGTGTCGCCATGACACAC
CGAGCAATGCTGGGCATACAGCGGCGCGCCGCGACTCGGGTCCGGGGTAATGATCGGCGC
CTGGCTGACCTCATAGGCCACCGCCAGTTGCGCGCCAAGCTGACGGGCCTGGCGGGCGAC
CACCGCGCCGTCCTGGCGCTGGCTGACCGCCGTACGCAAGTTGACCACGCCCTGCTCCAG
GGCCTGGCGCTCAGCGCGCGCCGGCAAGGCGCCGATCAATCCCTGCAACACCTCGAGGAA
TTCGAGCTGTTCGCGGTATTCGCCGTCGTCGATTACCTTGCCCGCCTCGACGGTGGCCGG
GTAATCGGCACCGATGTAATCGAGCAGGTGCAGGGCCTTGGCAGCGCCATCGGGGCTGTC
GGCCAGCAGCGTGGCACTGCTCAGCGCCAGCACCGGCCAGAGCAGCCAGGCGAGTAAGCG
GGAACGGGGAATCATGAGCGACTCTCAAATGGAAATACGAGGTAAAGCATTGTTCACTTC
CACTGCCGTTCGCTCAAGGCTTGCCAGATGAATCCTTGAAAAATTTTGTGACAAATACCC
TGCGACACCTCCCGATTAAAGAACGACCGTTCGTCGGCCGATAGCTGAATGCTGGCACGA
CGGCAAATTCCTAAAGCACAACGCCATTATTTAGCCAGCAAATGCGTTTATAATGCCGCG
CCGCTATATAGCGGATCAGAATTTTGGCTCTTCTTTTAAGAGGATTTGGCGATATTGCCA
AAGGGATGACAGCCTTCTCGCCCCCAGGCTTTTCATCAATTCAGGGAAGAAGAATTCAGA
TGGCATCCCGTGTCCTCACCGTCGCGACACTGCTCGCGGCCGTTCAACTGGCTGGTTGCT
CGGCCTTTCGCAGCTATGACAGCGAACTTCAGGAAACCAACCAGCACCTGACCAGCGGTA
ACGTCGACGCTGCCCTGGCGCTGCTGGAAAAAAACAACAAGGGTGAGGACAAAGACCTTC
TCTACTACTTCGAGAAAGGCGAGCTGCTGCGCTCCAAGGGCGACCTGGCCGGCAGCCAGC
TGGCCTGGCGCAGTGCCGATGACGTGGTGTTCAAGTGGGAAGAGTCGGTCAAGCTCGACA
CCGACAAGTACCTGAGCCAGTTCGGCAGCTACCTGGTCAACGACAAGGTGCGCCGCTACG
AAGGCTATGACTACGAAAAAGTCATGCTGACCACGCAGATGGCCCTCAACCTGCTGGCCC
AGAACGACTTCGACGGCGCCCGTACCGAAATCAAGAAGACCCACGAGCGCGAAGCGGTGA
TTGCCGAGCTGCGCGACAAGGAATACCTCAAGCGCGAAGAAGAGGCCGAGAAAGAAGGCG
TCAAGACCGAGTACAAGGACCTTCAGGGTTACCCGGTCGCCAGCCTCGACGCGCCAGAAG
TGGTGGGCCTCAAGAACAGCTACCAGAGTGCGTTCAGCCACTACCTGTCTGGCTATGTCT
ACGAAGCCCTGGGTGAGAAAGGCCTGGCCGCACCGGGCTACCGCAAGGCTGCCGAACTGC
GCCCGAACACCCCGCTGCTGGAAAAAGCCCTGCTCGACCTGGACAAGCCAGCGGCGAAAG
CCACTGAAAGCGATGTGCTGATCGTGATCCAGAGCGGCCTCGCTCCGGCCCGCGACTCGG
TGCGCGTCCCGCTGCCGCTGCCGATCAGCGGCAACCTGGTGATCACCCCGCTGTCGTTCC
CGGTGATCAAGGAAGACACTTCCACCGCGCATTTCAGCGAAATCTACCTCAACGACCACT
CGCTGAAGCTGACCGCACTCAACAGCACCACTGCCATGTCCCGCCGCGCCCTGCGTGACG
ACATGCCGGGGATCATCCTGCGCACCAGCGTGCGGGCTATCTCTCGTGGTGTGGCGCAAA
AGCAACTGAACGACGCCAACCCGCTGGCTGGCCTGGCACTGGGTATCGCCTCGACCATCA
CCGAAGGTGCCGACACCCGTACCTGGCGCACCCTGCCGGATGAAACCCAGGTAGCCCGCG
TGCGCCTGCGTCAGGGCGAACACCAGTTGAGCCTGCCTTCGAGCCTGGGCGGCAGCCAGG
TCAGCGTGAAGATTGACCGGCCGTTCCAGGTGGTCACCCTGCGCGTAGTCGGCAACCAGG
TCTTCGCCGGTGGCCCTGCCCTGCAGGTGGCACCAAAAGCCACTGGCCAGGCCGTCGCCA
GCCTCAAACAACCTTAAGGAAACGCCATGCGTATCAAATTGCTCGCCGTTCTCGTCACAG
CCCTGCTGGCCGGTTGCGCGACCCCGCCACCACCAGAGCCGGGCAGCGCTGCCAGCAAAG
TGGTGAAAATGGGCAACCTGAAGAACATCGAGACCGGCCCGATGCGCGTTGCGCGCGAGA
ACGGCTTCTTGACCGTCAAGGTGTCCCTGAACAACACCAGCAGCAGCAACAAGACCCTGT
TCTACCGCTTCGCCTGGCTGGGCAACGACGGTTTCCCGGTGGCCGATGAAGAGAGCTGGA
AGACCGTCACCCTGTATGGCAAGCAGGCCAGCGTGTTGCCGGCGATTGCCCCGGTATCCC
AGGCCACCGACTTCCGTATCGAAGTTCAGTCTCAGTAATCATTTTTGCAGGAGCACATTT
TCATGATTGCACGCATTTCCCTCGCCGCCATTGCCATTGCCCTGGTCAGCGGCTGCAGCA
CCCCGTCGCCGGTCCTGGGCGGCAAGAACATCGGCTACGGTGACAGCAAGGCCGTGGAAC
TGGTCACCAACGAGTTCGGTTCGACCGACCTGCAGATGATCGCCGAGTCCATGACCCGCT
CGCTGGCCCAGTCCGGCATCCTCCAGGGTCGCCCGGTGGTGCAGGTCTATGACGTGAAGA
ACAAGACCAGCGAGTACATCGATACCCGCGAGATCACCACGTCGATCAAAACCCAGCTGA
TGAAGTCCGGCACCGCCCGCTTCGCCAGCGACAACACCCAGATGCAAAGCCAGGTTGACC
AGCTCAAGCTGCAGAACCAGAGCGGTCTGTACAAGAAAGGCACCGTGGCCAAGACCGGCA
ACATGATCGCCGCCAAGTACCGCCTGGAAGGCTCGATCAGCTCGATCGTCAAGCGCAGCA
GCGACTACAAGGACGTGTTCTACAAGTTCAGCCTGCAGCTGATCGACGTCGAGAGCGGCC
TGGCCGAGTGGATGGACGAGAAAGAAATCCGCAAGACCACGGAGCGCTAAGCAATGCGTG
CATGGATGGGCATTCTGGGCCTGGCTTGCGCGTTCAGCGTGCAAGCGGCCCCAAAAGTCG
CAGTAACCGACCTCGCCTACCAGGAGCGTGTGGAGCAGTACATCCACATGGTCTCGGCGC
AGAACAGCAGCCAGGCGAGCATGTACCACGCCAGTGGTTCGTCGAGCTACAGCGAGTTCG
AAAGCAGCGAGAGCTACATCGAGCAGACCGAGCTGCGCAAGTTCAGCGGCGACATCAAGG
GCGAGATTCTCAAGTCCGGGATGTTCCAGCTGGTCCAGGGTACGCCGTACACGGCCGATG
CCAAGGCTGACGTCTACGACGTTATCCGCCGCATCAAGAACGGCAACTTCAAAGGTGCTG
ACTACGTGCTGTTCGGTACCTTGTCGGATATCGACTTCCAGCGCGATATCACCTCCCTGG
ACAACACCAACAGCTATTCGGCGATCCTCGGCCTGAGCCTGGTGGCCGACTTCAGCCTGA
TCAACACCAAGACCTACGAGATCACCTCGGCGTTCACCGCCATGGGTGAGGGCCAGGACA
CCAAGCTGGTCAACAGCCAGGATGTTCGGGTCACCCTCAACCGCCCACGGGTGGTACGTG
AGGTTTCCAAGGAACTGGGCATGGACGTTGCCAAGCAACTGGCCGAACAGCTGGTAGGCG
CGATGCCGGAGCGTGAACGCACCCCGGCGCGCAACAACCTGCCGCCTGACGAGCCAGCGC
AGATCCTGCGTTGAGAAAGTAAAAAGGCGACCTTCGGGTCGCCTTTTTTTATGCTGATTG
TTTTCCTACACCGGCGCGCGGCGAATGGTCGCCAGCAAGGTCGCAGCCCCCAGGAACAGT
CCGGCAAAGGTGCGGTTCATCCGCCGCTGCTGCCGGGGCGTACGCAACAGGCGCAGCACT
TTGGCCGCAAGCCCGGTGTAACCGGCCATGACCATCAGATCGACCGTGACCATGGTCGCG
GCAATGATCAGGTACTGCGGCACCAGCGCCGCATGCGGATTGATGAACTGCGGCAGCACC
GCGAGCATGAAGATCAGCGCCTTGGGGTTGCTGACGTTGACCAGAAAGCCACGGAACACC
AGGCTCAACGGCTTGCCGATCGGGCGCACGGCGGATTCGTCGCTGATGTCAGCCGGCAGC
GCCCGCCACTGTTTGACCGCCAGGTACACCAGGTAGGCCACGCCGAACCATTTGATCACC
TGGAATGCGGTGGCCGATGCCGCGAGGATGGCACCGACGCCGGCGGCAATGATCGCAATC
TGCAGCACCAGGCCCAGCTGCAGGCCTAGCGCGTTCCAGTAGCCGCGCCAGAAGCCGTAT
TGCAGGCCGCAGGACATCGAGGCAATGGCCCCGGCACCCGGCGACAGACTGATCACCCAG
CAAGCGGCAAAAAATGCCAACCACGTTTCCAATGACATCGCGCACCTCGGCACTAACTTG
TTACAAACCTCTAAGCTAGTGCCCTGGCGAAAAAATCACCACGATTTTTTTCTGCGATCG
ATCAATTGCCCGGGGTTTTGCTCTCGCTCACCAGCGGCAGCACTTCGGCACCGCGCCAGC
GCCGCACCGATTTCTGGAAGAACTGGCTGTTGGGCACTTGCACCAGCGCACCGCCCGCTT
CCGGCAGTTCGATCAAGGTGGTGAACAACAGGTTGATGGCCACCACCCGGCCTTTGACGC
CCGGCTTGTCGATGGTTTCCACCAGTTCCACCACATCGCCGATGCGAAACGGCCCGACGG
TAAAGATCAGCACCGCGCACAGCAGGTTCGACAGCACGCTCCACATGGCGAAGAACGCCA
CTGCGGCAACCGCCACGAACCCGGACAGTGCGGTCCACAGCACCGTGGCGGAAACCCCCA
GGCGCTCGAGCACGAAGATCAGCGCACTGCCCATGATCAGCCAGCGCAGGCCACCACGCA
GCGGCATCAGCAGCTCCGGTGGCAACGGGTAGCGCTCGCCCAGGCGCTTGAGGCAACGGG
CAACCACGCGCTGCAGGATGAACGCCGCCGAAAGTATCAGCAGGATCTGCAAACCCAGCC
AGAACGGAGCGATCCATTCCACCGGCAATGGCAACTGCAAGGATTCCATCAGGACAACGC
CTCCAGCTCCGCCTGCATGCCCTCGAGGGTCTCCAGGGCGGCCATCCAGGCTTCCTCGAG
CTCCCCTTCACGAACCTTAAGCTTGGCCTGCTGGGCCAACAGCTCACGCAACTCGTCCTT
GCGCGCGGCTTCATACAGGGCGCTGTCAGCCAGACTGGCATCGACCTTGGCCAGTTGCTC
ATGCACGGTGCCCAGCTCGCGTTCGAGCTTGTCGGCTTCACGCTTGTGCGGTGCCAGTTG
CTGACGCAGGGCGGCAGCGGCCTGGCGCTGGGCCTTTTTGTCGGTTTTGTCGGCATTGAC
CGGCGCAGTGCTGACCGGGGCATTGCGTTGACGGTACTCGACCAGCCAGCGGGTGTAGTC
GTCCAGGTCACCGTCGAAGGTCTCGACCTTGCCGTCGGCGACCAGCAGGAAGTCATCGGT
GGTGCTCTTGAGCAAGTGACGGTCGTGAGAGACCACCAACACCGCACCACTGAATTCCTG
CAGGGCCATGGTCAGCGCCAGGCGCATTTCCAGGTCCAGGTGGTTGGTCGGTTCGTCGAG
CAGCAACAGGTTCGGCCGCTCCCAGGCGATCAGGGCCAGGGCCAGGCGGGCTTTTTCGCC
GCCGGAGAAATTCACCACCGGCTCGTCGATGCGCGCGCCGCGGAAATCGAATCCACCCAG
GAAGTCTCGCAAGGTCTGCTCGCGCTCGGTCGGCGCCAGGCGCTGCAGGTGCAGCAACGG
GCTGGCCTTGTTGTCCAGCGAGTCGAGCTGGTGCTGGGCGAAGTAGCCAACCGAGAGGTT
CTCGCCGCGTACCAGGCGCCCGCTGAGCGGCTCCAGTTCGCCGGCGAGGTTCTTGATCAG
GGTCGACTTGCCCGCGCCGTTGGGGCCGAGCAGGCCGATCCGCGCCCCCGGGGTGAGCTG
CAACTTGACCTTCTCGAGGATGGTCTTGTCGCCATAGCCCAGGCGGGCTTCGGACAGGTC
GAGCAGCGGGCTGGAGATTTTCTCCGACTCGCGGAAAACGAAGTCGAACGGCGAATCGAC
ATGCGCCGCCGACAGCTCCTCCATGCGCTCCAGGGCCTTGATCCGGCTCTGCGCCTGACG
GGCCTTGGTGGCCTGGGCCTTGAACCGGGCGATGTACTTTTCCATGTGCGCGCGCTGCGC
CTGCTGTTTCTCGTAGGCTTGTTGCTGCTGCGCCAGGCGTTCGGCACGGGTGCGCTCGAA
CGCGGTGTAGCCACCACGGTAGAGGGTCAGCTTGCACTGCTCGACATGGGCGACGTGATC
GACCACGGCATCGAGGAAGTCACGGTCGTGGGAGATCAGCAGCAGCGTGCCCGGATAGCC
CTTGAGCCAGTCTTCGAGCCAGAGGATGGCGTCCAGATCCAGGTGGTTGGTCGGTTCGTC
GAGCAGCAACAGGTCAGACGGGCACATCAGGGCCTGGGCCAGGTTCAGGCGCATCCGCCA
GCCACCAGAGAAGTCGCCGACCCGGCGGTCCATCTGCTCGTTGGTAAACCCCAGGCCTGC
CAGCAGCTTGCGCGCCCGCGCATCGGCGGTATAACCGTCGGCGCTGTCGAGCTCGATATG
CAGGCGTGCCAACGCAGTGCCGTCGTGGGCAGCTTCGGCCGCAGCCAGGTCGGCCTGGAC
CTTGCGCAGGCGGGCATCGCCGTCGAGCACATAGTCGACCGCCAGGCGCTCGAGGGTGTC
GACCTCCTGGCGCATGTGCGCGATGCGCCAGTCGCCAGGCAGCTGGCAGTCGCCGGAGTC
GGGCGTCAGCTCACCGCGCAGCAAGGCGAACAGGCTGGATTTACCGGCGCCGTTGGCACC
GATCAGGCCGGCTTTCTGGCCGGCGTGCAGGGTCATCTCGGCGCCTTCTAGCAGGCGCTG
TGGACCACGCTGTAAAGTGAGGTTCGATAGTCTGATCATAATGGCCGCGGAGTCTACCAG
CTTCGTCGGCAACTGGCGCGAGTGGGACCATGCACACCGACCTGTGGAATTTTGCCCTGA
AGCTCTACGCTCGACCGGGCGTAGAAGCCGCCTGCCTGCAATGGCAGGCCCGGGGTGGCG
ACGTCTGCCTGCTGCTGTGCGGCGTGTGGCTCGGCGCACGCGGTATCGCAGCGAACGAAC
AGCGGGTTAAACAACTCAAGGAACTCGCCGAGGCGTGGCAAACCGAGGTGGTGAAACCGT
TGCGCGCACTGCGCCAGTCCTGGCGTGACGAAGCAGCCAAGGATGCGCAACTGGCGATAT
TGCGCGAGCAGGTAAAAGGCCTGGAGTTAGCGGCAGAACGCATCCTGCTGGAGCGCCTGG
AGACGGCCTGCAAAGACTGGGCAGCAACGCCCGAAGCCGAAGTGGACTGGATAGGCTGGC
TGGCACCCGAAGGCGCCGGTGCGCATCACGACGCGCTGCAAAGGCTGCGCGCCGTGATGC
TGACGACTCAGGACGCCGAAGACGGGGTCTGAGTGGTCGATGCTACCGAAGCTGCTGGCG
CAGTGCTTGCCGGTGCAGAAGCAGCGGGTGCTGCAGGCGCTGCTGGAGTAGCAGGCTTGG
CAGCTACAGGCTGAGCTGGCTTGGCAGCGGCTGGCCTGGCTGCAGGTTTAGCGGCTGCCG
GTTTGGCAACGGGTTTGGCCGGCGCTTTAGCTGCGGCAGGTTTAGCGGCCGGCTTGGCTG
CAGGTTTTGCCGCTGCTGGTTTGGCTGCAGGCTTGGCAGGTGCTTTCGCCGCTGCTGGTT
TGGCCGCTGGCTTGGCGGCAGGCTTGGCCGCTGCGGTTTTAGCCGCTGGCTTGGCTGGCG
CTTTAGCCGCAGGTTTGGCTGCTGGCTTGGCAGCTGCGGTTTTTGCCGCAGGTTTAGCCG
GGGCTTTAGCGGCGGCAGGCTTGGCTGCTGCAGTTTTTGTTGCAGGCTTGGCAGGTGCTT
TCGCCGCTGCTGGTTTGGCCGCTGGCTTGGCGGCAGGTTTAGCCGCTGCGGTTTTCGCCG
CTGGCTTGGCTGGCGCTTTGGCCACAGGTTTAGCCGCTGGCTTGGCTGCGGGTTTGGCTG
CTGCGATTTTCGCCGCAGGTTTGACCGGTGCTTTGGCGGCAGGTTTTGCTGCGGGCTTGG
CTGCTGCAACAGCAGGTTTGGCCGAACGCACGCTCAATGCCTTGGCGGCAGCTTCCTTGA
CCTTGCCAACGCCCTGGGCCAGTTTCAGGCTTTCCTGAGCGTCACGCTTGAGCTGCAGGA
TGTAGGTGCGGGTTTGCGTTTGGCGGTCTTTCAGCGAGTCGAGCAAACCTTCCAGTTCAC
TCACCCCGTCCTTGGCTTTTTTCTGCGCCTTGGCTTTGCCAGCCTTGGCAGCGTCCTGCA
GTTTCAGCCGCGACTTGTGCAGTTTTTCCTGGGCCTTGCCACGTTGTTTTTCCAACTTGG
CGAGTAGTTTTTCAGCATCAGCCAGCGCTTGCGAGCAGGCATTTTCCAAATGATCGAGCA
GGCTGCCCGAGAGTTGCTGGAGCAGGTGCAACGGCGTACTTACTGGCTTCTTATTGGCCG
ACATGGTTTACCTCCTGGCTGACGAGATTGCGGCTCATACTATGCTTCTGCTGCTACCGC
CGCTAGGGCATGTTGACAGTATTAAATGCGCCGCGTTGCATGCCTGGGCAAAGTTGTTAT
CGCTGCAGCTGGAAACAAGTGTAGATGCTGCACAAAGTGTTGCTGATATTTACACGAAGT
GACGAGCGAAGGCTGGCATACTTTATTTCCTCTGAAGCAGGAGCGAGCCTGTGCCGCGTT
ATCTAGTCCTTACCCTGTTGCTGTTGCCAACAGCGTTAATTGCAGCGCCTGATACTAAAC
CCGCCAGCGACCATGACCTGGCTTACAGCCTGGGTGCCAGCCTGGGCGAGCGCCTGCGCA
CGGAAGTTCCCGGCCTGCAACTCGATGCCTTGATCGATGGCTTGCGCCAGGCTTATCAGA
ACAAGCCATTGGCCCTGAGCCAAGAACGCATGGCGGCAATACTCAGCGAACATGATGCCC
AGGCCAACCAAGCTGCAGTTCAAGCACAAAGCGAACAATTGCTGAGCGCGGAAAAACGAT
TCCTGGCCACTGAACGGGCCCGGGCCGGAGTGCGTGAACTGGCTGAAGGGATACTCGTGA
GCGAGTTGCAGGCCGGTACTGGCAGCAAGCCAAAAGCCGGCGGCAAAGTCCAGGTTCGCT
ATGTTGGCAAGTTGCCGGATGGCACGGTGTTCGATCAAAACCAGCAGCCGCAATGGTTCA
ATCTGGACAGTGTGATCGAGGGCTGGCAAGTGGCATTGCCACAGATGGCGAGCGGGTCGA
AATGGCGGCTGCTGATTCCTTCGGCACAGGCTTACGGTGCCGAAGGCGCGGGCGACCTGA
TTGCGCCCTATACGCCGCTGGTGTTCGAGATCGAGTTGCTCGGGGTTGCCGACTGAGGGT
CGGCAGACCCGTCAGGCCTGGACTTCCTCTTTGACCTCGTGCGCGTTATGCAGCACTTCG
ATCAAGCAGTCTTCAAGCTCGAAACGCTCATGCAACGAGCTGCCGAGTTCGCCGAGTTTT
TTCGCGAAGCGTTCGGGGTCATTGCAGTTGCCCTTGTCGCAATGATCGTTGAACGCCGAC
GCGATTTCGGTAATTGCATCAATGCGCGGGCTGATCTGCTTGGCTAGCTCGAGCCCGCGA
GTATCGCCAAACGCCTTGGCTTCGCTGACCAGTTGCTCGCTCACTTCGAAATGCCAGGCT
GACACGTAGTCGACCAGTACCGCACAGAAGTCCCGGCTCTTGTCCTTGTCGGCAAAGGCC
GGTTTGGCATCACGCAGCTCGCGGAAAGCCGTCACCAGCTCTGCACGCTCATCCAACCAG
CGGTCAATGAGTTTATGGACCCCACCCCAGCGTTCCTGAGCATTCTGACAACTATCTAGC
ATGGCGATCTCTTCCCTTCTGGGTAATGCCCCCTGCCCCCGCGCCGCAAATGTGCAGAGC
AAAGGTGAAGTCAGCAGAGCGGCATCGAGCAGCTGTGTTTTCGGTATGCGTGCAGGGAGA
TTATTCCCGTGCGCCCTAGCCTTCAAGGTACGCACGCGACAAAGTTCATACAAGTGTTTA
ATCCGCCCATCCTTTGCCGCCGGTCGCTTGCACAGTGAAAAACTTCGCCTCAGTTTTTTA
CCGAGCGACTGAACAGTGGACGGGTGCGCCCGAGCAGGCGACAGGTCGGCAGGGTTGCCA
GCAAGACGAACGACAAAAGGCTCCACTCAGGGATGGTCAGGTCGAGGAAACTCCAGGTGA
TTGGCACGCAATCCGGGCTGCCGATGATCATTGCCTTGACGACCTGAAGCATTGGCATGC
TTTCGAGGACATAGTCAAAAGCCGGTTCGCATTCGATGCTCGAGAGCGCCGGATTGCCTT
GCAGCCAGACATGCCGGGCGGCCAACAGTGCCCCGCCGGTGGCGAAGAACAACGCCAGCG
CGGCATAGATGCGGGTGCCCAGACGCCCTGGGGAATGCACTACCGCGCACAGGCAAACCA
GAGCAAAGGCGCCCAAAAACAAACGTTGGCTGTAGCACAGCGGGCAAGGCACCAGGCCCA
TGCCGAATTCCAGGTAATAGGCGGCAGCCTGGACCAGTACCGATGCCAGCAACGCCGGGA
AGAACAGTGAACGCAAGCGGGCCAACGACATGGCGAATCCAGGAGCGCGATGGACAGGCG
ACAACGGTAGAGGAAAGGCGCGGCTTGTATCAAGGCAAGACAGCCGGGACAAGTCCCTGA
ACGACAAGGGAAGTATCCCGAACTAAGCAAGAAAGATAGCTGGGCATCTGAAGGAAAAAT
TACCGGCTAAAGCAGGAGATTTGTTCGAGCCCATGGGCACGCGTTTTTTCGCGCGCCCAT
GGGTAGCTCAAGCTCGCACGGCCTCTGGCAGCGGCAATGCCAGTAGACGCTGATCAAGCA
TGCCCAGGCCTTCCTGGAACAGCTGGTTGCTGCGCTCGGTATCGCCCAGGCCAGCGAGCA
AGCGCGCAAGTTCTGCACAGGCTTCAGGATTGCGCTGCACGCGCAGGCTGCTTTCCAGGT
AATCCCGTGCCTTGCCCCACAGGCGGTTCTGCAGGCTCAAACGGCCCAGGGTCAGCAGCA
GGCTGGGGTCGTCGGGATGGTCCTTGAGCCAGCCTTCGGCAGTTTGCAGCTGGCGCGCCA
GATCGCTGCCGCGCACCAGCCCGTACAAGCGCGCCAGGTGACTTTCGTACTGGCGCTTGA
GGGCGGCGCGCAGGGCTTGCTCGGCTTCGCTTTCGGCGCCCAGCTGGCGCAGTTGCTCGG
CATAGGCCAGCACCAGCTGAGGCTCCTGGCGCTGCGCAGCAGTGAGCTGCTGCCAGGCGC
GCTCAAGGGATTGCCGGGCGGTTTGCTCATCGCCTTCGCGGCTGGCCGCCAGGTTGAGGT
TCTCGCCCCAGGCGCGACGCTCAAGCTCGGCCAGCTCCGCTGCCGGCAGCACTTTATCCT
TGCGCAGGTCGGGCAGCAGGCGGATCAGTGCCGACCAGTCGCCACGCTCGCGATACAGGC
GTTGCAACAGGCGCAGCACCTGAACGTTATGCGGATGACGCTCCTGCATGGCCTGCAGGG
TTACCAGGGCAGCGTCGCTGTCGCCGCGGTCCATCTGCAACTGGGCATGACTCAGGGCAA
TGGCCAGTTCCGCTTCGGGCTGGCGCTCCAGCGCCCGCTCCAGGAGGTTGTCGCTGTCTT
CGCTGCGGCCCAGCTCGTTGGCGGCACGCGCAGCGCCGAGGTAGTACAGCAGCGGTTGAC
GCTCGGCTTCGGCAGCGCGGTGCAGGTGGCGCTGGGCACTGGCCCAGCGACCCTCGGCGA
GATCCAGTTGGCCCTGCTCGATCGCCAGCTGGGTACGACGGCTGCGGTTACGCCGCGACC
AGGGGTTGACCACCCCGCCGGAGGTCAGCACCAGGCCCACCAGGTAGCGCACCAGCAACA
GCGCCAGGATGATCCCGGCCAAGGCTGCGAGCGCTGCCCACAGGCCCGATTGATAGCGAA
AGCTGCCGTAGGAAATCAGCACATAACCGCTGTGCTTGGCGATCGCGATGCCGAGCGCGG
CTGCCACGGCAATGGCCACCACCGCCAGCAGGTAAACGCGCTTCATGGCTTGGCCCCCTC
GACTGGCTGATGCCGGCGCTCAAGGTAGGCCTGCACGGCACTGATGCTGTCGGCCAGGTC
CGGCACCAGCACGGTGACCGGCTGCTCGGCCAGTTCGTTGAGGGCGGCAAGCATCGCCTG
GCTCTGCGGGTTGTCCGGGTTGAAGTTGGCCAGCAGTACGCTGCGGGCGTCGTCCAGGGC
CTGGGTATAAACCTTGGCCTCGCCGTTGAGCGCCGCCCACTGGGCTTGTTCGATGGTCAG
GCTCAGAGCCAGGCGCAGCTGGTTGAGTGACTGCCCGGATAGTAACGGACGAATATTGTC
GTCAGCATCGAAATCGATCTGGAAGTACTTCGACAGCTCTGCCCACCACTGCGACCAGCG
GCTGGCGCCATCGCCGTCGGCGGTCAAGGCACCCAGCGCATCGGCATTGCTGGTGAATTC
CGGCGATTGCGCACTGAGCTGCAACACCTGCTCGCGCTGGGCCGCCAGCTTGAGGAAGAG
GCCGGTGCGGTCGGGCTGCTGGACGCTGTTGAGGGTCGCCAGGCTCTTGGCCAGTTGCTC
ACGGGCGGCAAACGAGCCGGGGTCGCTCTGCTCACGAAGGATTTCATCGGCGCCCTTGAC
CAGCTCGCGCGCACTGGCGATGTCCTGCAAGGCAGACAGGCGCAGGCTGGCCAGGCGCAG
CAGGTGCTCGGCCTCGGCCAGGCGCCAGTCCTTGCGGCTGGCGCCGAGGATGGTTTCCAG
ACGCTGGCTCAAGCGTTGCTGATCGCCTTGCAACTGCGCCACCAGGCGCCGGCGATCTTC
AAGCTCGGATGCGGGCGGCAAGCCGGCCAGCTGCGCAGACATCTGCTGTTCACGTTGTTG
CAGGGCCAGGGTTTGCTCGCTCAGGGCCTGCAGGCTCTGCACCTGGCCCTGCTCGCTACC
CTGGAGCTGGCGAACCTGCCATACGCCCCATCCGCCAACGGCGACACCTGCCGCGCCCAG
CAGCAAGGCCAGGACTGCCAGGCCGTTGCCGGAGCGTTTGGCAGGTTCCACGGGGGTTTG
CGCAGGAGCCTCTGGGGCCTTCAGTTCATCGTTGGGCAAGACAGTTTCGCTCACGTATCC
ATCCTTTGCTTTGTGGCACGTCGCCAATCAGCTTAGCGCCTTAGGGGGCTGGTGCAGGAG
TTTCCTGCAATGTTGCCAGCAAAGCCGCGGCGCTGGCACCACGGCAATCCACTACATTCT
GTGCGCCACTGGCGCGGGCAAGTTCCGCCACCCGTGGGCTGGGCACGAACAACGGCAATT
GCGCCAACTGCGGCCAGTGTTCACCGGCCAGTTGGCGCAAGTGTTGAAAACCCTGCCCAC
TGCTGACCACCAGGCCGTTCAGGCGTTCCCCGGCGATACACCGGACCAGGGTGGCCTCAG
GGTAATGCGGCAGGTAGCGGCGATACAACTCAAGGTAATCGACCCGCGCGCCGAGTGCCG
CCAGACGCTCGGCGAGCAGCTCGCGCCCGCCTTCGCCACGGATGATCAGCACCCGGGATT
GCGGGCGCTTGATCGCGGCGGTCAACGCCGGCAGTTGCAGCAGCGCTTCGCTGTCATCAC
CTTGTGCCGGGTAGCTGACATTCAGACCGTGGTCGTCGAGGATCTGTGCGGTGGCAGCGC
CAACGGTGAACCAGGCTTGCACGGGCGGCTGCGGCCAGTGCGCGTTCAGTTGTTCAAGCG
CCAGGCGCGCTGCCGGCTTGCTGACGACGATGATCGCGCTGTACTGGTCGAGCGCCTGCA
CCTGGCCAAGCTGCGCCGGCGTCAGCGCCAGCGGCTCGGTTTCCAGCAACGGCAGGCTGC
TGCTGAACACGCCCTGCTCGGCAAGCGTGCGGGCCAGCGCGCTGCACTCTTCGGCCGGCC
GGGTCAGCAGCAGGCGCCAGGCGCTCACGGGTGCCCGGCCTCGCCGTAGACCGCCTTGAG
GATGTCTTCGGCACCTTGAGCCAGCAGGTCTTCAGCGACCTTGATACCGAGCGCTTCGGC
CTCCTCGCGCGGCGCACGGGCCTGAGCCGTGAGCAGCTTGCCGCCAGCCGGTTCGCCAAC
CAGGCCGCGCAGCCACAGCTGCTCGCCTTCGAGCACCGCGTAGCAGGCAATCGGCACCTG
GCAGCCACCATTGAGGTGTTTGTTAAGGGCGCGCTCGGCAGTCACCCGGTCGGCGGTGTC
GGCGTGATGCAACGGCGCCAGCAGCGCATGGATTTCGCGGTCGGCACTGCGGCACTCGAT
GCCCACTGCGCCCTGGCCGCCTGCGGGCAGGCTGTCGTCGACGCTGATGCCGGAGGTGAT
ACGGTCTTCGAAGCCCAGGCGGATCAGGCCGGCGGCGGCGAGGATGATGGCGTCATACTC
GCCGGCATCGAGCTTGGCCAGACGAGTGTTGACGTTGCCGCGCAAGAAGCGGATCTCGAG
GTCCGGGCGGCGGGTCAGCAACTGCGCCTGGCGGCGCAGGCTTGAGGTACCGACGATACT
GCCGGCCGGCAACGCCTCAAGGCTGTCGAAGGTGTTGGAAACAAAGGCATCGCGCGGGTC
TTCGCGCTCGCAGATGCAGAACAGGCCCAGGCCTTCGGGGAAGTCCATCGGCACGTCTTT
CATCGAGTGCACGGCGATGTCGGCCTGGTTTTCCAGCAGCGCGGTTTCCAGCTCTTTGAC
GAACAGGCCCTTGCCGCCGATTTTCGACAGCGGCGAGTCGAGCAGTTTGTCGCCACGGCT
GACCATCGGCACCAGGGTCACGACCAGGCCGGCGTGGGCCTGTTCCAGACGGGCTTTGAC
ATATTCGGCCTGCCACAGGGCCAAGGCACTTTTGCGGGTGGCAATGCGGATTTCGCGAGT
GGACATGGAACGATCCGTACGAGATAGATTCGCCCGATGATAACAGCTCAGTCCAGACCG
CTAGCAGATCTAAATCATGGTAGGAGCCGACCATCCCTGGCCGTCGACCGCTCCCTGGTC
CCCGCCCTTAAAGCTGTTGCATCATTTTGCGTACACCAGCCACATGCCGGCGGCTGACGA
TTAGGGCATCACCGTTCAGGCCCTTGAGGAATAGCTGAAAATGCCCAAGCGGCGTGCGTT
GCAGACGTTCGATGCGGTTGCGGGCGACCAGCGCATTGCGGTGAATGCGCACAAAGCGTT
CACCAAACTCGTCTTCCAGAGCCTTGAGCGGCTCGTCCAGCAGCACTTCGCCGGCCTCGT
GGCGCAAGGTCACGTATTTGTGGTCGGCAATGAAGTAGATCACCTGGTCGAGCGGAATCA
GCTCGATACCCTTGCGGGTGCGCGCGCTGATATGGCTGCGCGGGCCGCTGCCGCTCTCGG
CGGCCGGGCGGGTCAGGGCCGCCAGTTGCACGCGGTTGGGCCGTTCGGCCTTTTTCAAGG
CGTCGCGCAGGCTGTCGGGCTGCACCGGCTTGAGCACGAAGCCCAGGGTGCTGTCCTTGA
ACGACTCGACGGTGAACTCATCGTCACCGGTGCAAAACACCACCGCAGGCGGTGCTTCGC
GTTCGCACAGCCGGGCAGCGACCTGCAGGCCATCCAGGCCCGGCATGCGAATGTCGAGCA
GGACCACCTCAGGCTTGAGGCTGTCGATCAGGGCCAGGGCCTCTTCGCCATTGGTGGCGC
TGGGCTCCAGCACGGTATAGCCCTCCAGTTCGCCGAGCAGTCGGCTCAGGCGTTCCCGGG
CTTGGGGTTCGTCATCAACGATCAGGACATTCATATAGCGCTGGATTCCTGCGTGAGTCT
CGCACAAGGATAGCGTAGACAGGTGAGGTGACGACCGTCACGGCGATCCACGCTCAGACT
CGCACGATGGCTAAAGATTCACTGGCCCGGCAGGAAACATGCCGCGCCTCTGTCCAACTG
TAGACGGTTGCCGCAACACTGCCGTTCAATCGATAAATATCCTGTTGCAAGCGCGCTGTC
GCGGGCCTGTGCTGCGACATAAACCCGCATTTGCCCCGACCGCCGCACTCCGGCAGCCCC
GCCAATCCTGCTATGATCGACGCCACTTTTTCCGTTCACGCCTTCAAGAGTGAATCCATG
AGCACCGACAAGACCAATCAGTCCTGGGGCGGCCGCTTCAGTGAGCCCGTCGACGCCTTC
GTCGCCCGTTTCACCGCCTCCGTCAATTTCGACCAGCGCCTGTACCGCCACGACATCATG
GGTTCGATCGCCCACGCCACCATGCTGGCGAAGGTCGGCGTCCTCACCGACGCCGAGCGC
GACACCATCATCGATGGCCTGAAAACCATCCAGGGAGAAATCGAGGCCGGCAACTTCGAC
TGGCGCGTCGACCTTGAAGACGTGCACATGAACATCGAAGCGCGCCTGACCGACCGCATC
GGCATCACCGGCAAGAAGCTGCACACCGGCCGTAGCCGCAACGACCAGGTCGCCACCGAC
ATCCGCCTGTGGCTGCGTGACGAAATCGACCTGATCCTGGCCGAGATCACCCGCCTGCAG
CAGGGCCTGCTGGAGCAGGCCGAGCGCGAAGCCGAGACCATCATGCCCGGCTTTACCCAC
CTGCAAACCGCGCAGCCGGTGACTTTCGGCCACCACCTGCTGGCCTGGTTCGAAATGCTC
AGCCGCGACTACGAGCGCCTGGTTGATTGTCGCAAGCGCACCAACCGCATGCCCCTGGGC
AGCGCCGCGCTGGCCGGCACCACCTACCCGATCGATCGCGAACTGACCTGCCAGCTGCTG
GGCTTCGAAGCTGTGGGCGGCAACTCGCTGGACGGCGTTTCCGATCGCGACTTTGCCATC
GAGTTCTGCGCCGCCGCCAGCGTGGCGATGATGCACCTGTCGCGCTTCTCCGAAGAGCTG
GTGCTGTGGACCAGCGCGCAGTTCCAGTTCATCGACCTGCCCGATCGCTTCTGCACCGGC
AGCTCGATCATGCCGCAAAAGAAGAACCCGGATGTCCCGGAGCTGGTGCGCGGCAAGACC
GGCCGTGTGTTCGGCGCCCTCACCGGCCTGCTCACCCTGATGAAAGGCCAACCGCTGGCC
TACAACAAGGACAACCAGGAAGACAAAGAGCCGCTGTTCGACGCCGCCGACACCCTGCGC
GACTCGCTGCGCGCCTTTGCCGACATGATCCCGGCGATCAAGCCTCGCCACGCCATCATG
CGCGAAGCGGCCCTGCGCGGCTTCAGCACCGCCACCGACCTGGCCGACTACCTGGTGCGC
CGCGGCCTGCCGTTCCGTGATTGCCACGAAATCGTTGGCCACGCGGTGAAGTACGGCGTC
GATACCGGCAAGGACCTGGCCGAGATGAGCCTGGAGGAACTGCGCCAGTTCAGCGACCAG
ATCGAGCAGGACGTGTTCGCCGTACTGACCCTCGAAGGCTCGGTCAACGCCCGTGACCAC
ATCGGCGGGACTGCGCCTGCGCAAGTACGCGCCGCCGTAGCCCGCGGCAAGGCGCTGCTC
GCCGCGCGCTAAGCCCTTCCTGCGTCTTGCTACCCAGCCAGTTCTGCCTGGGTAGCCGCA
CGCAAGCGCTGAAGGAAAGCCGGCGTTTCGGCTTTCCTGTCAGCTGCGACCTTGTGCACA
TTCGGATTTTCCCCCAGTCGCTCGAACAGTGCCCGGGCGCCCGGCAATGGCTGCAGGTAA
TCAATGCCGAACAGACGCTGGCCAACCTGGCAGGCCAGGTCGACGCTATAGAGAAAGTAC
AGGTCCGCCAGGGTAAGGCACTCGCCTGCCACATACGGGGCGAATCGACCGCGCTGGGCC
AGGGCGGCAAAGCCCTTGTCCAGATCACGCCGGGCCTTGGCCTTCAAGGCCTCCGGGGTC
GCCCTGCCGGCAAAGAACACTTCGACATAGCAGTAGCGGGCGGGCAGCTCGATGTACAGC
TCGATTTCCTTGGCCAGCGCGCGCACCTGGGCGCGCTGGAAGGGATCGGCCGGCAACAGC
GCCACCTCAGGGCAGGTCTCTTCGAGGTAATCGAGGATGGCGTCGGTTTCGCTGATAAAG
CCCTGTGCCACCTCCAGCACCGGCACCTTGCCGCGCGGGCTGATCGCCAGCACTTGCGGG
TTCTGGCAACCATGCAGGGGCACCTCCTCAAACGGCAGGCGTTTTTCCAGCAGGGCGAGC
TTGACCATGTTGTAGTAGTTGCTTGCAGAGAATCCGTGCAGTCGGAACATTTCCGGCCTC
CTAGCCGCGTGAAGTCTCTGCATTTTTGGAACGAATCAAGCCAGAAAGCTGCCGTATGCT
TCCTGTAAGGGCGTAGGACCTTTCTGGATTTACTTCGTCTCCTGACCGATCAGCGCTTTC
CCGAGCGCACCATTTCGAGGAATGCGGGCATCTGCGCCTCTTTATCAGCGGCAATCTTCT
GCACGTTCGGGTTGCTCTTGAAGCGCTCCAGCAGTTCACGCGCCTGCGGGAAGTCTTCCA
GCAGATCGACATCCAATACTTTCTTGCCCACGACATAGGCCAGGTCGACGCTGAAGCAGA
ACAGCATATCGGCGATGGTCAGGCTGTCGCCGGCCACATAGGGAGTGAACTTGCCATTGC
GCTTGAGGGTGGCGATCCCGGCCAGCAACTCGTCCTTGGCCTTAGCCTTGATGGCTTCAT
CCACCTGCATGCCGAAGAACGCTTGCGGGTAGCAGGCGCGGGCCGGCAGTTCAATGTACA
GCTCGATCTCCTTGGCCAGCTCGTGGACCTTGGCCTGGGCAAACACCCCCTCCGGCAGCA
GCGCCGTGCCCGCCTGAGTCTGCTCGATGTAGTCGAGGATCAGGCTGGTTTCGCTGAGAA
AACCGTGCTCGGTCTCCAGCACCGGCACCTTGCCGCGCGGGCTGACTTTCAGCGCTTCGG
GGCGCTGGCCGCCGAAAAACAGCACTTCTTCAAAGGGTACGCCCTTTTCCAGCAGCGCCA
GTTTGACCATGTTGTAGTAGTTGCTGACCGCGAATCCATGAAGCTTGAGCATGAAACAGC
CTCCAGGCCGAAAAGGGGTTGGCCGGGTTGTTATAGACCCAAGTGCCGGGTACTGACCAG
CATCATGAAGATTGTCGATAACAAGGCATTGCTGCCGGGCCCGTGGCAAACTGGGTTCCC
CAAAAGAGGAAAGCGCCCATGAGCGAACCAACCGATATCGACAACGACGAAGAAGAGTTC
GCCGAGTCGACCCTGATCGAAGCGATCGAGAACCAGATCGAAAGCGATAACCCGCCAGCG
GCCAAGGCCACGTTCAACAAGCTGACCCTGGTAGGTTACGAGCGTGAAGACATCCTCAAC
CTCATGGCCCACGTGCTGGCCTACGAGATTGATGCGATGCTTGAAGACGACCGCGCGTTC
AACACCGAATGGTACGAAACCGCCTTGCGCGCCCTGCCCGAGCTGCCGCCGGAAAAGGAC
TGAAGCAAAGCAGGATTTCCCTGACTACACTGCAAAACCAGGCACCGGCGACGGTGCTGC
CCTCCTTGTCTGGAAGTCGGAGTCTTTATGTCGTTTACCCCCGAACTGATTGCCGAGCTG
GAAGTCCTTGCCTTGTTCAACCTGGATAGCAGCCAGGAAGGCATCAAGGTTCATAACACC
GCCTCCAAGGAGGTGATCGCTGCAGCGCGTCGCCTGTACGAGAAGAAGCTCACTGACCAG
CCCGATGGCGGTTACCTGACCAGCCTTGGTCACGATGCTGCCGAGAACGTGCAGGTGTTG
CTGAACATTCTGAATGTCGTCGAACCTGCCTGATCGGGACTGCCTTGCAGTCCATCGCCG
GCAACGCCGGCTCCCACAGCGGGGGCTGGCCTTGCTAGCGGTAATCTCCACTCCATCGCT
AATAAAATGGCGTCAAAATTAAAATAGCTTAAACTCGCCATTGCTCCCTAGACGGCCGGT
TTCAGCTCGCCATGAACCACCCCCACGAAATTCGCCCCGACCTCGACCAGGGCATTGACC
GCAAGGTGCTCAGCCAGCTGCGCCAACGCTTCCTGAAGCTCAACCAGGGGCGCCTGGGGC
GGGCCATGGACGGGCTGTCGAGCCGCCAGCAGCAGGTCTTGACCCTGCTGCCGCTGTTTT
TTCACGTCAATCACCCACTGTTGCCCGGTTATGTCTCCGGCACGACGCCCGCGGGGGTCG
CCAACTTCGAGCCTGATGCGCAACTGCTGGCCGAAGCCCAGCGCCTGACCCGCTCATTTT
CGTACAAGGCCCGGCGCGGCAACCCGCCCCAGCCGATTCACGGGCTGTTCCTGATGGGCA
GCCTGGGCACCCTGGCCCAGGCCGAGCAGAGCGACATGGACGTCTGGGTCTGTCACGCCG
CCGACCTGAGCGAAAGCGAACTGGCGGAGTTGCGCAAGAAATGCCTGCTGCTGGAAATCT
GGGCCGCCAGCCAGGGCGCCGAAGCCCACCTGTTCTTGATCGAGCCGCAAGGCTTCGTCC
AGGGCGAACGCGACGGCCAGCTCAGCTCCGATGACTGCGGCACCACCCAGCATTACCTGC
TGCTCGACGAGTTCTACCGCACCGCCATCTGGCTGGCCGGGCGCACACCCTTGTGGTGGC
TGGTGCCGGTCTATGAAGAGCCACGCTACCGGCAATACATCCAGACCCTGCTGTCCAAGC
GTTTCGTGCGTGCCGAAGACCACCTCGACCTCGGCCACCTGGCGCACATCCCTCCGGGCG
AATTCGTCGGCGCCGGGCTCTGGCAACTGTTCAAAGGCATTGAATCGCCCTACAAGTCGG
TGCTCAAGCTGCTGCTTACCGAGGTCTACGCCAGTGAACACCCGCAGGTGCAGTGCCTGA
GCCTGCAGTTCAAGCAGGCGGTGTTCAGCAATCGCCTCGACCTCGACGAGCTCGACCCCT
ACATGATGGTCTACCGGCGTATCGAGCAGTACCTGCAAGGCCGCGGCGAACGCGAGCGGC
TGGAGCTGGTGCGGCGCAGCCTGTACCTGAAGGTCAACAAGAAGCTCAGCGGCCTGGCCC
GCCAGCGCAGTGCCAGCTGGCAGCGGGACCTGCTGCAGCGCCTGAGCCAGGAATGGAGCT
GGGATCAACGCCAGCTGGCGCTGCTCGACAGCCGCAGCCAATGGAAAGTCCGCCAGGTGG
CGGTCGAGCGCCGGGAGCTGGTAGCCGAGCTGAACTACAGCTACCGCTTCCTCTGCCAGT
TTGCCCGCAGCCAGAACGCCACCAGCCGCATCGACCAGCGCGATCTCAGCGTGCTCGGCC
GGCGCCTGTACGCCGCCTTTGAACGGCGCGCCGGCAAGGTTGAGTTCATCAACCCGGGCA
TCGCCCCGGACCTCGCCGAAGACACCCTGACCCTGGTGCAGTCACCCAACCGCAAAGAGC
CCGGGCAGACCCACTGGGGCCTGTACAACGGCAACCTCGGCGTGCACGAGTGGGAGCACT
TCGCGCCGATCAAGCGCTGCCGCGAACTGCTCGAACTGCTGACCTGGGCGCACCGCAACG
GTGTGATCGACAGCAGCACGCGCCTGGCCCTGCACCCGGGCAGCAGCGACCTGAGCGAGT
ATGAGCTGTTCAACCTGCTCGGCAGCCTGCAACAAAGCGTCGCCCTGCCCCTGGCGGTGG
TCAGCGAACAGCGCCTGCTGCAACCGAGCGTGGTGGACGAGATCCTGCTGCTGGTCAATG
TCGGCATCGACCCGCTACAGCACCACCGCGACCTGAACATCCTGATGACCACCGAGCGCA
CTGACTCGCTGAGCTACGCCGGGGTGCGGGAAAACCTGGTGCTGACCCTCGACCAGGTCA
CCCTCAACAGCTGGAACGAAGTGCAGGTGCACCGCTACGACGGCGAACATGCCCTGCTGC
GTTGCCTGCGTGATTACCTCAACAGCCTGGGCGCCGGCCACACGCCCAGGCTGCGGGTCC
GCTGCTTCTGCCACAACCGCGCCCAGGCCATCGCCCTGCGGGTCGAGGAAGTGTTCGCCA
GCACTCAGGCGCTGCTGGCGCAGAACCTCAACCAGCGCTACCTGTTGCAAGTCGAGCAGC
ACACCCATGTACTGGAACTGCAACGCGGCGCGGTAAACCTGGTGACCCTCGACGATCCGG
ACGCGGTGCTGCGCTACCTCGGTGAAGAACGCAGCGACTACAGCCCCCTGCACCTGGACG
CCAATGCCCTGCAGGAGCTCGACCTGGCGCAACTGCTGCCGCTGGGCCAGCCGCAGTGCA
TCCAGCTGTTCTATCGGCTGCAGGACACCTGGGCGGATGTCTACGTACTCGATGAGCACA
ATGCCCTGTGGCAGCAGCGCTTGCCGTTTCACGATGAAAACAGCCTGTTGTTGCCGCTGC
AGCGCTTCTTGCAATCGATCGTGTTTCGCCGCGACGCACGCCTGCCGCTGGACAGCCTGC
AGGCCCAGGGCTCACTGGATATTCTTTATTACCAATTGTTGCCATCAGGCACTGGCAAGG
TTCGCCAGGTAGAAGCGCGCCAGGTCGAGGTCAAGGCCATCGACCGGCCCTACTACGAAG
TGCAGGCGATTTTGCAGGCAGGCGCCAGCGATGACGTGCAAGTCACGCTGTACTGCAATC
AGCGGGAGTTTTCCCAGCTCGAGCATGGCGACCAGCTGTATGCGGTGGTCGCCCGCGAGA
TCATCGAGCAGCGCCGCGAGGCTGAGCGCTACCGCTGCTACATCACCGACCTGGACTTGT
CGGGCCTGCTGGCCGACGGCCTGGGATCGAGCATTCTCTACCTGCGCTACAAGGGCGAAC
TGGAGCGGGCGCTCAACGAGGCCCTGGCGCAGGCTTGAGGCTCAGAGGTCGAAGTCACCA
GCCGCTTCTGGCTGGTATTCGACTTCAAGCAGTTTGAGCTTGAGGGTCTTGCCGCCCGGG
GCCGGCCAGTCGATCTGCTCGCCTACCGACAAGCCCAGCAGCGCGCTGCCGATCGGCGCG
AGGATGGAGATCTTGCCTTCGTCGGCGTTGGCGTCTTTCGGGTAGACCAGGGTCAGGTGG
TAGTCCTTGCCGCTGGCTTCTTCGCGGCAATGAACCCGGGAGTTCATGGTCACGACACCG
GCCGGAACTTCCTCGTGACCGACCTGTTCGGCGCGGTCGAGCTCGTCCTGCAAGGCGAGC
ACACCCGGCGAGTCCTGCGTCTTCTCATCGAGGCTGTCGATCAGACGCTCAAGACGCTGC
ACGTCCAAGCGGGTGACGATAATGGAAGGGTGGGTGCTCATGATCCGGTCAGACTCCTTT
TTCTGGGCGATATAAAGCAAAACCCCGCCCAAGGGCGGGGTTTGCAGGAATTCGGCACAG
CCGAAACAGGTTCGACACTACCACAGCCAAGTAAATACACAATACCCGCAGGGTCTATGC
CAACCCGGCCAGCTGTCGACGCGCCAGCGCCTCGCGGCAGATCTGCCGGCGCTGCTCGTC
ATCGGCCGCGCGCCACTGGCGAATGTCCTCGACATGGCGATAGCAACCGATGCAGACCTT
GTGTTCATCCAGCCGGCAGGTGCTGATGCACGGCGACGGTACTGCCGGGCTGACGTTACT
GTAGAGCGGCTTGGCCGGCTTGGCTGCGCTGCTCATCAGATGTCGTCGAAATCGAGCTTT
TCACCCGCCCGCTCCCAGACGATGCGCTCCAGCATCTCGCCCAGCAATTCCTCGGTCTTT
TCACAGGTCCACTTGCCGTTCTGCTCGTCGTAGTCGAAGTGGAAACCACCGGACTTGTCG
GCCAGCCACAGCTGGCGCAGCGGTTCCTGGCGGCTGAAGATCAGCTGGCTGCCGTTGTCG
AACTTGATGGTCAGGACCCCTGCCGAGTTCTCCATGTCCAGATCCAGGTCAGTCTCGTCG
AACAGGTCTTCCAGCGCCTGTTGGGTCGCGTCGACCAGGTCGTGAAAACGCGCTTCGGTC
AAACTCATTGCAAGAACCTCAAAAATGTCTGCACACACGCAAGCCGGGCAAGATACGAGC
GCGGCGCGCCGAATGCAAAGGATACCGACCTGCGCCAGGCAGCGCAGCCACCACCCCGCC
CGACGGCGGGTTGCCCGCATAGGCAAGGGGCCGGGCGCTCGGTATACTCGGGCGCAATAC
TGCTTATTACAAAGGATTACGCCATGAAGCGCCTGATCTCCACCCTCGCGGCGCTCGTCG
CGGTTGCCTGCCTCGTTTCCGCCTGCGGCCAGAAGGGCCCGCTGTACCTGCCAGACGACA
GCAAAGACGGTAAAAAGTCGCAATCGCACAAGCACCAGTAAGGGTAACCCATGGACGCTT
TCAACTACCGCGACGGTCAGCTGTTCGCGGAAGGCGTGGCCCTGTCGGCCATCGCTGAAC
GTTTCGGCACGCCGACCTACGTCTACTCGCGCGCCCACATCGAGGCCCAGTACCGTAGCT
ACGCCGATGCTCTGGAGGGTGTTTCGCACCTGGTGTGCTTCGCCGTCAAGGCCAACTCCA
ACCTCGCTGTGCTGAACCTGCTGGCCCGCCTGGGCGCAGGTTTCGACATCGTTTCCGGCG
GTGAGCTGGAGCGTGTACTGGCCGCGGGCGGGCGTGCCGATCGCGTGGTGTTCTCCGGCG
TCGGCAAAACCCGCGAAGACATGCGCCGCGCCCTGGAAGTCGGCGTGCACTGCTTCAACG
TCGAATCCACCGACGAGCTCGAGCGCCTGCAGGTAGTGGCCGCCGAAATGGGCGTACGCG
CGCCGGTTTCGCTGCGGGTCAACCCGGACGTCGATGCCGGTACCCACCCGTACATCTCCA
CGGGCCTGAAAGAAAACAAGTTCGGTATCGCCATCGCCGATGCCGAAGAGGTGTACATCC
GCGCCGCGCAACTGCCGAACCTGGAAGTGGTCGGCGTCGACTGCCATATCGGCTCGCAGC
TGACCACCCTGGAACCCTTCCTCGATGCCCTCGACCGCCTGCTGGCGTTGATCGACCGCC
TCGGCGACTGCGGCATCCTCCTGCGTCACCTGGACCTGGGTGGCGGCGTCGGTGTGCGTT
ATCGCGACGAAGAGCCGCCGCTGGCCGGCGACTACATCAAGGCCATCCGCGAGCGCGTCG
GCGACCGCGACCTGGCCCTGGTGTTCGAGCCGGGCCGCTATATCGTCGCCAACGCTGGCG
TGCTGCTGACCCAGGTCGAGTACCTCAAGCACACCGAGCACAAGGATTTCGCCATCGTCG
ATGCGGCGATGAACGACCTGATCCGCCCAGCCCTGTACCAGGCCTGGATGAACGTCACGG
CGGTGCAGCCGCGTGCCGGCGAAGGCCGTGTTTACGACATCGTCGGGCCGATCTGCGAAA
CCGGCGACTTCCTCGCCAAGGAGCGCGAGCTGAACCTGGCCGAAGGCGACCTGCTGGCGG
TGCACTCGGCGGGCGCCTATGGTTTTGTCATGAGCTCGAACTACAACACCCGTGGTCGTT
GTGCCGAAGTGCTGGTCGATGGTGACCAGGCCTTCGAAGTGCGTCGTCGCGAAACCGTGG
CCGAGTTGTTCGCCGGCGAAAGCCTGCTGCCGGAGTAAACCCATGCTGCTGCGTTTTACC
AAGATGCATGGGCTGGGCAACGACTTCATGGTCCTCGACCTGGTCAGCCAGCATGCGCAC
ATTTTACCCAAGCACGCCAAGCAATGGGGCGACCGCCACACCGGCATCGGTTTCGACCAG
TTGCTGATCGTCGAGGCGCCGAGCAATCCGGAAGTGGATTTCCGCTACCGGATCTTCAAC
GCCGACGGCTCCGAGGTCGAACAGTGCGGCAACGGTGCGCGCTGCTTTGCGCGCTTCGTG
CTGGACAAGCGCCTGACTGCGAAAAAACGCATCCGCGTTGAAACCAAAGGCGGCATCATC
GAGCTGGACGTGCGCAACGACGGGCAGATCAGCGTCGACATGGGCCCGCCGCGGCTGGTG
CCGGCCGAGATCCCGTTCGACGCGCCGGCCCAGGCCCTGAGCTATCCGCTCGAGGTTGCC
GGGCGCACTGTCGAACTGGCGGCCGTGTCGATGGGCAACCCCCATGCCGTGCTGCGCGTC
GACGACATCAACGCCGCGCCAGTGCACGAGCTGGGCGCGCAGATCGAACATCACCCGCGC
TTCCCGCAGCGGGTCAATGTCGGTTTCATCCAGGTCATCGACCGTCACCGCGCGCAACTG
CGGGTGTGGGAACGCGGCGCGGGCGAAACCCAGGCCTGCGGTACCGGTGCCTGCGCCGCT
GCCGTGGCGGCGATCAGCCAGGGCTGGATGGATTCACCGCTGTTGATCGACCTGCCGGGT
GGGCGCCTGTCCATCGAATGGGCAGGCCCGGGCAAACCGGTGTTGATGACCGGCCCCGCC
GTACGCGTGTTTGAAGGACAGGTTCGTCTATGAGTGAGTACCAGCCATGACCGATCAGCC
CCAGGCTCCCGCCGAACAGCCCACCGACCTTAGCGCCGAGGGCTCGAAGCCCACCCTCGG
GGCTGAGGCCGTGGTTGCCTACCTGCGCGACAACCCGACGTTCTTCGCCGAGCACGACGA
ACTGCTCAGCGAGCTGCACATTCCCCATCAGCGTGGCGATAGCGTGTCGCTGGTCGAGCG
CCAGCTCAAGCTGCTGCGCGACCGCAATATCGAGATGCGTCACCGCCTGTCGCAACTGAT
GGACGTGGCCCGCGACAACGACCGGCTGTTCGACAAGACCCGCCGGCTGATCCTCGACCT
GCTCGATGCTGACAGCCTCGAAAGCGTGGTGATGGCTGTCGAAGACAGCCTGCGCCAGGA
GTTCAAGGTGCCCTTCGTCAGCCTGATTCTGTTCGGTGAAACCGCCGCGCCGGTCGGCCG
CTGGGTCAACAGCGGCGACGCCCAGCAAGCCATTGGTGGCCTGTTGTGCGCCGGCAAGAC
GGTCAGCGGCAACTTGCGCGATCATGAGCTGGACTTCCTGTTCGGCGAAGAGCAGCGCAA
GGAAGTCGGCTCCAGCGCCGTCGCCACCCTCAACCACCAGGGCCTGCACGGCGTACTGGC
GATCGGTAGTCGCGACCCGCAGCATTACAAGAGCACGGTCGGTACCCTGTTCCTCAGCTA
CATCGCCGAAGTGCTCGGCCGGGTCGTCCCGCGCCATACCCAGACCCTGCGTCCGGTGCG
CTAGTGGAACGCCAGCTGGAGGCCTTCTGCGCGCACTTGCGCAACGAGCGCCAGGTGTCC
GAACACACCCAGCTGGCCTACCGACGCGACCTCGAAAGCGTCCTGGCGTTCTGCGCCAAG
GGCGGCATCGACAGCTGGAACGCCCTGCAGATCCAGCACCTGCGCCAACTGATCGCCCGC
CAGCATCACCAGGGCCAGTCCTCGCGCAGCCTTGCCCGCCTGCTCTCAGCGGTGCGCGGT
TTCTACCGTTACCTCAACCGTGAAGGCCACTGCAGCCACGATCCGGCCAACGGCCTGTCA
GCGCCCAAGGGCGAACGGCGCCTGCCCAAGACCCTCGACACCGATCGCGCCCTGCAACTG
CTGGAAGGTGCGGTCGAGGATGAATTTCTCGCCCGCCGCGACCAGGCCATGCTCGAGCTG
TTCTACTCCTCCGGCCTGCGCCTGTCGGAGTTGACCAGCCTCAACCTGGAGCAGCTCGAC
CTGCCCGGCGGCCTGGTGCAAGTCCATGGCAAGGGCAGCAAGACCCGCGTGCTGCCGGTC
GGGCGCAAGGCCCGCGAGGCGCTGGAGCAATGGCTGGTGCTGCGCGCCGGCAGCGGCCCG
CAGGACGGCGCGGTGTTCGTCAGCCAGCAGGGCCGGCGCCTGGGCCCACGGGCCATTCAA
CTGCGGGTGCAAGCCGCTGGCGCCCGCGAACTGGGCCAGAACCTGCACCCGCACATGTTG
CGACACTCCTTCGCCAGCCACTTGCTGGAATCGTCCCAGGACCTGCGCGCCGTGCAAGAG
ATGCTCGGCCACGCCGACATCGCCACCACGCAGATCTACACTCACCTGGACTTCCAGCAC
CTGGCCGCCGTGTATGACAGCGCCCACCCCCGGGCCAAACGCAGTAAGGGCAGTGACTCA
TGAGCATCAAGCTGATCACCTTCGACCTCGACGACACCCTGTGGGACACCGCACCAGTGA
TCGTCAGCGCCGAGACCACCCTGCGCGACTGGCTGGCAGCCAATGCGCCAACCCTGGGCG
CGGTTCCGGTCGAGCACCTGTATGCCATTCGCGAGCGCCTGGTGCAGGCAGAACCCGGGC
TCAAGCACCGCATCAGCGCCCTGCGCCGGCGCGTACTGTTCCATGCCCTGGAAGAGGTCG
GCTACAGCGAGAACAAGGCCCGTGAGCTGGCCAACGAAGGCTTTGAAGTGTTCCTCCACG
CCCGCCACCAGATCGATATCTTCCCTGAGGTGCAGCCGGTGCTGGAGATCCTCCGTCACC
ACTACACCCTGGGCGTGGTCACCAATGGCAACGCCGATGTGCGCCGCCTGGGCCTGGCCG
ATTACTTCAAATTTGCCCTGTGCGCCGAAGACCTAGGCATCGGCAAACCCGACCCGCAAC
CCTTCCTCGAAGCCCTGCGCCAGGGCGAAGTCGAGGCGAGTGCGGCGGTGCACATTGGCG
ATCACCCCGGCGATGACATTGCCGGGGCCCAGCGCGCCGGCCTGCGGGCGATCTGGTTCA
ACCCCCAGGGCAAGGCCTGGGAAGCCGAGAACCGCCCTGACGCGGAGATCCAGCGCCTGT
CGCAGCTGCCTGAACTGCTCAACAGCTGGCGCTGAAGCGCAGACACAAAAAAGCCCGCAG
CGACGGCGGGCTTTCTTGCTGACGGGGCCACTCAGATAGGGCGGCTACCGTACTTGTTGT
CCGGCTTCTTGGGCGGATCGGCGACCACGTTGGCCTCCACTTCCTGCACCTTGCCACCAC
GGGAGAGAAACTCTTCCATGGCCTTGGCCAGGGCATCACGCTCCTTCTGCTTGGCTTCCA
TGCTCGGCATGTCTTCTACCGAGACTGCCGCCGACTTCGACTTGCCTTTGGCTACGGGAG
CCGGGCTGTCGTCGCCGCTGTCGTCAGCCACATCATCGGCTGCCGCTTCGAGGCCTTCAT
CGCCTTCGTCTTCATCGCCTACTTCGAGGTCGTCAGTTTCCAGATCGTCGTCGCTCATGT
TCTACCTCATGACTTGCGAAAAGCAGATTAGTTATAGACCAGCAACGTCGAAAATCGACA
GCTGCCAGAAAAAATTCAAGGACCGCAGGCAGGCTGCGGGCCGTGGTTGCGCCACAACGA
ATGGCGAGAACCGGGCAAACCCCACGTCACGGGCGAGGTCTGTACAAATAAAGAGCGGGC
GGCGGTAATGCGCCGACATACCCTGGCATGATCGACTCGCTTATTGGCAAGCCTAGCAAA
GGGTACGGAAGTTTGCGGACAGCTCGTCAGCACCCTTCGGCGCGCATTCTAGCGTGCTCA
GAGAAAAAGCAAAGTGCCTAAATTTCACTGAGCGCTGTAAGTTTTCTACCCACGTCGCAC
GCAGCCATCAAAGCGCGGCAAGAAACCGTTTGCGCCTGAGAGAAGTGACAAAATCCGGAC
AAAAAAATGCCCGGCAAGCCGGGCAAGATTTTTTCGAGGACGTTACAGGTTGTAGCCGCG
CTCGTTGTGTTGCGCCAGGTCGAGACCGACCGACTCTTCTTCTTCGTTGACCCGCAGGCC
CATGACCAGATCCAGCACCTTGAGAATCACGTAGGTGACGATCGCGGTGTAGATCACGGT
AAAGCCGACGCCCTTGGCCTGAATCCAGACTTGCGCGCCGATGTCTTCGACGGTGCCGAA
GCCGCCCAGTGCCGGGGCTGCGAACACGCCGGTGAGGATCGCGCCGACGATACCGCCGAT
GCCGTGCACGCCGAAGGCATCCAGGGAGTCGTCGTAACCCAGTTTGCGCTTGAGGCTGGT
GGCGCAGAAGTAGCAGATCACGCCCGCCACCAGGCCGATTACCAGGGCGCCCATCGGCCC
GACAGTGCCGGCAGCCGGGGTGATGGCCACAAGACCGGCGACCACGCCCGAGGCGATGCC
CAGTGCGCTTGGCTTACCGTGGGTCAGCCACTCGGCGAACATCCAGCCCAGGGCCGCTGC
GGCGGTAGCGATCTGGGTCACCAGCATGGCCATGCCGGCGGTGCCGTTGGCGGCAGCGGC
GGAGCCTGCGTTGAAGCCGAACCAGCCAATCCACAGCATGGCCGCGCCCATCAGCGTATA
GCCGAGGTTGTGCGGCGCCATTGGCGTGGTCGGGAAGCCCTTGCGCTTGCCCAGTACCAG
GCAGGCCACCAGGCCGGCAATACCGGCGTTGATGTGCACCACGGTGCCGCCCGCGAAATC
GAGTACGCCCCAATCCCACATCAGGCCGCCGTTACCGCTCCAGACCATATGGGCGATGGG
CGCATAGACCAGGGTGAACCAGATGGCCATGAAGATCAGCATCGCCGAGAACTTCATGCG
CTCGGCAAAGGCACCGACGATCAGCGCCGGGGTGATGATCGCGAAGGTCATCTGGAAGGT
GATGAACACCGCTTCGGGGAACAGCGCCGCCGAAGAGGTCAGGCTCGCCGGGGTCACGCC
GGCGAGGAACGCCTTGGACAGACCGCCAACGAAGGAATTGAAGTTGACGACACCTTGCTC
CATACCGGTGGTATCGAAGGCCAGGCTGTAGCCGTAAACCACCCACAGGACGCTGATCAG
GCCGGTGATCGCAAAGCACTGCATCATCACCGACAGCACGTTCTTGGAACGCACCATGCC
GCCGTAGAACAGGGCCAGACCAGGGATGGTCATGAACAGCACCAGGGCTGTAGCGGTCAA
CATCCAGGCGGTGTCGCCGGAGTTGAGCACGGGGGCTGCCGCCTCCTCTGCCAGGGCCAG
GCCAGGCATTACGAGGGACAAAAGGGCTCCTAGCCCTGCGAACTGACGCAGAGTCATATT
GTTATCTCCTGGGGCGTTGGGGTTTGGTGAGGCTTTTTTTAGATCGCGTCGGTATCGGTT
TCGCCGGTACGGATGCGAATCGCCTGCTCCAGATTGACCACGAAAATCTTGCCGTCACCG
ATCTTGCCGGTGTTGGCCGCCTTGGTGATCGCCTCGATGACCCGGTCCAGATCCTTGTCG
TCGATGGCGACGTCGATCTTCACCTTGGGCAGAAAATCGACCACATACTCAGCGCCGCGA
TACAGCTCGGTGTGACCTTTCTGCCGGCCGAAACCTTTGACTTCAGTGACAGTAATGCCC
TGCACGCCGATTTCGGACAGCGACTCGCGCACGTCGTCCAACTTGAACGGCTTGATGATG
GCAGTGACTAGCTTCATGAAACTCTCTCCCGAATTGGTGGACTTGCCCCAGGAAAACAAA
CCCGACTCAAGTCTAAGCGCAGTGCCTGGCTTTGTAACGCGTCGTCATGGTGACTGCATC
AGTGCATGGGTCATGAAGGACATAGCAGAAACCTTGCCAGAATGGTTAAAGCCCAGAATT
ACAGGGACTTAGGTTGCACAACCCGACTTGGCCAGTCGCCAGCACGGGTTTGCTGCACAA
CAACGGTGCGCGGCGTTTCGCCGCCATGCGCGAAAAGCGTGCAGCATTGGGGCGCTGAGG
CTGCGTGTTACACTGGCGCCCCATTGCATACTGTGGACAGCCGAACATGCTCGCGCCCAA
AGCCTTTCTTGATGCCCTGAGCGACCAGGCCTCGCGCCTGTTCAGCAGCGACACCTCGCA
GCCTCGCAGCGAAATCGAAAGCCAGTTCAAAGCCCTGCTGCAAAGCGGCTTCAGCAAACT
CGAGCTGGTCAGCCGGGAAGAATTCGACAGCCAGATGGTCGTCCTGGCCCGCACCCGCGC
CCGTCTTGAGGCGCTCGAAGCCAAGGTCGCGGAAATGGAAGCACGCCTGAACCCGCCTGC
TGCCGAGTGAGCTTGCGATGACGCCTTCTACTGAGTACCCGGTGCTGTTGTTCTCCTATG
GCACCCTGCAGGACAAAGCTGTGCAGCTGGCCAACTTCGGCCGTGAACTGGTCGGCCAGG
AGGACCAGATGCTCGGTTACAGCCAGGCCTGGGTGGAAATCACCGACCCGCAAGTCCTGG
CCACCAGCGGCAAGACCCACCACCCGATCGTCACCCCCAGCAGCAATGCCGACGACAGCG
TACCCGGCATGGTCTTGCAGATCAGCGAAGCCGAACTTGCCGCGGCGGATGCCTATGAAG
TGTCCGACTACAAGCGGGTTGCGGTGACCCTGGCCTCTGGTCTGACGGCCTGGGTTTACG
TGCGCGCCTGAGCGACGCGGTAGTGGTCAAGGCGTCGCACATAACGCTCGGCGTGGCTGG
CTGTACTGGCCTCATCGCGGGTCAAGCCCGCTCCTACAAGCCTGAGAACAGTGCTGAACC
TGTCGGAGCTGGCTTGCCGGCGATCGAGTGCGCAGCGCTCGCACTAGTGGTCCTGTAAAA
ACCAGACTCACTCTTCCCCGCCCCGATCCGCTCCACCCCACTACGCTTGCAGAGCCGCAG
GACGCGGCTTTGTCTAGATCATGGAGCGTTCATGTCCCTCGCCCTTGTCCACAGCCGTGC
CCAGGTCGGTGTTTCGGCCCCGGCGGTCAGTGTTGAAGCGCATCTGGCCAATGGTCTGCC
GGCACTGACCCTGGTTGGCCTGCCGGAAGCGACCGTGAAAGAAAGCAAGGATCGGGTGCG
CAGCGCGATCCTCAATTCCGGCCTGGAATTCCCCGCCCGGCGCATCACCCTTAACCTTGC
TCCCGCGGATTTACCCAAGGATGGCGGACGCTTTGACCTCGCCATCGCCCTGGGGATCCT
TGCCGCCAACGGCCAGTTCCCGATTGCAGCGCTTGGCGAGGTGGAATGCCTGGGTGAACT
GGCGCTGTCCGGGGCAATCCGCTCGGTGCAAGGCGTACTGCCCGCTGCCTTGGCGGCACG
AGAAGCCGGCCGGGCCTTGGTGGTGCCGCAAGAGAATGCCGAAGAAGCCTGTTTAGCATC
GGGCCTGGTAGTGTTTGCAGTCAGTCACCTGCTGGAGTTAGTCGCCCACTTCAACGGCCA
GAGCCCGCTCAATCCCTACGCTGCCAACGGCCTGTTGCTGCAGATCCGCCCCTACCCCGA
CCTCAACGAAGTACAGGGCCAGCAAGCCGCCAAGCGCGCACTGCTGGTTGCCGCCGCCGG
TGCGCACAACCTGCTGTTCAGCGGCCCACCGGGCACCGGCAAGACCCTGCTCGCCAGCCG
CCTGCCCGGCCTGTTGCCACCGCTGGATGAACGCGAAGCGCTGGAGGTGGCGGCGATACA
GTCGGTGGCCAGCCATGTGCCGCTGAACAGTTGGCCGCAGCGGCCGTTTCGCCATCCGCA
TCACTCGGCCTCCGGTGCTGCGCTGGTCGGCGGTGGCAGCCGACCGCAACCAGGAGAGAT
AACCCTGGCCCATCACGGCGTGCTGTTCCTCGATGAGCTGCCGGAGTTCGAGCGGCGGGT
ACTGGAAGTGCTGCGCGAACCGCTGGAATCCGGCGAAATCGTCATCGCCCGGGCCAAGGA
CAAAATCCGCTTTCCAGCGCGCTTCCAGCTGGTCGCCGCCATGAACCCCTGCCCCTGTGG
ATATCTTGGCGACCCCACCGGCCGCTGTCGCTGCAGCAGCGAACAGATCCAGCGCTACCG
CAACAAACTCTCCGGGCCCCTGCTCGACCGTATCGACCTGCACCTGACCGTCGCCCGCGA
AGCCACGGCACTGTCCACCAACAGCAGCCACGGCGAAAGCAGCGCCACCATTGCCGCGCA
AGTCGCCGCCGCCCGCGACATCCAGCAACAGCGCCAGGGCTGTGCCAACGCCTTCCTCGA
CCTGCCCGGCCTGCGCCATTACTGCGGGTTATCCACAGCCGACCAGAGCTGGCTGGAAAG
CGCCTGCGAACGCCTGACCCTGTCCTTGCGCGCCGCCCATCGCCTGCTCAAGGTGGCGCG
CACCCTGGCCGACCTGGAACAGGCTGAAAACATCGGACGCGGGCACCTGGCTGAAGCGCT
GCACTATCGCCCGAGCAACCAGTAGTAATTGCCCGCATTCTGCTCTTAACTTGGCAACAG
CCCACCGCACCGAGACCGGTATGTTCGCATTCGCCCAGAGTTACCCGCTGTTGCTCGGCA
TTACCCTGATCGTGCTCGACCTCACGCTCTGGCAACTGATACCCGTCAATCGCCGGCCCT
GGCGCATCGCTGCGCGTTTGCTGGTGTTTTCGCTGTTCACCTGGGTGCTGATCAGCGCCG
GGATCAGCCCGCTACAACCTGCGCCCTGGGTTGAGGATGTGCCGCGCAATCTGCTCGCTA
CGGTGCTGGGGATTGCCTGGTGGCTGTTTGCGGCGCGTACCGCGACGGTGGTGATTGGCT
TGGTGCTGGTGGCCCGTAGCGGCCACACCGGGCGCTTGCTGCAGGATGTGCTGGGGGCGG
TGATTTTCCTGGTGGCCATTGTGGCTGCGGCGGCCTATGTGTTGCAGTTGCCGGTCAAAG
GCCTGCTGGCAACCTCGGGGGTGATGGCGATCGTCATCGGCCTGGCGCTGCAGAGCACGC
TCAGCGACGTGTTCTCCGGCATTGTGCTGAACACCACCCGCCCCTATCAGATCGGCGACT
CGATCAGCATCGACGGCACCGAAGGCAAGGTCATCGAGATCGACTGGCGCGCCACCCGCT
TGCTGACTGGCAACGGCAGCATGGCGGTGATTCCCAACTCGGTGGCGGCCAAGGCCAAGC
TGCTTAATTTCAGCCAGCCCAGCGATGTGCATGGCGTCTCCATCAGCGTCGTGGTGCCGG
CCAAGGTACGCCCGCGACGGGTGCTCGATGCCCTGGAAAAAACCCTGCAAGGCACACGTA
CCTTGCTGACCAGCCCGGCACCGAAAGCCACGATCAAGAGTTCAAGCCTGGAGTCGGTGG
AGTACGAGGCCAGCGGCTTTGTCAGTGCCATGAGCCAGAAGACCGAGGTGCGCAACCATA
TGTTCGACCTCGCCCACCGGCACCTGGAAGCCGCCGGCGTAGTGTGGAACAGCGACTCCC
AGCAAGGCCAGGTGTGGAACCGTCAGCGCGCCCTGCTCGAAGACGTGCGCATCTTCCGTT
CGCTCAGCAACGAGGAAAAAGACAACCTCAGCCAGCGCATGACCGCTGTGGAATACCTGG
CCGACCAGGTGATCCTCGGCGTCGGCGACAGCTCGGATTACCTGCTGGTGATTGGCACCG
GGGTAGTGTCGGTGGGTGTTAGTGATGGTGACAAGCAGCTCGAAGCCGGGCGCATGGGCC
CGGGTGAGGTGCTGGGGGTGGAAGGCCTGCTCGAAGCGGAAGACTCCACTGCCGAGTTCC
GCACCCTGACCAGTTGCATCCTCTACCGTATCGACAAGGACGAAGTACGCAGCTGCCTGG
AACAACGCACCGAGGTCAAGACCGCACTGATCAAGTTGCAACGCATCCGCCAGCAAACCC
GCCAGTCACTGCTCGAGCAAAAACCTGCAGCCATCAAGAAAGGCGGCTTTCTCAGCTGGC
TGCACAAGTAGCGGTCAGAGCACCACGCGCAAGCACTGCCCGGCGTGATACAGCGAGAAC
CCGGTTTCGTAGAAGCCGGTCCGCAGCGCCGGCGCCGACACCGGTTTCATTGCCGAGAAC
GGAATCGGCAAGGCATCCGGGTTATCGCACAACAGGTACTGGGCGAAGGCTTTGCCGATC
ACTGTGCCGGTGGTGTTGCCACGGCCGTTGTAGCCGGTAACGGCGACGATGCCCGGCGCT
GGCTCGAACAGGCGCATCAGGTGGTCCGGGGTGAAGTCGATGCAACCGGTCCAATGCATT
TCCCACTCGACTTTGCCCAGTTGCGGGAAGTAATGGTTCTGGATGCGATCGGCCCAGCTG
CGGATGAACCAGGCCGGCTTGTTGTCGACCCGTCCAAGGCTGCCGAGCAACAGCCGCCCC
TGATCATCGCGACGGATGCTGCTGAGCACCGTGCGCGTATCCCATGAACCCTGGCCGTGC
TTGAGCACGTTGTCGGCAGCGGCGCCTTGCAGCGGTACCGAAGCGACCTGGTAGTAGTAA
CCGCGGAAGAACTGGCGTTGCAGGTTGGTCCAGTCGCCCTCGGTGTAGGCGCCGGTGGAG
ATCACCACCTTGTCGGCACTGACCGAACCCTGGGCGGTTTTCACTCGCCAATTGCTGCCT
TCACGCTCCAGGCCTTGCACGGCGGACTGCTGGAAGATCTGCCCGCCCAGGCGCTCGACC
GCTGCGGCCAGGCCCTGGGTATACCCCATGGGGTTGATGGTGCCGGCGCGGCGATCAAGC
AGCGCGGCGGAAATCTTGTCAGTACCGCAATATTCTTCGCACTTTGCCCCGGTCAGCAGT
TCGACATCGGCACCGCGACTGCTCCATTGCTGGTGACGGGCTTCGAGGTCGGCAACGCCG
GTGGCGTTGTGGGCCATGTGCAGGGTGCCGCTGTTGTGCGCCTGGCAGTCGATACCCAGG
CGTTCGATGGTGGCGAACACCTCGCCCGGCGCTTCGCCCAGCACCTTGTTCAGGCGGCTG
CCTTGCTTCTGGCCCAGGGTCGCTTCGACGTCGTCCGGGCGAATCCAGGTGCCGGCGTTG
ACCAGGCCAACGTTGCGCCCGGAACCTCCGTGGCCGATTTTCCAGGCTTCGAGCAGGATG
ACTGACTTGCCCTGCTCAAGCAGGTGGATGGCTGCCGACAGGCCAGTGATGCCGCCGCCG
ATGATGCACACATCGGCCTTGAGTTCGGCGCTCAGCACACGGGATGGCGCGGCGGGCTGG
GTGACGTGCTCCCAGAGGCATTGTTGACGCAGTTCTGGCATGGCCGGCTTCCTGTTTTAT
TCTTGTGCGGTGATGCCCCTATCGCTGGCAAGCCAGCTCCCACAGGGAGCAGCGGTCCTT
GTGGGAGCTGGCTTGCCAGCGATGGGGCCGACTCGGTATTCAGTCGAAGACAATCCCCTG
CGCCAACGGCAGCTCGCGGGAATAGTTCACGGTATTGGTCTGCCGGCGCATGTAGGCCTT
CCACGAATCCGAGCCCGACTCACGGCCACCGCCGGTTTCCTTCTCACCGCCAAACGCCCC
GCCAATCTCCGCACCGCTGGTGCCAATGTTGACGTTGGCAATCCCGCAGTCACTGCCCGC
GGCGCTCTGGAAGCGCTCGGCTTCGCGCAGGTCGGTGGTGAAGATGCACGACGACAAACC
TTGCGGCACTTCGTTGTTCAGGCGCAGGGCTTCTTCGAACTCGTCGTACGCCAGCACGTA
GAGAATCGGTGCAAAGGTTTCATGACGAACCACGGCGCTCTGGCCAGGCATCTCGACGAT
CGCCGGGGCCACGTAGTAGGCATTCGGGTACTGGTCCTGAATCTGCCGCTCGCCGCCAAA
CACCTGGCCGCCTTCATCGCGGGCGCGCGCCAAAGCGTCCTGCATGCCTTCGAACGAAGC
CTTGTCGATCAGCGGGCCGACCAGGTTGTCCTTGCGCGGGTCGCCGATACGAACCTTGGC
GTAGGCGGCTTTGACCCGAGCAACCACTTCGTCCTTGATCGAGCGATGGACGATCAGCCG
GCGCAAGGTGGTGCAGCGCTGGCCAGCAGTACCGACGGCGCTGAAGAGGATGCCGCGCAC
GGCCAGATCCAGGTCGGCACTCGGTGCAAGAATCATCGCGTTGTTGCCACCGAGTTCGAG
GATGCTGCGGCCGAAACGTGCAGCCACCCGCGGGCCGACTTCACGGCCCATGCGGGTGCT
GCCGGTGGCGCTGACCAGCGGCACGCGCGGATCGTCGACCAGCGCTTCGCCGGCCTCACG
ATCACCGATGATCAACTGGCTCAGGCCTTCTGGCGCATCACCAAAGGCTTTCAGGGCTTT
TTCGAACAGCGCCTGGCAGGCCAGCGCGGTCAGCGGGGTTTTCTCCGACGGCTTCCAGAC
CACGGCGTTGCCGCACACCAATGCCAGGGTGGTGTTCCAGGCCCAGACCGCGACGGGGAA
GTTAAAGGCGCTGATCACTCCAACCACGCCCAACGGGTGCCAGGTTTCACGCATATGGTG
GCCCGGGCGCTCGGAGGCGATAGTCAGGCCATAGAGCTGACGCGACAGGCCGACGGCGAA
GTCGCAGATGTCGATCATTTCCTGCACTTCGCCCAGGCCTTCCTGGGTGATCTTGCCGGC
TTCGATCGACACCAGCTCGCCGAGCTCGGCCTTGTGCTTGCGCAATACTTCGCCGAACAG
GCGGATCAACTCACCGCGGCGTGGGGCCGGGACGTTGCGCCAGGCCTGGAAGGCTTTTTC
GGCCTGATCGATCTTGGCGGTTACCTGGGCTTTGCTTTCCAGGTGCACCGCGGCAATCGC
GCTGCCATCGATAGGGGTGTGAACGGGATGGTTACCGTGGGTGTAGGCAGTGGCCGGGAC
ACCGAGGCGGTCAAGCAGTCCATCAACCATTTTCTTCTCCTGCATGCGATGAGTGGTTGA
AATAGTGATAGGGATCAGTATTAATCCGATCACTCTGGCGCAACAAACGACCTTTATTCT
GCATATCATTCCGCCAGGTAATGATCTACTGGCTTAGAGACCGCTATGTCCAAACGTCTG
GTGCCATCGATGGCCGCCCTGCAGTGTTTCGAGGCTGCCGCCCGGCACCTGAGCTTCACC
CGCGCCGCCGAGGAGCTGCACCTGACCCAGAGCGCAGTGAGCAAGCAGGTGGCCCAGCTT
GAAGAGATGCTCCGCCATCATTTGTTTCTGCGCATCCGTCGGCGCCTGCAGCTGACACCA
GCAGGCGCGCTGTACCTGGCCGAGGTCAACAAGATTCTCACCCAGGTCGATATGTCCAGC
CGTTACATCATGTCCTACGGCGAACAGACCGAAGTCCTCAAGGTAGCCACTCAACCGAGC
TTTGGCGTGCGCTGGCTGATTCCGCACCTCAAGGGCTTCGGCAAGCAGCACCCGAACATC
CACCTCGACATCCGCAACGAAATGGAACCCTTCGCCCTGTTGCAGGCGACCGCCGACGTG
GTGTTCTTCTTTGGCCAGGGCACCTGGCCTGGCGCGACCTGCATCGAGCTGTTCGGTGAA
GAAGTGCTGCCGGTGTGTGCGCCAGAGCTGTTGCAGGGGCGCACGCTCAAGGACGCCAGC
GAACTGGCCGAACTGGTGCTGCTGCAAAGCACCTCGCGCCCGGAGGCCTGGCATGAGTGG
TTCCTGGAGCAAGGCCTGCACTCGGCCCATAGCTATCACGGGCCGCGCTTCGACACCTTC
TATATGAGCCTCAGTGCTGCCCAGTCCGGCTGCGGCGTGGCCCTGGTACCGCGCTACCTG
GTGGCCCAGGAGCTGGCCGAAGGCAAACTGGTCGTGCCCTGGCAGCACAGCATGCGCAGC
AATGGCGCGCATTTCCTGGCGTTTTCCGAGCATGCCGCCGAGGTGCCGAAAGTGCGCGCC
TTGGTCGACTGGATTCGCGCTGAGCTGGCCGGGCAAGATTGATAATTTTTGGAATGACGC
ATCGACTTTTTTTCGCTTGTGCAGGTACTGCATTCCTCGCTTTCATGTAAGGGTGCCCAC
TTACCAGGAAGCTTTCGATGCCCGCTCAAGATTTCGTCAGCCCGGACAGCATTCGCGCGC
AGTTCTCGGCCGCCATGTCGCTCATGTACAAGCAAGAAGTGCCGCTGTACGGCACGCTGC
TGTCGCTGGTGAGCGAAATCAATCAGCAGGTGATGGCTGAGCAACCCGAAGTTGCCCAGG
CCCTGCGCTGGACCGGCGAAATCGAGCGCCTCGACCAGGAACGCCACGGCGCCATTCGCG
TCGGCAGCGCCGAAGAGCTGGCGACCATCGGCCGCCTGTTCGCGGTGATGGGCATGCTGC
CGGTAGGCTATTACGACTTGAGCTCAGCCGGCGTGCCGGTGCATTCCACCGCCTTTCGCG
CCGTGCACGAGCAAGCGCTGCACATCAGCCCGTTCCGGGTCTTCACCTCCTTGCTGCGCC
TGGAACTGATCGACAACCCGGCGCTGCGTGAACTGGCGCGTGAGATTCTTGCCCGCCGGC
AGATCTTCACTCCGCGCGCGCTGCAACTGATCGAACAGTTCGAGCGTGCTGGCGGCCTGA
ATGCCGACGATGCCCAGGCGTTTGTCGACGAAGCCCTGCATACCTTCCGCTGGCACCGGG
ACGCCACGGTGACCGCCGAGCAGTACCAGCAACTGCACGACCAGCACCGCCTGATTGCCG
ATGTGGTGGCCTTCAAGGGCCCGCACATCAATCACCTGACCCCACGCACCCTGGACATCG
ATGCCATTCAGCTGGGCATGCCGGCCAAGGGCATTCCGCCCAAAGCCGTGATCGAAGGGC
CGCCACCGCGCCGCTGCCCGATACTGCTGCGTCAGACCAGCTTCAAGGCGCTGCAGGAAA
AGGTCGCGTTCACTGACCAGCACGGGGAAGGCAGCGGCAGCCATACCGCGCGCTTTGGCG
AGATCGAACAACGGGGTGCGGCGCTGACGCCGAAGGGCCGCGAGCTTTACGACCAACTGC
TCGATGGCGCCCGGGCGGCGCTAGGTGGTGTGCCGGCCGAGGCCAATGCCGAGCACTATA
TGAGCCTGCTCAGCGACAGTTTCAAGGCCTTCCCCGATGACCTGGCGCAGATGCGCGAGC
AGGGGCTGGCGTACTTCCGCTACTTTGCCACCGAGCGTGGCCTGGCAACCCGTGGCGATG
CTCAGCGGCCGACGTCACTGCAGGCGTTGATCGATGCCGGGCATATCCACTTTGAGGCCC
TGGTGTACGAGGACTTTCTGCCGGTCAGTGCGGCGGGAATCTTCCAGTCGAATCTGGGTG
ATGATGCGCAGAGCGAGTACGGCAGCAACGCCAACCGCGACGCCTTCGAACAGGCGCTGG
GCAAGCCGGTGCAGGATGAGTTGGCGTTGTATGCCGAAAGTGAGCGGCGCTCGCTGATGG
CCTGTGCGCAGGCGCTGGATATGCCTGGGCTTTGAGGGCCTCATCGCGGGTCAAGTCGAG
GCGTCGCACCGCCGCTCCTACAAAGTCTGTGGGAGCGGCGGTGCGACGCCTCGACTTGAC
CCGCGATGGCGTCACCGCCCAACCCGAAACCTGTCCACTTCCTGCCGCAACTGCCCCGCC
AACCCCTCAAGCTCACGCGCGGTAGCCGCCAGGTTAGTCGCCACCTCATGCTGCTCGCTG
TTGGCCAGGGCAATGCTCTGCAGGTTGCGGCTGAGCACGTTCGCCGTGCTGCTCTGCTCC
TGGGTAGCGGTGGTAATGGCGGCAAACTGCTCCCCCGCCGAGCGGCTGCGCTCATCGATC
TGCGCCAGCGCTGCGGCAACCTTGGCATTGCGCTCCAGGCCTTCCTGCATCAGGCGGTTG
CCCTGCTCCATGGTGCTGATGGCATTGCCGGTTTCCTGCTGGATGCTGCCGATCATCGCC
GAGATTTCATCGGTGGCCTGACGGGTGCGCGAGGCCAGGTTGCGTACCTCGTCGGCAACC
ACGGCAAAGCCCCGGCCCTGCTCACCGGCCCGCGCCGCTTCGATGGCAGCGTTCAAGGCC
AGCAGGTTGGTCTGCTCGGCAATCGAGGTGATCACGCCGACGATGCCGCCAATTTCTTCG
GAGCGCAGGCCCAGGGTGTCGATCACCGTGGCGGTGCCGGCCAGGGCGCTGGCGATCTGC
TCCAGGGACGATGACGCCTGGTCCATCGAGGCACGGCCAATGCGGGTTTGCTGGACGTTG
TCCTGGGCCATGCGTTCGGTGCTGCCCATGTTCTCGGCGATGTTCATCGAGGTGGCGCTG
AACTGCTCGACAGCGCCGGCCATGCTGGTGATTTCGCCAGACTGCTGCTCCATGCCCTCA
CAGGCCCCGGAGGACATGCCCGACAAGGCCTGGGCGCGGCTGCTGACTTGCTCCGCTGCT
GCGCGAATGTGCTCGACCATGCTCGCCAGGGCTTCGCCCATCTGGTTGAAACTGTGCGCC
AACTGGCCGATTTCGTCATCGCTCGATACCCGCAAGCGCGCCTGCAGGTCACCGGCGCCA
AGGGCCTGCGCCTGCTGCAAGAGGTCAGCCAAGGGGCGCAGACGGCGGCGCAACAGCCAC
AGGGTGGCGGCGACCGCCAGCAACATCGCCAGCAAACTGCCGATGGCCAGGCGCGTGCCG
ACGCTCCAGGTCACTGCGCGGATTTCCGCCTTCGGCATGCTTGCCACCACCGTCCACGGC
CCGCCGGCAAACGCCACGGTCACGCTGAACAGCTCTTCGACGCCGTCATGCCAGAAACGC
CCTTCGCCCGCAGTGAACCCGGCAAGCGCCTGCGCCGCCTGACTGTCCGCACGCACACCT
GCTGGCGGCACCAACCAGTGCTGCTTGTCGTCGAGCAAGGCCAGTGAACCGGTCTGGCCG
ATACGAAAACGTCCGAGGTTGGCAAACTGAGCCTTCTGCGCGTCGGTGTAGTCGAAACCG
ACAAACAGCACCGCAATCACCCGCCCGCTGCCGTCACGCACCGGGGTGTACTGGGTCATG
TAGTCGCGCTCGAACAGGTTGGCCCGGCCAACGTAGGCTTGACCGGCTAGCAAGCGCGCG
TAGGCCGGATGCTGGCGATCCAGCAGGGTGCCAATGGCGCGGCTGCCGTCCTGCTTGGTC
AGCGAGGTGCTGATGCGAATGAAGTCGTCGCCGCTGCGCACGAACAAGGTGGCAACGCCT
GCGGTCATCTGGCGAAAATCATCCACCTGGCGAAAGTCGTTGTTGAGCAGTTGCTCGCCC
AGGTACAGCGCGGGCGTGGAAACCCCGGCAACCGTCACCGACTCCCCTGGATGCAACTGC
AAACCGGCAGCAAAGCGCTTCTCGAACAGCCCGCTGAGGCGCTGGGTGCTTTCGCGCAGG
GTACTGTGGAAAGTGTCGAGCTGATCGGCGAGCAGGCGCGCTTCACTGGCCAGGTGTTCC
TGGCGGGTATTCAGGTTGGCGTTGTCCAGCGAACGCAGGGCAAACAGGGTGCTACCGGTA
ATCACCACAGCCAGCACGATGGCAAGGGCGATACCGAGTTGCGAGGCAATCCGGGCACGG
GGTTGAGACATGGAAGCTCCTGGCAAGAGGGGCCGGGATCGTCCTGATCACGCTGACCGT
CCGCATCGATACGGGAATCGAACCATCTAGGCGTGGCTCTGATGCCTCTGCTTCGGCGGC
CTGACGCAATACTTGAGCGTGCAACAGGGTTATCCTGCGCAAACGGTCAACTCGCTCCGA
TTGCCGCTGATGTCCCCAGAATTTGAACCTTGGGCAGGTCCATCGAATCCGCCTCGCCCT
GCAGGAAGTCGCTCAGACGCCGCAGCCGCTCGCCACCGGGGCGGGTTCGCGGCCAGACCA
GGTAGTAATCCAGGCCGCTGGCAACCGCTGTCGGCCACGGCAGGCTCAGGCGGCCCTGGG
CGACGTCTTCGGCAACCATCAGCAGGTCGCCCATGGACACTCCATAACCGCGAGCGGCGG
CGATCATGCCCAGCTCCAGGGTATCGAATACCTGGCCGCCCTTGAGCGACACCTTGTCGG
TGAGGTCCATGCGCGCCAGCCAGCTGCGCCAGTCGCGCTTGTCGGGGGTTGGATGCAGCA
GCTCGACACCGGCCAGGCGCCGCTCGTCCCACGGCCCTTCCTTGAGCAGCTCGGGCGCGC
CTACCGGGATGAGCAGCTCGGAAAACAGCCGCTTGACCTCCCAGTCCGGCGGAAAGTGAC
CGTCGCTGAGCAATACCGCGCAGTCGAAAGGCTCATGGTTGAAATCGACATGATCGACAT
CCATCCAGGCGCTGGTCAGTTGCACTTCGTTGCCCGGCTGCAGGTGGCGAAAGCGACTGA
GGCGCGCCAGCAGCCAGCGCATGGTCAGGGTCGAAGGGGCTTTCATGCGCAGGATGTCGT
CTTCACTGCGCAGGGTGTTGCAGGCCCGCTCCAGCGCGGCAAAGCCTTCGCGCACCCCTG
GCAACAGCAAACGCGCCGCTTCGCTGAGTTGCAAGCTGCGGCCATTACGCACGAACAAAC
GGCAGGCAAAGTGCTCTTCAAGGGTGCGGATGTGCCGGCTGACGGCACTCTGGGTTATCG
ATAACTCATCTGCGGCGCGGGTGAACGAGCTATGCCGGGCCGCCGCTTCGAAGGCCCGCA
ATGCATACAGAGGCGGTAAACGGCGAGACATGGCGGCGGGCTCCGGGTTATCCACAGGCA
ATCGACTGGATCATACTCCCATGAGTTTTAATCATGCCAACCATCGCTATTATCCTTTTG
TGGATAACCGCACCAAGCCTCAGACTTTCACGCTTTGAATCTATCGCGTAAGAAAAGGAC
GACTCCATGCAGGCTGCGCCTACCCAAGAACTCAAGGCTTTGCTGCGCCTGGCCGGGCCG
CTGATTGCCTCGCAGTTGGCGCACATGCTGATGGTGCTCACCGACACACTGATGATGGCC
CGCATCAGCCCGCAGGCCCTGGCCGGTGGCGGCCTGGGCGCGGCGAGCTATTCGTTCGTG
TCGATCTTTTGCCTGGGCGTGATCGCCGCCGTCGGCACCCTGGTGGCGATTCGCAAGGGT
GCTGGCGACATCGCCGGCGCCACCCGCCTGACCCAGGCCGGGTTGTGGCTGGCCTGGGTC
ATGGCCCTGGTGGCGGCTTTGGCGCTGTGGAACCTGGAGCCGGTACTGCTATTGCTCGGC
CAGAGCCCGAACAACGTCGAGGCGGCCGCGCAGTTCCTGCTGCTGCTGCCCTTCGCCCTG
CCCGGCTACCTGAGTTTCATGGCCCTGCGCGGCTTTACCAGCGCCATTGGCCGCTCGACG
CCGGTGATGGTCATCAGCCTGATCGGCACGGTGGCCAACTTCCTGCTCAACTATGCGCTG
ATCGAAGGCATGTTCGGCCTGCCGAAGCTGGGCCTGGTGGGCATCGGCCTGGTGACCGCA
ATCGTTGCCAACTGCATGGCCGTGGCCATGGCGCTGTATATCCGCTGGCACCCGGCCTAT
GCACCCTACCCGATTCGCCAGGGCCTGAGCCGCCCGTCGTGGCCAGCCTTGCGTGAGCTG
TGGCGCCTGGGCCTGCCGATTGGCGGCACCTACACCGTCGAGGTCGGCCTGTTCGCCTTC
GCCGCGCTGTGCATGGGCGTGCTCGGCAGCACCGAGCTTGCCGCGCACCAGATCGCCCTG
CAGATCGTCTCTACCGCATTCATGATTCCGGCCGGCCTGTCGTACGCCGTGACCATGCGT
GTAGGGCTCTATTACGGCGCCGACAACCTGTTGGGGGCACGGCATGCCGGCCGCGTGGGT
ATCGGTTTTGGCGCGGCGATGATGCTGATGTTCGCCATCCTCTTCTGGCTGCTGCCAGAC
CCGCTGGTGGGGCTGTTCCTCGACCACGGTGACCCGGCCTTTGCCGACATCATCCAGCTG
GCGGTAAGCCTGTTGATGGTCGCCGCCTGGTTCGAGCTGTTCGACGGCGTGCAGACCATT
GCCATGGGCTCGATCCGAGGCCTCAAGGATGCCAAGACCACCTTCCTGGTCGGGCTGTTC
TGTTACTGGGTGATCGGTGCGCCGGCGGCCTGGCTGCTGGCCTTCAACCTCGGCCTGGGC
GCGGTAGGCGTGTGGTGGGGGCTGGCGCTGGGCCTGGCGTGTGCGGCGGTGAGCCTGACC
CTGGCATTCGAATGGCGGATGAAGCGCTTGCTGGGCAGTGCCGCTGGGGTGAACAAGGTG
ACTGCTTCAGTGGTTTGAAGGGCCCCATCGCGGGTCAAGCCCGCTCCTACATGACCCGCG
ATGCTGCTTGCTGCGCCGGCCCGCGCAGCAAATACTCCATCAACGCATCAATCGGCAACG
GCCGGCTGATCAGAAACCCCTGCACCTGATCGCAATCGAAACTGCGCAGCAGGTCCATTT
GCTCCGGGGTTTCCACGCCCTCGGCCACCACCTCGAGGTTGAGGTTGTGCGCCAGGTTGA
TCATCGCGTGCACCAGCTTGCGGTTTTCTTCACGCTGCTCCATGCCGCCGACAAAGCTGC
GATCGACCTTGAGCAAGGTGATCGGCAGGCTGTTGAGGTGCACGAACGACGAAAAGCCGG
TGCCGAAATCGTCCAGCGAGAAGCGCACGCCCAGGCGCCCAAGGGCGTCCATGGTCTGTT
TGACCAGGTCGTTGCGGCGCATCACGGCGGTTTCGGTCAGTTCGAATTCCAGCCAGCGGG
CATCGACGCCGTGTTCGATGATCAGCCGGCTCAGGGTCGCCAACAGCTGGCTGTCCTGGA
ACTGGCGAAACGACAGGTTCACCGCCATGTGCAACGGCGCCAGACCCTGCTCACGCAGCG
CCTGCATGTCGCGCAGGGCCCGGGAGATGACCCAGTAGCCCAAAGGCACGATCAGCCCAC
TCTGCTCGGCCAGCGGTACGAACTCGCTGGGCGGCAGCAGCCCACGTTCGGCATGGCGCC
AGCGCACCAGGGCTTCGAGGCCGACAATGCGCCCGTCGGCCAGGTTCAGTCGCGGCTGGT
AATGCAGCTCCAGCTCGTCGCGGCGCAGCGCCCGGCGCAGCTCGCTTTCCAGGTCGGCAA
GGCTGCGGGCGTTGCGGTTGATGCGTTCGTTGAAGACGTGAAAGGTACAGCCCTGGGTGC
TCTTGGCCTGCTGCATGGCGATGTGCGCATGCCACATCAGCGGGTCGGCGCCACCCTGGG
CGCGGGCGTGGGCAACCCCCAGGCTGCAGCCGAGCAACAGGCTTTCGCCGTCGATCCAGT
AAGGTTCGGCCAGGGCTTCGGTGATGCGTTCGGCCATCCATTCGGCGCGCTGCGGCTCGC
GGCGGGTATCGATCAACAGGGCGAATTCGTCGCTGCCCAGACGTGCAACCTGGTCGCCGG
CTTCAAGCTGGCTCTTCAGCCGGCCCACCACCTGCAGGATCAACCGGTCGCCGGCCTGGT
GGCCGAGGGCGTCGTTGGCATGGCGAAAGTTGTCCAGGTCCAGGTGCCCGAGGGCGACGC
CGCGCCCTTCGTTGTCGGCCAGGCGCGCAGCCAGCAGGGTCTGGAAACCCTGGCGGTTGG
CGATGCCGGTCAGCGGGTCCTGTTCGGCCAGGCGTTGCAGGGTCGCTTCGAGGACGCCGC
GCTCGCGGACATGGCGCAGGCTGCGGCGCAGGATATTGCTGGTCAGCTGGTCGCGAATCA
GCCAGTCGCTGACACCCGGCGGCGGCACCTGCGGTTCATGCTCGAGCAGCAGCACCATCG
GCAGCACGCAGCGCCCGGGCGCCGGCTGCAGTTGCGGGGTCGCCAGCACCAGCGCATTGC
GGTCATTGGCAAACAGGCTGTCGACCGCCTCCCAGTTCGGAGCGGTCAGCAATACCGCCT
GGCCCGCCATCGGCAGCAGACACTCGCGCAACACAATGGCCCATTCCGGCTCATCGGCCA
GCAGGAGCAAACGCAAGGGTTCGACGGGCGTAGACAAGCTGGCTCCTTAGGACGTAGACA
CAGTCAAATGACGATGGGCAGCGAGAATGCGTATCCTAAACCATTAATGAAAATGATTTT
CACTTAAAGTCATGCCATTCCATTGCCGACATCCCGCAGGTTTCGCCACGCATCCTGCGG
GAAAGTATCAAATGCGGCAAATTTAGATCGCGTGGTACGTCACACTGTCAGACGGTCGCG
GCAGAAACTTTCTACCCCTGCTAAAATGCCCGGCTATTTTTCTAGCGTCCCCGGTTTTCG
TCATGTCCCGACTCAACCCCCGGCAACAAGAAGCCGTGAACTACGTCGGCGGCCCTCTTT
TGGTGCTCGCCGGTGCAGGCTCCGGCAAAACCAGCGTGATCACCCGCAAGATCGCGCACT
TGATCCAGAACTGCGGCATCCGTGCCCAGTACATCGTGGCCATGACCTTCACCAACAAGG
CCGCGCGGGAGATGAAAGAGCGGGTCGGCACCCTGCTGCGCAAGGGCGAAGGCCGCGGCC
TGACCGTGTCGACCTTCCACAACCTGGGCCTGAACATCATCCGCAAGGAGCATGAACGGC
TGGGCTTCAAACCGGGCTTCTCGATTTTCGACGAGACCGATGTCAAAGCCCTGATGACCG
ACATCATGCAGAAGGAATACTCGGGCGACGACGGTGTCGACGAGATCAAGAACATGATCG
GCGCCTGGAAGAACGACCTGATCCTGCCACCCGAAGCCCTGGAAAACGCCCGCAACCCCA
AGGAGCAGACCGCCGCGGTGGTCTATGCGCACTACCAGCGCACCCTGCGGGCGTTCAACG
CGGTGGACTTCGACGACCTGATCCTGCTGCCGGTCAAGCTGTTCCAGGACAACCCCGATG
TCCTCGAAAAGTGGCAGAACAAGGTCCGTTACCTGCTGGTCGACGAATACCAGGACACCA
ACGCCAGCCAGTACCTGCTGGTGAAGATGCTGATCGGCACGCGCAACCAGTTCACCGTGG
TTGGCGACGACGACCAGTCGATCTACGCCTGGCGCGGCGCGCGGCCCGAGAACCTGATGC
TGCTCAAGGACGACTACCCGTCGCTGAAAGTGGTGATGCTCGAGCAGAACTACCGCTCCA
CCAGCCGCATTTTGCGCTGCGCCAACGTGCTCATCTCGAACAACCCGCATGCCTTCGAAA
AGCAGCTGTGGAGCGAGATGGGCCACGGCGACGAGATCCGCGTGATCCGCTGCAAGAACG
AGGAAGCCGAGGCCGAACGGGTAGCCATGGAAATCCTCAGCCTGCACCTGCGCACCGACC
GGCCCTACAGTGACTTCGCCATTCTTTACCGGGGCAACTACCAGGCCAAGCTGATCGAGC
TGAAGCTGCAGCACCACCAGGTGCCGTATCGCCTGTCCGGCGGCAACAGCTTCTTCGGAC
GCCAGGAAGTTAAAGACCTGATGGCCTACTTCCGCCTGCTGGTAAATCCGGACGATGACA
ACGCCTACCTGCGGGTGATCAACGTACCGCGCCGGGAAATCGGCTCGACCACCCTGGAAA
AACTCGGCAACTACGCCACCGAGCGCAAGGTTTCGATGTATGCCGCCAGCGAGGAGCTGG
GCCTTGGCGAGCACCTGGACAGCCGTTATACCGACCGCCTGCAGCGCTTCAAGCGCTGGA
TGGACAAGGTCCGCGAACAGGTTGCCCTGGAAGACCCGATCGCAGCCCTGCGCAGCATGA
TCATGGACATCGACTACGAAAACTGGATTCGCACCAACAGCTCCAGCGACAAGGCCGCGG
ATTTTCGCATGAGCAACGTCTGGTTCCTGATCGAGGCGCTGAAGAACACCCTCGAGAAAG
ACGAAGACGGCGGCATGACCATCGAAGAGGCCATCGGCAAGCTGGTTTTGCGCGACATGC
TCGAGCGCCAGCAGGAAGAGGAAGACGGCGCCGAAGGCGTGCAGATGATGACCCTGCACG
CCTCCAAGGGCCTGGAGTTCCCCTACGTGTTCATCATGGGCATGGAGGAGGAAATCCTCC
CGCACCGTTCCAGCATCGAAGCCGACACTATCGAAGAAGAACGGCGCCTGGCCTACGTCG
GGATTACCCGCGCACGTCAGACCCTGGCCTTCACCTTTGCTGCCAAGCGCAAGCAGTACG
GCGAAATCATCGATTGCTCGCCGAGCCGCTTCCTGGACGAGTTGCCCGACGACGACCTGG
CCTGGGAGGGCCTGGACGACGCGCCAACCGAAGTGAAGGCCGCTCGCGGCAACAACGCAC
TGGCCGATATCCGTGCCATGCTCAAACGTTAGATAATCAACCTTTGCTGCGGCGTATTGC
CGTGGCCACTCTTGCTACATCGAGGAAATACCACAGTGGAAGCACTGCACCAGAAGATTC
GCGAAGAAGGCATCGTGCTTTCCGATCAGGTTCTCAAAGTCGATGCGTTTCTCAACCATC
AGATCGACCCTGCGCTGATGCAACTGATTGGCGACGAGTTCGCCCGCCGGTTTGCCGATT
CGGGCATCACCAAGATCGTCACCATCGAAGCCTCGGGCATTGCCCCGGCGGTGATGACCG
GCCTAAAACTGGGCGTCCCGGTGATTTTCGCGCGCAAGCACCAGTCGCTGACCCTGACCG
AAAACCTGCTGGTGGCTTCGGTGTATTCCTTCACCAAGCAGACTGAGAACACCGTGGCGA
TCTCCCCGCGCCACCTCAACAGCAGCGACCGCGTGCTGGTGATCGACGACTTCCTGGCCA
ACGGCAAAGCCTCCCAGGCGCTGATCTCGATCATCAAGCAAGCCGGCGCCACTGTTGCCG
GCCTGGGTATCGTCATCGAGAAATCGTTCCAGGGCGGTCGCGCCGAGCTGGACAGCCAGG
GCTACCGCGTTGAATCGCTGGCCCGGGTCAAGTCGCTGAAAGATGGCGTGGTTACTTTCA
TCGAGTAATCAACGCCGACTTTTTCGCGGGGCAAGCCCGCTCCTACCAGCCTGTAGGAGC
GGGCTTGCCCCGCGATCAGTTAAAAGCTGTCGCCTGCAACCCTGCCAGCAACAGCCGCTG
ATACAGATCTTCCTTCAGCCCCTGCGGCTGCGCCAGGTTCATCCGCGCCAACTGCGCAGG
AAACGCCTCGGGCGCCGGTGCATCCAGCGCCGCCTTGCCCAGCTCCAGCACCTCGCTCAA
CTTGAACTTGCTCTTGAGCCAGTTCAGCGCCCGCAGCAAATCGCGCTCCTCGGCGGTGAA
ATCACTGCCCAGCGGATACTCGGGGAACAACCGTGCGTGGCGGTCACGCAGCGCCTGCAA
ACGCTGCGGGGTGTTGTCGCTGAAGCGCGGGGCCAGGCAAAAGTCCTTGGGCAACTTGCC
AGCTTTCTGCGCCCGCTCGATCAGTTCGGGCTGAAAGCGCGAGTCCGTGATCGCCAGCAA
ACGGGCAATCACCTCAGCATCGGTCTGCCCGCGCAGGTCGGCGATTCCGTATTCGGTGAC
GACGATATCGCGCAGGTGGCGGGGAATGGTGCAATGACCGTATTCCCAGACCAGGTTGGA
ACTGACCTCCCCGCCTGACTCACGCCAGCTGCGCAGCAGCAGGATCGAACGCGCGCCTTC
CAGGGCATGGCCCTGGGCAACGAAGTTGTACTGCCCGCCGACCCCGCTGAGCACCCGGCC
GTCTTCCAGCTGGTCGGCGACCCCGGCGCCCATCAAGGTCATGGTGAACACTGTATTGAT
AAAGCGCGCATCCCGGCGCTGCAGGCGCTTGAGCGACTCCTGGCCATACAGCTCGTTGAT
GTAGCTGATGGCGCTCATGGCGAAGCGTTTGCGCTGGCTTGGCGGCATTTCCCGCAGGCG
CTGGTAAAACGCCTGAGGGCCAAGAAAGAAGCCGCCATGCACCAGCACACCCTGGTCATC
CAGCTCGCCGTTGTTGGCCGCCTGCTGGCGCGACTCGTCCGGGTACACCGGGCGGCGGAT
GATTCCAGATTCGACCAGTGCCAGCAGGCCGTTGACGAACATTTCGCTGCAGCCGTACAG
GCCGCGGGAAAAGGGCTGGAGGCCGCCTTCGCGTTCGATCAGGCTATGCCAGGGCGTCAG
GTTGATATCTGCCAGCAATGCCTGGTACGCCTCGCTGTCAGCCTGTCGCGCCAGCAACCC
TGCGGTCAGCGCATCGCCCATGGCACCAATGCCGATCTGCAGGGTGCCGCCATCGCGCAC
CAGGGTGCTGGCATGCAGGCCGATGAAATGGTCCTGGGTGGTCACCGGCATGTTCGGCGT
GGAGAACAACCGGGTGTTTTCCGGGCGGTCGATCAGCAGGTCGAAGTCATTGCGGGGCAG
CTCGGACGCGCCCGGCATGTACGGCAGTTCGGCATGCACCTGGCCGAGCATGAGGATGGT
TTCGCCGGCTGCCCGGCGGCGGGCAATCATTGGCAGCAGGTCGAGGGTGATGTCCGGGTT
GCAGCTCAGGCTCAACTGGCCGGGATGTGCCGGATCTTCGGCTACCAGCTGCGCCACCAG
GTTCAAGCCCTTGGCGTTGATATCGCGGGCGGCGTGGCTGTAGTTGCTGCTGACGTAGTC
CTGCTGGGCCATGGTGCTGTGCAACAGGCTGCCGGGTTGCATGAAGAACTGCTCGACACG
GATGTTGGCCGGCAACTGGTCGCGGCGCAGGTCGTGCAGGTAGTCCAGCTCAAGGTAGTC
GGCGAACACCCGCTCGATGAAGGGCTCAAGAAAGCGCCGCTGCAAGCCGTCGCCCAGGTC
CGGGCGGCCCAGGCTCAAAGCGGTGTAGATGGTCAGCTGCCGCTCGGGCAATTGGCGGAT
TCGCGCATACAGGGCGTTGACGAAGCGGTTGGGCTTGCCCAGCCCCAGCGGCAGGCCCAT
GTGGATATGCGCGGGCAGGCGCGCCAGCACCTGGTCTACGGCATCGTCGATCGAACAGCT
GTACGCCATCGCGGCCTCCTGTGGCATTCCTTGAACAGGTTGGACCGAGCATGCCGCCAG
ATTGCTGCGCTGGCCAGCGCTAAAAAGCACAAAGCCCGCACGTGGCGGGCTTTGTTGGGC
AAGCGCTGGGCTTACAGGCCGGACATCTTCTTGATGGCGCCCATCAGGTCGTCATCCGAG
CAGTCGGCGCAGGTGCCTTTCGGCGGCATGGCGTTGATGCCGGTAATGGCCTTGGCGAGG
ATGCCGTCCAGACCACCCTGGTGGTCGGAGCGCTCTTTCCAGGCGGCGGTATCGCCGATT
TTCGGCGCGCCGAGCAGGCCGCTGCCATGGCAAGCATTGCAGTGCTTGGCGATGATTTCA
TCCGGGGTCTTGGCACCGCCGCCAGCAGCGGAGGCTGCGACTTCCATTCCCTTGCATTCC
TGCCCCTGAACACACACCTGGCCGACCGGTTCCAGTCGCTTGGCGATGTCGTCGTTGGTC
GCAGCTTGAGCGCTGACTGCCCAAAGGGCCAATACGGCAGCTGGTACGGCCAGCATTTTC
TTGATTAGATTCACGCGTACACCCTCATGGTGGCTAGTCACGCCCGCGGCCACGGTTTCG
CAGGCGGCGCAAGTATAACGGGAACCCTGCCTCACCGAAACAACCCTAGTGTCCAAAGGG
TCTTAGCCGCGACAATCCGCCGCGCAATACCCGCTAGAAGTTGGCCGGAGTCGCCGCGCT
GATCAGCCGGGCCGGCTCATCGTAAGGATTGCGGAAACGGTGCGGCTTGGTACTTTCAAA
ATAGTAGCTGTCGCCCGCTTCGAGGATGAAAGTTTCCAGGCCTACTACCAGTTCGAGACG
ACCTTCAAGAAGGATGCCGGTCTCTTCGCCGTCGTGGGTGAGCATTTCTTCGCCGGTGTC
GGCACCCGGTGGGTAAACCTCGTTGAGAAAGGCAATGGCCCGGCTCGGGTGCGCCTTGCC
GACCAGCTTCATGGTCACCGCGCCGTCCGAAATGTCGATCAGCTCGTGAGCTTTGTAGAC
GATCTGGGTGGGGTTTTCCGGTTGCAGCTCTTCGGAAAAGAACTCGACCATGGACATCGG
AATACCGCTCAACACCTTGCGCAACGAGCTGATGGAAGGGCTGACGCTGTTCTTCTCGAT
CATCGAGATGGTGCTGTTGGTGACGCCCGCACGTTTGGCGAGTTCACGCTGTGACAGGCC
CTTGAGCTTGCGTATGGCTTGCAGTCGTTCACCGACGTCCAAAGCTGGAGCCCTCCTAAA
CGAACGAGTGGGGTCGAAATTGAACGTTATCATCGCAACAGCGTTCAGTATTTACAACAC
TTCGACCCGCAGCCTGTCCGCTTTGGCGCCTTAATCGCCGCTGTAGTCCAGCGTTACGCG
CTTGAGGTTGCAGAAAATCTGGTAAGGGATGTTGCCAGCGTGCATGGCCACTTCGCTGGC
CAGCACGTTTTTACCCCACAGCTCCACCGGGCTGCCGAGGCCCGCTTCAGGCACGTCGGT
GAGGTCAATGCAGAGCATGTCCATCGATACCCGGCCAATCAGCTGGGTACGTTTGCCGGC
CACCAGCACCGGCGTACCGTTTGGCGCCTGGCGCGGGTAGCCATCGGCGTAACCCATGGC
CACCACACCAACCCGGGTCGGCCGCGGGCTGACAAACTTGGCACCGTAGCCTACCGGCTC
GCCGGCTGGCAGCTCACGCACGCTGATCACCCGTGATTGCACGGTCATCACCGGCTGCAG
GCGCGCCGCTTGAGCCTGGGGCACTTCGAACGGCGTGGCGCCGTACAGCATCAGGCCCGG
GCGCACCCAGTCGCTGGGCATGTTCGGCCAACCGAGCACGGCCGGCGAGTTGCGCAGGCT
GACCTCGGCGCTCAAGCCCTGGCGTGCGGCCTGGAATACCGCCAGTTGTTCGTTGCTGGC
CTCGCTGTCGAGCTCATCGGCACGGGCGAAGTGGCTCATCAGCACGATACGCGCAACCTT
GCCGCTGGCCAGCAGGCGCTGGTACGCGGCCTGGTAGTCCTTGGCATGCAGGCCAACCCG
GTGCATGCCCGAGTCGAGCTTGAGCCAGACTGTAATCGGCTTGCTCAGGTGCGCCTGTTC
GATAGCCTCCAGTTGCCACAGCGAATGCACCACGCACCACAGGTCATGCTCGGCGATCAG
TTGCAGTTCGCTGGCTTCAAAGAAGCCTTCGAGCAACAGCACCGGCGGCTTGATCCCGGC
TGCGCGCAGCTCCAGCGCCTCTTCGATGCAGGCCACGGCAAAACCATCGGCGTGCTGCTC
CAGGGCCAGGGCGCAACGCACGGCACCGTGACCATAGGCATCGGCCTTGATCACGGCCAG
GGCTTTGGCTCCGGTCAGTTCGCGGGCAAGTTGATAGTTGTGACGCAGGGCTTGAAGATC
GATCAGGGCACGGGCGGGACGCATGACGGCAGCCTTCTGGGCAGTCTGGTTAGAAGTAAA
AAGCCCGGTGCTCGAAGGCAGCTGGTCGGCCGCCGGCGGCACCGGGTGAGGGATCGGGTA
TTACGGCAGTGCGGCGACCACCGACAGCTCGATAAGGATTTCCGGCTCGCACAGCTTGGC
TTCAACGGTGGCACGGGCCGGGGCGACGCCTTTTGGCAGCCACTTGTCCCACACCGCGTT
CATGCCCTGAAAATGCGCGTCGATGTCCTTGAGATAGATGGTCACCGAAAGCAGGCGGCT
CTTGTCGGTGCCGGCCAGGTCCAGCAGGCGCTCGATGTTGGCCAGGGTCTCGCGGGTTTG
CTGCTCGATCCCGGCGTTCATGTCGTCACCGACCTGGCCCGCGAGGTACACGGTGCCGTT
GTGGGTAACGATCTGGCTCATGCGCTCATTGGTGAGCTGGCGCTGGACTGACATGCTTGG
CAGGCTCCTGGTGTTTTCCGTAGCGAGAGATATCGAGGCCTTCAGCGCTGATTTGCGGCT
TCTTGCGCGCAATCAGGTCGGCCAGCAGGCGACCGGAACCGCAGGCCATGGTCCAACCCA
GGGTACCGTGACCGGTGTTGAGGAACAGGTTACGGAACGGGGTAGCACCGACGATCGGCG
TACCGTCCGGGGTGGTCGGGCGCAGGCCGGTCCAGAAACTGGCCTGGCTCAGGTCGCCGC
CACGAGGATAAAGGTCGTTGACGATCATCTCCAGGGTTTCGCGCCGACGCGGGTTCAGCG
ACAGGTCGAAACCGGCGATTTCAGCCATGCCGCCGACGCGGATGCGGTTGTCGAAACGGG
TGATCGCGACCTTGTAGGTTTCGTCGAGAATGGTCGAGGTCGGGGCCATGGCCGGATCGG
TGATCGGCACGGTCAGCGAGTAGCCTTTGAGCGGGTAGACCGGGGCCTTGATGCCCAACG
GCTTGAGCAACTGCGGCGAGTAGCTGCCCAGGGCCAGCACGTAGCGGTCGGCGGTTTCCA
GCTTGCCGTCGATCCATACACCGTTGATGCGATCACCGGCGTAGTCCAGGCGTTGAATGT
CCTGGCCAAAGCGGAACTCGACACCCAGCTTGATCGCCATTTCCGCCAGGCGGGTAGTGA
ACAGCTGGCAATCGCCAGTCTGGTCGTTGGGCAGGCGCAGGGCGCCGGCAAGGATATCGG
TCACGTTGGCCAGGGCCGGCTCGACGCGGGCAATGCCTTCGCGGTCGAGGACTTCGTACG
GCACGCCGGACTGCTCGAGGACGGCGATGTCCTTGGCGGCGTTGTCCAGTTGCGCCTGGG
TGCGGAACAGCTGGGTAGTACCCAGGGTACGGCCTTCGTAGGCAATGCCGGTTTCGGCGC
GCAGCTCGTCGAGGCAGTCACGGCTGTACTCGGACAGGCGCACCATGCGCTCCTTGTTCA
CCGCGTAACGGTTGGCGGTGCAGTTGCGCAGCATTTGCGCCATCCACAGGTACTGGTCGA
TGTCGGCGGTGGCCTTGATGGCCAGGGGCGCGTGGCGCTCCAGCAGCCACTTGATGGCCT
TGAGCGGCACGCCCGGGGCAGCCCAGGGCGAAGCGTAACCAGGCGAGACCTGGCCGGCGT
TGGCAAAGCTGGTTTCCATGGCGACTGCCGGTTGACGGTCGACCACGACGACTTCGAACC
CTTGCCGTGCCAGATAGTAGGCACTGGCGGTTCCGATCACACCGCTACCAAGTACCAGAA
CTCGCATGTTTATTACCCTCGACGCAGCGTACCGCTGACATTTGTTGTTAATGGCGTAGA
TGCGCGCAGTATAGGAAGGTATGACCAGTGCTTTTCACTATATAAAAGCCTATATTTGGC
GAGAATTCTCGGCAAGGTTGGCTTTTACGGAGGGGCATCCACTATGAGAACCCAGCACCA
AAGCAAGCGTGAACTGGACAAGATCGACCGCAATATCCTGCGCATCCTGCAGGCCGATGG
ACGCATCTCGTTTACTGAACTGGGCGAAAAGGTCGGCCTGTCGACCACCCCCTGCACCGA
GCGGGTCCGGCGCCTGGAGCGCGAAGGGATCATCATGGGCTACAACGCCCGGCTCAATCC
GCAGCATTTGAAGGGCAGCCTGCTGGTGTTCGTCGAGATCAGCCTCGACTACAAGTCGGG
CGACACTTTCGAAGAGTTCCGACGTGCCGTGCTGAAGTTGCCGCACGTGCTCGAGTGTCA
CCTGGTCTCGGGCGACTTCGATTACCTGGTCAAGGCGCGGATTTCCGAGATGGCCTCGTA
CCGCAAGCTGCTTGGCGACATCCTGCTCAAGCTGCCGCATGTGCGCGAGTCGAAGAGCTA
CATCGTCATGGAAGAGGTGAAGGAAAGCCTCAACCTGCCGATTCCGGACTGAGGTTCAGA
CCAGCACCTGGCGGGTGCTGGCGATGTACTGGTGGACCAGCTTCTCGGCCTGCGGATCGA
TCATCTCGGCCGGGCCGCGGCCATTGGGGCATGGCAGCTTCGGCGTGGTACCGAACAGGC
GGCAGATCAGCGGCCGCTCTTCGTACACGGTGCAACCGTTGGGGCCCAGGTGCACGCAGT
TCAGTTCCGCCAGCGCGGCTTCCTGCTCGGCGGCGCTCTTGCGCGGCAGGCGGGCCATTT
CTTCTGACGAAGTGGTGACCGGCCCGCAACAGTCGTGACAGCCCGGCACACATTCAAACG
ACGGGATCTGCTCGCGCAGGAAGCGGATCTTGTGGCTGTTGCAACTCATGGCGGCCTGCG
GCAAAGAAGTCTGGCGCTCTATTTTGCCCTACGGTTGCCCACCCCTGAAAGCGCAGCTTA
TCCTGCGTAAAATTTTCCAAACACTCAGAACCAGGACATCGCCATGAACGCCGGCGTTCA
GCAGCCCGCCTCGCACACCGCTTCCTACTACGCTGCCAGCAGCGTCCCACAAGCGGATTA
TCCACAGCTGCAGGGCGAACTGAGTTGCGACGTCTGTATTGTCGGCGGTGGTTTTTCCGG
GCTGAACACGGCGATCGAACTGGCCGAGCGCGGCCTCAATGTGATCCTGCTGGAAGCGCG
CAAAATCGGCTGGGGCGCCAGTGGGCGTAACGGCGGGCAGCTTATTCGTGGCGTCGGCCA
CGGCCTTGAGCAGTTCACGTCGATCCTTGGTTGCGACGGCGTGCGCGAGCTCAAGCTAAT
GGGCCTGGAAGCGGTAGACATCGTCCGCGAGCGTATCGAGCGGCACAGCATAGAGTGCGA
CCTGACCTGGGGTTACTGCGACCTGGCCAACAAACCGCGCGACCTGCAAGGTTTCGCCGA
GGATGCCGAAGAACTGCGCAACCTTGGCTATCGCCACGAGCTACGTCTGGTAGCGCCGGA
GCAGATGCACAGCGTGGTCGGCTCGGACCGCTACGTTGGCGGCTTGATCGACATGGGCTC
CGGGCATTTGCACCCGCTCAACCTGGCCCTGGGCGAGGCCGTGGTGGCTGGCAAGCTGGG
CGTGCGCCTGTTCGAGCAGTCTGCGGTGACGCGCATCGACTATGGCCAGCAGGTGCGCGT
GCACACCGCGCAAGGTTCGGTATTGGCCAGCACCCTGGTGCTCGGTTGCAACGCCTACCT
TAACGACCTGAACCCCGAACTCGGTGGCAAGGTGCTGCCCGCCGGCAGCTACATCATCGC
CACCGAGCCTCTGAGCGAAGCCCAGGCCAGCCAGTTGCTGCCGCAAAACATGGCCGTCTG
CGACCAGCGCGTGGCCCTCGATTACTACCGTCTGTCGGCCGATCGCCGGCTGCTGTTTGG
CGGTGCCTGTCATTACTCCGGACGCGATCCGCAAGACATCGCCGCCTACATGCGGCCGAA
AATGCTCAAGGTGTTCCCGCAGCTCGCCGATGTGCGCATCGACTATCAATGGGGCGGAAT
GATCGGCATCGGTGCCAATCGCCTGCCGCAGATCGGCCGCCTACCCAACCAGCCCAACGT
GTACTTCGCCCAAGCGTATTCCGGCCATGGCCTGAATGCCACGCACCTGGCCGGCAGGCT
GCTCGGTGAAGCCATCAGTGGCCAGCACAGCGGGCGCTTCGACTTGTTCGCGCGGGTGCC
GCACATCACCTTCCCGGGCGGTAAACACCTACGCTCGCCGCTGCTGGCCCTGGGCATGCT
CTGGCATCGGATGAAAGAGCTGGTCTAAGACCGCCAGAACGGCTTCAAGCCTTCCTCACG
GGCCTGCTCAGGAGTCAGGCCGACGTCGCGCAGTTGCGCTGCGTCCAGCGCCAGTAGTGC
CCTGCGGGTATGCCAACGGTGCGCCATCAGGCCCCAGCGACTGAGACCGGTGGGCGCACT
GAACAGCTGGGTACGCTGCTCGCGGCTCAGTTCTTCGGCATACAGTTTCAGGCGCACATC
GCTCATGCCGCTCATTGCTTGTTACCTCCAGGGTGTGTGAACCGTGGAGAAAGCATGCGC
GTCAAGGCAAAACCATTACAGATCCAAAGACCGACTATTATTTCCATACAGAATTGGCAG
ATTTCCTACTGAATGCTGTATTTTTTCCTCATCTGTATTGGTCTGTTGCTGTAGTCGTTT
TCCGGAGTATGCCATGACGTTGTACATCAACCTCGCCGAGCTGCTCGGTGCCCGTATCGA
ACAAGGCCTATACCGTCCCGGCGACCGCTTGCCTTCGGTACGCGCCCTGAGCATCGAACA
TGGTGTCAGCCTGAGCACGGTGCAGCAGGCCTATCGCCTGCTGGAAGACAACGGCCTGGC
CGCACCACGGCCAAAATCCGGCTACTTCGTGCCCAACAACCGCAGCCTGCCCGCCCTCCC
CGATGTCAGCCGCCCGGCACAACGGCCGGTGGATATTTCCCAATGGGAGCAGGTCATCGA
GCTGATCCGCAGCGAGCCGAATAAAAACGTGGTGCAACTGGGCCGCGGCATGCCCGATAT
CGACAGCCCGACTCTCAAGCCGCTGCTTCGCAGCCTGGCCCAGCTCAGCCGGCGCCAGGA
CATGCCCGGCCTGTATTACGACACCATCTCTGGCACCCGCGCCCTGCGCGAGCAGATCGC
CCGGCTGATGCTCGACTCCGGCTGCACTGTCAGCCCGGCCGACCTGGTGGTGACTACCGG
CTGCCACGAGGCGCTGTCGAGCAGCATCCGCGCGGTGTGCCAGCCCGGCGATATCGTCGC
GGTGGATTCGCCCAGCTTTCATGGCGCCATGCAAACCCTCAAGGGCCTGGGCATGAAGGC
CCTGGAGATCCCCACCGACCCGCTCACCGGGATCAGCCTCGAAGCCCTGGAACTGGCCCT
GGAGCAGTGGCCGATCAAGCTCATCCAGATCACCCCGAACTGCAACAACCCGCTCGGCTA
CATCATGCCCGAGGCGCGCAAGAAGGCCTTGCTGACCCTGGCGCAACGCTTCGACGTAGC
GATCCTGGAAGACGATGTGTATGGCGACCTTGCCTACACCTATCCCAGACCGCGGACCAT
CAAGTCGTTCGACGAAGACGGTCGAGTGCTGCTCTGCAGCTCGTTCTCCAAGACCCTGGC
GCCAGGCCTGCGCATTGGCTGGGCGGCCCCGGGGCGGTATCTGGAGCGGGTGCTGCACAT
GAAGTACATCAGCACCGGCTGCACCGCCACCCAGCCGCAACTGGCAATTGCCGACTTCAT
CGAAGGCGGCCACTACCAGCCGCACCTGCGGCGCATGCGCAGCCAGTACCAGCGCGGGCG
CGACCAGATGAGCGACTGGGTTACCCGCTACTTTCCACCGGGCACCCGCGCCAGCCGGCC
CCAGGGTGGTTTCATGCTGTGGGTGGAATTGCCGGAAAGTTTCGACACGCTGCGCCTGAA
CCGGGCTTTACTTGGGCAGGGCGTGCAGATTGCTGTCGGCAGTATTTTCTCGGCCTCGGG
CAAGTACCGTAACTGCCTGCGGATGAACTTCGCCGCACGCCCCAGTGCCGAAATCGAAGC
GGCAGTGCGCAAGGTTGGCGAAACCGCCATTCGTCTACTGGCCCAGGAGCACGGCGCCGG
GTAACTTTGCGCCGCCGCTCGCGGTCCATATTCTTACGCCTCAGTTGTAACAGGACGATC
TTTTTGAAAAGCCAGCGGGTGCTGCCACTACTGCTGTCGCTACTGCTCGGCCTGGGCGGC
TGCGCCAGCGTCAGCCAGCCACGGGAAGTCAGCCAGGCGCTGCCGGCCAGTGACTCGGCC
TTTGGCCGTTCAGTGCAGCGCCAGGCCTCGGCCTATGACGGGCGTTCCGGCTTTCGCCTG
CTGCCCAACAGCAACGAAGCCTTCCGCGCCCGCGCCGAGCTGATTCGCAACGCCCAGTCG
AGCATCGACCTGCAGTACTACATCGTCCACGACGGCCTCAGCACCCGCGCGCTGGTGCAC
GAGCTGCTGCAGGCCGCCGACCGCGGGGTGCGCGTGCGCATCCTGCTCGACGACACCACC
AGCGATGGCCTCGACGAAATGATCGGCACCCTGGCCGCGCATCCGAACATTCACATCCGC
GTGTTCAACCCCTTGCACCTGGGCCGCAGCACTGGCGTAACCCGGGCCATGGGCCGGCTG
TTCAACCTGTCGTTGCAGCACCGGCGAATGCACAACAAGCTGTGGCTGGTGGACAACAGC
ATGGCCATTGTCGGGGGGCGCAACCTGGGCGATGAGTATTTCGATGCCGAACCCAACCTC
AACTTTACTGACATCGACCTGCTCGGCGTCGGCCCGGTGGCCGAACAGCTGGGGCACAGT
TTCGACCAGTACTGGAACAGCGCGCTGAGCAGGCCGATTGGCGATTTTCTGTTCACCCAA
CCCGATGCCGACGACCTGCGCAACAGCCGCCAGCGCCTTGAGGCGTCACTGGCCGATGCG
CGGGTCAAGCGCAAGGCTCTGTATGAGCGGCTGATGGCCTATCAAGCCCGACCGCGCCTC
GACGTGTGGCGCAACGAGCTGATCTGGGCCCATAACCAGGCGCTCTGGGACGCGCCGAGC
AAGGTACTGGCCCGTGACGAGCCGGACCCGCAACTGCTGATGACCCAACAGCTGGCACCT
GACCTGAACAACGTCCAGCACGAGCTGATCCTGATCTCGGCCTATTTCGTGCCCCGCGAG
TCCGGCCTGCTCTACCTGACCAGCCATGCCGACAAAGGCGTATCGGTAAAATTGCTGACC
AATTCACTGGAAGCCACCGATGTGCCGGCGGTGCATGGCGGCTATGCACCCTATCGCAAG
GCACTGCTCGAGCACGGCGTGCACCTGTATGAACTACGCCGCCAGCCAGGCGATCCGGGC
TCGCGCCGCGGCTTGCGCTTTCATGGCAGCTCGGACTCGAGCCTGCACAGCAAGGCGATC
GTCTTCGACCGCAAGAAGACCTTCATTGGCTCGTTCAACTTCGACCCGCGCTCGGTGCTG
TGGAACACCGAGGTCGGGGTGTTGGTCGACAGCCCGGAACTGGCCGAATACACCCGCGAG
CTAGCCGCCCAGGGTATGGCCCCGGCGGTCAGCTACCAGCCACAATTGGTCGATGGCCAG
CTGGTCTGGGTGACCGAGGACAACCACCGCCTGCACACCCTGACCACCGAGCCCGGCGGT
CTGTGGCGGCGCTTCAACGCCTGGATCAGCAAGGCTGTGGGCCTGGAGAAGATGCTCTAG
ACCGGCGCCGGCTCAAAAGCATTGGGCCGCCGCGCGAGCAGCACCAGGCCAAAGGCCCCC
ACGGCCATGAACAGCGGCAGCGCATGCCCGCTGACCCATTGGCTGCCCGCCCCTGCCGCC
AGCGGTCCGATCAGGCAACCGATGCCCCACAGCTGCGCAACATGAGCATTGGCGCGCACC
AGTGCGTCGTCGCGGTAGCGTTCGCCAATCAGCACCAGCGACAAGGTGAACAGGCCGCCG
GCACTGGCGCCGAACAACACCCACAAAGGCCAGATCAGCGGCGTTTGCAGCGCCAGCGGG
ATTGCCAGGCTCGAAGCCAGCAGCGTCAAGGCACAGCCACTGAACAGCGTGCGCCGCGAC
ATGCGGTCGGCCAGTGCGCCGATCGGCAGTTGCAGCAGCGCATCACCGACCACCACGGTA
CTGACCATGAACAGGGCGATTTCGGTAGTGAACCCCTGCTGCAGGCAATAAACCGGCAGC
AAGGTCAGGATCATCGCCTCGAAGGCAGCAAACAGGGCAATAGCCCAGGCGATCACCGGC
AATCGCCGGCAGAAACCGAACAGGTCGGTGAAGGTCACGCTGCAGGCTTCGGCACTCGGT
GCACCGTCGCGCCCGAGCAGCACCAATGGCGCGGCAATCAGCAGACCGGCACCGATCCAG
AAGCCCAGGTCATCCTCCGAACCCACCACGCCAAGCAACAATGGCCCGGCCAACTGGCTC
AAGGCATAACTGCTGCCATACAGCGCCACCAGACGCCCGCGCCATTGCTCGACCACCAGC
TGGTTGATCCAGCTTTCGCCAAGGATGAACACGATAGTCAGGATGATCCCGATCAACAGG
CGCAAGGCCAGCCACAACGGATAGCTCGGCAGCAACGCCAGCAAGCCGATAGACAACGCC
CCTGCCCACAGGCACAGGCGCATCAGTCCCGGCGTACCAAAACGCGCGGCCAGACGGCTG
GACAGGCTGGCACCGACCAGCACGCCAATGGCCGGCATCGCCGCCATCACACCAATGGCA
AAGCTGCCGTAGCCCCAACCCTCCAGGCGCAACGACACCAGCGGCATACTGACGCCCAGG
GCCAGGCCGACACTGAGCACGGCCGCCAGCACGGCGAAATAGGTTCCCCAACGCATCGGC
GTCTTCCTCGCAAAAAAAATCGCGGGGCAAGCCCGCTCCCACACTGTGGAAGAGGGCTTG
CCCCGCGACAGGTCCGTCTGGATTTACAGCTTGATCCAGGTCGCCTTCAGCTCGGTGTAC
TTGTCCAGCGCGTGCAGCGACTTGTCACGGCCGTTGCCCGACTGCTTGAAGCCGCCGAAC
GGTGCGGTCATGTCGCCGCCATCGTACTGGTTGACCCACACGCTACCGGCACGCAGGGCC
TTGGCGGTCAGGTGCGCCTTGGAGATGTCGGCGGTCCACACACCGGCAGCCAGGCCGTAT
GGGGTGTCGTTGGCGATGTTGATCGCCTCGATGGTGGTGTCGAAGGTGATCACCGACAGG
ACCGGGCCGAAGATCTCTTCCTGGGCGATCTTCATGGCGTTGGTCACGCCGTCGAAGATG
GTCGGTTCGACATAGGTGCCGCCGGTTTCTTCGAGAATGCGCTTGCCGCCCACCAGCAGC
TTGGCACCATCGCTGTGGCCAGCGTCAATGTAGGACAGCACGGTGTTCATCTGCTGGGTA
TCGACCAGAGCACCGACGGTGGTAGCTGGGTCAAGCGGGTTGCCCGGCTTCCAGGCCTTG
AGTGCTTCGAGCACCAGCGGCAGGAACTTGTCCTTGATCGAGCGCTCGACCAGCAGGCGC
GAACCTGCGGTGCAGACTTCGCCCTGGTTGAAGGCAATGGCGCTGGCGGCAGCTTCGGCG
GCGGCGTTGAGGTCGGGGGCGTCAGCGAAGACGATGTTCGGGCTCTTGCCGCCGGCTTCC
AGCCAGACGCGCTTCATGTTCGACTCACCCGCGTAAATCATCAGCTGCTTGGCGATCTTG
GTCGAACCGGTGAACACCAGGGTATCGACGTCCATGTGCAGGGCCAGGGCCTTGCCAACG
GTGTGGCCATAGCCTGGCAGCACGTTGAGTACGCCCGCCGGGATGCCGGCCTCGATCGCC
AGTTGGGCGATACGGATGGCAGTCAGCGGAGATTTTTCCGAAGGCTTGAGCACCACCGAG
TTACCGGTGGCCAGGGCCGGGCCGAGTTTCCAGCTGGCCATCAGCAGCGGGAAGTTCCAC
GGCACGATGGCGGCAACCACGCCCACCGGCTCGCGGGTCACCAGGCCGAGCTGGTCGTGC
GGGGTAGCGGCGACTTCGTCGTAAATCTTGTCGATCGCTTCACCGTTCCAGCTCAGGGCC
TGGGCGGCGCCTGGCACGTCGATGTTCAGCGAGTCGCTGATCGGCTTGCCCATGTCCAGG
GTTTCCAGCAGGGCCAGCTCTTCGACGTTCTGCTTGAGCAGCGCGGCGAAACGAATCATG
GTGGCCTTACGCTTGGCCGGGGCCAGGCGCGACCAGACGCCGGAGGCGAAGGTGGCACGG
GCGTTTTCAACGGCGCGATTGGCGTCGGCCTCGTCACAGCTGGCGATCTGCGCCAGGAGG
CGTCCGTCGACCGGGCTGAGGCACTCGAACGTGGCGCCGGAAACGGCAGCGGTGTATTCA
CCATTGATGAAAGCACGGCCTTCGATCTTCAGTTGCTGGGCACGCTGTTCCCAGTCCGCA
CGAGTCAGGGTGGTCATACGAAACTCCTCCTCTTGTTAAGGTGCAGTGCCGCGCGAGGGC
TTGGGGGCACTGTCGAAAATTCTGGCTGGGCGACACAGGCGCACAGGCACCTGCCACCCT
AAACCACCGGCGCCCTAATTTTCAATATATTTGACATAATCACACCAAACACCTACTGAT
GTTCATTTTATTAAACAACAAAAAGGGGACCCGATCATGCGCATTGACCAGATCATCGAC
TTCGCCCAAGTGCTGACCGAGGCTGAACGCTACCGTCCTGCCGCGGAAAAGATACTCAAG
GGCGAACCGGATCAAGCCGTCTATAACCACTATGCCAGCCCTTGCGGACAATTCGCCGCC
GGCGTCTGGGAAGGCGAAGTCGGTCAATGGACCGTCAATTACACCGAACACGAGTATTGC
GAGATCGTTCAAGGCGTCTCGGTGCTTCGCGACGAGGCAGGCGGGGCAAAAACCCTGCGC
GCGGGCGACCGCTTCGTGATCCCGGCGGGCTTCAAGGGCACCTGGGAAGTGCTGGAGCCG
TGCCGCAAGATCTATGTGATGTTCGAGCAGAAGTAAATAACTACCACTCGAGCTGGACCT
GACCGACGGAGCATGGCGCTGCCCAATTGGGTATGTACTCAATGAAAGGAAGCAACGCCA
TGACCAACGAAGAAGCCCTGCAACACATCAATCACCTTGTCGGCACCCGCTATGTACCTA
GTGCCAAGGCCTACATCAGCGAACTGACCGGCCGCGCTCGCGTGGTCGGTGCGGGTGAGT
TCTCCACCCGCGAGTACGACCCGAGCCGTATCCAGGTGATTGCTAACGACGAAGGCATCA
TCCAGTCGTTTCACTTCAGCTAATTTCAAAGCGGCATAAAAAAAGGGCCCGTATCCTGAG
ATACGGGCCCTTTTTTCGTCAGCCGGATCAATTACTTGATCTTGGCTTCCTTGTAGATCA
CGTGCTTGCGAACAACCGGATCGAATTTTTTGATTTCGATTTTGTCCGGAGTGGTGCGCT
TGTTCTTGTCGGTGGTGTAGAAGTGGCCGGTATTAGCGGTCGACACCAGACGGATCAATT
CACGCATGATTCTCTCCCTTAGACCTTAGCGCCGTTACGGCGAATGTCGACCAGAACGGC
ATCAATGCCGCGCTTGTCGATGATACGCATGCCTTTGGCAGATACGCGCAGACGCACGAA
ACGCTTCTCGGACTCGACCCAGAAGCGATGATGCTGCAGGTTCGGCAGGAAACGACGACG
GGTTTTGTTGTTTGCGTGGGAAATGTTATTCCCGGTTACCGGACCCTTACCGGTAACTTG
ACAGACTCTCGACATGCCTCAGCCCTCTAAAACCACATGCCCAACCCGGCATGGGTTGGC
CGCTTAATCTCTCAGTCTTTGGCGCCAGGCGCCGTGTTTCTTCAGGGTCTTATCGACTCG
GTCAGCAGATGCGACAAGCCGAGCCCCTAGAAAAGAGCGCTGCTTTATACCAGAAAGACC
AGAGCACAACAACAGAAGATGTGCTTTGACTTGCTGTTCGACACGCCGGACCAGCATAAC
CACTGGCCCGGCCGGCTGTCGACCGCCCGTCGCTCGATCGGCAAAAAAGGATATGGTCAT
TTGTCTCACGGCACACTAGGGTAGGACTTTTCCAGACTGCACTGGCAGATGGGCCATCGA
TCAGCCAAGGAATCCCCATGCGTGCTGCCGCTCTACCCCTGTTGTTCGCCACCTTGCTCG
GCCCGGCTTTCGCCCAGGCGGCTGCGCTGAGTGTGTGCACCGAAGCCAGCCCCGAAGGCT
TCGACGTGGTCCAGTACAACTCGCTGACCACCACCAATGCCTCGGCCGACGTACTGATGA
ACCGCCTGGTCGAGTTCGATGCGCGCCAGGGCCAGGTGGTGCCGAGCCTGGCCGAAAGCT
GGACGGTTTCGCCAGACGGCCTGATCTATGAGTTCAAGTTGCGCCCGGGGGTAAAGTTCC
ATAGCACTGGCTACTTCAAGCCCGGGCGCACGCTGGATGCCGACGACGTGCTGTTCAGTT
TTCAGCGCATGCTCTACCCCGCCCATTCCTGGCACAAGATCGCCCAGAGCGGCTATCCGC
ACGCCCAGTCGCTGCAGCTACCCAGCCTGATCAAGCAGATCGAGGCCGTCGACCCGCTGA
CCGTGCGCTTTACCCTCGACCATCCCGACGCCACGTTCCTGGCCACCCTGAGCATGGGCT
TTGCCTCGATCTATTCTGCCGAGTATGCCGACCAGTTGCTCAAGGCAGGCACCCCGGAGA
AGCTCAACAGCCAGCCGATCGGCACCGGGCCGTTTGTGTTCAATCGTTTCCAGAAGGACG
CGGTGATCCGCTACCGCGCCAACCCGGACTACTTTGCCGGCAAGCCGGGTGTCGACCCGC
TGATCTTCGCCATCACCCCCGATGCCAACGTGCGCCTGCAAAAACTCAAGCGCAATGAGT
GCCAGATCGCCCTGTCGCCGAAACCGCTGGATATCGCCGCGGCCAGCGAGGATCCGACCC
TCAAGGTGGAAAAGACCGAAGCCTTCATGACCGCTTTCGTCGCCATCAATAGCCAGCACG
CACCGCTGGACAAGCCGGAAGTACGCCAGGCCATCAACCTCGCCTTCGACAAGGCCAGCT
ACCTCAAGGCCGTGTTCGAAGGCACCGCCGTCGCCGCCAATGGCCCGTATCCGCCCAACA
CCTGGAGCTACGCCAAGGACCTGCCAGGCTATCCGGCCAACCTCGACAAGGCTCGGGCCC
TGCTGGCCAAGGCCGGCCTCAAGGACGGCTTCAGCACCACCATCTGGACCCGCCCGCAAG
GCAGCCTGCTCAACCCCAACCCCAGCCTCGGCGCGCAATTGCTGCAGGCCGACCTGGGCA
AGATCGGCATCAAGGCTGAAATCCGCGTGATCGAATGGGGCGAGCTGATCCGCCGGGCCA
AGGCTGGCGAGCACGACCTGCTGTTCATGGGCTGGGCCGGTGACAACGGCGATCCGGACA
ACTTCCTCAGCCCGCAGTTTTCCTGCGCGGCGGTCAAGTCCGGGACCAACTTCGCCCGTT
ACTGCGATCAGCGCCTCGACCAGTTGATCAGCGCCGGCAAGACCACCAATGACCAGAGCG
TGCGCAGCCGTCTGTACCAACAGGCGCAGACGCTGATTCAGCAGCAGGCCTTGTGGCTGC
CCCTGGCCCACCCGACCGCCGCCGTACTGGCGCGCAAGGATGTCCAGGGTTACCAGGTCA
GCCCGTTCGGTCGCCAGGACTTCGCCGGGGTCAGCACCTCGCGCTAGAGCCAGCCGTGCT
CGGCCATCGACAGTGGCTCGCCGTCGCCGATGACGAAGTGGTCGAGCACGCGCACTTCGA
TCATGTCCAGCGCTTTGGTCAGGCGCCGGGTCAGGACCAGGTCGGCATCGCTGGGCTCGC
TCACGCCTGAAGGATGGTTGTGGCAGAGGATCAACGCCGCGGCGTTATGGGCCAGGGCGC
GCTTGATCACCTGCCGCGGATAGACGCTGGCGCTGTTGATCGAGCCCTGGAACAGCGCCT
CGAAGGCCAGCACCCGGTGCTTGCTGTCGAGAAACAGGCAACCGAAGACCTCATGCGGCT
CGTGGCGCAGGCGCGCCTTGAGGTAGTCCTTGACCGCCTGCGGGCTCTGCAGGGCTGAAT
CGCGCCGCAGGCCCTCGGCCAGGTGGCGCCGGGACATTTCCAGCACGGCCTGCAACTGGG
CGTACTTTGCCGGGCCCAGGCCGAGCTCGCCATTGAAGCTGCGGCTGTCTGCCTCCAGCA
GCCCGCGCAGGCTGCCGAAGCGCCCGAGCAGATGCCTGGCCAGGTCGACCGCGCTACGCC
CACGCACCCCGGTGCGCAAAAAAATCGCCAGCAGCTCGGCATCCGACAGGTTACCCGCCC
CCGACTCCAGCAGTTTTTCCCGCGGGCGCTCCGCCGCAGGCCAATCCCTGATACTCATGA
CAATTCCCTCTGTCTTTCGGTTACTGCTCCCGGTTTGAGCCCTGTGCTACATTAGCCGCT
CATTTTTACGCGACGAACCGGCCTGGGGAGGCGTCGTCGCCGCGTGCAATCACTGAGCAA
AAGGCAAGCCTATGCAGCGGCTGTATCGGAAGCGCATCGTTCTCGGCGTCGGCGGCGGCA
TTGCCGCCTACAAGAGTGCCGAGCTGGTTCGCCGACTCCTTGAACACGGCGCCCAAGTGC
GCGTCGTCATGACCCGTGGCGGGGCCGAATTCATCACCCCGCTGACCATGCAGGCCCTGT
CCGGCCACCCGGTGCACATGGACCTATTGGACCCTGCTGCCGAAGCGGCGATGGGCCATA
TCGAGCTGGCCAAGTGGGCCGACCTGGTACTGATTGCCCCAGCCACCGCCGACCTGCTCG
CGCGCCTGGCCCAGGGTGTCGCCGATGACCTGCTGACCACCCTGGTGCTGGCTACCGATG
CCACCGTGGCCGTGGCCCCGGCGATGAACCAGGCAATGTGGCGCGACCCGGCCACCCAGG
CCAACCTTGAGCTGCTGCAAAGCCGCAATATCCAGGTGTTCGGCCCGGCTTCCGGCAGCC
AGGCCTGTGGCGACGTCGGCCTGGGCCGCATGCTCGAAGCCACCGACCTGGCCTGGTGCG
CCGCCGAGACTTTCAAGCGCGAGTCGCTGACCGGCAAGCACGTGTTGATCACTGCCGGCC
CGACCCAGGAAAACATCGACCCGGTGCGCTACATCACCAACCACAGCTCGGGGAAAATGG
GCTTTGCCCTGGCTGAAGCCGCCGTGGAAGCTGGCGCCAAGGTGACCCTGGTGACCGGCC
CGGTGAATCTGCCGACACCCGACCGCGTCACCCGCATCGACGTGGTCAGCGCCCGCGACA
TGCTTGCCGCCTGTGAAGCCGCCATCCCCTGCGATGTGTTCATCGCCTCGGCAGCAGTCG
CAGACTACCGCCCAGAAGTGGTAGCCCCGCAAAAACTCAAGAAAGACCCTACGACAGGTG
ACGGCCTGCTGCTGCAGATGGTCCGCAACCCGGACATTCTTGCCAGCATCTCCACCCGTC
CTGACCGCCCGTTCAGCGTCGGCTTTGCCGCCGAGACCGAACACTTGCTCGATTACGCCG
CGCGCAAGCTCAAGGACAAGAACCTCGACCTGATTGTCGCCAACGATGTGGCCAACCCCA
GCATCGGCTTCAACAGCGAGGAGAACGCCTGCAGCGTCATCGACCGTCAACTTCACGCAA
CAGTTTTCGCGCAGACCAGCAAGGGCAAGATCGCCCGCCAGCTGGTAGCCTTCATTGCCG
AACGTCTCAACCAGGTTTAATTTCGCATGCACGCTCTACAAGCCAAGATTCTCGATCCAC
GCATCGGTAGCGAGTTCCCGCTGCCGCAGTACGCCACCCCGGGTTCGGCCGGCCTTGACC
TGCGCGCCATGCTCAAGCAAGACACCGTCCTCGAGCCAGGCCAGACCCTGCTGATCCCTA
CCGGCCTGTCGGTGTACATCGGCGATCCGGGCCTGGCGGCGCTGATCCTGCCGCGCTCGG
GCCTTGGCCATAAACATGGCATCGTCCTCGGCAACCTGGTCGGCCTGATCGACTCCGACT
ACCAGGGCGAGCTGATGGTCTCGTGCTGGAACCGCGGCCAGACCCCATTCACCATCGCCA
TCGGCGAGCGCATTGCGCAACTGGTGCTGGTACCCGTGGTACAGGCGCACTTCGATATCG
TCGAAACCTTCGACGAAAGCCAGCGTGGCGCTGGCGGCTTCGGTCATTCCGGTAGCCATT
GAGGCGCTTCCAGCAGGTGCTGCCGGGGCTATTGATAGCCCTGGCTGGCCTGCTTGCGGG
CGTACTACTGACTTGGTTCACCGCAGTACTGCCTGGCCAGCGTGAGCACCGCAACAACCT
GGCTTACGCCCAGGCCGGTGCACTCGTATCGCGCCTGGACGCCTCGATCATTGCCGTCAG
CAGCGAAGTGAACGCCCTGGCGAGAAGCCCGGCGGTACTGGCATTGGTTCAATCACCTGA
CCCCAAAAAGCTGCTCGGCGCATTCGCCCACCTCGACGGCCTGGTGGCGGCACAGTTGCT
CAAACCTGGACAGGCCGCCTCGAGCCCACCCATGAGCGAGCCCGTGCTCGACATGATCCG
GCGCGCCGAGCGCGGCGTTCCACCTGCCCTTGAAGCCTATCCTGAGGCTGGACAGCAACG
GGTTTTCAGCGTCACCGCACTGCGTGAGTCTGCTGACGCCCCCGTACAGGCCATTTTGGT
GCTCACATTCGCGCTCTCACACTTCACTGACCCACTGCAGCGCGATGCGGGTACGATTGG
TCAGATGCGACTGACACAATTGGTGTTCAACGACCCGCCCGTCGAGCTTTTCAACCACGG
CCACAGCCAGGCGCCGGCATTGCACCAGTTGGGCACTGCCAACGCCACCTGGGCCTTGGG
GTTTCAGCCCGGCCCCTTGATCGAGAACGCCTCGGCATACAGGTTCAACCCCTGGCTGCT
GCTCGCCGCCTTTCTAGCGTTGTCCGGCCTGTTCGGCGGCTTTTGGTTAACCGCCAGACG
CTCCCAGAATGGGGCCGTAAACATCAGCTGAATGTAGACAGAACAGACTTTACCGGCGAA
CTCTGTCGCGAAAATGCCGTCAAAGGCGGACATATTGACTCGCGCAGTGGCTGCCGCTGA
CGCTCTCAGCAACCCTTTTAGATTGGAGTTTCCCAGGTGACCAGCATGGAACGAGTGACC
CCGAACCTTCCCGCCAGCATCTTCCGCGCCTACGATATCCGTGGCGTGGTCGGTGACACC
CTGACCGCCGAAACCGCTTATTGGATCGGCCGCGCCATCGGCGCCCAGACGCTGGCCCAG
GGTGAGCCGAACATCTCGGTCGGCCGCGACGGGCGCCTGTCGGGGCCAATGCTGGTCGAG
CAACTGATCAAGGGCCTGGTCGAAGCCGGCTGCAAGGTCAGTGACGTCGGCCTGGTGCCG
ACCCCAGCCCTCTACTACGCCGCCAACGTACTGGCCGGCAAGTCCGGAGTGATGCTCACC
GGCAGCCACAACCCGCCGAACTACAACGGCTTCAAGATCGTCATCGCCGGCGACACCCTG
GCCAACGAGCAGATCCAGGCGCTGTTGATCCGCCTGCAAACCAACGACCTGAGCCGCGGC
GAAGGCAGCGTCGAGAAAGTCGAAATCCTCGAGCGCTATTTCAAACAGATCACCGGCGAT
ATCAAGCTGGCGAAGAAGCTCAAGGTGGTGGTGGACTGCGGCAACGGTGCGGCTGGCGTG
ATTGCCCCGCAGCTGATCGAAGCCCTGGGCTGCGAAATGATCCCGCTGTTCTGCGAGGTC
GATGGCAACTTCCCCAACCACCACCCGGACCCGGGCAAGCCTGAGAACCTGGTCGACCTG
ATCGCCAAGGTCAAGGAAACCGGCGCCGACCTGGGCCTGGCCTTCGATGGCGATGGCGAC
CGCGTCGGCGTGGTCACCAACACCGGCAACATCGTCTACCCCGACCGCCTGCTGATGCTG
TTCGCCCAGGACGTGCTGGAGCGCAATCCGGGCGCCGAGATCATCTTCGACGTCAAATGC
ACCCGCCGCCTGACCCCGCTGATCGAGCAGTACGGCGGCCGCGCGCTAATGTGGAAAACC
GGTCACTCGTTGATCAAGAAGAAGATGAAACAGACCGGCGCCCTGCTCGCCGGTGAAATG
AGCGGCCATATTTTCATCAAGGAACGCTGGTACGGTTTTGACGATGGTATTTACAGTGCC
GCGCGCCTGCTGGAGATCCTCAGCAAGGCCAAAACCGATGCCGAACAGCTGTTCGCGGCG
TTCCCGAACGATATTTCCACGCCGGAAATCAACATTGATGTGACCGACGAGGGTAAATTC
AGCATCATTGATGCACTGCAACGCAACGCCGACTGGGGCAACGACGCCAACCTGACCACC
ATCGATGGTGTGCGGGTCGACTACCCACAAGGCTGGGGCCTGGTTCGCGCCTCCAACACC
ACGCCGGTGCTGGTATTGCGCTTCGAGGCCGACACTGACGCCGAACTGCAGCGTATCCAA
GAGGTATTCCGCGCCCAACTAAAGCGCGTTGCCCCTGACCTGCAACCCGAGTTCTGACCG
ACTATCTGTTCCAACTGGAGCCCTGCATGACCCTCGATCGCGATGCCGCCACCCATGTCG
CCCAGGTTTTGTCCGAAGCGCTGCCTTATATCCGCCGCTTTGTCGGCAAGACCCTGGTGA
TCAAATACGGCGGCAACGCGATGGAGAGCGAAGAGCTCAAAACCGGTTTTGCCCGCGACG
TGGTGCTGATGAAAGCGGTCGGCATCAACCCGGTGGTCGTGCACGGTGGCGGCCCGCAGA
TCGGTGACCTGCTCAAGCGCCTGTCGATCGAAAGCCACTTCATCGACGGCATGCGCGTTA
CCGACGCGCAAACCATGGACGTGGTGGAGATGGTCCTCGGCGGCCAGGTCAACAAGGACA
TCGTCAACCTGATCAACCGTCATGGCGGCAGCGCCATCGGCCTGACCGGCAAGGATGCCG
AGCTGATTCGCGCGAAGAAGCTCACCGTCAGCCGCCAGACGCCAGAGATGACCACCCCGG
AAATCATCGACATCGGTCATGTGGGCGAAGTAGTCGGGGTGAACACCGACCTGCTCAACA
TGCTGGTCAAAGGTGACTTCATTCCGGTGATCGCGCCGATCGGCGTGGGCGCCAACGGCG
AGTCGTACAACATCAACGCCGACCTGGTGGCCGGTAAGGTTGCCGAAGCACTGAAAGCTG
AAAAGCTGATGCTGCTGACCAACATCGCCGGCCTGATGGACAAGCAAGGCACCGTGCTCA
CCGGCCTGACCACCGAGCAGGTCAACGAACTGATCGCCGACGGCACCATTTACGGCGGCA
TGCTGCCGAAGATCCGCTGCGCCCTTGAAGCGGTGCAAGGCGGGGTCAACAGCTCGCACA
TCATCGATGGCCGGGTGCCGAACGCGGTACTGCTGGAGATCTTCACCGACAGCGGCGTAG
GCACCCTGATTACCAACCACAAGCCGCGCTAAGGCACAAAAAAGGCGACCCTCGGGTCGC
CTTTTTGTTTGCCTCAGATACCGTACTGGGCCCGGTAGGCCTCGACGGCCGGCAAGTGCT
GCTTGAGCGCCGGGTCGTCGGCGAGGAACTCCAGCACCTGGGTCAGCGAGACGATGCTCA
CCACCGGAATGCCGAAGTCGCGCTCCACTTCCTGGATCGCCGACAGCTCGCCGTTGCCGC
GCTCCTGGCGGTTCAGCGCGATCAACACGCCAGCAGCCTTGGCTTGCTGGCCCTGGATGA
TCTGCATGACTTCGCGGATGGCGGTACCGGCAGTGATCACGTCGTCGATGATCAGCACAT
CGCCGGTCAGCGGTGCGCCGACCAGGCTGCCGCCTTCACCGTGGGCCTTGGCCTCTTTGC
GATTGAAGCACCACGGCAGGTCGAGGTCATGGTGCTCGGCCAGGGCCACGGCAGTGGCTG
CCGCCAGGGGGATACCCTTGTAGGCCGGGCCGAACAGCACGTCGAACGGGATCTTGCTGT
CGACGATTGCCGCAGCATAGAAACGCCCGAGCTGAGCCAGGGCCGAACCGCTGTTGAACA
GGCCGGCGTTGAAGAAGTACGGGCTGGTGCGCCCGGACTTGAGGGTGAACTCACCGAAGC
GCAGAACCCCGCGGTCGATGGCAAAACGAATGAAGTCGCGCTGATACGGCTGCATGAAGA
GTCCCGGATACCACGGATTTAGCTAATTGAGTACAGCTCGGGTATCATACACGCACGAGA
TTTTTGGGGCCATTTATGCGGATCATCAGTGTGAACGTTAATGGCATTCAGGCTGCCGTT
GAGCGTGGTTTGCTCAGCTGGCTACAAGCCCAGAATGCTGACGTCATCTGCCTTCAGGAT
ACCCGCGCCTCGGCCTTTGAACTCGACGACCCAGCTTTCCAGCTCGATGGCTACTTCCTT
TATGCCTGCGACGCAGAAGTTCCCGCCCAAGGCGGCGTGGCACTTTATTCGCGGTTGCAG
CCCAAGGCAGTCATCAGCGGCCTGGGCTTCGAGACAGCCGACCGCTACGGACGTTACCTG
CAGGCCGATTTCGACAAGGTAAGTATTGCAACCCTGTTGCTACCTTCGGGAATGAACGGC
GATGAAGACTTGAACCAGAAGTTCAAGTTGATGGACGACTTCGCCAAGTACCTGGACAAG
CAGCGGCGCAAGCGTCGCGAGTACATCTATTGCGGCTCGTTGTACGTGGCGCAGCAGAAG
CTCGACGTCAAGAACTGGCGCGATGGCCAGCAGTCTCCAGGCTTCCTGGCGCCGGAACGC
GCCTGGATGGACGAGATTGTCGGCAACATGGGCTATGTCGATGCCCTGCGCGAAGTCAAC
CGTGAAGGCGACCAGTACAGCTGGTGGCCAGACAACGAGCAGGCCGAGATGCTCAACCTG
GGCTGGCGCTTCGACTACCAGCTGCTGACCCCGGGCCTGCGCCGCTTTGTTCGCAGCGCA
CGCCTGCCACGCCAGCCGCGCTTCTCCCAGCACGCGCCGCTGATCGTGGATTACGACTGG
ACGCTGACCATCTAAGTCGTGCAGCCACAAAAAAACCGACTTCATGTCGGTTTTTTTGTG
GCTTCAGCTTTTATCAGATCATTATTTGATCGGCCGCCAGGTCAGCGGGTAGCGATAGGG
CTGGCCTTCGTTGGCCTTGACCCCGGCAATGATGGTCAGGATCAGCACGGCGATCATCAG
CATGCCAAACAGCACAATGCCGATCAGGACGAACATCAGCAGCCCACAGATGATTCCGGC
GATGAATACTGTGATCTGGAAGTTCAGTGCCTCCTTGCCCTGGGCATCGACGAACGGGTC
GACGTCCTTTTTCCAGATCCACATCACCAGCGGCCCCAACAGGCTGCCGAAGGGGAAGAC
CAGGCCGAGCAAGGCAGCCAGGTGACAGAACATCGCCCATTGCCGGGCTTCGGCGTTGGG
AGTGGGCAACTGCAAGGGCTGCTCGGTCATGCTCTGCTCCTGGGCGTGGGTGTATCAGTC
AGCCAGCGAGGCCTGCTGCAGTTCGAACAGGTCAACCATGCCTTTTTGCGCCAGTGCCAA
CATGGCGTTGAGCTCTTGCGGCTGGAATGGCGCGCCTTCGGCAGTGCCTTGTACTTCGAT
GAAGCCGCCTGCGCTGGTCATCACCACGTTCAGGTCGGTCTCGGCTGCCGAGTCTTCGAG
GTAGTCCAGATCGAGCACCGGCTCACCCTGGTACATGCCTACCGAGACGGCTGCGATCAT
GTGCTTGAGCGGGTCACCGCCCTTCAGGCCGCCGCGCTTCTTGACCACGCGCAGGGCATC
AACCAGGGCAACCATGGCGCCGGTGATCGAAGCGGTGCGGGTGCCGCCGTCGGCCTGAAT
CACGTCGCAGTCGACGTACAGGGTGATGTCGCCCAGCTTGCTCATGTCCAGCGCAGCGCG
CAGGGAGCGGCCAATCAGGCGCTGGATTTCGAGGGTGCGACCGCCTTGCTTGCCACGGCT
GGCTTCGCGCTGGTTACGCTCGCCGGTAGAACGCGGCAGCATGCCGTATTCGGCCGTCAG
CCAGCCCTGGCCCTGGCCTTTGAGGAAGCGCGGGACACCGTTCTCGACACTGACGGTACA
GATGACTTTGGTGTCACCGAACTCGACCAGTACTGACCCCTCGGCGTGTTTGGTGTAGTT
GCGGGTGATGCGGATCGAGCGGAGCTGATCGGCAGCGCGACCACTTGGACGTTTCATTTG
GGATACCTGTACTGGACTTGAATCTGCCCAGCATTATAGAGCGCGCCGGGCGATGAGGAC
ACGCCTATTGTCGCAGGCCCCGAAACAGACGGCCCAGGGCCGCAGGTCGGGTTTTTCCGG
GAACCGCGTGAGGGTTTGTAACATCAGTTGATTGGGAGCCAGCGCCGCACTGCGCTACAA
TCCTGCGCCTTCAGCCGCTTGGCTTTCCTTCATCTTTTGCGCGAGGTACTTCCCATGGTG
CACAGCATGACCGCTTTTGCTCGAGTCGAGCGCGCCGGTAGCCAGGGCACCCTGATCTGG
GAACTGCGCTCAGTCAATCATCGTTACCTGGAGCCGCACCTGCGCCTGCCAGAAGCCTTC
CGCGACCTCGAGGGCGCCGTGCGCGAAAGCCTGCGCCAGGGCCTGTCGCGCGGCAAGGTC
GAATGCACCCTGCGCTTCAACGAAGAGAACAACGGCAAGGCCCTGCAGGTTGATCGCGAG
CGCGCCGCGCAACTGGTTGCCGCCGCCGAGACAGTCGCCAGCCTGATCAAGCAGCCGGCG
CCGCTCAACCCGCTCGAGGTTCTGGCCTGGCCCGGCGTGTTGGTGGCCGATGCCGCCGAC
CCGCAGGCGCTCAACAGCGAGGCCATGGCCCTGTTCGAAGAGGCCCTGAACGAGCTGAAG
AACGGCCGCAACCGCGAAGGCGCAGAACTCGCGCGACTGATCAACGAGCGCCTGGACAAC
ATGGCCAGCGAGGTCACCACCTTGCGCGCCCTGGTGCCGCAGATGCTCGCGGCGCAACGG
CAGAAGATCCTCGACCGCTTCAGCGACATGCAGGCCGAGCTCGACCCGCAGCGCCTGGAG
CAAGAGATGGTCATGCTCGCGCAAAAGAGCGACGTCGCCGAAGAGCTCGACCGCTTGAGC
ACCCACGTCACCGAAGTGCGCCGCGTGCTCAAGTCCGGCGGTGCCGCCGGCCGGCGCCTG
GACTTCCTGATGCAGGAGCTCAACCGCGAAGCCAATACCCTGGGCTCCAAAGCCTTCGAC
CCACGCAGCACCCAGTCCGCGGTCAACCTCAAGGTACTGATCGAGCAGATGCGTGAACAA
GTACAGAACATTGAGTAAGGCCACCCCGACCATGAATCACAGCAGCGGCACCCTTTACAT
CGTTTCGGCCCCCTCCGGCGCCGGCAAGACCAGCCTGGTCAAAGCCCTGATCGATGCTGA
CAACAGCATCCAGGTGTCGGTCTCGCACACCACCCGGGCCATGCGCCCGGGCGAAGTGCA
CGGCGTGAACTATCACTTCGTCGAACACACCGAGTTCAAGCTGATGATCGAGCAAGGCGA
CTTCCTCGAACAGGCCGAAGTCTTCGGTAACTTCTACGGGACTTCGCGCAGCGCGCTGCA
ACAGGCGCTCGACCAGGGCCAGGACCTGATCCTCGAGATCGACTGGCAAGGCGCCCAGCA
GGTGCGCACGCTGATGCCCGAGGCGCGCTCGATCTTCATCCTGCCGCCGACCCAGGAAGC
CCTGCGCCAGCGCCTGACCAACCGCGGCCAGGACAGCGACGAGATCATCGAAGGACGGAT
GCGTGAAGCAGTGAGCGAGATGAGTCACTACGACGAGTATGACTTTGTCATCATCAACGA
TGACTTCGCCACGGCACTGGAAGACCTCAAGGCGGTGTTCCGCGCCAATCGCCTGCTGCA
AGCCAACCAGCAGCAGCGTCATGGCCAGCTGCTCAAGCAATTGCTTGCCTGAGCAACCTG
CCGCTCCAGCCGCTTAGCGGCGGCTGGAGACCGTGGCGTGACGATGCAGGGTCATGCCCA
GGAAGAACGCCGGCGCACGCAGACGCGACAGCATCATCAGCACCAGGCCGAGTACGGTGA
TGATCATTGCGATCACGAACACCAGGCCCAACCCGCCCACATGCGAACCGCTGCCGAACG
ACGGCGAAGCGCTGTCGATGGCTGTCTGCAGGAAAATCACCGAAAGGATGCCACCGCCAA
GCAGCGGGCACAGGCCGCGCATCAGGAAATGCCGCACGCTGTCGAACAGGCTGTGGCGGA
AGTACCAGACGCAAGCATAGGCAGTCAGCGAATAGTAGAAGCAGATCATCATGCCCAGGG
CGGTGATGGTGTCTGCCAGGACGTTTTCGCTCAAGGTACGCATGGTCACGTAGAACACAC
CTGCCGCCATGCCGGCGCAGATGGTGGCGTAGCGCGGGGTTTTCGAGCGCGGGCAGATAC
TGGCGAAACGCTCGGGCACAGCGCCGTAGTAACCCATGGCCAGCAACGTGCGCGCCGGCG
ATACGAAAGTGGACTGCAGCGAGGCGGCAGTGCTGGCCAGCACCGCGATCGACATCAGGA
TAGCCAGCGGCCCCATGACCGGGCCGGCCAGGTGAGCGAAGACGTTTTCCTGGATGCGCG
GGTTGTTCAGGCCCAGGCCAATGTCACCGATACCGGCGAATTGCAGGGTAGCGATTGCTG
TGACCAGGTACAGGCCAAGAATCAGCAGCACCGTCAGGGTCGCCGCACGGCCAGGGGTAT
CACCGCTGCCGACCGATTCTTCACTGATGCTCAGACACACGTCCCAGCCCCAGAAAATGA
AGATCGACAGCGACAGGCCGGCGGTAAAGGCCGAGAACGACTCAACGCCGAAGGGGTTGA
ACCAGTCCAGGTCGAACGCCAGCGGTGGCGTCGCCGACGACTCGCCAAACGCAGCCATGG
CAAAGCCCACCAGCACCACCAGCTGCAAGGCCACCAGGCCGTACTGCACGGTCATGGTCG
TAGCGATGCCGCGACAGCAGATCCACACCGCCATGGCGATGAACACGCAACAGGTGACGA
CATTGACCAACAGGTTGTCGCTCAGCGCAGCCACCTCGTGGCTGCCGGTGATCTGCCCAA
GGAATAGATAGAAGAAGTCGACGGCCACCCCGGCCAGGTTGGACAGCACGATGGTGGTTG
CGGTAACCAGCCCCCAGCCGCCAATCCAGCCGATCATCGGGCCGAACGCCCGTGCCGACC
AGGTAAAGGAAGTACCGCTGTCAGGCTCGGCCGCATTCAGTTCGCGGTAACCCAGGGCCA
CCAGCAGCATCGGCAGGAAGCCAACGATGAATACCGCCGGCAGATGAGCCCCGACTTCAC
GCACGGTCGGGCCCAACGCACCAGTCAGGGTGTAGACCGGAGCGATGGTGGAAATGCCCA
GCACGATGCTGGCCAGCAGTCCGAGCCGGCCCTTGGCCAGCCCCTTGGATCGCCCGCCCT
CACCTGGGGACAGGCCTGCTTTGTGTTCACTCATGAGTAGTTGCCGCCAATATTGGTATT
GTTTTTCAGGACGCCCCGCGGGGTGTCCGCTTTCACTCATTGAAACCTGTTGCGTGGTAC
TTCAAGCCCGGATCAACCGGCTGACCTCATAGGATTTTCTCCCGGATCCGCTCGCCCATG
GCACGGGTCAGGCATGCCTCACGAAATGCCTGGAACAGGCGCAGCGAGACCGGGTTGTCG
GCAAAACGGTACTCGGGGTGCCATTGCACGCCGACCACAAAGCCCGGGGCGTCTTGCATC
GACACCGCTTCGATCAGCCCGTCGGGGGCCAATGCCTCGGCGCGCAAGCCGCCAGCCAGG
CGATCGATACCCTGGCTGTGCAGCGAATTGACCATGAAGCTGTGCTCCATCCCCAGGCGT
TCGAACAACCCGCCGGGCTGGACAGTGACCAGGTGACGGGGGCTGTACTGTTCTTCCAGC
GGGGCGTCCTGCGGCTCGCGATGATCCAGGTAACCCGGCAGTTCCTGCACCCGCTGGTGC
AGGGTGCCACCGAGGGCCACGTTGAGTTCCTGGAAACCACGGCAGATGCAGAACACCGGC
ACGCCGTCGGCAATCGCCGCCTGCAGCAGCGGCAGGGTCAGTCGATCGCGAAACACGTCG
TGCTGGGTCCCTTCCACGCTGGGGGCGCCATTGTAATGATGCGGCTCGACATTTGAAGGC
GAACCGGTAAAAAGAATGCCATCGAGCCGCTCCAGTACGCGGCGCGGGTCGCTGGGCTCG
GCCCTGGCCGGGAGGATCAGGGGGATCCCGGCAAAGCCTGCGGCCTCGACATATTTGTCG
CCCACGGTGTGCGACGAGTTCTTGCCCAGTTGCTGGCGGCAAGCGGAAACGCCAATCAAA
GGCGGCATTGCTGCGGTAGTTTGCATGGGTTCACCCTCCCTTACAGCTTGATCCAGGTCG
CCTTGAGTTCGGTGTATTTGTCGAAAGCGTGCAGCGATTTGTCCCGGCCATTACCCGACT
GCTTGAAGCCGCCAAACGGTGCGGTCATGTCGCCGCCGTCGTACTGGTTGACCCAGACAC
TGCCAGCACGCAGGGCGCGAGCGGTGTTGTGGGCACGGGAAATGTTGCTGGTCCACACCG
CCGCCGCCAGGCCGAAGGGCGAGTCGTTGGCAATGTCGATGGCTTGTTCGGCGCTATCGA
AGGTGATCACCGACAGCACCGGGCCGAAGATTTCTTCGCGGGCGATACGCATGGCATTGG
TCACACCATCGAAAATCGCCGGCTGCAGGTAAACACCGCAGGTGTCTTCCAGCACCCGCT
CGCCACCGGTGACCAGGGTGGCACCGTCAGCCTTGCCGGCTTCGATGTAACCGAGCACAG
TGTCCAGTTGGGTGGTGTCGACCAGGGCGCCGACGCGGGTGTCCGGGTCCAGCGCATGGC
CGGGCTTCCAGGCCTTGAGGGCCTCGACCACCATCGGCAGGAACTGGTCCTTGATCGAGC
GTTCAACCAACAGGCGCGAACCGGCAATGCACACTTCGCCCTGGTTGAAGGCGATAGCGC
TGGCCGCAGCTTCGGCGGCGGCCTGCAGGTCCGGGGCGTCGGCGAAGACGATATTCGGGC
TCTTGCCACCGGCTTCGAGCCAGACGCGCTTCATGTTCGACTCGCCGGCGTAGACCATCA
GCTGCTTGGCGATGCGGGTGGAGCCGGTGAACACCAGGGTATCGACGTCCATGTGCAGGG
CCAGGGCCTTGCCGACGGTGTGGCCGTAACCTGGCAGCACGTTGAGGACACCCGCCGGCA
AACCGGCTTCGATCGCCAGTTGGGCGATACGAATGGCGGTCAGCGGCGATTTTTCGGACG
GCTTGAGGATCACCGAGTTACCGGTGGCCAGGGCCGGGCCGAGTTTCCAGCAGGCCATCA
TCAGTGGAAAGTTCCACGGAACAATGGCCGCGACCACGCCGACCGGCGAGCGGGTGACCA
AACCCAGCTGGTCGGACGGGGTCGCAGCAACTTCGTCGTAAATCTTGTCGATGGCTTCAG
CGTTCCAGCGGATGGCGTTGGCCGCCGCCGGAATGTCGATGCTCAGGGCATCGGCAATCG
GCTTGCCCATGTCCAGGGTCTCGAGCAATGCCAGTTCTTCGGCATTGGCCAGAAGCAAAT
CTGCAAAAGCAATCAGCACCCGCTTGCGCTGGGCCGGCGCCTGGTTGGCCCAGACGCCAC
TGTCGAAACTGCGCCGGGCCGCAGCTACCGCGCGTTCGGCATCGGCGCTGTCACAGCTGG
CGATCTGCGCCAGCTGGCGGCCGTCGACCGGGCTTGAACACTCGAAAGTTTCGCCGGACA
CACTGGCACAGTACTGGCCGTCGATGAAGGCGCGGCCTTCGATGTTCAGGCCCTGGAAAA
GCTGTTCCCAGTGTTGGCGTGGTGCTGTTGTCATTGTTGTTTTCTCCGGCGTCACACCGT
GTGCAGGTACCAGTTGTATTCGAGGTCGGAAATCGACACCTCGAACTCGGCCATCTCGCT
TTCCTTGCAGGCGACAAAAATATCGATGTAGTCGGGGCTGATGTACTTGTTCAGCACTTC
ACTGTCATCGAGCTCACGCAGCGCATCGCGCAGGTTGTTCGGCAGGCTCTGCTCCAGCTG
CTCGTAGGAGTTGCCCTCGATAGGCGCTCCCGGCTCGATCTGGTTGGTCAGGCCGTGGTG
GATGCCGGCGAGAATGGCCGCCATCATCAAGTACGGGTTGGCATCGGCGCCGGCAACCCG
GTGCTCGATTCGCACGGCATCGCTGCTGCCGGTCGGCACGCGGACCGCTACGGTGCGGTT
GTCCAGCCCCCAGCTCGGCGCGTTGGGCACGTAGAACTGGGCACCGAAACGCCGGTAGGA
GTTGATGTTCGGGCACAGGAAGGCCATTGACGCTGGCATGGTCTCGAGCACGCCACCAAT
GGCGTGGCGCAGGGTTTCGCTTTGCTCGGGGTCTTCGCTGGTGAAGATGTTCTTGCCGGT
TTTTTTGTCCAGCAACGAGATATGCACGTGCAGGCCGTTACCGGCCTGGCCCGGATAGGG
CTTGGCCATGAAAGTGGAGTCCATTTCATGGTCGTAGGCGATGTTCTTGATCAGGCGCTT
GAGCAACACCGCGTAGTCGCAGGCCTTCATCGGGTCGGCAACGTGGTGCAGGTTGACCTC
GAACTGCGCCGGGGCGCTTTCCTTGACGATCGCATCCGCCGGGATGCCCTGCTCCTTGGC
GGCTTCAAGCATGTCCTGCAGGCAATCGACGTATTCGTCGAGATCGTCGATCAGGTACAC
CTGGGTCGACTGCGGGCGCTTGCCGGAGATCGGCGAACGCGGCGGTTGCGGGCGGCCGTT
GAGGTTGTCCTGGTCGATCAGGTAGAACTCAAGCTCAAACGCCGCGCAAATATCCAGGCC
CAGCGCATCGAACTTCTCCACCACGCTGCGCAGCACTTCCCGCGGGTCGGCGAAGAATGG
CGTACCGTCCAGTTCGTGCATGGTCATCAGCAATTGCGCGGTCGGACGCTTCTGCCACGG
CTCGTAGGCCAAGGTGCCGGGGATCGGGAAGCAGATGCGGTCGGCATCGCCGATGTCCAG
GCCCAGGCCGGTGCTTTCGACGGTCGAGCCGTTGATGTCCAGGGCAAACAGCGAAGCCGG
CAGGTTGATGCCTTTTTCGTAGACTTTAACCAGGCTTGCACGCTCGATGCGCTTGCCACG
CACCACGCCGTTCATGTCTGCAATCAGCAGATCGACAAATTGCACCTCAGGGTGGGCCTG
GAGAAATTCGCCCATCTCATCGAGAGGGATGGCGCACGGGGAGACCGACGTCATGGCTAG
GCATCCTTTGATTTTTTATCGAACGACATGGAGGAGGTACTACTGCGCTATCGAGAGCGG
CGATGGTTTCATTTGTTCTTTTTAAGTGGTCCCATCGTGGGGAACAGCTGAACGCCGTGG
GTTCGCACGGACGTTCCAGATTTTTCTGACAACGTCGCGACTTGATTCACGACTGCCGCC
TCACTATAGAATGGCCCCCACGCAACAGACATTGGCATTTAGGCAAGTAAAGAGTGCATC
CATGCAATATCAGATCAGCCACGCCGACCTTTCCCTGGTGCTTGCACTGGTCCGCGGCCG
CTCCCTGGCCAAGGCCGCCGAGCTGCTGAAGGTCGATGTATCGACTGTTTTTCGTTCGAT
CCGGCGCATGGAAGCCGCCCTGGGTACCGCGTTGTTCGTCAAAAGCCGCAAAGGCTACAT
CCCCACCGGTACCGCCCAGGCCCTGGCCGAGCAGGCCGAACGCGCCGAGCAGGCACTGGA
TGCCGCGCGGGTGGCGCTGGAACTCGGTGAGCAGGTGGTCAGCGGCACGGTGCGCCTGAC
CTGCACCGACGCCGTGCTGCACAGCCTGCTGCTGCCAGCGCTGGCCGAGTTCATGCCGGC
GTATCCGGCGCTGTCGCTGGAGCTGGCGACCTCCAACACCTTTGCCAACCTCAGCCGGCG
CGATGCCGACCTGGCCCTGCGCCTGACCAACACCCCGCCGGAGCACCTGGTCGGGCGCTG
CCTGGGATCGGCGTCCTATGTGGTGTGCGGCCGCGAAGAGTTTCGCGACAAGCTCAAGGA
CGCGCCGGCGGCGCTGCCGTGGATAGCCCCGGACGACACCATGCAGGACCACCCCACCGT
GGTCTGGCGCAGCGAACACCTGCCCGGGGTCATGCCGCGCTACCGTTGCAGCAGCATCTC
GGCGATTGCCCAGCTGGTAACCGCCGGCCTGGGCGTGGCGGCCCTGCCAGACTACATGGC
CCATACCCTGCCCGGTGTCGAATCGCTGAGCGCTGCCCTGCCCGGCTGCGACACCGAAGT
CTGGCTGCTGACCCGCCCCGATTGCCGCGCCTTGCGTTCAGTGCAGACGCTGTTCGACGA
ATTGACCCCGCGCCTGCGCGATGCCTTGGGTCGCCAGTGAAATCGTCCTCGCGGGGCAAG
CCCGCTGCCACAGAACCTCTGTAGGAGCGGGCTTGCCCCGCGATGCTATTGAATTGAGCA
CGCATACAAGACAGTTGTGCTAGAGCCCTGCAAGTAGGTATCGTCGAGGTATCAAGGGCT
CGAAATGAAATCAGCGCTTCCCTAAAGGCTGGTGATTTTTTAAACTATCGAGTCCGCTCG
CCCTTTCGGGCTGAACTCCGCATTTGCTACTTGAGGAAGACCATGGCCCGCGTAACCGTT
GAAGACTGCCTAGAACACGTGGCTAACCGTTTTGAGCTGGTCATGCTCTCCACCAAACGT
GCCCGTCAACTGGCCACCGGCGGCAAAGAGCCGAAGCTGCCATGGGAAAACGACAAACCT
ACCGTCATGGCCCTGCGCGAAATCGCTGAAGGCATCTGCACTGATGAGTTCATGGCTGCA
GAGTCGATCCAGACTCAAGTTGAGCCAATGTTCGCGTTCGGCGAGGGTGACGAGACCAAC
GAGGCAGTCTAAGCCCATGCCTGGTCGACGTAGTACGGCACCGGTCATCGTCCCTTGGCA
AGAGGTAATCCCATGCCGAGCATAGACGCCCTCGCCGATCGCTTGTCGACCTACCTCGGC
GCCGACCAGGTCAACCTGGTGCGCCGGGCGTATTTCTACGCCGAACAAGCCCACGACGGC
CAGCGCCGTCGCAGTGGCGAAGCCTACGTCACGCACCCGCTGGCGGTGGCAAGCATCCTT
GCCGACATGCACATGGACCATCAGAGCCTGATGGCCGCCATGCTTCATGACGTGATCGAA
GACACCGGCATCGCCAAGGAAGCACTCAGCTCGCAATTTGGCGAAACCGTGGCCGAACTG
GTCGACGGCGTCAGCAAGCTGACCCAGATGAACTTCGAGACCAAGGCCGAAGCCCAGGCG
GAAAACTTCCAGAAAATGGCCATGGCCATGGCCCGGGATATCCGTGTGATCCTGGTCAAG
CTGGCCGACCGCCTGCACAACATGCGCACCCTCGAAGTGCTGTCCGGCGAAAAACGCCGG
CGCATCGCCAAAGAAACCCTGGAAATCTACGCCCCCATCGCCAACCGCCTGGGCATGCAC
AGTGTGCGCGTAGAGTTCGAAGACCTCGGCTTCAAGGCCATGCACCCGATGCGCTCGGCG
CGCATCTACCAGGCGGTCAAGCGCGCCCGCGGCAACCGCAAGGAAATCGTCAACAAGATC
GAAGAGTCGCTGGCCCACTGCCTGGCGGTCGACGGTATCGAAGGCGAAGTCAGCGGCCGG
CAGAAGCACCTCTATGGCATCTACAAGAAGATGCGCGGCAAACGCCGGGCCTTCAACGAG
ATCATGGACGTCTACGCGTTCCGCATCATCGTCGACAAGGTCGACACCTGCTACCGCGTG
CTGGGCGCCGTGCACAACCTGTACAAGCCGCTGCCGGGGCGCTTCAAGGATTACATCGCG
ATCCCCAAGGCCAACGGCTACCAGTCGCTGCATACCACGCTGTTTGGCATGCACGGGGTC
CCGATCGAGATCCAGATCCGCACCCGCGAAATGGAAGAGATGGCCAACAACGGCATCGCC
GCCCACTGGCTGTACAAGTCCAGTGACGACGAGCAGCCCAAGGGCACCCATGCCCGGGCG
CGCCAATGGGTCAAAGGCGTGCTGGAAATGCAGCAACGCGCGGGCAACTCCCTCGAATTC
ATCGAGAGCGTGAAGATCGACCTGTTCCCGGACGAGGTCTACGTGTTCACGCCCAAGGGC
CGGATCATGGAGCTGCCCAAAGGCTCCACGGCGGTCGACTTCGCCTACGCGGTGCACACC
GACGTCGGCAACAGCTGCATTGCCTGCCGCATCAACCGCCGCCTGGCGCCGCTGTCCGAA
CCGCTGCAGAGCGGCTCGACGGTCGAGATCGTCAGCGCCCCGGGGGCGCGACCGAACCCG
GCCTGGCTCAACTTCGTGGTGACCGGCAAGGCCCGTACGCACATCCGCCATGCGCTCAAA
CTGCAGCGCCGCTCGGAATCCATCAGCCTCGGCGAACGCCTGCTGAACAAGGTTCTCAAC
GGCTTCGACAGCGCCCTGGACAAGATCCCCCAGGAGCGCATCCAGGCCATGCTCGGCGAA
TACCGCCTGGAGCTGATCGAAGACCTGCTCGAAGACATCGGCCTGGGCAACCGCATGGCC
TACGTAGTGGCCCGCCGCCTGCTGTCTACCGAAGGCGAGCAACTGCCAAGCCCGGAAGGC
CCGCTGGCCATTCGCGGCACCGAAGGCCTGGTGTTGAGCTACGCCAAATGCTGCACGCCG
ATACCGGGCGACCCGATTGTCGGTCACCTGTCGGCGGGCAAAGGCATGGTGGTGCACCTG
GAAAACTGCCGCAACATCAGCGAAATCCGCCACAACCCGGAAAAATGCATCCAGCTGTCC
TGGGCCAAGGATGTCACCGGCGAATTCAACGTCGAGCTGCGCGTCGAGCTTGAGCACCAG
CGCGGCCTGATCGCGCTGCTGGCCAGCAGCGTCAACGCCGCCGACGGCAATATCGAGAAA
ATCAGCATGGATGAACGCGATGGTCGCATCAGCGTGGTCCAACTGGTGGTCAGCGTGCAC
GACCGTGTGCACCTGGCACGCGTGATCAAGAAACTGCGCGCCCTGACCGGGGTGATCCGA
ATCACCCGCATGCGTGCGTAGCCCAATAACAGCAAGGAGTCATCATGACCAAGACCGTCA
TCACCAGTGACAAGGCCCCAGCCGCCATCGGCACCTATTCCCAGGCGATCAAGGCCGGCA
ACACGGTGTACATGTCCGGGCAGATCCCGCTGGACCCGAAAACCATGGAACTGGTCGAAG
GCTTCGAAGCCCAGACCGTCCAGGTCTTCGAAAACCTCAAAGCCGTTGCTGAAGCCGCTG
GCGGTTCGTTCAAGGACATCGTCAAGCTGAACATCTTCCTCACCGACCTCAGCCACTTCG
CCAAGGTCAACGAGATCATGGGCAAGTACTTCGACCAGCCGTACCCGGCCCGCGCCGCCA
TTGGCGTTGCTGCCCTGCCGAAAGGCTCGCAGGTTGAAATGGATGCCATCCTGGTCATCG
AGTAACACCCCCGAGGGCGCGCCGCCCGGTGCGCCCTCATCCCCCGCCCCTGCAAGGACC
CCCGCCATGCGCTACGCGCTCGCCCTGTCGCTGCTCGCCACCCTGTTGAGCGGCTGCGCC
AGCCACAGCCCGGAAGACCTCAACGGTACCTGGATCAACCAGAACGCCATCGACGCTGCC
GCCAAAGGCTCCAACCTGCGCCAGGCCCTGCTCGCCAACGGCCCGAACCTTGAATGGAAG
GTCAACGTTGCCGCCAGCCAGGCCACCTTCAGCAATGGCTTTGAAGCGGGCGACGGCAAG
CTCAAGGCGCTCAAAGATGGCCAGTGGGAAGTCGATTTCTATGGTAACTACGCCGAGACG
CTGAGCCTGGACGGCGACGAACTGGTTCAAGCGGCCAGTGACGCCAACCCGCAGCAGAGC
TTCCAGCGCGCCGAAACCCCGGCGCCCATTGATGCGCCAGCTGGCACCACCTTTGAAACC
GAGCTGTACAAGGCTTACATGGGTGGCGACTGGAAGATTGTCGAGGGCCCGGGTCAAGGT
GCAATGGTGCATTTTCGCGCCAACGGCAGCCTCGACGGCCTGCCCGGCCTGGATCGCTAC
GCGCTGTGCCTGGCTGGTGATTGCGCGGCCATGAGCGGCGAGCACGACAGCCTGTGGCTG
GAACGCAACCAGCAGGGCAACCCGTGGATCTTCAAGCGTGACGGCAAACAGCTGGAAATC
TTCCAGGCCGTCAACAAGGCCCAGGCCGACGAGATGCCCGATCTGCAACCTGGCCCTCGT
CGCTGGCTGCTTGAGCGTCAGTAAGGGTTAATTGCTACCGGCAAGGATGGCCGCATAGCC
TTCCTTGTAGCTTGGGTACTGTGGCGCCCAGCCCAGTGCCCGGGCCCGGGCGTTGCTGCA
GCGCTTGCTGCCGGCACGGCGCACCCGCTCCTGCTCCGACCACTGGGTAACGCCCATGTA
CTCGCGCAGCCAGGCAACCACGTCAAACAGCGGCGCCGGCGCGTCATCGACACCGATGTA
GCAGTCGTCCACAGCCTTGCCTTGCTGATCGCTCTTGAGCAAGAACGCCAGCAGCCCGGC
AGCATCTTCAGCGTGAATGCGGTTGCCGTACAGCGGCGGCTCTTCGGTTACTCGATAACC
CTGGCGGACCTGGCTGAGCAGCCATTCGCGACCCGGGCCGTAGATGCCCGTAAGGCGCAC
GATGGTCGCCGGGATGCCGCTGGCCAGGGCCAGTTGCTCGGCTTCGAGCATCACCTTGCC
CGAATAGCCTTCAGGCGCCACGGCAGCAGTTTCGTCAATCCACTCGCCGTCCTTCTGCGC
ATACACGCTGCTGCTCGAGACAAACAGCAGGCGCCGCGGCTTTTGCCCGCGCTCGGCCAG
CCAGGCCAGCACGTTGCGCAGGCCCTCGACATAAGCGGCCTGGTAACCGGCTTCGTCATG
CTGGCTGGCGGCAACGCTGTAGACCAGGTAATCCGGAGCGTCAACCGGCCAGTCGGCCGG
GCAACGCGAGTCATTCAAGTCGGCAGCGATCGCCGTCACCCCCTCTGGCAATTGGCCAAC
ACTGCGGCGCAAGCCGCTCACCGGCCAGCCAGAGGCCAGCAATTGCTTGGCCAGACGGCC
ACCGACATCGCCACAACCGACGATCAGAACTGAGGGCGCAGACATCCTGAAACTCCGCAA
ATCAAAGGCCCAGCCTATCCAAATAAATCGATAGGCGGCTAGCTATGATGGAAAAAAAGT
AACTTTATTACTTCTGCTAACAAGAATTACTTGCAATAATGGCCACCCAATTTTGTTCTC
GGCCTGTCTCGAGGCCTGGAAGGACAACCACCTCTTTCTTCTTCATCAGGTCAGGCCAGC
ATGACACGTATCCAACCTTCCGCTTCGCCAACCACGTCGCGCGCATGGCGCGCCGTTGCC
GCGCTGATGCTCAGCCTGGTGATGGCACCCGCCGCCCTGGCCGATGAGCCGACCACCGCA
CCCGCCACTCCAGCCGCCGCCGTTGCACCGGCCGCACCGGGTGCCGAACAGGCTGCTGCG
CCGACCGATCCGGCTGCCGCACCTGCTGTTGCTCCGGTTGATGGCCAGGCCGCCAGCCCG
GCTGACGAAAGCGTTGAAGCACTGGTTGAAGATACCAGCCTGGGCATGGCCCACGACCTG
TCGCCATGGGGCATGTACAAGAACGCCGACATCGTGGTGAAGATCGTCATGATCGGCCTG
GCCATCGCCTCGATCATTACCTGGACCATCTGGATCGCCAAAGGCTTCGAGCTGCTGGGC
GCCAAGCGTCGCCTGCGTGGCGAGATCGCCGCCCTCAAGCGTGCCACCACCCTCAAGGAA
GCCAGCGACAGCGCCAACAAAGAAGGCACCCTGGCCCACATCCTGGTTCACGATGCCCTG
GATGAAATGCGCCTGTCGGCCAATACCCGCGAGAAAGAAGGCATCAAGGAGCGCGTCAGC
TTCCGCCTTGAGCGCCTGGTAGCTGCCAGCGGCCGCAACATGAGCAGCGGCACCGGCGTC
CTCGCCACCATCGGTTCCACCGCGCCGTTCGTCGGTCTGTTCGGTACCGTCTGGGGCATC
ATGAACAGCTTCATCGGCATCGCCAAGACCCAGACCACCAACCTCGCCGTGGTTGCCCCG
GGTATCGCCGAAGCCCTGCTGGCCACCGCCCTGGGCCTGGTCGCAGCGATCCCTGCGGTA
GTCATTTACAACGTCTTCGCCCGCTCCATTGCCGGTTACAAGGCGCAGGTGTCCGATGCC
TCGGCCGAAGTCCTGCTGCTGGTCAGCCGCGACCTGGACCACCAGCCAGGCGATCGCGCC
GCGGCACCTCACATGGTTAAAGTGGGCTAAGCCATGGGCCTGCATCTTAACGAAGGTGGC
GACGACCTCGCCGAAAACCACGAAATCAACGTCACGCCGTTCATCGACGTCATGTTGGTC
CTGCTGATCATCTTCATGGTGGCAGCGCCGCTGGCAACCGTCGACATCAAGGTCGACCTG
CCAGCCTCGACCGCAAAACCGGCGCCGAGGCCCGAGAAGCCGGTGTTCCTCAGCGTCAAG
GCTGACCAGAACCTGTACGTCGGTGACGAGCAGGTCCAGCGTGACCAGCTCGGCGCGATT
CTCGACGCCAAGACCAAGGGCGACAAGGACACCACGATCTTCTTCCAGGCCGATAAAGGG
GTGGATTACGGCGATCTGATGGAAGTCATGAACACGCTGCGCGCGGCCGGTTACCTGAAA
GTCGGTCTGGTCGGCCTTGAGACGGCAGCCAAGAAATGATCAAGACGCGGCATAAGCTGG
CGCGTTACAGCAGTAGTCTGGCGATTGTGCTGGGTATCCATGCCGTTGCCGTTTTGCTGA
CGCTCAATTGGTCGGTGCCCCAAGCGATCGAGTTGCCGCCTGCGGCAATGATGATCGAAA
TGGCCCCGATGCCCGAACCGGCCCCGCCACCTCCACCCAAGGTGGTCACCCCGCCACAGC
CGCCAGCGCCGGTCGAAGAACCGCCGCTGCCGAAACTGGCCGAGGCGCCGAAACCGAAAA
TCGCCATTGCCAAGCAGGTCAAGCCAAAGGCCAAACCGCAGCCGCCCAAGCCCGAGAAAA
AGCCTGAGCCGCCGCAGGAAAAGCCGGCCGACGAGGAAGTGGTCGATACACCGCCAACCA
CCGCACCGTCGCAAAAATCGGCGGCTCCGGCGCCGAGCATCGCCACCAACAGCAATGCCC
TGCCGACCTGGCAGAGCGATCTGCTGCGACACCTGGCGAAGTACAAGCGCTACCCGGAAA
ACGCCCGGCGCATGCGTATGGAAGGCATCAACCGCCTGCGCTTCGTGGTCGATGGCGAGG
GCAAGATCCTCTCCTACGCCCTGGCTGGTGGATCGGGCAGCGCGGCACTGGATCGGGCGA
CCCTGGAGATGATCCGTCGCGCGCAACCGGTGCCACCGCCGCCTAAAGAACTGCTCAACA
ACGGCAGCATTGAAGTGATCGCGCCTTTCGTCTACTCGCTGGACAAACGCTAACGCTTTG
TTTCTGTCACAAACGAGCAAGTCTGATAACGTGCGTCTATCGATTGCAGCCGCTATGCTG
GGGCCGCAACTTCATGGACGCACGTTATGACCCTCACAGAATTGCGCTACATCGTCACCC
TCGCCCAGGAGCAGCACTTCGGCCACGCCGCCGAACGCTGCCACGTCAGCCAGCCGACCC
TGTCGGTCGGCGTCAAGAAGCTTGAGGACGAGCTGGGTGTACTGATCTTCGAGCGCAGCA
AAAGCGCGGTACGCCTGACCCCGGTCGGCGAAGGCATCGTTGCCCAGGCGCAAAAGGTAC
TCGAGCAGGCCCAGGGCATTCGCGAGCTGGCCCAGGCCGGCAAGAACCAGCTGACCGCCC
CGCTGAAAGTCGGCGCGATCTACACCGTCGGCCCCTACCTGTTCCCGCACCTGATCCCGC
AACTGCACCGGGTCGCCCCGCAGATGCCGTTGTACATCGAAGAGAACTTCACCCACATCC
TGCGCGACAAGCTGCGCAATGGCGAGCTGGACGCAGTGATCATCGCCCTGCCGTTCAACG
AAGCCGACGTACTGACCCTGCCGCTGTACGACGAGCCGTTCTACGTGCTGATGCCCAGCG
AGCATCCATGGACCCAGAAAGAAACCATCGACGCCAGCCTGCTCAACGACAAGAGCCTGC
TGCTGCTCGGTGAAGGCCACTGCTTCCGTGACCAGGTGCTCGAGGCGTGCCCGACCCTGG
CCAAAGGCAGCGACGGCGCCAAGCACACCACGGTCGAGTCCAGCTCGCTGGAAACCATTC
GCCACATGGTCGCTTCGGGCCTGGGCGTATCGATCCTGCCGCTGTCGGCAGTGCACAGCC
ACCATTACGCCCCGGGCGTGATCGAAGTGCGCCCGCTGAGCCCACCGGCGCCGTTTCGCA
CCGTGGCCATCGCCTGGCGCGCCAGCTTCCCGCGGCCCAAGGCCATCGAGATCCTCGCTG
ACTCGATCCGCCTGTGCTCGGTCGCCAAACCCGCCGCGAGCCAGTAGGAAAGCACCATGC
CGGAGTTGTCCCAGGTCTCGGTGACCGCGCTCAAGGGAGTCGGCGAGGCCATGGCCGAAA
AACTCGCCAAGGTCGGCCTGGAGAACCTCCAGGACGTGCTGTTCCACCTGCCGCTGCGCT
ATCAGGACCGCACCCGCGTGGTGCCCATCGGCGCCCTGCGCCCGGGCCAGGATGCAGTGA
TCGAAGGCGTGGTCAGTGGCACCGACGTGGTCATGGGCAAGCGCCGCAGCCTGCTGGTGC
GCCTGGGCGACGGCAGCGGCGTTCTGAGCCTGCGCTTCTACCACTTCAGCAACGCGCAGA
AGGAAGGCCTCAAGCGCGGCACCCACCTGCGCTGCTACGGTGAAGCGCGCCCGGGTGCTT
CCGGGCTGGAAATCTACCACCCGGAATACCGCGCGCTGACCGGCGACGAGCCGGCCCCGG
TGGAGCAGACCCTGACCCCGATCTACCCGACCACCGAAGGCCTGACCCAGCAGCGCCTGC
GCCAGCTGTGCCAGCAGAGCCTGGCCCTGCTCGGCCCGCGCAGCCTGCCGGACTGGCTAC
CGGACGAACTGGCCCGGGATTACCAACTGGCGCCGCTGGACGATGCGATCCGCTACCTGC
ACCACCCACCGGCCGATGCCGACGTCGATGAGCTCGCCGAAGGCCACCATTGGGCCCAGC
ACCGCCTGGCGTTCGAAGAGCTGCTGACCCACCAGCTGTCCCAGCAGCGCCTGCGCGAAA
GCCTGCGCGCCCAGCGTGCGCCGGTATTGCCCAAGGCCAGCCGCTTGCCCCAGCAGTACC
TGGCCAACCTCGGCTTTGCACCAACCGGTGCCCAGCAACGCGTGGGCAACGAGATTGCCT
ACGACCTCAGCCAGCCGGAGCCGATGCTGCGCCTGGTGCAAGGCGATGTCGGCGCCGGCA
AGACCGTGGTCGCTGCCCTCGCTGCCCTGCAAGCGCTGGAAGCCGGTTACCAGGTGGCGC
TGATGGCACCCACCGAGATCCTCGCCGAGCAGCATTTCATCACCTTCAAGCGCTGGCTGG
AGCCGCTGGGCATCGAAGTCGCCTGGCTGGCCGGCAAGCTCAAGGGCAAGGCACGCAGCA
GCGCCCTGGAACAGATCGCCGCCGGCGCCCCGATGGTGGTTGGCACCCATGCCCTGTTCC
AGGAAGAAGTGAAGTTCAAGAACCTGGCCCTGGCGATCATCGACGAACAGCACCGCTTCG
GCGTGCAGCAGCGCCTGGCCCTGCGCCAGAAAGGCGTGGGCGGTCAACTGTGCCCGCACC
AGCTGATCATGACCGCCACGCCGATCCCGCGCACCCTGGCCATGAGCGCCTATGCCGACC
TGGACACCTCGATCCTCGACGAATTGCCGCCAGGCCGCACCCCGGTCAACACCGTGCTGG
TAACCGACAGCCGGCGCTTCGAAGTGGTCGAGCGGGTGCGCGCGGCTTGCGCCGAAGGGC
GCCAGACCTACTGGGTCTGCACCCTGATCGAAGAATCTGAAGAGCTCACCTGCCAGGCCG
CCGAAACCACTTACGAGGAACTTAGCAGCGCCTTGGGCGAGTTGCGTGTCGGCCTGATTC
ACGGGCGCATGAAACCTGCGGAGAAAGCCGCGGTGATGGCCGAATTCAAGCAGGGCAATT
TGCAGCTGCTGGTGGCAACCACGGTGATCGAGGTGGGTGTCGACGTGCCCAATGCCAGCC
TGATGATCATCGAGAACCCCGAGCGTCTGGGCCTGGCCCAATTGCACCAGCTGCGCGGCC
GGGTTGGCCGGGGCAGCGCGGTGAGCCATTGCGTGCTGCTGTATCACCCGCCGCTGTCGC
AGATCGGCCGCGAACGCCTGGGGATCATGCGCGAGACCAACGACGGCTTCATCATCGCCG
AGAAAGACCTGGAGCTGCGCGGCCCGGGTGAAATGCTCGGCACCCGCCAGACCGGCCTGC
TGCAATTCAAGGTCGCTGACCTGATGCGCGACGCTGACCTGCTGCCCGCCGTGCGCGACG
CCGCCCAGGCCCTGCTGGCCCGCTGGCCGTCACACGTCAGCCCCTTGCTGGAACGCTGGC
TGCGCCACGGCCAGCAATACGGCCAAGTGTGACGCCCGTCCCAGATTGCGGCCAGCCCGG
GGTTCAAGCTGGTTATACTCATGCGATTGAAAAAATTTTGGATACAGACCATGACTGAAG
TTGCTCTGGACACCGCAACCCCCCACGCTCCGTCTGTTATCCGGTTGCTGCTCGACAAGC
TCGGCATCGCCTACCGCGAAGTGACCGACCATCCGCAGCTGCCGGCCGCCGCCAAAGTGC
AGGCCGTACTGCTGGACGACGAAGTCGGCGCGTTGATGGTGCTGTTCCCGCAAAACCAGT
TGCTCGACCTCAGCCGCCTGACCGAGCTGACCGGCCGCAAGCTGGCTGCGGTACCGCTGG
AACGCCTGCGCCACATGCTGGAAAAGCACGGCCTGAAAATCCTCCCGGGGATTCCGGCGC
TGACCAGCTCACCGTGCCTGTACGAAGAAAGCCTGCTGCGTCCCGAGCGCCTGCTGATTC
ACTCCGGTGAAGCCGGGTTGTTGCTGGAGATCGAGCGCGACGACTTCAAGAAGATGCTCA
GCAAGGCCAGCGCCGGCAACTTCGGCGAACTGCTGACCAGCATCCGCCCAAATCTCGACC
GCCCCCACGACGACCGCGAAGAAATTTCCCAGGCCGTCCAGGCATTCACCGCCCGGCGCA
TCCAGCAGCGCCTGGAAAGCACCATCGAGATCCCGCCGCTGGCGGAAACCGCGCAAAAAA
TCATCAAGCTGCGGGTCGACCCCAACGCCACCATCGATGACATCACCGGCGTGGTCGAAA
CCGACCCGGCCCTTGCTGCGCAAGTGGTCAGCTGGGCGGCTTCGCCCTACTACGCCTCAC
CGGGCAAGATCCGCTCGGTGGAAGACGCCATCGTTCGCGTACTCGGCTTTGACCTGGTGA
TCAACCTGGCCCTGGGCCTGGCGCTGGGCAAAACCCTGAGCCTGCCCAAGGACCACCCGC
AACAGACCACGCCGTACTGGCAGCAATCGATCTACACCGCTGCGGTGATCGAGGGCCTGA
CCCGGGCCATGCCACGGGCCGAGCGCCCGGAATCGGGCCTGACCTACCTGGCCGGGCTGC
TGCACAACTTCGGCTACCTGTTGCTGGCGCATGTGTTCCCGCCGCATTTCTCGCTGATCT
GCCGGCACCTGGAGGTCAACCCGCACCTGTGCCACAGCTACGTCGAGCAACACCTGCTGG
GCATCAGCCGCGAGCAGATCGGCGCCTGGCTGATGCGCTACTGGGACATGCCGGATGAGC
TGTCCACTGCCCTGCGCTTCCAGCACGACCCGACCTATGCCGGCGATTGCGCCGCCTTCC
CCAACCTGGTGTGCCTGGCGGTGCGCCTGCTGCGCTCGCGCGGAATCGGCTCGGGGCCGC
AGGAAAGCATCCCCGACGATCTGCTCGAGCGTCTGAACCTGACCCGCGAAAAAGCCGAGG
ACGTGGTCAACAAGGTGCTGGAAGCCGAAGCCATGCTGCGTGAGCTGGCCTCGCAATTCA
GCCAGCACTGAGGCGTAAGCCTGACCTTGGCGGTCAGGCCTTCTTTTTCGGTTTCAGGTA
CTTCATCAGGCCCTGGAACCAGATCACCAGCGCCGGGTTGCCCTTGATCTGGATGCTTTT
GTCCTGAATCCCCTGCATGAAGGCCAGTTGCTTGTTCTTGGCCTGCAGGGTGGCAAAACC
GAACGCGGCATCCTTGAAGGCGATAGCGAAAGCTGGCGCAGGGTGAGTGCCGGATTTGCT
GCTGATTCGCAGGTCCTTGACGATGAAATGGCGCGCCGCCTTGCCATCGAGGGTCTGCAG
CTGGAACACCAGGTCCTTGTCGGCCAGTTGCTGCTGAAAGGCAGGGTTGTTGCGGCTGGC
TTTGGCCATCAGCAGGCCCATGGCCCAAAGGAGAAAGCGAAACTTCATGTGCACGCCTCG
GCTAAAAAGTGACTGGCGAAGCAGTTTATAGTCTCGCTACAAAAACGCCATAGTTCTCTA
CGCTTTACCCGATGATAGCCGCCGTTGGCCTTGTAACCGGGTTATTCACTGACGCCTGAA
CCTGCTCAACGCGTACAGAATCAACTGGTTCGCGCCGACAGCCGCCAGTGCCGTAGACAA
CCCCAGCACGCTGCAAAACATTGCGCGCAGCGGATGCTGGGGCAACAGGTAGAGCAGGAT
TGCGGCAGGAATGGCCGCCGCTAGCAGCAACCGCCATTTGAGCCGCGGCACCAGCGCGAT
CGCCAGGTTCATCAACACCACGAAGTAGAAGATCAGGTACATGCCCATGCCGATCGCGAC
GCCGCGTGACATCAGCCCGCCGGCCATCTGCCGGTACATTGTCATGCCAGTGTTGTGCAG
CCACAGGTAAGTGACAATGGCCAACAGGTGCACAACCAGAGCGATTGCCAGGCGGTAAGG
GCGAGTTACAAGCATTTCTGTGTCTCGTCTTCGACCACGCCTTTGTCGCTCAGGCGCTTA
ATACCGTCCACGGCGCTGTCGCGGTAACCGCTGGCCTCCAGTGCCGCTTGCTGGTAGCAC
GCCATGGCGCGGTCATTGTCCTGCTGGCCAAGCTTGCCTGCCTCGTAGGCAAAGCCAAGC
TCCACCAGCCCCCGCGGCGACTCCAGCTTCGCCGATTGGCGCAAGGCTTGAAGCGCTTTG
CCCGGGTCCTGGCAGACCCGGTCCTCGGCATACTCTTCGCCGTAGCAAACGAAGTGCGCC
AGCATGGCCCCGGCGTCCCGTTCAGTGACCATCGCCGCCTCCAGGAGCTGCACGATGGTC
GAGTCCGGCAGTCGTTCGGCATCCCCTGAAAAAATCAGGATGACCGCCTGGACTGCGGCC
TCGTTGTTGCCCTTGGTAGCGGCACTGAGCAGACTGTTGAGGGCGGCGTTCATCAGTTGC
CCAGGGTTGTCGTAGAGCCCTGCCCTGCCCAGATTCTCATAGAGCCTGGCGCGCTCGACA
TCCAGCTCGCCGGCAACCTTCTCCTGGCGCCCGGTAAAGAAGCCCGCCAGCGACCAGTCA
TCGATCCGCTGTAACACCCAGCATTGGCCGCGGGTAAAGGTATAGACATTGAGCAGTTCG
CCCTTGGTGTCGTGCAACACCACTTGCCGGCTACCCTCCTGCTCGACCACCAGCCCCAGC
GCGGCACGCTTGGCCGGCTGTAGCAAGGCCAGCGACGGGCGCTGCTCCGGGGCCAGCTTG
CGGATCGCCACACGCGGTTGCTTGCGACCGGGGTAGATCCGCTGCTCGATCAGCGGGTCA
GCCACCAGCGACTGCTGCAGCGCTTCGCTCTGGGCAAAAGCGGCGAAAAAGGCGCCAAAA
TCGTTGTCGGAGCAGTCCGGCATGTCCGCCGGGGCACCAGCGCAGGTTGTCGCCCCGGCC
AGCAGCAGGAACGAGCAGAACCACTGCCGCCACGTCGTCGCAAAGCCTTTCATGGTTTGC
CTCTGTCGATCAGCTGTTGAGTGGGAGTACACCAGTAGTCACTGAAACCCAGCCAGTAAC
CCAGCACATCGCGGATAAAGCGCAGGGCGCTTTCCGGCTTGCGGCAATCGGCCTGCTCGT
CGGCCACGTCATAGGGCGTATTGCTGATGAAGTAGTTGAGCCAATGGGGCTTCCAGTTGG
GTATGGCGATCTCGATATGCCCATCAGCCTTGTACAAGCTGATCCAGACGATGCCGACAG
TGCCGTTGTCTTCGTAATCGCGCATGTCCAAAGAGGTCTGCGAGAACAGCGGCGTGCGGT
AAACCTGCTTTTGATTGCTGCGGTCAATGAAACGCAGGTAGGCCAGGTCATCGAAAGGCA
CCAGCCAGCCACCAACCGGCACATTCTCCATGAGATAACGGCCCGACTCGCTGACCACCC
TGACTTCGCCTGGCCGATCGATCAATACCTGGATGTTGTGTCCCACCCAAAGTACCAATG
CCCCAACCATCGCCAGGGCAAAATAGTGCCTACGTTTCAAGACCGATCCTTGTTGCATAC
ATTCAGCCGGCCCAACCAGTGGGCAAGCATTATCGCCAGGAAAGTCAGACCACCGGCCAG
CGGGCTGAAAAACATCGTTCGCACCGGGTGATCCGGCATCAGCCAGTAGATGATCAACGC
CACCAGCGCGCCATTGATCATGAGTTTGTGCTTGAGCCTCGGCACGAAAACGATCACCAG
GCTGAAGATCACCATCACATCGAACACCAGCCAGAAAATGGCGCCAGACGCCACGCCGCG
GGCGGTGAAGCCGCCGTAGATCTGCTTGTAGTAATGAACCCCGATGTCGTTGAGCACCAG
GAACAGGAAGCAAGCCAGCGCATGCACGGCCAGGGCGATCAGCCAGCGTTTGATCATCGG
GAGTTTCCTTGCAAAGCCTGGCACCAGCTGCGCACATCGTTCCTGTCGAAGCCCGGGCAG
TTGTTGTCGCGGGGGATATAGCGATAGGGGTGCGCGGCTTCGTAGGTGAAGTGGTAGTAG
TTGTGCTTGTCCTGGCCGTACAGCCAGTAGGACGAGGAGCCCTGGGAAATCTGGTAGGGC
TCGAAGGTCAGCATTGAGGATTCGGCGGGGATGAAGTTGTCAGGCTCCATCCACAGCAGC
AGCGCGTTCGAATACAACGGCGTGGTCACGCCTGGCAGCAGCAGGAGTACCAGCAACGCC
AGGGCCAACCCTTTGCCTTTGCTCATGCCGGCGGCAGGTTCGCATAGTAGGAACCCACCA
GTTCCATGACCACCACGGTGGTCAGGCAAATGAACGTCAGCAGGCGATGCCAGAGCTGGT
CACGCCAGCGTCGGTGCAGGCTGGTGAGTATCAATATCAGGCAGACAAAGGCCAGGCTGC
CGAACAGGTCGCTGTCGGCAACGCCCGCCAGGTAGTTGGGCAAGGTCAAGCCGTCATACA
TGGCGTTGCCCTGCGCTAGCGGTTAGTGCGAATCCTTCGGTCTTCATCACGGCCCTCCCT
GGACACTTCCCCGTCCTTGCGACGGCGGCCGCGTATGCTAGCCAGATGCCAGGGCGGCGG
CAATAAAAAACGGGCACCTTGTGCGGTGCCCGTTTTTCACTGCAATCGATCTGTGCGAGG
CATCACGGATTGACGCTGTCCTTCAGGGATTTGCCTGGTTTGAAAGCAACGGTGTTGCTG
GCCTTGATCTTGACCGGCTCGCCGGTTTGCGGGTTTTTGCCCGTGCGGGCACCGCGGTGG
CGCTGCAGGAAGGTACCGAAGCCGACCAGGGTCACGCTGTCCTTGCGGTGCAGGGCGCCG
GTGATTTCTTCGAGCACGGCGTTGAGCACGCGGTTGGCTTGCTCTTTGGTGAGATCAGCC
TTTTCCGCAATGGCGGCGGCGAGTTCTGGTTTACGCATAGTGAAGCCTCTTTGACGGTTT
TTTTGTTGTTATGCCGTGCTGCTCTTGAAGAACAGCGCCCAAGGCACCGCAGGCTCTAAA
CTGCGGCAGACGGAGTGAGAATGGCATGCCCTCAGGGGCCGCGCCAGTCTCTGGGCGGCC
ATTGTTGGGGCAAAGGCAGGGGAAATCCGACAGAACGCCGGTTATTTACGCCATCAGCGC
CGGAAGTTGCCGATTTAGAGCCAGCTTGTCCATGACGGCGGTGCCGGTCAGGGCATAGCC
CAGCAGTTGGCCGTCTGCGTCATGGCAGAGCACCTTGAGGTCGGCGCCCTGGCCTTCAAC
GCTCCACTGGCCCTCACGGCCATGGGGCACAGGCGACACCACCAGCGGGCAGGCCGGGGT
TTTAACCGTAACCGGCATCGGCCCGTAGGCGACCGCTGTCGGGTTGCCGGCCAGGGTTTG
CGCCAGCGCCCGGGCGCAACTCATCAACGGCATCACATACAGCAGATTGAGGCCATCGAC
TTCGGCGCAATCACCGAGGGCGAAGATGTTGGCGTGGGAGGTACGCAGCTGGCGATCAAC
CACTACGCCGCGATTGACCTGCAACCCCGCAGCCGAGGCCAGGTCGATGCGTGGGCGCAG
GCCAACAGCCGAAACCACCAGGTCGCAAGCAATCACGCTGCCGTCGGACAAGTGCGCTTC
CAGGCCCTGCTCCAGCCGCTGCAGGCGGGTCAGTACCGGGCCCAGGTGGAAGCGCACGCC
CAGCTCTTGAAGGCCGGCCTGAACCGCAGCTGCCGCCATCGGGTGCAGCAAGGTCGGCAT
GACCTGCTCGCACGGCGCCACCAGCTCGACCTGATAGCCACCCAGGCTCATGTCGTTGGC
GAACTCACAGCCGATCAGGCCGGCGCCGAGGATCAGCACCCGTTGCTTGCCAGCGGCGGC
GGCGCGAAAACGCGCGTAGTCCTCGAGGTCGTTGATCGGGAAGATCAGCTCGCCCGCATC
GCCTTCGACCGGCACCCGCACGGTTTCGGCGCCCCAGGCCAGGATCAGGTCGCGGTAGTG
AACCTGCTCTTCACCGATCCACAGGCGTTTATGGCCCGGGTCGATGCCGCTGATGCGGGT
GTGGGTGCGCACCTCGGCCTTGAGCTGCTCGGCCATGGCGCCGGGTGCGGCCATGCTCAG
GCCGTCGGCGTCCTTGTTCTTGGCGAAACCGGTGGAAAGCATCGGCTTGGAGTAGGAACG
GCCGTCGTCGGCGGTAATCAGCAACAACGGCGTATCGCCGTCGAGCTTGCGAAACTCGCG
AGCCAGGTTGTAACCCGCCAGACCTGTACCGACAATCACCACTGGAGCCGTCATGCGCTG
CCTTCCTTGAAATCTGATTGAAATGTGATCAGTTGATTTCGATCATCTCGAAATCCATCT
TGCCGACACCGCAGTCCGGGCACAGCCAGTCTTCGGGTACGTCTTCCCACCGGGTGCCTG
GAGCGATGCCGTCGTCCGGCCAACCGTCAGCTTCGTTGTAGACCAGGCCACAGACAATAC
ATTGCCACTTTTTCATAACGCACTTCCTCGAAAGACTCAGGCATTGGAGTGGCCGCTCTC
GTGAAGATTACAGTGGCGGCCATCAAAGAAAGGGCTTTGTACTGGAGCCAGGTGCCAGCA
TGCAAGCCGGATCGGGCAATCATGCTAAGCTCGGCGTCTCTCTGGCCTGTTATTCGATAC
CGCCGTGCCGTACGAAACATTGCAAGCGCCCGCTGCACTCTGGCTGCAGCACCCTGACCT
GGCAGACAGCACATCGCCCACGACTCGCGACTGGTTGTACGACCAGGGCTCCCTGACCCG
CCGCCTGATTCAATTATCCGCCGATCACTTTTGCGTGACACCCCTTTGCGAGGGCTGGCA
ACGCCTGCGCGAAGACGAATGCCAGGCCCTTGACCTGCCGTTGGGCAGCGAAGGCTGGGT
GCGCGAAGTGTATTTGCGCGGCCATGGCCAGCCCTGGGTGTTTGCCCGCAGCGTGGCCGC
GCGCAGCTCGCTGGAAAGTGGCGGCCTGGACATGGAAGCGCTGGGCAGCCGCTCATTGGG
CGAACTGCTGTTCTGCGAACAGGGCTTTGTCCGCCGGCCCATCGAGGTCTGCCACTATCC
GCAGGCCTGGCTGCCGCTGGAGCAGTGCCATGCAGGCTTGTGGGGGCGCCGTTCGCGCTT
TGATCGCGACGCCTTGAGCGTGCTGGTGGCCGAGGTGTTCTTGCCTACACTGTGGATTGC
CGCCGACACCCCATCGGAGACCCGCTGATGTACCTGCAGTTGCTCAAGTCGTTCAATCGC
CTGCACCCCCGGGCCTGGGACTTCATCCAGCTGAGCCGGATGGACCGTCCGATTGGCATC
TACCTGCTGCTGTGGCCGACCCTTTCGGCCGTCTGGATTGCCGCCAAGGGCGCGCCGACC
CTGGCCAACGTGCTGATATTCACCCTCGGCGTGGTGCTGATGCGCGCTGCCGGCTGCGCC
ATCAACGATTTCGCCGACCGCAAGGTCGATGGCCACGTCAAACGCACTGCCGACCGCCCG
CTGGCCGCCGGACGGATCAACGCCCGCGAGGCGCTGACCCTGTTTGCGGTATTGGTCGGG
GTGAGTTTCTTGCTGGTGCTGTGCACCAATGCCACCACGGTGTGGCTGTCGTTCGGCGCT
GTGGCGCTGGCGGCCTGTTACCCGTTCATGAAGCGCTACACCTACTACCCGCAGGTGGTG
CTGGGGGCGGCCTACTCCTGGGGCATCCCCATGGCCTTCACCGCCGCCACCGGCGAGCTG
CCGGCCATCGCCTGGCTGCTGTACATCGCCAACCTGCTGTGGACCGTGGGCTACGACACG
TACTACGCCATGGTCGACCGCGATGACGACCTGAAAATCGGGGTCAAATCCACCGCCATC
CTGTTCGGTGAAGCCGATCGGGTGATCATCCTCACCTTGCAGGTATTGTCCCTGGGCTGC
CTGTTACTGGCCGGCAACCGCTTCGAGCTGGGCGGCTGGTTCCACCTGGGACTGGTGGCA
GCCTTGCTGTGCTTTGCCTGGGAGTTCTGGTCGACGCGCAAGCTGGACCGCGAATCGTGC
TTCAAGGCCTTTCTGCACAATCACTGGGCGGGGCTGCTGATCTTTATCGGCATCGTGCTG
GATTACAGTTTCTGATTTTTTCGCGGGGCAAGCCCGCTCCTACATGTAGGAGCGGGCTTG
CCCCGCGAAAAAGCCACTACGGTTTGGCGACGTGCCACACGTCCTTCATGCCATCCCCCG
TGGTTTCCCCCGCCTTCTTGTCCTTGACGAAGGTGTACAGCGGCTTGCCATCATAGGCCC
ACTGCATGCTGCCGTCATCGCGCTTGATCTGTGTCCACTTGCCTTCGGCTTTCTCGCCAT
CCTTGACCATCAACGGCGGCCAGTTCTTGGCACAATCAGCGTTACACATGGATTTGCCAC
CAGCGTCCTTATCAAAGGTGTACAAGGTCATACCCTTATGGTCGACCCACATGCCACCTT
TCTCCATGGCATGATGAGCCGAGGCCACTCCCGGCAGCGCCAGGGCTACTGCAGCGAATA
GACCCATCCAGTTCAGCGTATGTCGTGTCATTGGATTCACCGTAATTCTCGGGAGAGGGA
ATTTAAGCCTAGCCCAGTAACAGAATGTTGCTGCAATGGCCCACGAGCTGTCACACGACT
GCAATAATTCCGTTATCTAATGCGGGCCAAGACACCTTTAATGGAAGAGGTTTAAGCATG
GTTGGCAGAAACATTCTGATCGTTGACGACGAAGCGCCAATTCGCGAGATGATCGCCGTT
GCATTGGAAATGGCCGGCTATGACTGCCTGGAAGCCGAAAACTCCCAGCAGGCCCACGCC
ATCATCGTCGACCGCAAGCCGGACCTGATCCTGCTCGACTGGATGCTCCCGGGCACCTCC
GGTATCGAACTGGCCCGCCGCCTCAAGCGCGACGAGCTGACCGGCGACATCCCGATCATC
ATGCTCACCGCCAAGGGTGAGGAAGACAACAAGATCCAGGGCCTGGAAGTCGGCGCCGAC
GACTACATCACCAAGCCTTTCTCGCCGCGCGAGCTGGTGGCCCGGCTCAAGGCCGTGCTG
CGCCGCGCCGGCCCGAGCGATGGCGAAGCGCCGATCGAAGTCGGCGGCCTGCTGCTCGAT
CCAATCAGCCACCGGGTGACCATCGACGGCAAGCCGGCCGAAATGGGCCCGACCGAATAC
CGCCTGCTGCAATTCTTCATGACCCACCAGGAGCGCGCCTACACCCGTGGCCAGCTGCTC
GACCAGGTCTGGGGCGGCAACGTCTATGTCGAGGAACGCACCGTCGACGTGCATATCCGC
CGCCTGCGCAAGGCGTTGGGCGATGCCTACGAAAATCTGGTACAAACCGTCCGCGGCACC
GGTTACCGGTTCTCAACTAAAAGTTGAGAAAGCTGCAAGCTGTAAGCCCCAAGCTGCAAG
AAAGAGCAAAAGCACACGCAGATCCGCTTCAACCTTGCAGCTTGTAGCTTGCAACGTGCA
GCTGATCCGCTAAGGATCCCAATTGAACCAGAACTGGCATGGCACCCTGATTCGCCACAT
GCTGTTGCTGATCACCGTCTGCCTGCTGGCCGGCCTGATCAGCGGCTACTATGGCTGGAG
CCTGGCCCTGGGCCTGGCGATCTACCTGGGCTGGACCCTCAAGCAACTGCTGCGCCTGCA
CGAATGGCTGCGCCTGCACAAACCCGATGAAGCACCGCCCGATGGCTATGGCCTGTGGGG
CGAGGTGTTCGACAGCATCTACCATCTGCAACGCCGCGACCAGCGCGTGCGCGGGCGTCT
GCAGGCGGTGATCGACCGGGTGCAGGAGTCCACCGCCGCCCTCAAGGATGCGGTGATCAT
GCTCGACAGCGATGGCAACCTGGAGTGGTGGAACCGCGCCGCGGAAACCCTGCTCGGCCT
CAAGACCCCGCAGGACAGCGGCCAGCCAGTAACCAACCTGGTACGTCATCCACGCTTCAA
GGAGTACTTCGAGCAGGAGAACTACCTCGAACCGCTGGAGATCCCCTCGCCGATCAACGA
CCGCATGCGCGTGCAACTGCACATCACCCGTTACGGCAACAACGAGCACCTGATGCTGGT
ACGCGATGTCACCCGCATCCATCAGCTGGAGCAGATGCGCAAGGATTTCGTCGCCAACGT
CTCCCACGAACTGCGCACGCCGCTGACGGTGATCGCCGGCTACCTGGAAACCCTGCTCGA
TAACGTCGAAGAGGTGAACCCGCGCTGGGTTCGTGCCCTGCAGCAGATGCAGCAGCAAGG
CGGGCGCATGCAAACGCTGCTCAACGACCTGCTGTTGCTGGCCAAGCTGGAAGCCACCGA
CTACCCCTCGGACAACCAGCCAGTAGCGGTCGAGAGCCTGCTGCAATCGATCAAGGGCGA
CGCCCAGGCATTGTCCGGGCAGCGTAACCAGCGCATCAGCCTGGAGGCGCAGCCGGGCAT
TCGCCTCAAGGGTAGCGAGGCGGAGCTGCGCAGCGCCTTCTCCAACCTGGTGTTCAATGC
AGTCAAATACACCCAGGACGAAGGCCAGATCCGCATCCGCTGGTGGGCCGACGAGCAAGG
CGCACACCTGAGCGTGCAGGACTCGGGCATCGGCATCGACCCCAAGCATCTGCCACGCCT
GACCGAGCGCTTCTACCGCGTCGACTCCAGCCGTGCCTCCAATACCGGTGGCACCGGTCT
GGGCCTGGCGATCGTCAAGCACGTGCTGCTGCGCCATCGCGCGCGCCTGGAAATCAGCAG
CGTGCCAGGCCATGGCAGCACCTTTACCTGCCATTTCGCCCCGGTGCAGATAGCCTCGCG
CCAGGCCTCCTGAGCCGCCGCCCTTTAAATTTGCGCAGTCAGCCGCTACATTGGCTGACT
CGCGCCAGCTAATGCTGGCATTGCTGTACTCCCTTTCTTAAAAGACGGACCCCGTAAAAC
TCCATCATGGACCCTTCCCCTGGTTTCAACCTCGCTGCACTTTTCGCCGATTTCGGCATG
ATTCTTTTTGCTCTGCTGCTGGTTCTGCTCAACGGTTTCTTCGTTGCCGCCGAGTTCGCC
ATGGTCAAATTGCGCTCGACCCGGGTCGAGTCGATTGCCGAGCAGCATGGCTGGCGCGGG
CAGATCCTGCGCACCGTACACAGCCAGCTGGACGCCTACCTGTCCGCTTGCCAACTGGGT
ATCACCCTGGCCTCGCTGGGGCTGGGCTGGGTCGGTGAGCCGGCCTTCGCGCACCTGCTC
GAACCCCTGCTGGCCGCCGTCGGCGTTGAATCGCCGGAAGTCATCAAGGGCATCTCGTTC
TTCAGCGCCTTCTTCGTCATCTCCTACCTGCACATCGTTGTAGGTGAGCTGGCGCCCAAG
TCCTGGGCGATCCGCAAGCCCGAGCTGCTGTCGCTGTGGACGGCGGTGCCGCTGTACCTG
TTCTACTGGCTGATGTACCCGGCCATCTACCTGCTCAACGCCAGCGCCAACGCCATCTTG
CGTATTGCCGGCCAGGGCGAGCCCGGGCCGCACCACGAACACCACTACAGCCGTGAAGAA
CTCAAGCTGATCCTGCACTCCAGCCGTGGCCAGGACCCTAGCGACCAAGGCATGCGGGTA
CTGGCCTCGGCGGTGGAAATGGGCGAGCTGGAAGTGGTCGACTGGGCTAACTCGCGGGAA
GACATGGTCTGCCTCGATGCCAACGCGCCGCTCAAGGAAATCCTCGCGATGTTCCGTCGG
CACAAGTTCAGTCGCTACCCGGTACTCGATGCCGAGCGCGGCGAATTCATCGGCCTGCTG
CACATCAAGGACCTGCTGCTGGAGCTGGCCGATCTCGACCATATCCCCGAGTCGTTCAAC
CTGGCCGAGCTGACCCGGCCGCTGGAGCGCGTGTCGCGGCACATGCCGCTGGCGCACCTG
CTCGAGCAGTTCCGCAAAGGCGGTGCGCACTTTGCGCTGGTCGAGGAAGCCGACGGCAAG
GTCATCGGCTACCTGACCATGGAGGACGTGCTGGAAGTGCTGGTTGGCGACATCCAGGAC
GAACACCGCAAGGCCGAGCGCGGCATCCTCGCCTACCAGCCGGGCAAGCTGCTGGTACGC
GGCGACACCCCGCTATTCAAGGTCGAGCGCCTGCTTGGCGTGGATCTGGACCACATCGAG
GCCGAAACCCTCGCCGGCCTGGTCTACGAGACCCTCAAGCGGGTTCCGGAAGAGGAAGAG
CTACTGGAAGTCGAAGGCCTGCGCATCATCATCAAAAAGATGAAGGGGCCGAAGATCGTC
CTGGCCAAGGTGCTCAAGCTCGATTGAGCCGCCTCAGGGGTTGCCGGCGGTAAAGTTCGG
CAGCCCGCCGACGGGCTGGTTGAACTGGTAGGGTATCGACTCCAGCGCCAGCCCGACGTT
GCGCTGCACCACAAAGTGCAAGTGCGGGCCGCTGCTGTTGCCGGTATTGCCGGATTTTGC
CAGCGGCGTGCCGTACACCACCCGCTGCCCTTCCCTGACCACCACCGAGCCGCGCATCAG
GTGCAGGTACACGCCCATGGTGCCGTCTTCGTGAAGGATGCGCACAAAGTTGCCTGACGG
ATGACTGCCACGGCCGCTCTGGCTGTTTTCGGTCTTGATCACCACCCCTGCCCGTGCGGC
GATGATCGGCGTGCCTTCAGGCATGGCGATGTCCATGGCATAACGGCCCTTGGGCCCGAA
GTGGCTGTAGCGGCCATTGGGCCCCTGGGTCAAGCGAAAGGGCCCGCCGCGCCAGGGCAA
TGGGTAACGGAACGCCTGTTGACGCTGGCCCGGGTTGCCCAGGGCAAAATCGAACTTGCT
CTTGTAGCTCACCGGCTTGCCGGGCTGGCGGGCACTGAGCAGCGTCAGCGCCACCGTGCT
GCGCGCCGGCACCACTCGCCGCACCAAACGCGACGCCCCACCCTGGACATTGCCCAGGCG
CTCCAGGCGCAGCTCTACCTCGACCGGCGCGTAGGTGTCGTTACGCGCACTGAAGCGCAC
GCCTGCGGCAAAGCGGTTGGCCTGCAACTGCACCTGGGTTTCCAGTTGCTCAACCATCCT
GTCGCCAAAGACAAACGCCCGGCCGCCGGGAATCGGTCGATCGGAATAGGACACCACGCC
GTAGGCGTCGGTACTTTTGTAAAGGGTCATGGCCAGCACAGGGCCGCAGGCCATGAGCAA
GGCGCAGAACAGCAGCGTGCGTGCAGGCATGAGTAGTGGCTTTTTGACAGTGAGTGGTCT
GTCGAAGCCTAGCAGCGGATTTTGGCGGGGGTATGGCGAGAGTGTTTCAGGGGTGTACCA
GGAGACGAACGGTGCATTGATCGCCGGCAAGGCCGGCTCCTGCAGGAGCCGGCTTGCCCC
GCGAAGAGGCCAGCCCAGTCAATACATCAGGTGTTGTCTGGATTGCGACCGCTGCGCGCT
CGATCGCGGGGCAAGGCCCGCTCCAACAGGGCCTTCAGGCCCCTGGCACGAAGTGCTTCT
GCGCCGAACCGCGGGCGATCAGGCGCGACAGGTAGTCGAGCTTCTGCGCATCCTGGTCAA
CGAACTTGAAGGTCAGTTGCAACCAGTCGCTGTCGGGTTTCGGCTCCAGCGCGGCAACCG
CATGCAGGTAGCCGTTGAGGCGGGCGATCTCGGCGTTCTCGCCCTGCTCCAGGTCGAGTA
CCGCGCCTTCCAGAACCTGTGGCAGGGTTTCGCCACGGCGCACCACCAGCAGTGCTTCCT
TGAGGCTCAAGGCCTTGATCACACACGGCTGCACGCCGCTTGGCAGGCGCAGTTGGCCCT
GGCCACGCCCTGCCGGCGCCGCAGCTGCAGGCTTGGGAGCGCTCACCAGGGGTTTGGCCG
CGGCTACCGGGGCCACCGGGGCTGTCGGCTTGACCGTTTCGGCACGGCCGCCAGTCAGGG
CGCTCAGCGAGTCGTTGGCAAACGCCGACGTCGCGCGGGTCGGCGCACTGGCCAGCAAGG
TGTCGAGCTTGCCGACCTTGGTCAGGGCTTTTTTCACCTTGGTCAGCAGTTGCTCGTTGG
TGAACGGCTTGCCGACGAAATCCGAGACCCCGGCCTGAATCGCCTGGACCACGTTCTCCT
TGTCGCCACGGCTGGTCACCATGATGAACGGCAGGGTCTTCATCGACTCTTGCTGACGGC
ACCAGGTCAGCAGCTCAAGGCCGGACATTTCCGGCATTTCCCAGTCGCACAGGACCAGGT
CGAAAGCCTCACGGCTCAGCAAGGTCTGGGCCTTGCGGCCGTTGACCGCATCTTCGATAA
CGATACCGGGGAAGTAGTTACGCAGGCACTTCTTGACCAGGTCGCGAATGAACGGCGCAT
CATCCACAACCAACACACTGACTTTACTCATCGCCACTCCTATTGAATCCCGACTAGCAT
AACGCTGACTGATGGCCATTTGCCAAACATTGGGTCACGCCGGGACTCGTTGTTTCGTTC
GCGGCTGCCTCACCCGCAAACGAAAACGCCCGGCCAAGGCCGGGCGTTCATTCTCGGGCA
GTCTTAGTTATCGTCAGATTTGCCCGGAACATTAGCCTTTTCGCCGCTGCGCTGAACCTC
TTCCTGCATACGCTTGAGGCCCAGGTGACGGACGTCGGTACCGCGCACCAGGTAGATCAC
CAGCTCGGAGATGTTGCGCGCGTGGTCGCCGATACGCTCCAGCGAACGCAGCGCCCAGAT
CACGCTGAGAACGCGCGAGATCGAGCGTGGATCTTCCATCATGTAGGTGACCAGCTCGCG
CAGCGCGGTCTTGTACTCGCGGTCGATGGTCTTGTCGTACTGGGCCACCGACAGCGCCAG
GTCGGCGTCGAAACGGGCAAAGGCATCCAGGGCATCACGGACCATGTTGCGCACCTGGTC
GCCGATGTGACGCACTTCAACGTAACCGCGAGGCGATTCGCCTTCTTCGCACAGCTGGAT
GGCGCGACGGGCAATCTTGGTCGACTCGTCGCCGATGCGCTCCAGGTCAATTACCGACTT
GGAAATGCTGATGATCAGGCGCAGGTCAGACGCCGCCGGCTGACGTCGGGCCAGAATGCG
CACGCACTCTTCGTCGATGTTGCGCTCCATCTGGTTGATCTGCTCGTCGACTTCGCGCAC
TTGCTGGGCCAGGCCCGAGTCGGCCTCGATCAGCGCGGTAACCGCATCGTTGACCTGCTT
CTCGACCAGGCCGCCCATCGCCAGGAGGTGGCTGCGAACCTCTTCGAGTTCGGCGTTGAA
CTGCTGGGAGATATGGTGGGTAAGGCTGTCTTTATCGATCATGCTTTCGCTCCGCGAAAA
AGCTTCAAGTAGCAAGCTTCAAGCTTCAAGTTTGTTCGTGTCGTTCCCGGGCTTCACGCT
CGCCACTTTCTTGCAGCTTGCGGCTTGAAGCTTGCAACTGCCGCTAGCCATACCGGCCGG
TGATGTAGTCTTCGGTCTGCTTCTTCGCCGGGTTGGTGAACAGCGTGTCGGTATCACCGA
ACTCCACCAGCTTGCCCATGTACATGAATGCGGTGTAGTCGGAGACCCGCGCCGCCTGCT
GCATGTTATGGGTAACGATGACGATGGTGTACTTGGACTTGAGCTCGTAGATAAGCTCTT
CGACCTTCAGCGTCGAGATCGGGTCGAGTGCCGAGCACGGCTCATCGAGCAGCAGTACTT
CCGGCTCCACGGCAATGGTACGGGCAATCACCAGACGTTGCTGCTGACCACCGGACAGGC
CCAGCGCCGACTCGTGCAGGCGGTCCTTGACCTCCTCCCACAGCGCCGCACCCTTGAGCG
CCCACTCCACGGCTTCGTCGAGCACGCGCTTCTTGTTGATGCCCTGGATACGCAGGCCGT
AGACCACGTTCTCGTAAATGGTCTTGGGGAACGGATTGGGCTTCTGGAACACCATGCCAA
CCCGGCGGCGCAGTTCGGCGACGTCTTCGCCCTTGCGGTAGATGTTGTTGCCGTAAAGGT
TGATCGCGCCGTCCACGCGGCAGCCGTCAACCAGGTCGTTCATGCGGTTGAAGGTGCGCA
GCAAGGTCGATTTACCGCAGCCGGACGGGCCGATGAAAGCGGTCACACGCTGCTTGGGGA
TGTTCATGCTGACATCGAACAGCGCTTGCTTGTCGCCGTAGTACAGGCTCAGGCCTGGCA
CTTCGATGGCTACGGTTTCTTCAGCCAGGCGCAGGCTCTGTTTGTCGCGACCCAGGGCCG
ACATGTCTATACCGTGAGAATGGGTTTCATGTTGCATGATTTCACTCCGTTTGTAGCTGC
AAGCTTCTAGCTGCAAGCTGCAAGTTTGAGCAAAAGCGGCGTGTAGCTTGCCGCTTATGG
CTAATAGCTTTCAGTCAGCTGTCCAGCGCCTTGTACTTCTCGCGCAGGTGGTTACGAATC
CATACCGCCGAGAGGTTCAGGGTGGCGATTACCAGCACCAGCAACAGCGCGGTGGCGTAC
ACCAGCGGCCGCGCGGCCTCGACGTTCGGGCTCTGGAAGCCGACGTCATAGATGTGGAAG
CCCAGGTGCATGATCTTCTGGTCCAGGTGCAGGTACGGGTAATTGCCGTCCACCGGCAGC
GACGGCGCCAGCTTCACCACACCTACCAGCATCAGCGGCGCCACTTCACCGGCGGCCCGG
GCCACGGCGAGGATCATGCCGGTCATCATCGCCGGGCTGGCCATGGGCAGGACGATCTTC
CACAGGGTCTCGGCCTTGGTTGCACCGAGCGCCAGCGAGCCTTCACGGACCGTACGTGGA
ATCCGCGCCAGGCCTTCTTCGGTGGCCACGATCACCACCGGTACCGCCAGCAGCGCCAGG
GTCAGCGAAGCCCAGAGCAGGCCCGGCGTACCCAGGGTCGGCGCCGGCAGCGCTTCGGGG
AAGAACAGCCGGTCGAGCGAGCCACCCAGCACATAGACGAAGAAGCCCAGGCCGAACACG
CCGTAGACGATCGCCGGAACACCGGCGAGGTTGTTCACCGCAATACGGATCAGGCGGGTC
ACCGGGCCCTGACGCGCATATTCACGCAGGTACACCGCCGCCAGCACGCCGAACGGGGTG
ACGATCACGGCCATGATCAGGGTCATCATCACGGTACCGAAGATCGCCGGGAAGATCCCG
CCTTCGGTGTTGGCTTCACGCGGGTCGTCGCTGAGGAATTCCCAGACCTTGGCAAAATAC
ACGCCCAGCTTGGTGAAGATACCCATGCCGTTCGGCTGGTAGGCATGCACCACCTTGCTC
AGGTTGATTTCCACCTCACGACCATTACCGTCCTTGGCCACCAGGCTGTCGCGGCCGAAG
TCCTGGTGCAGGCCGCCCAGACGCTCTTCGATGGCCTTGTAGCGGTTGTTCAGCTCGGCG
CGCTCGGCTTCGATATCGGCCTGGGCAGCGGCGTCCAGCTTGCCGTCCAGCTCCAGCTTG
CGGGTCTGCAGGCGCAGACGCTCAAGACCGTAGTTGATCGCACCGATGTCCTTCTTCTCA
AGCTTCTGCAGCTCGCCGGCCAGCTTGTCGGCACGCTTGAGGCGATCTTGCAGCTCGCTC
CAGGCCGCCTGGCCTTCGGCGACGACCTTGCCGTTTTCCTTGACGCTGACCAGGTAGCCA
TAGAAGTTGCCCCACTCGCGGCGCTCCAGGGCGATCAGGTCGACCGGCTTGTGCTGGTCG
GTCAGCCATTCGCCGACCACCCAGGTGAAGTCGCTACCGTTGAGGTCGCGGTTACCGACC
TTGATCAGCTCGCGGGTCATGAACTCCGGGCCTTCATCAGGCACCGGCAGGCCGGCACCT
TTCAAACGGGCACGGGGTACCTCTTCCTTCTGCACCACTTCGCCAACGACGATGTGGTTG
GCCTGGCCAGGCACGTTGTAGCTGGCTTGCAGCAGGTCGGCCGGCCAGAAATGGCCCAGG
CCGCGCACGGCGATCACGGCGAGCAGACCGATGGTCATGATCACCGCGATGGCGACCGCG
CCACCGCTCATCCAGACGCCGGGGGCGCCGCTCTTGAACCAGCTTTTGAGGGAATCCTTT
TTCACGGATCGCTACCTTTCTATCAAAGCGACGAGTATTTCTTGCGCAGACGCTGGCGAA
TCAGCTCGGCCAAGGTGTTCATCACGAAGGTGAACATCAGCAGCACCAGCGCGGCGAGGA
ACAGCACGCGGTAGTGACTGCCACCGACTTCCGACTCGGGCATCTCCACCGCAACGTTGG
CCGCCAGGGTGCGCATACCTTCGAACAGGTTCATTTCCATGACCGGGGTGTTGCCGGTGG
CCATCAGCACGATCATGGTTTCACCCACCGCGCGGCCCATGCCGATCATCAGCGCCGAGA
AGATCCCCGGGCTTGCGGTCAGGATGACCACGCGGGTCAGGGTCTGCCATGGCGTGGCAC
CGAGTGCCAGCGAACCCAGGGTCAGGCTGCGCGGCACGCTGAACACGGCGTCTTCAGCGA
TCGAGTAGATGTTCGGGATCACCGCAAAACCCATGGCGATACCGACCACCAGGGCGTTGC
GCTGGTCGTAGGTGATACCCAGGTCGTTGGTAATCCACAGGCGCATGTCACCGTCGAAGA
ACCAGGTCTCGATGAACGGGCTCATGTACAGGGCGAACCAGCCGGTGAAGAGGATCACCG
GGATCAGGATCGCCGCTTCCCAGCCATCCGGCACCCGCAGGCGCAGCGACTCGGGCAGGC
GGCTCCAGGCGAAGCCGGCGACCAGAATGCCCAGCGGCATCAACAGGAACAGGCTGAACA
CACCCGGCAGATGGCCTTCAAGGAACGGCGCCAGGAACAGGCCGGCGAAGAAGCCGAGAA
TCACCGTCGGCATCGCCTCCATCAGTTCGATCACCGGCTTGACCTTGCGGCGCATGCCCG
GGGCCATGAAGTAGGCGGTGTAGATGGCGGCGGCAATGGCCAGCGGCGCAGCGAGGATCA
TCGCGTAGAACGCGGCCTTCAAGGTACCGAAGGTCAGCGGCGACAGGCTCAGCTTGGGTT
CGAAGTCGGTGTTCGAGGCGGTCGACTGCCAGACATACTTGGGCTCGTCGTAGTTCTCGT
ACCAGACCTTGCTCCACAGCGCGCTCCAGGACACTTCCGGGTGCGGGTTCTTCAGGGTCA
GCGGCAGCAGCTTGCCGCCTTCTTCGATGATGATGCGGTTGGCCCGTGGCGACAGCGCCA
GAATGCCCGCGCCTTCAGCAGCCGGCTCGACCAGCAGGGTACGGTGCGCGGTGCTGTGGA
ACACACCGAGCTCGCCGTCAGCGTCGAGGGCAACGAAGCCCTTGCGGCGCTCTTCGGCAT
CGATCTGCACCACCGGCGCCTTGCCCATCTGGAACTCGCGAATGCGCTTGAAGCGCTGCT
CGCCATCCGGGTCGCGGGCCATGAACCACTGGGCCAGGCCACCTTTGGAGTCACCGATGA
TCAGCGAGATACCGCCCACCAACTGAGTGCTGGCGGTGACTTCGGCATTGCCGTCGTCGA
GCAACTTGTAGCGGCCGTTGAGGCTCTTGTCGCGCAGGCTGAAAACATCAGCCTGGGCAC
GACCGTTGATTACATACAGCCACTGCTGGCGCGGGTCGATGAAGATGGCTTTGACCGCTT
CGGTCATCTGTGGCAGCTCGATACGACTCTGCTCGCTGGTGACTTCGCCGGTCATCATGT
TCTCTTCGCGGCTCAGCGACACCACCTGCAGGTGCGCACCGGTGGAACCGGCCACCACCA
GGGTCTCGCCATTGACGTTGAGGCTGACATGCTCCAGCGCCCGGCCCTGGTCATCCAGGG
CGAAGGGCTCCTGGCCATAGGGGAAGTCGATGGCCGGAGTGATGGTTTTCTTGTTGTCCG
GGTAGGTGATCTTGTAGCTGTGGCTGAACACCAGCGCCTGGCCATTGGACAGGCCCAGCA
CCACCAGCGGGTTACCCGGCTGATCGGCACCGATCGAGGTCACCTGGGTGCCAGCCGGCA
CCGGCAGTTCGACGCGCTTGAGCTCGGCACCGCTCTTGGTGTCGAAGAACAGCGCCTGGC
CCTTGTCGGAAACCCGCATGCCGACCAGGTTCTGCTCTTCCAGGGCGATCATCAGCGGCT
TGCCGGCGTCCTGCTGCAGCCAGGTCGGCTCCAGGGCCTTCTTGCTGGTCAGGGTAGCGC
CCTGGAACAGCGGTACGACCACATAGGCCAGGTAGAAGAAGATCAGGGTAATGGCTGCCA
GCACGGCAAGCCCGCCCACCAGTACATACCAGCGGGTCAGGCGATCCTTGAGCGCACGCA
TGCGCCGCTTGCGTTGCAGTTCGGGCGTATTGAAGTCAATCCGCACGGGGGGAGAATTTT
GGGTCATGGTGGAGTTGGCCAGATCATTCATGCGCACACCCTAGCGGTCCCGTATGACAA
AAACATGACAATGCAGTGACGCAAAAAAGCCCGCCGCGCAGATACCCCTGGCAGCGGACT
CGCAATGAGTGGCGAGACCGGGACAAAACCCGCCCCCGCCGGTCCTTCAGTTACTTCTTC
GCAACGTTGCCGTTGTGATTCAGGCCCAGGTCAGCCAGGGCTTTATCAACCACTTTGGCT
GGCAGCGGGATGTAACCATCCTTCACCACCACTTGCTGGCCGGCTTGCGACAGCACCAGC
TTGACGAACTCGGCTTCCAGCGGGGCCAGAGGCTTGTTCGGCGCCTTGTTGACGTAAACG
TAGAGGAAGCGCGACAGCGGGTAGGTGCCGTTCAGGGCGTTGGCTTCGTTGTCTTCAACG
AAGGCACCGCCTTCTTTCTTGGCCAGGGCTACAGTCTTGACGCTGGCGGTTTTGTAGCCG
ATGCCCGAGTAACCGATGCCGTTCAGCGAGCTGCTGATCGACTGCACGACCGAAGCCGAG
CCAGGTTGTTCGTTGACGTTAGGCTTGAAGTCGCCTTTGCACAGGGCTTCTTCCTTGAAG
TAGCCGTAGGTGCCGGACACCGAGTTACGGCCGAACAGCTGCACTGGCTTGTTGGCCAGG
TCGCCGGTCACGCCCAGGTCACCCCAAGTTTTCACGTCGGCCTTGGCGCCGCACAGGCGG
GTCGAAGAGAAGATTGCATCGACCTGGGCCATGGTCAGGCCTTTGATCGGGTTGTCCTTG
TGTACGAATACGGCCAGGGCGTCGACGGCAACCGGGATGGCGGTTGGCTTGTAGCCGTAC
TTCTGTTCGAAGGCCTGCAGCTCGACGTCCTTCATCTTGCGGCTCATCGGGCCGAGGTTG
GCGGTGCCTTCAGTCAGCGCGGGTGGCGCGGTGGAGGAGCCGGCAGCCTGAATCTGGATG
TTGACGTTCGGATATTCCTTTTTGTAGGCCTCGGCCCACAGGGTCATGAGGTTGGCCAGG
GTATCGGAACCGACGCTGGAGAGGTTGCCCGACACACCGGTGGTCTTGGTGTAGGTCGGA
ATAGCAGGGTCAACAGCGGCAACCGCATTGGCGGTGGCAACGCCAGCGGCGACGAAAGTC
AGGGCCGCCATCAAACGCTTCAGTTTCATGCCTTGCTCCTAGCAGGAATTGGGGTGAGAT
GGATCGGGCCCAAGTATCTGCAGGCCGTATGACTACTCTATGAATCGAATGTGACAATTA
GATGAAAGGCCATCACCGGCGAGCGGTGATGGCCTTTTCAAAATGTTGCGAGGTTTGATT
TAGAGCGGTTTCAGCGCTTTTTCGCGGTCAGATAAATACCCACCAGCAGACCAATGGTGC
AGATACCAGCAACGTAATAAGCCGGCGCCATCGGGCTGAACTTGAGCATCGCGGTGACGG
CCATCGGCGTCAGGCCGCCGAAGATCGCGTAGGCCAGGTTGTAGGAAAACGACAGGCCAC
TGAACCGAACTACCGGCGGGAAGGCTTTAACCATGACGTACGGCACGGCGCCGACGATGC
CGACACACAAGCCGGTCAAGGCATACAACGGGAACAGCCACTCGGGGTGGGTAGGCAGCG
TGTGATAAAAGGTCCAGGAGGTCACCAGCAGCGCCAGGCTGCCAACAATGAACACCCGCC
CGGCGCCAAAACGGTCGGCCAGCGCGCCGGTGCCGATGCAACCGAGGCTGAGCAGGACGA
TGGCCAGGCTGTTGGCCTTCAGCGAATCGGTCGGACTGACCTGATAAAGGCTCTGCAGCA
GCGCCGGGGTCATCAGGATCACCACGACAATGCCGGCCGACAGCAGCCAGGTCAGCAGCA
TCGACAGCACGATGGCGCCACGGTGGTCGCGCAATACCGCGCGCAGCGGCACTTCTTCGG
CCAGCGCCTTGCGCGCCTGCATCTCGGCAAACACCGGGGTTTCGTGCAGCCAGCGGCGCA
GATAGACCGCGAACAAGCCAAACACGCCGCCGAGCAGGAACGGAATACGCCAGGCGTAAT
CGGCCACTTCCTGCTGGCTGTAAACCGTGTTGATCAGCGTCGCCACCAGCGAACCGAGCA
GAATCCCGGCAGTCAGCCCCGCCGTCAGCGTGCCGCAAGCGTACCCGGTGTTGCGCGCCG
GCACGTGCTCGGAGACGAACACCCAGGCGCCCGGCACTTCACCGCCAATCGCCGCGCCCT
GGATCACCCGCATCACCAGCAACAGGATCGGAGCCCACAGGCCGATCTGCGCATAGGTCG
GCAGCAAGCCCATGATCAGGGTCGGCACCGCCATCATGAAGATGCTCAGGGTGAACATCT
TCTTGCGCCCCAGCAGGTCGCCGAAGTGGGCCATGACGATGCCGCCCAGCGGCCGCGCCA
GGTAGCCGGCGGCAAAGATGCCAAACGTTTGCATCAAACGCAGCCATTCAGGCATTTCGG
CGGGAAAGAACAGCTTGCCGACCACCGTGGCGAAGAACACGAAGATGATGAAATCGTAGA
ACTCCAGCGCACCGCCCAGGGCGGAAAGCGACAAGGTCTTGTAGTCACTGCGGGTCAGCG
GCCTCGAAGGCTGCGCGATACTGCCGGGCACGGAGGTCATAGGTCTCTCTTGTTTGGCAT
TTCTTATTGGGGGTGCAGGCCGCCTGGCACGCGGGTTTGGGCCTGGGCAGCCTGGAAAGA
TAGCAAATTGGCAGAAAAAGCACATAGCAGTACAAATTCAATACAAGTATTCATGACTGC
ATGGTCGTCGCTGCGCTTTCGGCTCTATATACTGGCCGCTTGTAGGAAAGGGTTGCGCCT
TCTGAAGGATGTTGTGCGAAAACGCCGCTAGGTATGCTTAGTCGGTTTCGCAGAGTTTCC
CTTCGCCGCCTGGCAAAGCGAAAGCAGCGTAGAATAGTTGTGCTGAATCGTTTTTCGAGG
CGTCTGTCATAGCGCCAACCAACGAAGCGTCATGGGTCAGAGGCACCCCCGGCATGATTG
AACTCGAACAAGAAGATCCTATCCCGCAAGGCGACCTGGCCTTGCAGATCACCGCATTGC
CCCGTGAAACCAACGGTTTCGGCGATATCTTCGGCGGCTGGCTGGTCGCCCAGATGGACC
TGGCCGGTACCGCCATGGCCAGTCGCGTTGCCGGTGGCCGGGTAGCTACCGTGGCCATCG
ATCGCATGGCATTCCTGGTGCCGGTGGCAGTCGGCGCGCAATTGTCCTTCTATACCCAGA
CCCTGGAAATCGGCCGCAGCTCGATCCAGATGATGGTCGAGGTGTGGAGCGACGACCCGC
TGTCCAGCGAGTGGCGCAAGGTGACCGAAGCGGTATTCGTGTTCGTCGCCATCGACGGCA
GCGGGCGCACCCGCTCGGTTCCTCCTCGTCGCTGAGACCGCTGCGCGGTAAACTCGAAGG
TATGCAAGCGGTCCAAGGCCGTACGGCAAACCTACGAGATAAAGCGCATGTCCACACCCA
AGGTCGAATCCGAAAAGCACGGCGAGCTCAATTGCTGGCGCATCACCAGCGACACGGCTG
AATTGCTGGTCGCCCAGCAAGGCGCGCAGGTGCTCAGCTATCAGCGGCTCGGCGAGCCAC
CTTTGCTGTGGCTCAGCGAACAGGCCATCTTCAGGCAGGGCAAGTCCGTGCGCGCCGGGG
TTCCGGTGTGCTGGCCCTGGTTTGGCATTTTCAAGCGCAACCCCGATGCCGTGCAGGCCA
TGTATCGCGCTGAAGACGGCCCGGCCCATGGCCTGGTGCGCGGTCGTGACTGGCAATTGC
TGGGCATCGCCGTGAAGGACGGCAATGTAACAGTCGAATTCACCCTACCAGAGGCCAAAG
GCGACCTGCCCGGCTGGCCACACATCGTTGAGCTCAAGCTGACCATCGTCATGGGCGAAC
AGCTGAGCATCACCCTCTCCAGCTATAACCTCGACAACGTCCCGGTCACCCTCAGCCAGG
CGCTGCACAGCTACTTCGCGGTCAGCGATGTGCGCGAGGTCCAGGTCGAAGGTGTCGATG
GTCTGAACTACATCGAAACCCTGGCCAACTGGGAGCAGCGCCAGCAGCAAGGCGCGCTGG
GCTTTGCCGGTGAAACCGACCGCATTTATCTGCAGGCGCCCGAGCAACTGAGCATCGTCG
ACCCGGCCTGGAACCGTCGCGTGGTGATAACGGCCCAGGGTTCGCGTACGGCAGTGATCT
GGAACCCCTGGACCGAGCGTGCCGCTGAGTTGCCGGATATGGCCGACGATGGCTGGCAGC
GCATGCTCTGCATCGAGACCGCGAACGTGTGGGAAGATGTGGTGACACTGGCGCCTGGGG
CAACCCATTCGCTGAGTCTGAAAATCGATAGCGAACAGCTGTAGATCACTATCGCGAGGC
AAGCCCGCTCCCACAGTATCCGGTGGGAGCAAGCTTGCCCCGCGATCATTCAAAGATCGG
CGTCTTCCACCACCCGCACCTTGGCTGCATCCATTGCATAGGCCGCATCCGCCAGGTCAT
TGCTGACCGTCTCCACCTTCAACGTACCGTTGACCCACAGCGGCGTGTAGATATCGTCGA
GCTTCAAGCCCTTGGGATAGCGCACCAGCACCAGCTGGTTCGGTGGTGGCGGCGGCACGT
GGATGCAGGCGCCCGGGTAAGGCACCAGGAAGAACAACGTGCTGTTGCCCTTGGCGTCGG
TTTCCAGCGGCACCGGATACCCGCCCAGGCGGATGTGCTTGCCATTCATGGCGGCCACGG
TCTTGGTCGAATACATCACCGCCGGCAAGCCTTTGCTCTGCTTGAGGCCACCCTTTTCGC
TGAAGGTGCCCATGGCTTCCGGGGAGTTGTGGTCGATTTCGGGCATCTGCTCGAGGGCTT
TCTGGTCCGACTTGGGCATCAGCTCCAGCCAGTCGGTTTCCGGCAACTCAGCCCGGGCCA
GGCCGCTCAGCAGTAATAGAGAAAGCAGTAATACACGGCGCATGAAAAAGCTCGGCAACG
AAGGAATTCGGTGCCGAGCATTCTAGCCTGCCGTCAGCTCTTTTTGACGACCAGCCCGTA
GATCACCAACAGGATAATCGCGCCCACCAGCGCGCCGAGGAAACCTGCACCCTCTCCAGC
CTGATAGATGCCCAGCGCCTGGCCGCCGTAGGTCGCGGCGAGCGAACCGGCAATGCCCAG
CAGAATGGTCATGATCCAGCCCATGCTGTCGTCGCCAGGCTTTAGAAAGCGTGCCAGCAG
ACCGACGATCAGGCCGATGAAGATGGTTCCGATGATACCCATGGCAATCCCTCTGAGTTG
AATGGCGCATGCCAAAGCCTAGTCAGCGCTTTGGCATCCTGCCATCAGAGGGACAGCGGG
GCGGGAAGGTTCCCTTCAGCCCTTGATCAGGGCTTCGACTTGCTGGATTTTTTGCTCCAG
GGTCGTCAGGTCGTCGCAGCGCAGAGTGGCGTGGCCAACCTTGCGACCGACCTTGAAGGC
CTTGCCGTAGTGGTGCAGGTGGCATTCGTCGATGGCGATCACCTGGTCGACTGCCGGCAC
TTCGCCGATGAAGTTGAGCATGGCGCTTTCGCCGACCTTGGCGGTCGAACCCAGCGGCAG
GCCGGCAACGGCGCGCAGGTGGTTCTCGAACTGGCTGCACTCGGCGCCTTCGATGGTCCA
GTGCCCGGAATTGTGCACCCGCGGGGCGATCTCGTTGGCTTTAAGGCCGCCATCGACTTC
GAAGAACTCGAAGGCCAGCACACCGACGTAGTCGAGCTGCTTGAGCACGCGACCGGCGTA
GTCTTCGGCCAGGCCCTGCAGCAGGTGGTCTTCGCTGGCCACCGACAAACGCAGGATGCC
GTTCTCGTGGGTGTTGTGCACCAGCGGGTAGAAGCGGGTTTCGCCATCGCGTGCACGCAC
GGCGATCAGCGACACTTCGCCGGTGAACGGCACGAAGCCTTCGAGCAGGCACGGCACGCT
GCCCAGTTCGGCGAAAGTACCCACAACATCTGCGGCAGTTCGCAGCACTTTCTGACCTTT
GCCGTCATAACCAAGGGTGCGGGTCTTGAGCACGGCAGGCAGGCCGATGCTGGCAACGGC
GGCCTCCAGGTCGGCTTGCGACTGGATATCGGCGAAGGCCGGGGTGGGAATGCCCAGGTC
CTTGAACATGCTCTTTTCGAACCAGCGATCGCGGGCGATACGCAGCGACTCGGCGCTCGG
GTAGACCGGCACGAACTGCGAAAGGAAGGCCACTGTTTCTGCCGGGACGCTTTCGAACTC
GAAGGTCACCAGGTCAACTTCGTCGGCCAACTGCCGCAGGTGGTCCTGGTCACCGTAATC
GGCGCGCAGGTGCTCGCCCAGGGGCGCTGCGCAGGCGTCCGGAGCCGGGTCGAGGAAAGC
GAAGTTCATGCCCAGCGGAGTACCTGCCAGGGCCAACATGCGGCCCAGCTGGCCGCCACC
GATTACACCGATTTTCATGCTTTTGACCTCAAGCCTGGCGCGGATCTGGATTGTCCAGAA
CGTTGTCTGTCTGCTCAGCGCGGAACTGTTTGAGCACAGTGTGGAACTGCGGGTGCTTGG
CGCCGAGGATGCTCGCCGAGAGCAGCGCGGCGTTGATCGCGCCAGCCTTGCCGATCGCCA
GGGTGGCAACCGGAATGCCGGCCGGCATCTGCACGATCGACAGCAGCGAATCGACACCCG
AGAGCATCGACGACTGCACCGGTACGCCCAGCACCGGCAGGTGGGTCTTGGCCGCGCACA
TGCCTGGCAGGTGGGCAGCGCCACCGGCGCCGGCGATGATCACCTCGATGCCACGGCCTT
CGGCCTCTTCGGCATACTGGAACAGCAGGTCCGGGGTACGGTGGGCAGAGACCACCTTGA
CCTCGTAGGGAATGCCGAGTTTTTCCAGCATATCGGCGGTGTGGCTAAGGGTGGACCAAT
CGGACTTGGAGCCCATGATCACGCCAACCAGTGCACTCATCGTCGAGCCTCTTCTCTTGG
GCGCCCGCAGGCGCGTCAAAAAACAACAAGCCACGCGGGGACAACCGGCGTGGCTTGTTA
TACGAATTAGGGCCGGGTGAAACCGACCGAAGGCCGCGCAGTATATCGCAAAGCGGTGCG
CTTAATGCACTCCGACGACCAACTGTCGGCCTTATTTTTCGGGGCTTTGGCTGACTTTCG
GGTCAAGCCGGCGTCGCCGGCCCACCCTCCAGCTTGCGCCACAGCAGGCGCACGTTGGCC
TTGCGCACCAGGGCGCAGCGATACAGGCGGATTTCCAGCGGTACGTGCCACTGGCTACCG
CCGCAAATCACCAGCTCACCGCGTTCAAGTTCGGCCCGCGCCGACAGCCTCGGCACCCAG
GCGATGCCCAGGCCTTCGAGGGCCATGCTCTTGAGGCTGTCGGCCATCGCCGTTTCATAG
ACAGTGGTAAAGCGCAGGTTGCGCTGGCGCAGCAGCAGATTGACCGAACGCCCAAGGAAC
GCCCCGGCGCTATAGGCCAGTAGCGGCACGCTGCCCTCGCCTTCCAGGTCGAACAGCGGC
TTGCCGTCGGCATCGGCGGCGCACACGGGCAGCATTTCAGTGTGACCCAGGTGCAACGAG
GGGAAGATTTCCGCATCCATCTGCAAGGCGGCATCGGGGTCGTAGAACGCCAGCATCAGA
TCACAACCGCCTTCGCGCAGGGCATGCACAGCGTCGCCGACGTTGGTCGCGACCAAACGC
GTGGCGATGTTCAGGCCGTCGTTGCGCAACTGCGCGATCCAGCGCGGAAAGAACCCCAGC
GCCAGCGAGTGTGCCGCCGACACCTGGATCACCTCGCCCTGCCCGCCTTCCAGGTGATGC
AGATGGCGCAGCACCTCGCCCAGCTGATCGACCACCGTACGCGCCGTCACCAAAAACAAT
TGCCCCGCCGCCGTCAGCTCGATCGGCGTGCGCGAGCGGTTGACCAGGGTCAGCCCCAAT
GCCGCTTCCAGGCTGCGAATGCGTCGGCTGAAGGCCGGCTGGGTGACAAAGCGGCGCTCG
GCGGCCTGGGAAAAGCTGCGGGTGGCGGCCAGGGCACTGAAATCTTCCAGCCATTTGCTC
TCAAGGTTCATGGGCTCTCCAGGCATGCACCAAAATTGAACACGCTCGATCGGCAGTTGG
CGTCACATCAACCCGTATGCCGTTTGTGCATAGGTTAGCGTGCAACAGCATTGGCCGCAA
AATCGGCGCGGGCCTAGGATTGACGCCATTCCGGCATGTGCCGGGTCAAAATCGAGATGA
TATCCATCATGTCCGCTGCTGCATCGTTCCGTGTCGAAAAAGATCTGCTTGGCACCCTCG
AAGTTCCTGCCGATGCCTACTACGGTATCCAGACTCTGCGTGCTGCCAACAACTTCCACC
TCTCCGGCGTTCCGCTGTCGCACTACCCTAAACTGGTTGTGGCCCTGGCCATGGTCAAAC
AGGCTGCTGCTGACGCCAACCGCGAGCTGGGTCACCTGAGCGATGCCAAGCACGCTGCCA
TCAGCGAGGCTTGCGCCCGTCTGATCCGCGGCGACTACCACGAGCAGTTCGTGGTCGACA
TGATTCAAGGCGGTGCTGGTACTTCTACCAACATGAACGCCAACGAAGTGATCGCCAACA
TCGCGCTGGAGGCCATGGGCCACCAGAAGGGCGAGTACAAGTACCTGCACCCGAACAACG
ACGTGAACATGGCGCAGTCGACCAACGACGCCTACCCGACTGCGATCCGCCTGGGTCTGC
TGCTGGGTCACGACGCCCTGCTGGCCAGCCTCGACAGCCTGATCCAGGCCTTCGCTGCCA
AAGGCCAGGAATTCGACCACGTACTGAAGATGGGCCGTACCCAGCTGCAGGACGCCGTGC
CGATGACCCTGGGCCAGGAATTCCGCGCCTTCGCCACCACCATGACCGAAGACCTCAACC
GTCTGCGTTCGCTGGCGCCAGAGCTGCTGACTGAAATCAACCTGGGTGGTACCGCCATCG
GTACCGGCATCAACGCCGACCCTGGCTACCAGCTCCTGGCCGTTCAGCGCCTGGCCACTA
TCAGCGGCCAGCCGCTGGTCCCGGCTGCCGACCTGATCGAAGCCACCTCGGACATGGGCG
CCTTCGTCCTGTTCTCGGGCATGCTCAAGCGCACCGCGGTCAAGCTGTCGAAGATCTGCA
ACGACCTGCGCCTGCTGTCCAGCGGCCCACGTACCGGCATCAACGAAATCAACCTGCCAG
CGCGTCAGCCAGGCAGCTCGATCATGCCAGGCAAGGTCAACCCGGTAATCCCGGAAGCGG
TCAACCAGGTGGCCTTCGCCATCATGGGTAACGACCTGGCCCTGACCGTCGCCGCCGAAG
GTGGCCAGCTGCAGCTGAACGTCATGGAGCCGCTGATCGCCTACAAGATCTTCGACTCGA
TCCGCCTGCTGCAACGCGCCATGGACATGCTGCGCGAGCACTGCATCGTCGGCATCACCG
CCAACGAACAGCGCTGCCGTGAACTGGTCGAGCACTCGATCGGCCTGGTCACCGCCCTGA
ACCCGTACATCGGCTACGAAAACGCCACCCGTATCGCTGCCATCGCCCTGGAAAGTGGCC
GTGGCGTGCTGGAGCTGGTCCGCGAGGAAGGCCTGCTGGACGAAGAGATGCTCAACGACA
TCCTGCGTCCGGAAAACATGATTGCTCCGCGTCTGGTGCCGCTCAAGGCGTAACCGATGC
TGTAACACGCTCACCAGGTCGAGGGACTAGACACCTCTCACCTTTTGAGGGCCCAGGGAT
CATTCCCCGGGCCCTTTTTTTATGCCCTTTCAGAGGGCATATCCGCCACGCCAAGGCAGA
CGCGCGGCGCTCGCATCGGTATAGTGCCCGCCCTCTTGCGTGCCAGCCCCCTGGCGCTAC
ACGCAGCAAAGTCATCAAAAGCGAGGAACACTCCATGCTTGAAGTCATCAACGACTTCCT
CTCGGGCAAGGTACTGATCGTGCTCATTGTCGGTCTGGGCAGTTACTTCACGATCCGCTC
GCGTTTCGTTCAGTTGCGGTACTTCACCCACATGTTCGCGGTGTTTCGCGACAGCCTGCG
CAGCAGCAGCGAGCAACTGAGCTCGTTCCAGGCGCTGATGCTCAGCCTGGCCGGCCGGGT
CGGTGCCGGTAACATTGCCGGGGTCGGTATCGCCGTGACCCTTGGCGGCCCCGGTGCGGT
GTTCTGGATGTGGGTGACCGCGCTGGTCGGCATGTCCAGCAGCTTCATCGAATGCACCCT
CGGCCAGCTGTACAAGCGTTGCGACAGCGAAGGCCAGTACCGCGGCGGCCCGTCGTATTA
CATCGAGCACGGCCTGGGCAAACGCTGGCTGGGCATGGTCATGGCCTTCCTGCTGCTGGT
GACCTTCGGTTTCGCCTTCAACGGCCTGCAAGCCCACGCCGTGACCCACTCGCTGAACAA
CGCCTTCCAGTTCGACACCACCTACACCGGCATCGCCCTGGCGGTGCTGCTGGGCCTGGT
GTTCATCGGCGGCATCAAGCGCATCGCCGCCGTCGCCGACCTGCTGGTACCGGTCAAGAC
CCTGGCCTACATCGCCGTGACCCTGTACGTGATCGTGCTGCAGTTCGACCAGGTGCCGGA
CATGCTGATGACCATCGTCAAGAGCGCCTTCGGCCTCGATCAGGCCTTCGGTGGCCTGGT
TGGCAGCGCCATCATCATGGGCGTCAAACGTGGCGTGTTCGCCAACGAAGCCGGCCTTGG
CAGCGCACCCAACGTCGCCGCCGTGGCCGAAGTCGACCACCCGATTGCCCAGGGCGTGGT
CCAGGCGTTCTCGGTGTTCCTCGACACCTTCATTATCTGCACCTGCACCGCCTTGCTGAT
CCTGCTGTCGGGCTTCTACACCCCGGGCTTCGAAGGCGACGGCATTGCCCTGACCCAGAA
TTCGCTGGCTGCGGTGGTCGGTGACTGGGGGCGGATTTTCATCAGCGTCGCCCTGGCGCT
GTTTGTGTTCACCTCGATCCTCTACAACTACTACCTGGGCGAGAGCAACCTGCGCTTTCT
GGTCGGTGACAACCGCAAAGCCCTGATCGGCTACCGCGCCCTGGTGTTGCTGCTGATCTT
CTGGGGCGCGGTGCAGAACCTGGGCACGGTGTTCGCCTTCGCCGACATCACCATGACCTG
CCTGGCCTTCGTCAACCTGATCGCCCTGGCCCTGCTGTTCAAGGTGGCCATGCGCGTACT
GCGCGATTACGACGACCAGCGCGCAGCCGGGATAAAAACGCCGGTGTTCGATTCGGCCAA
GTTCGCCGACCTCGACCTGGATACCAACGCCTGGCCTGCCAAGGTCGAAGACACCAAGCG
CTGACAGCCAGCCCGGTGTTCGCGTACTGTGGTCGGCTTAACCCAAGCCGACCACGGAGA
CAGGCGAATGGCAATTGCGCAACCGGCCCGCAACATCATGGTGCTGTACACCGGCGGCAC
CATCGGCATGCAAGCCAGCGCCAACGGCCTGGCTCCGGCGTCCGGCTTCGAACAGCGGAT
GCGCGCGCAACTGGCCGGCCAGGCCGGCATTCCCACCTGGCAGTTCCGTGAACTGCTGCC
GCTGATCGACAGCGCCAACATGACCCCGCAGTACTGGCAGCGCCTGCGTGCGGCGATCAT
CGACGCCGTCGACAGCCAAGGTTGCGATGCCGTGCTGGTGCTGCATGGCACCGATACCCT
GGCCTACAGCGCCGCCGCCATGAGCTTTCAACTGCTGGGCTTGCAGGCCCCAGTGCTGTT
CACCGGCTCGATGCTGCCGGCCGGGGTCGCCGACAGCGATGCCTGGGAGAACCTCACCGG
CGCATTGCAGGCCTTGGCCACCGGCGTCGCGCCGGGTGTGCAGCTGTATTTTCACGGAGA
GTTGCTAGCCCCGCACCGTACCGCCAAGGTCCGCAGCTTTGGCCGGCATCCGTTCGTTAC
CCTCAAGCGCTTTGCCGGCGCTGGCGCAACGATGCCCGGGCCTGCAGCGCTCGATTATCG
CCAGCCCAAGCAAGTCGCCAATGTCGCCGTGCTGCCTCTGGTGCCGGGGATCGGCGCGCC
AATGGTGCAGGCCGCGCTCGCCAGCGGTGCCCAGGGCTTGATCCTGGAATGCTTTGGCAG
TGGCACCGGCCCTTCCGACAACCCCGACTTTCTCGCCGCCCTGGCCGAGGCTCAGGCAAG
CGGTGTGGTCGTGGTCGCCATCACCCAGTGCCATGAAGGCGGGGTCGAACTGGATGTCTA
TGAGGCCGGCAGCCGCTTGCGTCAGGCCGGCGTGCTGTCGGGTGGCGGCATGACCCGTGA
AGCGTTGTTTGGCAAGTTGCAGTTGCTGCTGGGCAGCGGCTTGCCGGTTGGCGAGGTAAG
GTACCTGGTGGAGCAGGACCTTTGCGGGGAATTGCTGTAAGCGGCTCAAGGCATACAAAT
TGCTCGATTTGCTCGGCCAACCTGTCGAAAGAAGCCGAGCATGCTCCATTCACACCTCAC
CACCCTCAACGCTGTATCGCTGGTTCTGCAAGCCTTTCAAGGCCAGGGCCCCGGCGCTGA
AGCGCTGCTGGCCGGCAGCGGCATCAGCCCGGCAGACCTGGGCCGCGCCGACTCGCGCAT
CACCACCCGCCAAGAGATGCTGGTGTGTGCCAATGCGGTGGCCCGACGCCGCGAAGTAGG
CCTGGAGCTGGGCCGGCGCATGCATGTTTCCTGCTACGGCATGCTCGGTTACGCCCTGCT
CTCCAGTGCCACCTTAGGTGACGCTTTGCGCCTGGCGATGCAGTACCCGGCGCTACTGGG
AACACTTTTTCAGCTGCGTCTGGTCGAGGATGGCGAGCGGGTCTGGTTCAGCGCCAGCGA
TTATCGCGAAGACCCGCAATTGGCTGCATTCAACGCCGAGTTCTGTCTGACCTCGCTGAA
AGTCATCTGCGACGACCTGCTTGGCCAGCCATTGCCGCTGACGGCTGCACGCTTCGCCCA
CCCAATGCCGGATTACCATGCACTGTACGGCGACAGCTTTGCCTGCCCATTGCGATTCGA
GGCCACCGACAATGCCTTCGCCTTCGCCCGCACATGGCTGGACCAGCCCCTGCCGCTGGC
CGACCAGATCACTCACCAGGCCATGAGCGAGCGCTGCCGGCGGCTTAACCTGGAGTTCAC
CGGCCGCCAGGCCTGGCTCGGGCGGATCCGCCAACTGCTGCTCGAACAACTCGATGCGGC
GCCCGGCCTCGAGGGCCTGGCGCGGCAAATGAACTGCTCGTCGCGCACCTTGCGCCGGCA
CCTGCAAGAGCTGGGCAGCAGTTATCAACAGCTGCTCGATGAACTGCGTTTCGAGCGCGC
CAAGCAACTGTTGGCCGAAGATCAGTTGCCCATCTACCGCATCGCCGAACTACTCGGCTT
CAGCGAGACCGCCAGCTTTCGCCACGCCTTCATGCGCTGGAGCGGGGTGGCGCCGAGTCA
CTTCCGCGCCTGAACATCGCGCTTGCACCGCCGGGGGGCGAAATCCGGACAGTCAGGTTG
GCCATATCGATCCCCTTTTGGCCGTTTCCGTCGTTCTGCAGCAGGCCCGTGCCACCAACA
ATGGAGCGACGCCAGTGACCCGGAGAACAACAACATGCTGACGATCTATTCCGATGACCA
CCGCCTGCACCACGGCCGCTGCGAGCTGATCGACGGGCAACTGATGCCCTGCTTCGAAAT
GCCCTCGCGCGCCGACCATGTCCTGGATCGGGTAAAGACCCGTGAACTGGGGGCCATCAA
GGGCCCTGCCGATTTTGGCCGCGCGCCCTTGCTGCGGGTGCACAGCGCCGATTACCTGAA
TTTCTTCGAAGGCGCCTGGCAGCGCTGGACCCAACTGGGCCACGAAGGCGACCTGCTGCC
CTTCACCTGGCCGGCGCGCACCCTGCGCAGCGTAAAACCCAGCGGCCTGCATGGCGAGCT
TGGCTACTACAGCTTCGACGCCGGCGCGCCCATCACCGCGGGTACCTGGCAAGCGGCCTA
CAGCGCCGCACAAGTGGCCCTTACCGCCCAGGCGGCAATCCAGACCGGCGCCCACAGCGC
CTTCGCCCTCTGCCGGCCACCCGGGCACCACGCCGCCAGCGACGTCATGGGGGGTTATTG
CTACCTGAACAACGCCGCCATCGCCGCCCAGGCGTTCCTCGACCAGGGCCGGCGCAAGGT
GGCTATCCTCGATGTCGACTACCACCACGGCAACGGCACCCAGGAAATCTTCTACCAGCG
CAGCGATGTGTTCTTCGCCTCGATCCATGGTGATCCGCAGGCCGAATTCCCGTTCTTTCT
CGGCTATGCCGACGAGCGCGGCGAAGGCGAGGGTCTGGGCTACAACGTCAACTACCCGCT
GCCAGCCGGCAGTGACTGGCCGACCTGGAGCAAGGCCCTGGACGAGGCCTGTGAGCGCAT
CGCCGCCTACGGCCCGGACGTGCTGGTAATTTCCTTGGGCGTGGATACCTTCAAGGACGA
TCCGATTTCCCAGTTCAAGCTCGACAGCCCCGACTACCTGCAGATGGGCGAACGCATTGC
CCGCCTCGGCAAGCCGACGCTGTTCGTCATGGAAGGCGGTTATGCGGTCGAGGAAATCGG
CATCAACGCGGTGAACGTACTCGAAGGTTTCGAACGCGCCCAACAGGAAGCTCAAGCATG
ACCCGACTCCAGCGCCTGCTCGCCCCGCTGCTGTGCAGCACCCTGCTCGCCGGTAGCCTG
CAAGCTGCCGAACAACGCACCCTGCGGGTCTACAACTGGTTCGACTACATCACCCCGCAA
ACCCTGGTGGACTTCCAGAAAGACAGCCAGGTCAAACTCATCTACGACATCTTCGACACC
AACGAAGCCCTGGAAGCCAAGCTGTTGACCGGCAACTCCGGCTACGACGTGGTGGTGCCG
TCCAACGTGTTCCTGGCCAAGCAGATCGAAGCCGGGGTGTTCCAGCCCCTGGACCGCAGC
AAGTTGCCGAACTGGCAGCACCTGGACCCGAAACTGATGAAGCTGATCGAGGCCAACGAC
CCCGGCAACCAGTTCGCCGTGCCCTACATGTACGGCACCGTGCTGATCGGCTTCAACCCG
GCCAAGGTCAAGGCGGCGCTGGGCGACAACGCCCCGGTCGACAGCTGGGACCTGATCTTC
AAGGAGGAGAACATCGCCAAGCTCAAGCAGTGCGGCGTGGCCTTGCTTGATTCACCCTCT
GAAATCCTGCCACTGGCCCTGCAGTACCTCGGCCTGCCACCGAACAGCACGAAACCTGCG
GATTACAAAAAGGCCGAAGAGCTACTGCTGAAAATCCGCCCGCACGTCACCTACTTCCAT
TCCTCCAAATACATGGCGGATATTGCCAATGGCGACATCTGCGTAGCGGTCGGCTACTCC
GGCAGCTTCTCCCAGGCCGCCAACCGCGCCAGCGAGGCGAAGAACGGCGTGGTCGTCGAC
ATGCGTCTGCCCAAGGAAGGTGCGCCAATCTGGTTCGACATGCTGGCAATCCCCAAAGGC
GCGGCCAACCCGGAAGATGCCTACACCTTCATCAACTACCTGCTGCAGCCAAAGGTGATC
GCGCCGATCAGCGACTTTGTCGGTTACCCCAACCCGAACAAGGACGCCACCGAACGGGTT
GCCCCGGCCATCCGCAATAACCCCAACCTGTACCCCACCGAAGAAGCCATGGCCAAGCTC
TACACCCTCAAGCCACTACCGCGCGATGCCGAGCGAGCGCGCACCCGTGCCTGGACCAAG
ATCAAGGCCGGGACCTGACCATCACCGACGCCAGGCCCGCCGCAAGCGGGTCAGCGCGTC
GGCAGTAGCGGCTTCGTCGACAGCGGCGAAACCCAGTACCAGGCCGGCACGTTTATCCAC
AGGGACGGTCGAGTCAGGCAGCCAGAAATCGCTGAGGGCATTGAGTTCAACACCCACCGC
TTCGGCTCGGGCGATCAAATCCTGCTCACGGGCATAACTGTCGACCTCGACTTTCACATG
CAATCCAGCCGCAACCTCTGGCATCGAGCCGACGCCGCTAACGTCCATTGGCCAGCCCGC
TTTCAACGCATTACGCCGGCTCAAGGCAGCTCGGCGCATGCGCCGGATATGCCGTTGAAA
ATGCCCCTGGGCCATGAACTGGGCCATCACTGCCTGAGTGCCTATTTCAGAGTGGCGCAC
GGCCAGCGCCCGGCAGCGGGAAAACACCTGCACCAACTGCCTGGGCAGCACCAGGTAACC
CAGGCGCAGCGCCGGAAAGGCTATCTTGCCGAAGGTGCCGACATACAACACCCGCCCACT
GCGATCCAGCGCCGCCAGAGGTGCTAGCGGGTCGCCGCTGTAGCGGTACTCACCGTCGTA
GTCATCTTCGATGATCCAGCCGTCCTTGCGCTCGGCCCAGGCCAGCAACTGCAGACGACG
GGCCAGGCTCATGGTGACGCCGGTCGGATACTGGTGCGATGGCGTCACATAGCTGAGGCG
ACAATGTTCCACGGCATTGAGCGCAGCGCAGTCCAGGCCCTCATCGTCGACCGCCACGCC
TTGCACTTTTGCCCCGGTCAAGGCGAAGGCGTTTCCAGCAGCGCGGTAACCGGGGTTTTC
CACAGCCACCACTTCGCCAGGCTCCAATAACAGCTGTGCACAAAGGCTGATGGCCTGCTG
TGCGCCACTGGTGATCACAATTTGTTCAGCCGTGCAGGAAAGTCCACGAGATCGACGCAA
ATAGGTCGCGATCAATTGACGAAGTTGCGGCTCTCCAGCCGGGTCGCCATAGCCCAAAGC
AGCGCGATCGGGGTTGCGCCAGAAACCCGCCTGAAGCTTGGCCCAGACGTCGAAAGGGAA
CAAATCGAACGCCGGCAAACCGACGCGAAAAGCCCGTGGCGGACCACTTTTCGGTGGCGG
TAAATGGTGGCTTTCCAGACGGTTGCAAGGACCATTGTGGATAAGTTTGCTGGATGAATC
CACAGTGCTATTTGCTGTTTTTGTGGATAACCCTGTGGAAAAACCCAGGGATAACCCTGT
GGATATTTTTGTGGATAGTTTTGGCAGCTGGCTGACATAGGTGCCATCGCCGACCCGGCT
TTCGATATAGCCTTCGGCGTACAACTGGTCGTAGGCACGCACCACGCTGTTGCGCGACAC
CGACAGCGCCGCAGCCATATCACGGCTGGCCGGCAAGCGCGTGCCACTGCTCAGGCGACC
GTCCAGCACGCGCATGCGAAGCGCCTGGTAAAGCTGGCGGCTGAGCCCCTGGCGACGATC
AAGGACGATACCAGTCGGGTCGAACGGCAAGGTGAAGGGGCGCTCGCTCATGACAATGGA
CCTATGAAATTAGCTGGAAATGGCTCTTACCTTAGTCCAATAGCCTGCCTAGGATTGAGC
CATTCGCCAAGGACAATCCACATGTTCACACCTTCGAGCTACAAGGAAACCGACCTCGAG
CGTCTGCACCAGCAGATCGAGCAAACGCGCCTGGCCGTATTGGTCACCCACGGTGAACAG
GGCTTGCAGGCCAGTCACCTGCCGCTGCTGCTGGATCGCAAACAGGGCAGCAACGGCACC
CTGTACGGCCACTTCGCCCGCGCCAACAAGCAATGGCAGGATCTGGCCAACGGCGCCGAG
GCGCTGCTGGTGTTTGCCGGGCCCAATGCGTATGTCAGCGCCGGCTACTACCCCAGCAAG
GTCGACGATCCGCGCACGGTTCCGACCTGGAACTACGTGGCTGTGCACGCCTGGGGCAAG
GCTGTGGTTTTCCATGACGCCGAGCGTCTGCTGGAGATCGTCCGCCGCCTGAGTGATCAC
CACGAACAACGCCAGGCCAAACCCTGGTCGGTGGACGAAGCGCCTGCCGACTACATGGCC
GGCATGCTCAAGGCAATCGTCGGCTTCGCCCTGCCCATCGAGCGCCTGCAAGGCACACGC
AAACTCAGCCAGAACCGTTCGGCCATCGACATCGAAGGCGTGCGCACCGGCCTGGCCAAC
AACAACGACCCCCTGGACAACCAATTGGCCGCCCTGATGGGCCAACCTTGAAGGAACACA
CCTATGCCTAACGTCACCATCCGCCCTGTCACCGCCGACGATCACAGCGCCTGGCTACCG
CTGTGGCAGGCCTATCAGCAATTCTACGAAACCCGTATCGATGACGAGGTCAGCGCCGTG
GCCTGGGCGCGCATGCTCGACCCGGCCGAGCCGACCAACGCCGCCCTGGCCTGGGTCGAC
GGCAAGGCACTGGGCATGGTCCACTGGATCTATCACCGCTCCAACTGGAGCATCGAGAAC
TCCTGCTACCTGCAGGACCTCTACGTGCAAAGTGAGCAACGCGGCCTGGGTATCGGCCGC
CAGCTGATCGAATACGTCTACGCTACGGCAAAGGCGGCAGGTTGCGCCAAGGTGCACTGG
TTGACCCACGAAACCAACGCCACGGCCATCAGCCTGTACGAGCAGGTCGCCGAGCGGCCC
GGCTTCATCCAGTTTCGCAAACCGCTGTAAGCCAGAGGAGCCACCCCATGAGCAGCCCAT
TGCACTGGCATCCGGCCAAGCGCCCGCAACCTGCAACATTGACCGGGCGCTTCGTGCGCC
TGGAAAAACTCGACCCCAAGCGCGACACCGAAGACCTCTGGGAAGTGTTCCAGGGCTCCC
GGGCCGACCGCACACTGTGGGACTACCTGGCCTACGGTCCGTTCACCGAGCGCGAAGACT
TCGATCACTGGCTCGACACCAATGCCGCCAGCAGCGATCCGCTGTTCTACAGCGTCATTG
ACCTGGCCAGCGGCCAGACCCAGGGCATCCTCAGCCTGATGTCGATCGTGCCCGAACAGG
GCCGCATCGAGATTGGCCATATCGCCTTTGGTGCTGCCATGCAGCGCACACCTAAAGGCA
CCGAAGCGGTGTACCTGCTTGGCAAACTGGCGTTCGAGCTGGGCAACCGCCGCCTGGAAT
GGAAATGCAACAACGACAACGCCCGCTCCAAGCGCGCCGCGCTGCGCTTTGGCTTCACCT
TCGAGGGGGTGTTTCGCAAGCACATGGTGATCAAGGACCGAAACCGCGACACCGCCTGGT
TCTCGATTACCGATGATGAATGGCCGGCGATTGCGGCGGGGTTCGAACGTTGGTTGGCGG
CAGATAACCAGCGGCCCGAGGGACAGGTACAGACCTTGGAGGCGTGCCGGTAGGAGCAGG
CAAAAAAAGGGAGGCATACGCCCCCCAGAGGTTAACCGCTTGTAGATGAGGGCCTGAAAA
TCAGCCCTCGATCTCGATCAGGATCTCGCCCGGGTTGACCCGGTCGCCCTTGGCCACGTG
AATGGCGGTGACCTTGCCGGCGATTGCCGCCTGCACCTCGGTCTCCATCTTCATCGCCTC
GGTGATCAGCACCGGCTGGCCGGCCTTGACCGTATCGCCTTCCTTGACCAGCACATCGAC
GATGTTGCCCGGCATGGTGGTACTGACATGGCCAGGGGCGCTGGCCTGCTTGCGTTTACT
GCTGCCACCGCCGACAAATTCGTTGAGCGGCTCGAACACCACTTCTTCCGGCATGCCGTC
GATGGACAGGTAGAAGTGACGCTTGCCTTCGGCCTTGACGCCAACACCGGTGATATCCAC
CCGGTAGGTCTCGCCGTGCACGTCGATGACGAATTCGGTCGGCACGCCTTCGCCGCCGGC
CGAGGCCACGGCGCCGGCTTCCGGAATCGGCAGCAGCACTTCAGGGGTCAGGGTGCCGGC
CTCACGCTCTTCGAGGAACTTGCGCCCGATGTCCGGGAACATGGCGTAGGTCAGTACGTC
TTCTTCCGACTTGGCCAGGGCGCCGATGTCGTTGCGCAGCTTGGCCATTTCCGGCTTGAG
CAAATCGGCCGGGCGCACGTCGATGACTTCTTCGCTACCGATGGCCTGGCGCCGCAGATT
TTCGTCGACCACACCCGGAGCCTTGCCGTAACCGCCTTGCAGGTACAGCTTCACCTCGTT
GGTGATGGTCTTGTAGCGCTCGCCGGCGAGCACGTTGAAGAACGCCTGGGTACCGACGAT
CTGCGAGGTCGGGGTCACCAGTGGCGGGAAGCCGAGGTCTTCGCGCACCCGCGGGATTTC
CGCCAGCACTTCGTTCATGCGGTTGAGCGCGCCCTGCTCCTTAAGCTGGTTGGCCAGGTT
GGAAATCATCCCGCCCGGTACCTGGTTGACTTGCACACGGGTGTCGACGGCGGTGAATTC
GCTTTCGAACTGGTGGTACTTCTTGCGCACGGCATAGAAGTACAGGCCGATTTCCTGCAG
CAATTCCAGGCTCAGGCCGGTGTCGAACTCGCTGCCCTTGAGGGCCGCGACCATCGACTC
GGTGCCCGGGTGGCTAGTGCCCCAGGCGAAGCTGGAGATGGCGGTGTCGATATGGTCGGC
GCCGTTCTCGATCGCCTTGAGCTGGCACATGGCAGCCAGGCCGGCGGTGTCGTGGGAATG
GACGAACACCGGCAGCGACTGCTCGGCCTTCAGCGCCTTGACCAGCTCGCCGGTGGCGAA
GGGAGTCAGCAGGCCGGCCATGTCCTTGATTGCAACCGAGTCGCAACCCATGGCTTCCAT
CTGCTTGGCCTGGGCGACGAAGGCGTCGATGGTGTGCACCGGGCTGGTGGTGTAGGCAAT
AGTGCCCTGGGCGTGCTTGCCAGCGGCCTTGACCGCTTCGATGGCCACGCGCAGGTTACG
CACATCGTTCATGGCGTCGAAGATGCGGAACACGTCAATGCCGTTGACCGCCGCCTTGGC
GACGAAGGCTTTGACCACGTCATCGCTGTAGTGGCGGTAGCCCAGCAGGTTCTGCCCGCG
CAGGAGCATCTGCAGGCGGGTGTTGGGCAGTGCCGCACGCAGTTTGCGCAGGCGCTCCCA
AGGGTCTTCCTTGAGGAAGCGCACGCAGGCGTCGAAGGTCGCCCCGCCCCAGACTTCCAG
CGACCAGTAGCCGACCTTGTCGAGCTTGTCGCAGATCGGCAGCATGTCTTCGGTACGCAT
GCGGGTGGCCAGCAGGGACTGGTGGGCATCGCGCAGGATTGTGTCAGTGACAAAGATCTT
CTTGGACATTCTTATCTCCTCATAGCGGCAAGCTTCAAGCTACAAGCCGCAAGAAAAAGC
CGATCGGCTCTGACTTGTCGCTTGTAGCTAACAACTTGCAGCTGGCTTATTCATAAGCCC
GCATGTGCGGCGATGGCGGCGGCGATGGCCAGGGCCAGCTCTTCGGGTTTGCGCTTGATC
GAGTAGTTGGTCAGTTCCGGATGGCTTTCAACGAAGCTGGTATTGAACTGACCACTGCGA
AATTCCGGATTGCGCAGGATTTCCTGGTAATAGGCAGCCGTGGTCTTCACCCCCTGCACG
CGCATGTCGTCCAGAGCCCGCAGGCCGCGGTCCATGGCTTCTTCCCAGGTCAGCGCCCAG
ACCACCAGTTTCAGGCACATCGAGTCGTAGAACGGTGGAATGGTGTAGCCGGTATAGATC
GCCGTGTCGGTCCGCACGCCGGGGCCGCCGGGTGCGTAGTAACGGGTGATCTTACCGAAG
CTGGGCAGGAAGTTGTTCTTCGGGTCTTCAGCGTTGATGCGGAACTGCAGGGCAAAGCCG
CGGTGCTGGATGTCTTCCTGCTTGACCGACAGCGGCAGGCCGGAGGCAATACGGATCTGC
TCGCGAACAATGTCGATACCGGTGATTTCTTCGGTGATGGTGTGTTCCACCTGCACCCGG
GTGTTCATCTCCATGAAGTACACCTCGCCATCGGCGAGCAGGAACTCCACGGTACCGGCG
TTCTCGTAGCCCACGGCCTTGGCCGCACGCACCGACAGGTCGCCGATATAGGCGCGCTGT
TCGGGGGTCAGTTGCGGGCTCGGGGCGATTTCGATGAGCTTCTGGTTACGGCGCTGGATC
GAGCAGTCGCGCTCGAACAGGTGGACGACGTTACCGAAGCTGTCACCGAGGATTTGCGCC
TCGATGTGTTTCGGGTTGACGATGCATTTTTCCAGGAACACTTCCGCAGAACCGAAGGCC
TTGGTCGCTTCGGAGATTACCCGCGGGAAGGCTTGCTCCAGCTCTTCACGGCTGTTGCAG
CGGCGAATACCGCGGCCGCCACCGCCGGAAGTGGCCTTGAGCATCACCGGGTAACCGATG
CGGTCGCCTTCGAGCAGCGCTTCGTGGATATCGGCGACGTTGCCTTCAGTGCCCGGGGTC
ACCGGCACACCGGCCTTGATCATGCTGCGGCGAGCTTCGGTCTTGTCACCCATACGGCGA
ATGACTTCAGCCGCCGGGCCTATGAATTTGATACCGCGTTCGGCACAGATGTCCGCAAGT
TCAGCGTTCTCAGACAGAAAACCATAACCGGGATGCAGCGCATCACAACCGGTTTCCACG
GCCAGGTTCACCAGCTTGCGCGGGTTCAGGTAGCCGGCCAGGGGCTCGGCACCAATGCTG
TGGGCCTCGTCGGCACGTTTGACGTGCAAGGCATGGCGGTCGGCGTCGGAGTAGATCGCC
ACGGAACGGATGCCCATCTCGGCGCAGGCACGCACGATTCGAACAGCAATTTCACCGCGG
TTGGCGATCAGGATCTTTTTTATCACTGGAGTATTCCCAAGGCCGCTAGAACAAACGAGC
CGGCAAGGCCGGTCGGCGCGTGACCAATCGTCGCTGGCCAGTCGCATCTTTACCCTAGCG
CTGTCTCTGGATAAACAAAAATCAATATTTATTAGGGTGTGCATAAGCAAAAGCTTATAG
TGCTGTTACAAGGTTTTGCCGGGGCTTGAGAAAAATGCGTAAGTCATTGATGCGTATGAC
ATTGCGTCAACTTCAGATCTTCAATGAGGTCTGTGATTTGCGTTCCTACAGCCGGGCGGC
CGAGGAGATGAACCTGACGCAACCCGCCGTTAGTCTACAGATCCGCCAATTGGAAGAACT
GGTCGGCCAGCCGCTGTTCGAGTATGTCGGCAAGAAGCTCTACCTGACCGAAGCCGCTGA
AGCGCTGCAACGCGCCAGCCGCGATATCTTCGGGCGCCTGGAGAGCCTCGACATGCAGCT
CTCCGACATGCAGGGCTCGCTGCAGGGGCAATTGAAGCTGGCGGTCGAATCCAGCGCCAA
GTACTTCGTCCCGCATCTGTTCGCGGCCTTCAAGCGTTTGCACCCCGAGGTCAATCTTAC
CCTCACAGTGGTCAACCGCGCCCAGGCCATACGTCGCCTCTCGGACAACCGTGATGACCT
GATCATTATGTCCATGGTGCCCCAGGACATGGGCCTGGAGTTCCTGCCGTTCCTCAACAA
TCCGATCGTTGCCGTGGCGCCGCCCGATCATCCGCTGTGCAAGCTCGACAGCCTGCGTTT
GCAAGACCTTGAGCCGCACACGCTATTGGTACGCGAACAGGGCTCGGGCACACGCAAGGC
TTGCGAAGAGTACTTCAAGGAAAAGCGCGTGCACTTCACTCAGACGCTGGAAGTGGCCTC
GGCCGATGCCCAGCGCGAGTGCGTGATTGCCGGCCTGGGCATCGCCCTGCTGACCCGCCA
TGCATTGAACCTGGAACTGGCCACCGGCGTGCTGCGCGAGCTGCCGGTCGAAGAGCTGCC
GCTGTACCGCAGCTGGTGTGTGGTGCAGTCCAAGGCCAAGCGGCAATCGCCGGTGGCCCT
GGCCTTTCTAGCGTTCATTCGCAGCGAACGTGCACAGATCAGCGGGCTTGTTGAGCGTTT
CTCGGGGATTCTGCCGCCGATACCTGCCACACGCTGACGGCCTGCAAATCGGGGTAGTCG
GTGATGTCCTGCAGCAGACGGCGCTGCTCGGAGTAGCTTTCGATCGCGCGGCGAAACTCC
ATGCGGCGCTGGTCTTTTTCCTGCTGTTTGCGGGATTTGGCGTTGGGTTGGTACGAGCCA
TCGAATTCACGAGCCATTACATATCTCCCTTATCGAGTGCGGGAGCTTTAGCCTGACGTC
GTGGCATTACGGTTTGGCGGCGGGCCAATGACAAATCAATGAACCCGCGCCTACAGGTCT
CAGTCGTCCATCGCCTTGATCGACTTGGGCGACAGGCGCAGGCTGCGCAGACTGCGTTTG
ACGCTCTTGAGGTGGTTGACCAGGCTCGGCCCGCGGGCCATGGCCACGCCCATGGCCAGC
ACGTCGATCACCACCAGGTGGGCAATGCGCGAGGTCAGCGGGGTGTAGATTTCGGTGTCT
TCGTGCACATCGATGGCCAGGTTGACGGTCGACAGCTCCGCCAACGGCGTCTGGCTCGGG
CACAGGGTGATCAGCGTGGCGCCGCTTTCACGCACCAGGTTGGCGGTGATCAGCAGGTCC
TTGGAGCGCCCCGACTGGGAAATGCAGATGGCCACATCGCCCGGCTTGAGGGTGACCGCC
GACATCGCCTGCATGTGCGGGTCGGAATACGCCGCCGCCGTCAGCAGCAGGCGGAAGAAC
TTGTGCTGGGCATCGGCCGCTACCGCGCCGGAGGCACCAAAACCGTAGAACTCGACACGC
TGGGCCTGGGCCATGGCGGATACCGCACGCTGCAAAGCCTGTGGATCGAGGTGCTCACGC
ACTTCCATCAGGGTATGCAGGGTGGTGTCGAAGATCTTCAGGCTGTAGTCGGCAACCGAG
TCGTCTTCATGAATGGCGAACTGGCCGAAACTCGCGCCCGCCGCCAGGCTCTGGGCCAGC
TTGAGCTTGAGGTCCTGGAAACCGGAACAACCGATCGCACGGCAAAAACGCACGATGGTC
GGCTCGCTGATGCCGACGCTGTGGGCAAGATCGGCCATGGAGCTATGCATGACGGCCGCA
GGATCAAGCAGCACGTGATCGGCAACCTTGAGTTCCGATTTGCGTAGCAGATGGCGCGAC
TGGGCGATGTGTTGCAACAGATTCAAGGGCAGGACTCGGTTATGATCGACTGACCGGGTT
GTAGCTTTCTTGTAGTTATACTACATGACCGGCGACCCGCCCAGCTAAACGAACTAGGAG
AGTGGTGGTATTGACTATCCCTTGCGACATCATGGTGTTCGGCGGCACCGGTGACCTGGC
CCTGCATAAACTGCTTCCGGCGCTCTACCACCTGTATCGCGAGGCTCGCCTGCACCCCGC
CGTGCGCATCATCGCCCTGGCCCGCAGCAATCTGCCGCGTAATCAATTCCTCAAACTCGC
CGAACGCCGTTGCCGGGCACAGATTGCCCGTGCCGACTTCGACGAGGATGTCTGGGCGCG
GTTCTCGGCGCGCCTGGACTACTTCCCCATGGACGCCTCGCAAAGCGCCGATTTCGTCCG
CCTGGCGCGCTTTCTTGGTGAAGCCGGCGGCCTGACCCGGATCTACTACCTGGCCACCGC
ACCGAACCTGTTCGTGCCGATTGCCAACCACCTGAAAATCGCCGGGCTTGCCGATCACGA
TGCGCGCATCGTCCTGGAAAAACCCATCGGCCACTCGCTGGAGTCGGCCACGGCGATCAA
CGAGGCCTTCGGCGCGGTGTTCGCCGAGTCGCAGGTGTTTCGTATCGATCACTACCTGGG
CAAGGAAACGGTGCAGAACCTCATGGCCCTGCGCTTTGCCAATGCCTTGCTCGAGCCGGT
GTGGCGCAACAACCAGGTCGATCATGTGCAGATCAGCGTCTGTGAAACCCTCGGCGTCGA
AAACCGTGGCGCCTACTACGACCGCGCCGGCGCCACCCGCGACATGCTGCAGAACCACCT
GCTGCAGCTGCTGTGCCTGGTGGCCATGGAGCCGCCGGCACAATTCGAGGCTGAAGCGGT
TCGTGACGAAAAGGTGAAGATCCTCAAGGCCCTGCAACCGATCACCGGCCAGGACGTGCA
GGACAAGACCGTGCGCGGCCAGTACAGCGCCGGCAAGATCGGCGGCCAGGAAGTACCGGC
TTACTACTTCGAAAAAGATGTCGACAACGACAGCGATACCGAGACCTTTGTCGCCGTAGA
AGCCCACATCAACAACTGGCGCTGGGCCGGCGTGCCCTTCTACTTGCGCACTGGCAAACG
CCTGGCCAAGCGCTCGTCGCAGATCGTCATCCAGTTCAAGCCGGTGCCCCACCGCCTGTT
CGACGGCGATCAGGCCAACCAGCTGCTGATCCAGCTACAACCCGACGAGCGCATCAGCCT
GCAAATGATGACCAAGACCCCCGGCAAGGGCATGCGCCTGGAGCCGGTGGAACTGAACCT
CAACCTGGCCCAGGTATTCGGCCAGACCCGTCGCTGGGACGCCTATGAGCGGCTATTGCT
GGATGTGCTCGAAGGCGACTCGACGCTGTTCATGCGCCGTGACGAGGTCGAGGCGGCCTG
GGCCTGGATCGACCCGATCCTTAACGGCTGGCAGGAACACTTCCAGGCCCCGCGCCCCTA
CCACGCCGGTAGTAACGGCCCGGACCAGGCCCACAGCCTGCTGGCCCACCAGGGCCGCGC
CTGGCACCTTTAAAAGCTGTAGCGGCTGGCCAGTAAACCGGCCAGTTCCTGCGCCGGCAC
CGGCCGGCTGATCAGGTAGCCCTGCACTTCGTTGCAGCCTTGCTTGCGCAGGAAGTCCAG
CTGTTCAGCGGTCTCGACGCCCTCGGCAACCACCTGCAGGTCCAGGCTCTGGGCCATGGC
GATGATTGCCCGGGTGATCGCCGCGTCCTCGCTGCCCTCGCGCAGGCCCCGGATAAAGGC
CTGATCGATCTTCACGTAGTCCACCGGGAAACGCTTGAGGTAGCTGAGCGATGAATAGCC
GGTGCCAAAGTCGTCGATCGCAAGCTTCACCCCCAGCTCATGCAATTGGCGGAAGGTGGC
GATGATGTGCTCGACGCTGTCGAGCAACTGGCTCTCGGTCAGTTCCAGTTCCAGCAAGTG
CGGGGCCAGGCCGCTTTCTTCCAAAACCTGGCGCACCAGGCTGACCAGCTTGCCCTGGCG
CAACTGATACACCGACAGGTTCACCGACACGCGAATCGGCGCAAGGCCCATGCGCTGCCA
CTCGCAAGCCTGCCAGCAGGCCTGGCGCAGGACGAATTCGCCCATCGGTGCAATCAGCCC
GGTTTCTTCGGCCAGGCCGATGAAATCCGATGGCGGCACCATGCCCCACTGCGGATGCTG
CCAGCGCACCAGCGCCTCGGCCGCATGCAGGCGGCCGGTGGCCAGGCACAGCTTGGGTTG
GTAGTAGACCTGCAGTTGCCGCTCTTCGATGGCCTTGCGCAGGTGGTTTTCCAGCTGCAG
GCGCTGCAGGGTGCTGGCCTGCAGGCTCTCGGTGTAGAACTGGAAGTTGTCGCCACCCAG
GTGCTTGGCGTGCTGCATGGCGGTATTGGCCTGGCTGACCAGCACCGTGACATCCCGCGA
GGTGTCGGCCAGCAGGCTAATGCCCACCGAAGCGCTGATCACCAGCTCGTGACCATCGAC
CCGCAGGGGCACGCGTAGCTTGTCGAGCAGGCGGCTAGCCACTCGCACCAAGCTCGACAG
GTTGCTGTAGGCATCGAACAGCACGGCAAACTCGTCGCCGGAAAGCCGCGCCACGGTGTC
GGCCTCGGGCATGGCATTGCTGATGCGCTGGGCCATCTGCTTGAGCAAGTGGTCGGCAAC
TTCATGGCCAAGGCTGTCGTTGAGCAGCTTGAAGCGGTCCAGGTCGATGTGCAGCAGGGC
CAGGCCGCGACCGCTCTGGCGCAGGCGCTCGCCGGCCTCGTGCAGGCGCAGGCGGAACAA
GGCGCGGTTGGCCAGGCCCGTCAGTTCATCATAGTGGGCCAGGTAGCGCAGGCGCTCTTC
AGACTCACGGCGCGCCGACAGGTCGGTAAAGAAGCCGACGATGCTGGTCAGGTTGCCGCG
GGCATCACGTACGCCGTTAAGCTGCAGCCACTGAGGATAAAGCTCACCGTTCTTGCGCGC
CTCGACCAGTTCGCCTTGCCAGCTGCCCTGTTGCTCCAGGGCCAGTTCGATAGCCTGTGA
ATGTCGACGAGCATCAAGGCTGCACGCCAGCTCCAGCAACCGCCCTTGCAATAGTTCTTC
GCGGCTGTAGCCGGTAACCCGGCAGAAGGCCTGATTGACGGCCAGCAGTACATAGTCAGG
GTCAAGAATCACAATGCCTTCGCTGGCGGCTTCAAACACCGTGGCGGCCAGACGCTGCTG
TTCCTCCTGGGCTTTTTGCGCGCTGATTTCCCGGCGGGTGCCGAGCATGCGCAGCACCCG
CCCGCTGGCATCACGTTCCACCGCCCGGCCACGGTCCTCAATCCAGCACCAATGGCCCTG
GCGGTGACGCACCCGGTAGTCGATGCGGTAGTCCTCGCTGCGGCCCTTGAGGTGTTCGAC
CAGGGTACGCTTGAGCAGCGGCACGTCATCAGGATGCAAACGTGGCTTGAGGTGCGCGAG
CATTTCCTGGACTTGTTCAGGCTCCAGGCCAAACAGCTCGCGCAATTGCGTGTGGTGGAT
CTCGTCGGTGTCCAGGTTCCAGTCCCAAAGCCCCAGCTCGCTGGCCTCTAGCGCCAGGGC
CAGGCGCTGCTCGCTTTTGCTCAGGGCCTGGTTGGCGACATCGAGTTCCTGGCTGCGCTG
GGCCACCCGCGACTCCAGCCCAACCTGCGCCTCACGCAGCTGTTCCTCGATCAACCGGCG
CTGTTCGACCTCCTCGGCCAATGCCTGGTTGAGGCTCTCGCTGCGGCTTTGCGCCGCTTG
CAGGTGTTCGATCAGCTCCTGATTCTGAAAGCGTCGCAGCAATCCGCGTTCGATCAGCCG
GTTGACCTGCCAGGCCACCACCGACAGCGCAATCAACAGAATCAGCCCAAGCCAGCCCCA
GCCGCGCTGCTGTTCGTCGCCACTCCAGAACAGGAAAGCAATCGGCGGCAGCAGGCAAGG
CAAGGTAAAACTGAGAAACGCTGGCAGGCTGACGGCATAAGCAACGCTGGCCGAAAGCGT
CGCCGCCCCCAGCAGGCCAAACACCCAGGCCTGCTGGACGAAGTTGTCCACCGGCACCAG
GGCAATCGCCGCGCTGGCCAGGGTCAGGCCGCTGAAGGCCGAACCGAGCAAAAACATCCG
CCACCAGGTCGGCTGGGCTTGCCGGTCGGGCATGGCAGCATCGAAAGCGGCCACCTGGAT
CACCCGCAACGCCACCAGCGCCATCAGCCAGACCACCCAGACGCTGACCAGCAGGTAACG
CGCCGGGTTCCACAGCAGCCAGGCACAGACAAGGCCGTTGAGCAGCATGAACAGGGTCGG
CAGCAACGAGCCTTGATACAGCAGGCGGGTGCGCTCGACAGCCAGTTGCGGTGCGAAGTG
TTTGCGAATACTCCGGCGCGCTTGGGCTGGGGCGCTCAGGGAGTCGGAACCGAGTGTCAT
AGGCGGTGTTCTTGTAATGGTTAGCCTTAAACGTGCACGGAGCATACACAAGCAAGCCCC
TGGGCCAAACTGCTCTGGATCATAATTATTTCATCGCATTTCCCGACGGCAGGTGCTCAA
GCACGCAGGCCTTGGGCTGCAGCCGGTGACCGGCCGGTCGTCAGCGCCAAGTTTTTTCTA
CTGTATATTTGCCCAAGGGTCGCCTGCGCCCCTAAAATGGCCGGATGCGCGATGATCTCT
CTCTCCTGTTGAACTCTCTCAACGACGCCCAACGCCAGGCTGTAGCTGCGCCGGTCGGTC
GTCAGTTGGTCCTGGCCGGTGCCGGCTCCGGCAAGACCCGTGTGCTGGTGCACCGCATCG
CCTGGTTGATCCAGGTGGTGCAGGCCTCGCCGCACTCGATCCTGTCGGTGACCTTCACCA
ACAAGGCCGCTGCCGAGATGCGCCAGCGTATCGAACAGCTGATGGGCATCAACCCGGCCG
GCATGTGGGTCGGCACCTTCCACGGCCTGGCGCACCGCCTGTTGCGCGCGCACTGGCAAG
AGGCCGGGCTGAACCAGAACTTCCAGATCCTCGACAGCGACGACCAGCAGCGTCTGGTCA
AACGCGTAATCCGCGAGCTGGGCCTGGATGAACAGCGCTGGCCGGCGCGCCAGGCACAGT
GGTTCATCAACGGCCAGAAAGACGAAGGCCTGCGCCCGCAACATATCCAAGCCAGCGGCG
ACCTGTTCCTGGGCACCATGCGCAGCATTTATGAAGCCTACGAGGCAGCCTGCCAGCGCG
CCGGCGTCATCGACTTCTCCGAGCTGCTGCTGCGCGCCCTGGACCTGTGGCGCGACCACC
CGGGCCTGCTCGAGCACTACCAGCGGCGCTTCCGCCATGTGCTGGTCGACGAATTCCAGG
ATACCAACGCCGTGCAGTACGCCTGGCTGCGGCTGCTGGCCAAGGGCGGCGACAGCCTGA
TGGTGGTCGGCGATGACGACCAGTCGATTTACGGCTGGCGCGGTGCCAAGATCGAGAACA
TCCACCAGTACACCGCCGACTTCCCTGACGCCGAGCTGATCCGCCTGGAGCAGAACTACC
GTTCCACCGCCGGCATCCTCAAGGCGGCCAACGCCCTGATCGCCAACAACAGCGGGCGCC
TGGGCAAAGAGCTGTGGACCGATGGCGGCGATGGCGAACCGCTGAGCCTGTACGCTGCCT
TCAACGAACACGACGAAGCCCGCTACGTGGTCGAGAGCATCGAAAGCGCACTCAAGACCG
GCCTGGCACGCAGCGACATCGCCATCCTCTATCGCTCCAACGCCCAGTCGCGGGTGCTTG
AAGAAGCACTGCTGCGCGAACGCATTCCTTATCGCATCTATGGCGGCCAGCGCTTCTTCG
AACGCGCCGAGATCAAGAACGCCATGGCCTACCTGCGCCTGCTCGAAGGCCGCGGCAACG
ATGCCGCCCTTGAGCGGGTCATCAACGTGCCACCGCGCGGTATCGGCGAGAAAACCGTCG
AAGCGATTCGCGAGCACGCGCGCCACGCCCAGGTTTCGATGTGGGAGTCGATGAGCCTGC
TGATCGCCAACAAGGCGCTCAAAGGCCGTGCCGCCAGTGCCTTGGGCGCGTTCATGGAAA
TGATCGAGAACCTTGCCGCCAAAGTCCTGGAGATGCCCCTGCACCTGATGACCCAGACGG
TTATCGAGCAGTCCGGGCTGATCGTCTATCACCAGGAAGAGAAAGGCGAAAAAGGCCAGG
CCCGGGTGGAAAACCTTGAGGAACTGGTCAGCGCCGCGCGCAACTTCGAAAACAGCGAAG
AAGACGCCGAATTGTCGCCACTGGCGGCCTTCCTCGGCCATGCCTCGCTGGAAGCCGGCG
ACGCCCAGGCCGACGAGCACGAAGACAGCATCCAGCTGATGACCCTGCACAGTGCCAAGG
GCCTGGAGTTCCCTCACGTCTTCCTGGTCGGCATGGAAGAAGGCCTGTTCCCACACAAGA
TGAGCCTGGAAGAGCCCGGCCGTCTTGAAGAAGAACGCCGCCTGGCCTATGTCGGCATCA
CCCGCGCCATGCAGCAGCTGGTGATGACCTACGCCGAAACCCGCAGGCTGTACGGCAGCG
AGACCTACAACAAGGTCTCGCGCTTCGTACGCGAAATTCCGGCCGGCCTGGTGCAGGAAG
TGCGCTTGTCCAACAGCGTCAGCCGCCCGTTCGGCTCCGGTCAGCAGCAGAACTCGAGCA
GCCTGTTCGCCAACGCCAACATCCCGCAGACCGCCTTCAACCTTGGCCAGCGGGTGCAGC
ATGCGGTATTTGGCGAAGGTGTGATCCTCAACTTCGAAGGCTCCGGCGCCCAGGCCCGGG
TCCAGGTCAACTTTGCCGAAGGCAGCAAGTGGCTGATGCTCGGTTACGCCAAGCTCGAAG
CGCTGTAACGCAGAAAATCCTGTAGGAGCGGGCTTGCCCCGCGATGCAATGTGACTTGCA
CGCCGTAATCGCGGGGCAAGCCCGCTCCTACAGCGTATTCAGATCATTCAGGCAAAAGCT
GGAAACATTATGGCGCTGGTCATGTGTCCTACAACCTGTGCACCATGACGCGCGTGCAAT
CCACAAAACGGGAATACCCTTCTATGCAACGTTTTCTTAGCATCGCTTTGGCGCTGTGCA
TCGGCCTGACGATGAGTCTCGACGCCAACGCCAAACGCTTCGGCGGCGGCAAGAGCTCGG
GCGCCGCGCCGACCCACCAGACCCGCCAGGCAGCCCCAGCTACCCCGGCTGCCTCGCCAA
CCGCGCCAGGTCGCGCACCTGCCGCCGCCAGCGGTGCTTCGCGCTGGCTCGGCCCGCTGG
CCGGCCTCGCCGCCGGTGGCCTGCTGGCCTCCATGTTCATGGGCGACGGCTTCCAGGGCA
TGCAGATCTTCGACATCCTGATCATGGCGCTGATTGCCTTCCTGGCGTTCCGCTTCATCG
CCGCCCGTCGCCGCAAGCAGCAGCCACAAATGGCCGCCGCCGGCCACGCGCCTTTCCAGC
GTGAAGCGCACCAGCCTGCGCAGCCGTCGATCTTCGGTGGTTCGGCTGCACCTGCCGCCG
CCCGTCCGGTAATCAACGCCCCGGCCTGGTTCAACGAGCAAAGCTTCCTGGCGGCTGCCC
GCAACCACTTCCAGTCGCTGCAGCAGCACTGGGACGCCAACGAAATGGACAAGATCGCCG
AGTTCGTCACCCCGCAGATGCTGCAGTTCCTCAAGCAGGAGCGTGCTGACCTGGGTGATG
CCTTCCAGTCCACTTACATCGACGACCTAAATGTGCAACTTGAAGGTGTCGACGACCGCG
CCGACAAGACCATCGCCACCCTGACCTTCAGCGGTGTATCGAAGACTTCGCGCTTCGACC
AGGGCGAACCGTTCAGCGAAAGCTGGAACATGGAACGCGCGCCGGGCGAGAACCAGCCTT
GGCTGGTTGCCGGGATCCGTCAGAACGGCTGATCTTGAGGCATTGCACAAAAAACCCCGG
GCTTGTCCCGGGGTTTTGCTTTTAGCGCAGCAGGCTACTAGGGTATAACGCGCAGCGTGT
CGTAAAGGTTAGAGGATAGAACCGTGGAAGAAGTCATCGAACAGCTCCGAGAAGCCAATG
AACCGGTACCGGTGCCGCTGGAGTTGCCGGACGAAGACCAACTGGTCGAAATCGAAGAAG
AGTTGTTCATCAACATTCCGTTCGTCTTCAAGGAGTTCCTGCTGACGGTCAGCGACGTGG
TCTACGGCAGCCTGGAGCCGGTCACCGTCACCGACCCGCAGTCGCATACCTACTTGCCGG
ACGTGGCAGCCAATGCCTGGGATGCCGGCGTGCCGCGCGACCTGATCCCGATATGCCAGG
ACGGCGACGATTACTACTGCGTCGAAGAGGACGGCACCGTGGTGCTGTGGTCCGGCGAAG
AAGAGATCGTTACCGAGGACAGCTGGGAATCGGTCTGGCACTGGGCGCGGGATGTCTGGC
TGGAAAGCTGAATGAGAAATACCCGCATAAAATAATGGCTCTTGGCTATTAATGCTCGTA
GAATCGCCACGCCTTCCCGCGCGTGGCGCTTCGCTACCGCTCCATCCCCTCGGACATTCG
AACCGCCCCGCGCAGGAAGCGCCTCTTAGTGGTGGTTTTCCTGGTTGTTTTCCAGGGTCT
CCAGCAAAGCGATCTGCATGCGTGTATGCACACGGATGAACCAGCGCCACAGCACCGCCA
CCACCACTGCCGCGACTATCACGATCAGCAACAGCAGCTCGCTGGTGGGCAGAATGCTGG
CCGACAGCGCCGACAGCAGTAAAAAGATCACCCACAGCGACAGCAACGGAATGACCTCGG
CAATCACCCGTCGAACCCGCTGGGTGTGGCGCCCGGCCATCTCCGGCTTGACCCCCATCT
CCGCCAGCAGCATCGACAGCGCCTTGAGCTTGCGGTACGCAGCGATCAGGAAAGGCAGCG
ACAGCATCAGCGCCGCGCCCCAGATCAAGGCCTTCTGCTGGCCGACATCGCTGACCCATT
CGCTCAGGTAGTCACCGATGCGCGCGGCAAAATAACCACCGCTGAAGAAGATCGCCACCA
CCAGCGCCAGGTTCACCCCCACCTGCAGCAGAATCCGTCGGATCATCGACGCCAACAATG
CCCCTTGGCCATGGGGCTGGATGCTGCGCAGCCATTCGCCGTACAGCGACAGCACCCGCG
ACAGGCGCCCCGGCACGACCTTGGCGAGCTTCAGCGACAGCGGGTCGGCGGCGCGAATCA
GATACGGGGTAAGCAGCGTGGTGATGGCCGAAACGGCTACCGCCACCGGGTAAAGGAAGT
CGCTGGTGACCTGCAGGGTCATGCCCAGTGCGGCGATGATGAACGAGAACTCGCCAATTT
GTGAAAGCCCCATCCCGACCCGCAGTGAGGTACGTCCGTCGTTGCCGGCGATAAAGGCGC
CCATGCCGCAGGACAGCATCTTGCCCAGCACCACGGCAATGGTGATGACCACGATCGGCC
AGGCATACTCGACCAGGATCGACGGATCGATCATCAAGCCGATGGCGACAAAGAAGATGG
CGCTGAACAGGTCGCGTACCGGTTCGATCAGGCGCTCGATCTTCAGCAATTGGCGCGACT
CGGCCATGATCGCGCCAATCAGAAAGGCGCCCAGGACCATGCTGTATTCAAGCTTGACCA
CCAACAGGCAAAAACCGAAACACAAGCCCAGGACGGTAATCAGCAGCATCTCGTTGCTTT
CAAAGCGGGCCACGTAAGCCAGCAGGCGCGGCACCAGCAAAATGCCGATGACCAAGGCAA
CGATCATGAACAGCGACAGCTTGCCGACCGTGGAAAACACCTCACCCGAGCTCACCGTGC
CACTCACGGCAATACCCGAGAGCAAGGCGATGATGCCGATGCCCAGGATGTCTTCGACGA
TCAGCACGCCGAAGATCAGTTGGGCAAAACGCTCGTTCTTCATCTTCAGGTCGTTGAGCG
CCTTGACGATGATGGTGGTCGAGGAAATCGCCAGGATGGCGCCGAGGAACAGTGAATCCA
TGGTGTTCCAGCCGAACCAGCGGCCGATCTCGAATCCGATCCAGATCATCAGCACGATTT
CCAGGAACGCGGCGATGAACGCCGTGGCCCCGACCTTGAACAACTTGCGCAGGCTGAACT
CCAGGCCCAGGCAGAACATCAGGAAGATCACGCCGAGCTCGGCCAGGGTCTTGATCGTCT
CTTCGTCGTGAATCAGGCCGAACGGCGGGGTGTGCGGGCCGATGATGAAGCCGGCAACAA
TGTAGCCAAGCACTACCGGCTGTTTGAAACGGTGGAAGAGGATAGTGACCACCCCGGCAA
CCAGCATGATCACTGCCAAATCCTGGATAAAGCTGATGGCATGCACGGCGTGGGACTCCT
TACCTGGTATCCAGAGACAAGCCGCAACTCACCCGATGAATTGTCTGATTGAGTTGCGGG
TACATAGCGTTTTAAATGTAGGAATGCCCACCTTGCATGGGCTTCTTCAGGTTAACACCG
CCGCTTGTCGCGAAAAGCCGGTGCAATATGAAGAAACAGATCGACCAAAGCATCGCCGCA
AATGGCACAAATAGCGTGACGGCAAGGCCGCTGTCAGCGTCCCGTCTACTTAGATGGGAA
TCGTATTGGGGGAAAGAAGCGTGAACAGCAATCGCCACCCCGCCTCAGCGCAACCTTACC
GTGAGCACACTATGGAACCTGGAAACGCCCAGCTGTCGATGACCGTCCTGATGACCCCGG
ACATGGCCAACTTTTCTGGCAACGTCCACGGCGGCACGCTGCTCAAATACCTCGACGAAG
TGGCCTATGCCTGCGCCAGCCGCTACGCCGGTCGTTATGTGGTGACCCTGTCGGTCGACC
AGGTGGTCTTTCGCGAGCCGGTGCATGTCGGCGAGCTGGTGACCTTCCTCGCTTCGGTCA
ACTACACCGGCAACACCTCGATGGAAGTCGGCATCAAGGTGGTCACTGAGAATATTCGCG
AGCGTTCGGTGCGCCACAGCAACAGCTGCTTCTTCACCATGGTCGCCGTCGACGACGACC
GCAAGCCGGTTGCGGTGCCGCCGCGCCAGCCTGAAAGCAGCGAAGAGAAGCGCCGTTTCC
TCCAGGGTAAACAGCGCCGGCTGATCCGTCAGGAGCTGGAAAAGCGCTACCAGGAACTCA
AGGGCGACGCCCTTTAAGACCGCCCGTTAAAAGGCCAGAGGCTGCGCCGCAAAGCGCAGC
CGCGGGTGCACGATGCGATCTTGCGCCCGCACCAGTTCCAGCTCGTAGCTGGCACAGGCC
TGGGTTTCCAGCAGCACTTCGTGCACCGCGGCGGCGGTGAATTCAAACGCCGCTAGCCAG
TCATCGCCGAGCAGCAAGCGCGCCAGGAACAAGCCTGATGTCAGGTCACCAACGCCTACC
GGCTGGCGGGCGAATGCCAGCAGCGGGCGGCGGATGTGCCAGCTCCCTTCGCCGGTCACC
AGCAGCATCTCGAAATCTTCCGCGCCACGCCCCGGGTACGCCAGGTGCTTGACCAGCACC
GCTTTCGGGCCGCGCTCCAGCAGGCTACGGGCCATGTCGACACAGTCTTGCAGAGACTCG
GCACGGCGCCCGCAGAAGCTGTCCAGTTCCAGCTGGTTCGGGCACAGCACATCAGCACGG
GCCAGCGCTTCTTCGAGCAGAAACTCGCTGACCTCGGCCGGAACGATACAGCCCTTCTCG
GGATGGCCCATCACCGGGTCGCAGAGGTACAAGGCGCGCGGGTTGGCCGCCTTGATCCGG
GCCACGCCGCTGAGGATCGCCCGCCCCTGCTCGGCACTGCCCAGGTAGCCGGACAACACC
GCATCGCAGTTGCCCAGCTCACCGATCGTCGCAATCCCTTCTACCAGTGCAGGTATTTGC
GCTGGAGCAAGCACTTCTCCGGTCCACTGGCCATACTGAGTATGGTTGGAGAACTGCACG
GTATTGAGCGGCCAGACCTTCACCCCGACCCGCTGCATGGGAAACACTGCGGCGCTGTTG
CCGGCATGGCCGAAAACCACGTGGGACTGGATGGCGAGCAGATGCGGTGTACGTTTCATG
CAGGTCTTCCGAAAGCGTAGGAATGAAAAACAAGGCGCGCAGTATGGCGCTAAATGCCAC
CTGTACGACAGACCGGGGAGGCAGTTAAGCTGGGCATACCTCGTTGGAGCATATGTAAAT
GTTGACCCTGGGAAATCTCTTCGTGCTGATGCTGCTGGCCACGGCAGGCGCTTGGTTGTG
GCATAACCACGGCTTGCGTGAAAAGGCTCTGGAGCGGGTCAAGCAGCACTGCGCCAAGCT
CGACCTGGAGCTGCTCGATGGCAATGTCGCGCTCAAGCGCATCGGCTTTGTTCGCGATGC
CAACGGCCGCAAACGCCTGGCCCGGGTGTACAACTTCGAATTCACCGTGACCGGCGAACA
GCGCCACCCCGGTACCGTCACCCAGTTCGGCGCCCATACCATGCAGATCGAACTGGCGCC
CTACCCGTTCGAGATCAAGACGCCGCCACACCACGATAACGTGGTCGAGATGAACCAGTG
GCGTCAGGACCACAACCGCTGGCGTAACTAGACGCGGCAGGCCAGCATGGCCTGTTTTAG
CGCTTCAGGAGCTTGCGGCTCGGCGAAAATCAGCTCCAGCCGCGAGTCACGCCGCCATTC
GCTGCGGCTCCACAGCAAGGACGGCTGTCCAGCCAGGGCATTGAGCGCTTGCCAGCCGTC
CAGGCTGTGGATAACTGCCTTGGCCCGGCGCCAGTCCAACTCCCGCAGAAATTTCTCGAT
GCGGGCACGATCAAACACCTGAGCCGGGTGCCAGCGCCAACCAATGCTCCAGCCCTCCGC
CGCCTCCTGGATGCTGCAAATTGGCTCCTGCGGATTTGTCCACAGGCTGCCTATGACTGC
GGAAACACTGGCTGATGCCAGTTTATCCACAGCCAGGGAATGGCTTGGCGGAGCACTTGC
CATCGGCACTTCGGACAACGGCAGATGGCCGAAATCGGTCCAGTACAGGCGAGCATCCGC
CAGCCGGGAAGTTATCCACAAGCGCTGTTGTTCGTCCAGACCAGCGGATTTGTTCAGCAC
CAGCAGCCCGGCGCTGGCCAGGGTCGAGTGCTGAGCTTGCGGCAAGGCAACACCCGCAGC
CAGCTGCTCGGCATCGAGCACCAGTACCGCCGGTTGTACCGCCAACACCCCCTGCCAAGG
CGGTAAGCGCAGTTGCTCCAGCAACTGCAACGGATGGCCCAACCCGGATGGTTCGATAAA
CAGCCTATGCGGCCTGGCCTTGCGCAGCAGGCGACCCAGGCCGACCTGGAATGGCATGCC
GTTGACGCAGCACAAGCAACCGCCGGCCACCTCTCCCAGGGCAATCCCATCGTCATCGGT
TGCCAGCAGCGCTGCGTCCAGGCCGATCTGGCCGAACTCGTTGATCAGCACCGCCCAGCG
CTCATCGGCGGGCCGCTGCGCCAGCAACTGGCGAATCAGGCTGGTCTTGCCGGCGCCGAG
CGGGCCGGCAATCACGTGGGTAGGAATGTTCTGCAGCATGGGACGGAGAGTGCCTGAAAT
TTTCGTCACTATGCCGTTATATCAGGCCATCCAGTCAAGGCTGAGGATCAAACGCCGCTC
ACCATTGGCCAAGGCCGGCGAACGATGGACCAGCCCGCCTCCCTGATTACCAAGCCATTT
CTCGCCCTTGAGCAAGGCCACCTCACCCTCGGCCAATTGGCGGATTGCCTCGGCATGCGG
TTGCTCCCGAGCCAGTTGCGTACGGTCGATTGCACCTTCTCCCAGCCATTCACTACCCGG
CCCGGCGTAGGTGCTCAGCAAACGCAGAGGGACGTGATCGACATGAAACCGCGGGCACAT
GGCGTTGCCCAGCGCCTGCAGGCGCAAGCCGACTCGTCGGGCGTCGAGCAAGCAGGCGTA
GGCAGCCACCAGCCAGGCAACGTCGGTAACAAACGCCACATGGCCTTCCAGGTCGGCATA
CCCGCCCAGCAAGCTACTGAGGTCCGGCAACTGTTGTTGCTCATCCAGCTCGATGACCCG
GCTTTCACCCAGTGGCTGGTTCAGCGACAGCAGCAAGCGGGCAAAGTCTTCGATCTGCAC
CGGCAAGCGGCGCTGCCATACCGCGAGATTGACGCCATCCTGCAACGCCTCGGTGAGCAC
TTGAGGCGTGTCGCCGAAGGCCTGGCGCATCACGCCGCGTCCTCGTCAAACCACGGGCCG
AACGGGTCGGGCAGTTGCCGCCAACTGTTCACGCCTGCGGCCATTTCTGCATCGTCGAGC
AGGCAGCTCGAGAGCTCGGCATCGAGCCGAGCGAAGTCGATATTCTGACCGATGAATACC
AGCTCCTGGCGGCAATCACCACACTCTGCAGTCCAGTTCTTGAAGATCTGCGCGCTGCTC
TGCTCATCCTGCGGCCACTGCTCACGGGGTACGAAGCGCCACCAGCGCCCGGCAAAACCG
TGGCGCATCATGCCGCCGGCCTGCGACCAACTGCCGGCATCCTGGTGCTTGCTGGCGAGC
CAGAAGAAGCCCTTGGAGCGCAGCAACCGGCCGTTGTCCCAGGGCCTGTGGATAAAATCG
TAAAAGCGCTGTGGATGCAGCGGCCGGCGCGCTTGCCAGGTGGTCGCGGCAATTCCGTAT
TCCTCGGTTTCCGGCACGTGTTCGCCGCGCAGTTCCTGCAGCCAGCCAGGCGCCTGGGCG
GCGCGGTCGAAGTCGAACAGACCGGTGTTGAGGATCTGCTGCAGCGCTACCTGACCCATG
ACCATCGGCACGATCTGCGCCTGGGCGTTAAGGCTGCGCAAGATCGCGCTGAGCTCTTCG
CGCTCGGCGCTGCTGATCAGATCGATCTTGCTCAACAGAATCACGTCAGCGAACTCCACC
TGCTCAATCAAGAGGTCACTGATCGAGCGCTCGTCTTCGTCACCAAGGGTTTCGCCGCGG
CTGGCCAGGCTCTCGGCCGCCTGATAATCACGCAGGAAGTTCAAACCATCGACCACCGTG
ACCATGGTGTCCAGGCGCGCCTGATCGGCCAGGCTGCGGCCTTGCTCGTCACGAAAGGTA
AAGGTTTCGGCGACCGGCAACGGCTCGGAGATGCCGGTGGACTCGATCAACAGATAATCA
AAACGCCCCTCGCGGGCCAGGCGTGCGACCTCTTCGAGCAGGTCTTCGCGCAGGGTGCAG
CAGATGCAGCCGTTGCTCATCTCCACCAGCTTTTCTTCGGCGCGGTTGAGACTGACGTTG
CGCTGCACCTCGCTGGCATCGATGTTGATTTCGCTCATGTCGTTGACGATCACCGCGACC
CGCAGGTTGTCGCGGTTTTTCAGCACGTGATTGAGCAGAGTACTTTTGCCGGCACCCAGA
AAGCCGGAAAGCACAGTGACGGGAAGACGGTTGGGCATGGGGGCTATCCTCATCGGGGCG
AGTGCATTCGAACGATGCATTGCGCAATGTTATATTATAACAATACAATCTCGCCAACCC
ACTTCGCTCAGAACATGACCAAAGGCCGACCTGGAAGATGAAATCACGTTGCCTTTTTGC
CTTCGCTGCATTGCTGCTGTGCGAATCCGCCGTTGCAAACGGCGCGCCCCTCAGCAACGG
CCTGGCACTTTGTACCCGCAGTGCAACCTTGCTTGCCTGCAGCGATGCCCAGGGCAATTA
CTACAGCGTGCAAACCCAGGGCAGCACCACCTACCTGCGCGGCTTCGAAATGGAGGGCCG
CCGGCTGTGGGCACAAACCAATAGCCGCTATGGCCAGCTGACTTTCTTCACAGGCGTGGC
GAGCAATGGCGAAACCTGGGTCGGATACAGCCAGCGTGTGGGCTGGACCACCTTGAACAA
GGTCTCCAGTTCCAGCGGGCAGCGTTTCAATCTGCGCTGCAATCGTCTGAGCGGCTGCCA
ATAGCCTTCTTGAAAAGTGAACCCCTGATGAGCGCTTTCACCCTTCCTGACATCGCTGCC
CAAGCCACCACTTCCCAGTTGCCATTGGATTGGGTCGGCATGTGTGGCATTGCCCTGCCG
CTGCAGATCGATGGGCAGATATTGCCAGCAACAGCCGACGCAGGCGTCAGCCTTGATGAT
GGCGCCTCCCGGGGCATTCACATGTCACGCTTGTACCTGGCGCTGGAAACCCTGGAACAT
CAACCCTTGAGTCCGGCGCTGATCGATGAAGTTCTGCAGGGTTTTCTCGACAGCCACATA
GGCCTTTCCGCCAGTGCGTTCCTGACCCTGCGATTCGAACTGATGCTCAAACGCCCTGCG
CTAATCAGCCCCTTGGCAGGTTGGAAAGCCTATCCGGTTACTCTGGATGCGCAGATAAAA
GACGGAGTGTTCCACGTGGAACTATTTGTCGATGTGGCGTATTCCTCCACCTGCCCCTGC
TCAGCCGCCTTGGCTCGGCAGCTGATTCAACAGCAATTCATCAGCGATTTTGGCAATCGC
AGCTTGAGCCATGAAGCGATCTTGAGTTGGCTGGGTAGTGCCGAGGGTATTGTGGCCACG
CCCCATAGCCAACGCAGTGCGGCAAAGCTGGAGGTTCGTCTGCGCCCAGGGATTAACGAA
CTGCCGATAGAAACGCTGATCAACCAGGCCGAGAGCGCCTTGGGCACCGCTGTTCAAACT
GCGGTAAAGCGCGCCGATGAACAAGCCTTTGCCTTGGCCAACGGGCAGAACCTGATGTTC
TGTGAAGATGCCGCCCGGCGCTTGAATGTGGCGCTGAAAACCCTGCCGTGGCTCAGCGGC
TTCAACCTGCGTGTGGAGCATGCCGAAAGCTTGCATGCCCACGACGCAGTCGCTCACAGC
CAATGGCGATGGTGAGGCGCTTCAACTACGCGGTTTAACCGTACCGCAGTCATTACCAAG
CCACACTGCCCGGGTGTTCATACTGCCCTGCTGCTGCACACCGGACGCGTTGAAGGTACC
GTTGACCTGGGTTGTGAACTCACGATCGCTGACGAACGTGGCTTCTCCATTGCCTTGGGC
TTTCGGGCAGCTGAAGGTGAACTTCCAGACATTGCCGGTGCGCTCGGTGATCTTCTGGGT
ACAGCCAGACTTGGGATCCTGCAGCGGGATGTCATTGGTTTTTACCTGCTCCGGCGTCAG
GCAAGAGCGCACACCTTGACCGGCGACGCTGATCCCTTGCTTGGCCAGGCCACCTTCGAT
CATCGCCCGTTGCTCCGGTGGCAGGTTCTTCAACTGACCGAGCATGAAGCCCATGTCTGG
AAGCGGCTTGCCATCAACCTGCATGTTGCTGGTGGTCAGCTCCCAAAGGCCAGGTTGCAA
CATCTGCGCATGCACCAACGGGCTTGCCAGACCGAACATCAGTGCCAGCAGCGGCAGACG
ATTTTTCATGTAGTGACTCCTCGAACTCCAGCCCCAAGCTGGAACACAGCTTAGACGTCA
ATTTGTGCTTTCGGTTGCAAGTGCTGCCATGAACATGCTCTGTTAGGGGTAGAGCCTTCG
GACAGCAGGATGCGTATGGATTACCACAGCCCGTACTTCTTCGGTTACCTCATTGGCGTG
ATTCACTTGCTCGGGGCAATCGCCGCCTTGCACGCGGTGTTCACCGTACGCACCGCCCAG
GGGGCAATTGCCTGGGCCTTATCGCTGCTGTTCATTCCCTACTTCACCCTTATTCCCTAC
CTGGTGTTTGGCAGCCGTACCTTCGACGCCTACATCCAGGCCCGGCGCCAGGCCAACCGT
GAAATGCATGTGGCCATGGCCGATCTCAACTGGCGACCCTGGGTCGAAGAGGCCTTGGCA
GCCCGCAATTCAGAATCCTATGCCGCGCTGCGGGCGATGCCCAAGCTGGGACGCATGCCG
TGCCTGGCCAACAATCAGGTGCGTTTGCTGATCGACGGCAAGGCTACTTTCGACGCCATC
TTTCACGCCATTGCCGGCGCACGCGACACGGTGCTGGTGCAGTTTTTCATTATTCACGAC
GATGAACTGGGGCGGCAGCTACAGGCCCTGCTGCTGAAAAAGGCCGCCGAAGGCGTCAAG
GTCTACGTGCTCTACGACAGCGTCGGCAGCCATGCCCTACCCTCTGCGTACAGCCATAAG
CTGCGTGCAGGCGGCGTCAATATCCGCGCTTTCGCCACTCGCCGCGGCTGGTTCAACCGC
TTCCAGGTCAACTTTCGCAACCACCGCAAAATCGTCGTGGTCGATGGCCTGCAGGGTTTT
CTGGGTGGCCACAACGTTGGCGATGAGTACCTGGGTGGCAATCCCAAGCTCTCCCCTTGG
CGTGATACTCACGTCCAGGTCAGCGGGCCAGTGCTGGCCTGCCTGCAGGAATCGTTCGCC
GAGGACTGGTTCTGGGCGTCGCGCCAACTGCCGCCCTTGATCCTGCCGGACACCTACCCG
GAAGATGGCGTGCTCTGCCAGGTATTGGCCAGCGGGCCGGCCGATCCGCAAGAAACTTGC
TCGCTATTCTTCGTCGAAGCCATCCACTCGGCGCGCGAACGCCTGTGGATCACCAGCCCC
TACTTCATCCCTGACGAAGCGGTGTTCGCAGCCCTGCGCCTTGCAGTGTTGCGCGGGGTA
GATGTGCGCATCCTGATTCCTTCGCGTGCAGACCACCGTATCGTCTACGCCGCCTCCAGC
CTGTTCGCCTTTGAGGCGGTGCGCGCCGGGGTGCGGATGTTTCGTTTCGAACCTGGATTC
CTGCATCAGAAGGTGGTGCTGATCGACAACGAGATCAGCGCCATCGGCAGCGCCAACCTC
GACAACCGATCGTTTCGCCTCAACTTCGAGATCATGTTGCTGACCGTAGACCGCGCATTT
GCCGATCAGGTCGAAGCGATGCTCAGCCATGACTTCGACCAATCCCGGGAAATCACCGCC
GAAGACAGCCGCGATACACATCGCCTGCAGCAGCTGGGGATGCGTATCGCCCGGCTGATT
TCGCCGATTCTGTAAGGTGCTTTAACGGTAGAAGTCTTCGCGGGTCAGCGGCAAATCGTG
GCTGCCATCGGCAAAGGGTTTGACCGCAAGGATCTGGTGCAAATTGATCCAGCCCCTGGC
AAAGGCATAGGAGCAACCAGCCAGGTACAGGCGCCAGATGCGCAGGGCTTTCTCTGGCAC
CAGCGCGCCAGCCTTGTCCAGCTGTGCTTCGAGGCGGTTGCTCCAGTGCTCGAGGGTGCG
CGCGTAATGCAGGCGCAGGCTTTCGACGTCGACAATCTCCAGCCCCGCTTCACTGATGCG
TGCACTGATCATCGACAGGTGCGGCAGCTCGCCATGGGGGAACACGTAGCGCTCGATGAA
GCTGCCCGCGCCGCGCCCGACCGGTCGCCCGTCGGTGTGCCTGGCGGTGATGCCATGGTT
CATCACCAGGCCACCTTCGCGCACGGCGCCAAACAAGCGCTGGCAATACAGCGCCAGGTT
GGCATGACCCACGTGTTCAAACATGCCGACACTCACCACCTTGTCGAAGCGACCGTCCTG
GGGCAGGTCGCGATAATCGAGTATCTGCAGCTCAACCTGCCCTTCCAGGCCATCGGCCTT
GACCCGCTCACGGCCGAGTTTGAGCTGCTCTTTGCTCAGAGTGATGCCGAACACCTTGGC
ACCGAACTCCCTGGCTGCGTAGCGCGCCAGCCCGCCCCAACCACAACCGACATCCAGCAG
GTAGTCGCCCTTCTTCAAGCGCAGCTTGCGGCACAAGTGCTCGAACTTGTTCTGCTGGGC
TTGCTCCAGGGTGTTGGTGGGCGATTTGAAATAGGCGCAGGAGTAGGCCATGTCGCTGTC
CAGCCACAGCTGGTAGAAGGCGTTGGACAGGTCGTAGTGGTAGGAAATTGCTGCCGCATC
GGTAGCCTTGTCATGCTCGGTGCGCACCGGCTGATCGTCTTCTTCATCCTTGAGCAAAGC
CACGCTAAGTTCGTCACAGACGCGGATCACCTCACTGATGGAGCCCTCCAGTTCCAGCTT
GCCTTCGACGAACGCTGCCCCCAACTCATCCAGGCTTGGATGGGTCAACTGAGTAATCAG
CTGCGGGTCCTTGACCAGGATGGTCACCTGCGGCTTGGGCCCCAGATCGAACGCATTGCC
ATCCCAAAGTTTGAGTCGCAGTGGCAGTCGCAGGCTTTGCAGAACAGGTGGAAGTTGCGC
AAGCATGAAATGAGCCTCCTTTTTTCATCGGACGTCTGCCCAAAAGGGTAGTTCATCTGC
CGGAACTTTCAGCTTATGCCGACCATAGTCTGAGCCTATCTAGCCCGTTGCAGACCTTGC
GCCGGGGGCTGGAACCTACGATTTATTGTATACAATCGAGCGATTTGCAGATTAGTCTTG
GCGCCATTGTCGATTCTTCATCCTGGAGTACAACAATGAAAACCTATGATGTAGTAATCA
TTGGCGGCGGGCCTGGTGGGTACAACGCGGCTATTCGTGCCGGTCAACTGGGCTTGAGCG
TGGCATGCGTGGAAGGTCGCTCGACCCTCGGCGGCACTTGCCTTAACGTCGGCTGCATGC
CGTCCAAAGCCCTGCTACATGCCTCCGAGTTGTATGAGGCGGCGGTTGGCAGCGAGTTCG
CCAACCTCGGCATCGAGGTCAAACCGACCCTCAACCTTGCGCAGATGATGAAGCAGAAGG
ATGAGAGCGTCAGCGGCCTGACCAAGGGTATCGAGTTCCTGTTCCGCAAGAACAAGGTCG
ACTGGATCAAGGGCTGGGGCAAGCTCGATGGAGTTGGTCGGGTCAAGGTGACCGACGACC
AGGGCGCGGTAACTGAGCTGGAGGCCAAGGACGTCGTCATTGCCACCGGCTCCGAACCGA
CGCCGCTGCCTGGCGTGACCATCGACAACCAGCGCATCATCGACTCCACCGGCGCCCTGG
CCCTGAGTGAAGTGCCCAAGCACCTGGTGGTAATCGGCGCCGGGGTCATCGGCCTGGAGC
TGGGTTCGGTGTGGCGCCGGCTGGGCAGCCAGGTGACCGTGGTCGAGTACCTCGATCGCA
TCTGCCCCGGTACTGATGAAGAAGCGGCAAAAACCCTGCAACGCGCCCTGGCCAAGCAAG
GCATGAAGTTCAAGCTCGGCAGCAAGGTCACCCAGGCCAGCGCTTCAGCGCAAGGGGTGA
ACCTGAGCCTGGAGCCTGCCGCAGGCGGCAGCGCCGAAACTCTCGAGGCCGACTACGTAC
TGGTTGCCATCGGCCGGCGCCCCTATACCCAGGGCCTTGGCCTGGAAAGCGTCGGCCTGG
AAACCGACAAGCGCGGCATGCTCGCCAACCGGCACCACCGCACCAGCGTCCCGGGCGTGT
GGGTAATTGGCGATGTCACCTGCGGAGCGATGCTCGCGCACAAGGCCGAGGACGAGGCTA
TCTCCTGCATCGAACAGATTGCCGGCAAGGCCCACGAGGTCAACTACAACCTGATTCCGG
CGGTCATTTACACCCGTCCGGAACTGGCCAGCGTCGGCAAGACCGAAGAGCAGCTCAAGG
CCGAAGGCCGCGAGTACAAGGTCGGCAAGTTCCCCTTCAGCGCCAACAGCCGGGCCAAGA
TCAACCACGAGACCGAAGGCTTCGCCAAGGTCCTCGCAGATGCCCGTACCGATGAAGTAT
TGGGCGTGCACCTGGTTGGCCCAAGCGTCAGTGAGATGATCGGTGAGTATTGCGTGGCCA
TGGAGTTCAGCGCCTCGGCTGAAGACATCGCCCTCACCTGCCACCCGCACCCGACGCGCT
CCGAAGCACTGCGCCAGGCGGCGATGAACGTCGACGGCAAGGCGATGCAGGTCTGATCAG
TCAGGCCGGTCGAACGGATGAAGCCGGCCTTCAAGGCTGAAGGCCGGCTTATCCACAATC
AGGCCAGGGCAGCCTGTTGGTTTTCCACAGCCAGCAGGTCAAAACGCGAGGCCAGGAACG
GGGTGATATCCAGCGGCAGGGTTTCCTGGTTCACGACCTTGTCGATCAGCACGCCAGTGA
TGGCCGAGGTAAGGATGCCGGTGCGAAAGTGTCCACAGGCATTCACGTAGCCACTGACTT
CGCTGACCGGCCCCAGGATCGGCAGCTCGTCCGGCGAGCCCGGGCGCAAGCCGGCCCAGG
TGCGCTTGAGGTTGATCTGCGCCAGCTCCGGCACGCAGCGCACCGCGCCCTGAACCAGGC
CGTTGATCTCCGGGAAGGTGTTGCTGACGTCGAAGCCTTTGTCTTCGGTGGTGCTGCCGA
TCAGGATCTCACCGTTGTCCTTCTGCGCCATGTAGCAGTCGCTGGTGGTCAGGCAGCCTT
GCAGCAGCTTGGGCATGCGCTCGGTGAGGATGATCTGGCCTTTGACCGGCTTGACCGGAA
TCCGCAGGCCCGTGGCCCACTCGCTCAAGTCTGCGGCCCAGGCGCCGGCGGCGTTGATCA
GGGTATCGCAGTGAAAGGTGCCCTCTTCGGCGGTTTGCACGCCGCTGACCCGCGAACCCT
GATGCAGCACACCCGTAATGTTGGTGTTGTGGAACAGGTCGACACCGTTCTGGCGCGCCG
CCTCCATATAGGAATCGGCCAGGCGGAACGGGCTGACCTGGTGATCGCAGAGAAACTCCA
GGGCACCATGGGCCTCATGGCTCACCGCAGGTTCGGCCTGGCGCAGGGCATCGCGGTCGA
GCCAGCGCACCTGGTCGGCCAGGTGCGGGATCTGCGCAACGATGTGCTCGGCGTAGAGGC
GGTCTTCATCGTCGTAGATCACGTACTTGAGGCCCGTGCGCTCGAACTTGAAGTCCATGC
CGTGGCGCTCGATCAGCTCGCGGTGCAGCTGTGGATAAAGTGCGTTGGACTGCAAGGCAA
AGTCGAAGAACGACTGCGGCAGGATGTGCGGCGTGCTCGAATCCACCGCCACTGCCGCGC
CATGGGCTTCGCGCTTGTGCTTGGCCGACATCATGCGAAAGAAGATTACTCCGCAGCCCA
GGCCCACGGACTCACCAATGGCCCACAGGCCACCGGCCGACGCGCGGGTGGCATTGCCCG
GGCGCTTGGCATCGATCAGGGCGATCTTCAGGTTCTTGCGTTTGGACAGCTGGTAGGCGC
AGGACGCACCGATCACACCGCCACCGGCGATGACCACATCATAGGTTCTGTTCATGCTTC
AGGCTTCCGTGCCGAGTTGCTGGAATGCAGAGAATGGAATCGGGTCGATCGGGAAACGCG
GCCGCAGCCAGCCGACATCGGCACGTCCGGTTGCTTCGCGCAGGCGATCGCTGCAATAGC
CGACGCACATGCGCCCCTGGCAGTCGCCCATGCTCACCCGGGTGCGCATCTTCAACCCGG
CCATGTCCTCGACGCCCTGCTCCAGGGCGCGATCGATGTCGCTGCGGGTGACATGCTCGC
AACGACAGATCACCGTGTCCGCCTGCGGCAGCTCGATCTGCTTGGTGCCGCGGTGGGTGT
AGCGCTCTACCCCGGCGCGAAAGCGTTTGATCGCTGCCAGCTGGCCGAGGTATTTCTCGC
GCAGTTCGATCGCCTCTTCTGCGTTGAGTACCTCCTGCTGCAGCAGGATCGAAACAGCCG
CGATGCGCCCGGTGAGCATTGCCGCCTCACCACCACGGATGCCGCCCATGTCACCGGCCA
GGTGGATGTGCGGCTGGCTGCTTTGCTGCCAGACGTTGCTTTCCGGACGCAGGTAGCCGT
CTTCGTTGAAGCCATGGTCCAGACCCAGTTGCTGGCTGAGCTGGGTGCGCGGGATAAAAC
CGTAGCCCACCGCCAGGGTTTGCGCCGGCTCGCGCTGGGCGCGGGAAAGGTCCGGCTGCC
AATCTTCACCGTAGGGCGCCACGGTCACTTCAGCCAGCTCACCCTCACCCTTGGCTTCGA
CAATCCCCCAGCCGTAGTACATGGGGATGCCGTTGAGCTTCATGTAGCCAAGCATGCTCA
GGCCATCGAGGAACAGCTGCGGCTTGTTCATCAGCGCCAGACTTTCACGGGCAATCTTGC
TGAACGGGCAGGCTTCATAGACGCCGGCAACCTTCGCCCCGGCCGCGTGCAACTGGCAGG
CCACCAACGGCAACAACGGCCCGGTGCCAGCGATCACGGTACTGCCCAGGGGTTTGACCA
CACCGCTTTTGATCTGCAACTGAAGCCCGCCGAGCAACATCACACCCGGCAAGGTCCAGC
CGGCAAACGGGACGTTGCGCTCGTGGCAACCGGCCGACAGCAACAGATGGGAAAAATCGA
TTTCGTGCAGGGTTTCTTCGCCATCGAGTACCATCAGGCGCTGCTCGTCCCCACCGACTA
CACGGCTGTTCAGGCGCAGGTCGATGCGATCGGCGCAGGCGGCGAAGTCCTTGTGCAGTT
TTTTCAGCGCCTTGCTATAGCGGGCACCCAGGTAGCCCAGGTCGACGCCGCTGCGCAGCG
GTCCGCGAAACACCACGCCACCCGGGCGTGAGGCTTCATCAAACAACAGGCTCGAGACGC
CGTGCCTGGCCAGCTCGATCGCCGCTGCCATACCTGCCGAACCACCACCGACAATAACTG
GACGCAAGCTCATGGTGCCTCCTGCCCGGCAAAACGGTTGGTCCCGGTTTCGACCCGCAT
GCCCGGCTGTACCTCGGTTTGGCAGGCGCGGCGCTTGGGCCGGCCGTTGATCGACACCAG
GCAGCAATGGCACACGCCCATGCCGCAGAAAGCGCCGGTCAATTGTTGGTGATCGTTAAG
CGCCACCTGGCGCAGGCCCACGGCGTTAAGCACGCTGAGCACGGTTTCACCGGCAGCGAC
CGCCACCGCCTGGCCGTTGAGTTCGATGGTCATGTCCGCCCGCGACAGGGGCTGGATATC
TAGCTTTCGCTCCAGAGTCTGCATAGCTTTTCGTCCGTGAAAAAGAAACATGGACTGCGC
ACACTAAGCCAAGCGCGCGTCAGGACTATTGATCCAGGCCAGCTAATGGGTCTGCTTGCC
GGACAAACCGACAAAACAGAGCAGATGGCCCGTGCTCATCCGGGCGATGCTTCTCAACGG
GCGATTCTAGAAAAAAGTGCATTCAAATCGTTGGCCCGATTTGAATGCACAAGGGAGGAG
CTCGTTATCTCTGTTCGAACCGCGATTAACTTCTGTAGCAGAGTATTCACGTGATCGTTC
TGGAATACCGGAAGTGGCGCAGGTCAGTCTGTTTTTTTACTGGTGTTCGAAGTCGTTGGC
GCAATTGGCTTCTTTTCGGTCTGACCTTTGTCCTGACCACGCTCCTCTTTGAATTTTTGG
TGCCATCGCTCCAATGCCTCTGCACCATCTGATGCTTGGCTAAGCGGGCTGAGGAGCAAG
AGAGCAAGCAGGATTGAGCTAACCAGTTTCATGAGGACCTCACTTTTTTGCTTTGAACGT
GTCTGTACTGCCCCAACAACCAGGCCAAATCATCGAAGATCGCAGCGAAATGCATCGCCC
CAAGCCGACGCAATGAATTTGCGGTTCGGTGTGATTGAAGGATCATCCGGGGGTAGCGTT
GTGGGGAGCGAGCGAGGCGGCTCAATCCAGCGCCGATGAGCTGCGCGATCGGGTCTTGAG
GGTCAAGCTGCTTCAGGTCGGCATGCACCCGCCGCAGTTCACGCGCTAGTTGCAGTGACA
ATCTGCCCAGGTACTCGTGTTGATGCTGGCTATCGAGTGTTGCTGGGGCCAGCGCAGCCA
ACGAGGCGAGCCGGTGCTGCTGGCGCACCTGCCATGAGTGATCACTACCGGCGGCACCCT
GTCGAAGCAATACCAGGGTCTCGCGATGAAGGGCGTCAACTAGCCCATTGAAATTCCTGT
CATTTCGTTTTGGCAGCAGCTGGTACGCAAGCAGACAAATACCCAAAGCGATGATCCATG
AAACAGACTGATTCGCGAAGTCATTGAAGTCATAGGCGGGTACGAGAGTGGTAGATACCA
GTGTGTTGAAGGCGATCAGAAAAGCTACCCCCTGGAAAGCGCGTGAAGGCAAGGTAGTCG
CGTGAATGCCGAACGACCAGAAAAGGCTCAGGCTGACCAGCAGCAGTGGCAGACCATTGA
TCTGCGGCAGGATGAGGAACTTGCAAGCGAGCGCTGCGGGAATCGCATACAGCGTCCCCC
GTAGAAAGCTTTCGGTGCCTTTTTCGGGGGTGGGCATTGCAGCGATCAGTGTGCAGTAGG
GCCCCAGAACTGCCAGCAGGGTCGGGCCTTGGTCCCAACCACTTATGTACCAGACAGCAG
CTGCCAGCAAAGTTGCCAGAAGGGCTCTGATCCCGTTACGCAGGCCGTCGGCGTAATGGC
GATGAAAGCGAAATGGGCGATGAACATGAGCAGTTTCTTGCTCTAGGGAAGAAAAGCCTT
CCAGGGCCAAAGCGAACTCTTCCAACTGCTCGTCCAAGCGCCTGAACGCAAGGAGGGTAC
GTTGCTCTGGATGACTCGCTTGGGCAGCCGAAGCTGTTTTGCTTGCTAGCTCGTCGCGAA
TGGTTCGAACCCGGACCTTGGCCTCTGCCAGGCTCAAAGAGTGTTCGCTTAATGCCCTGC
TTACCGAAGCAAGCTGAAGGCCCGTTGCCGAAACTGCATTTGTTGATTCCAGTACTGACA
AGTCGGCAGGCAACTCATGTTCCAGCAGTGCAGATTGCAGGTAAGCCGAGCCAGACCTGA
TAGCTTTCAAATTGTCACTGATGACCCAGGATTCACCTCGACCCAGGCCAAGGAGATCGT
CCACCTTGTTGATCTCTGCCGCGAGGACAAGGCGTTTGCGATGCGCCTGCTCATCTGCAG
GTTGTGCGTATTTCTCTGCAATCAACGCTGCAGCCTTGACGCACAAGCTGACCACGGTGT
CGCGTATGCGAGCCTCGACTGTCTTGCGACTGAAAAGGACGGTAACCAGAGTCAGACTAA
TAGCCCCGACCACCACCGCAGTGGCACGGGAGACGATGTGTTCAAAGCTGATCTGAGGTT
CGGTGATGGCTGGCCCTAACGCCAGGCAAACGGTGTAGCCGGCCACGACGGCGGTAGTTG
CGAAGTAATGCCGAACTACCGACATAGCGGCTACACATAGCCCAAGCCATATCCCAACGC
CCACTATCATGAGGATCATTTGCTGGGCGAAACACGCCACCAGAACGAATGCGGCTACGG
CACCTACCAGCGTGCCGGCGATACGATGCAGACCTTTGCCAACCACAGCTCCCTGAACGG
GATTGACCAGCAGGAGCACGGTAGAGGCCGCGGAGAATGGCGAGTCCAGATGCAGGTAGA
GACCTACGCACAATGCCAGCGCTGCTGCCATGCAACTGCGCAAGACATACAGGCTTGTAG
AAGATGTAAAGGGCAAGGGCAATGCGCCAAACCGTTTACCTATAGCTACGGCGCCCATTA
CAGAAACTCCTGGAGCCAATGAGTCAGACGCCGATGGTTTGGTGCACCAGCCTGGTCCAC
CTCAATACTTGCGGTCATGCCTGCTGCAAGCTCCACGCCCTCCGGGATGTGGTCAATTTC
AATGCGCACCGGCAATCTCTGGGCCAGTCGAATCCAGCTGAACGTCGGGCTTACCTGAGG
TAAACCGTTCTGCGCCCGCACTTCATTGGTATCGGAGACTCCCCGTCCTATGCTCGACAC
ATGACCGGATAGCAGCGGCGAGAACCCCATGAGCTTGACCTTGGCATGGGCCCCAAGAGG
AATATTTGTGAGTTTGGTTTCCTCGAAATAGCCGGTGACCCAGAAACTCTTGCTGTCGAC
AACGAACATGTTGGTGCCACCTGCAACGGCATAATCACCGGGTTGCAGACGCAGTTGGGT
GACATAGCCATCTACGGGTGCAAAGATCTTGGTGCGTTGTAGTTCCAGTTGAGCCTGTGC
CAACTGGGCCTGTGCAATGTTCAGCCGAGCGTTGGCGATTGCACGGGTGCGTACAGCGTT
ATCGATCTCTTCCTTGGGCACTACACCTACCAGCAGCTTCCGGCGGCGTAGCTCTTCGTT
GCGCTGCTGGAACACCTCCTTGACCTCGGCCAGTTCGGCGGCTTTTTGATCGACTGCCAG
GGCATAGCTTCGAGCATCGATGCTGTACATCAGTTCGCCCTTCTGCACCCACTGGTTATC
ACCGACCCAAACCCGCTCGATGCTGCCCGATACCTCGGGAGCGATCCGGATAACCTGAGC
ACTAATGCGGCCATCCCGGGTCCATGGTGCCAGTACATAAGCATTCCAAAGTGACAGGCC
GAAATAGAGTGAAAAGGCACCAACAACCAGGGTGGCCAGGAACTTGAACAATCTCACTAC
GTGATTCATCGACGCCTCTTCAGAATTTGATGACCAGCAGAGAAAGCAAGGACACCGACA
GGAAGAATCGGAGCAGGTTTGGATGCCACATCAGGTCCAACCAACGTCGCGCCATCCTTT
CCAAAATGAGATAGAACACCGTTGCTACCAGCAGGTAGATGAACAGTGGCGGGAAGTACA
CGTTGGCAAAGGAGAACTCGCTGAGCATGGATCGCACCTGTTGCTGGCCAAGTCAGCGCA
TCGTAGAAAATGCAGCTTGAATCCGATATGGACTATCAAGACAATAAATAATCAAATTCA
GACAGGGGTGGCACTGGGTGGCTACGACCGCTTTCCCTCTGGATCTTCATGATCCTGATT
CACTTGCGCAGCCGGCTGTGGCCTTGCTGATCGAGTCTCAACAAAACGACACTGAGGTAC
CTGTCCACTACCACCGCAAGGGCCAACTGATCGTGGCATTGAAAGGGGGAAACGTATGCA
CCATCGAAGATGGCTTATGGATGGTGCCGCCAGGCTTTGGCGTATGGGTTCCAAGTGGAA
CGGTTCATAGCAACCGTGTAACGGCCAACGGCAAGATCTGCTTGCTGTTCATAGAGCCAG
GCATCGCTCAGCTTCCGGAGCATTGCTGCACCCTGGCATTGAGCCCACTCATCCTGGAGT
TGGTTTTGTATCTGGCAGGTGGCCCTAACGATTATCCTGCCGATGGCCAGATTGCGCGGC
TTGCTGGGGTGCTACTTGAGCTCCTGGAACAAGCACCTGCTGAGCGGTTTTATCTACCGC
TACCCAAGAGCCCGCAAGTGCGGCAGATTGCTAGCGCCTTGGCTGAGGCCCCTGCCAGTC
GTGTGACAGTGGCCGAATGGGCGGACAGGGTTGCCATGAGTGAGCGGACCCTTGCGCGGC
TGATCAAAAACGAGACGGGCCTTAGCTTCGGACATTGGCGTAAACAATGGCAGATAATCG
TTGCTTTGCAGCACTTGGTCGAGGGCGCATCGGTGCAGAGTACCGCCGAAGCGTTGGGCT
ATGAGTCTGTCAGCTCGTTCATCAGCATGTTTCGCAAAACGCTTGGAAACTCACCAGCTC
GCTATGTTCGTGAAGCGATCGTGAGTCAAAAACTGAGATAGCACATAGGCTAAAACATGG
CCGGCAAGAGTCGAACCAGGGTTGCGGCAAGCGCAACAGGAGAGAGGAAGGGCACGTCGA
AGAAGGGAGCCAGCGGCGGCTCCCTTCATCCGCGACAGTTTTAATTCTCTAGAACCATCC
GGACATCACCGCAGCAATGGTTACTCGACAGTTACCGATTTCGCCAGGTTACGCGGCTGG
TCGACGTCGGTGCCCTTGAGCACAGCGACGTAGTAAGACAGCAACTGCAGCGGAATGGTG
TAGAGGATCGGCGCCAGGGCGTCGATGATGTGCGGCACGGCGATCACGTGGGTGCCTTCG
CCATTGCTCATGCCAGCCTGCTCGTCGGCGAAGACGATCAGCTCGCCGCCGCGGGCACGG
ACTTCCTGCAGGTTGGACTTGAGCTTTTCCAGCAGCTCGTTGTTCGGCGCCACGGTGACT
ACTGGCATGTCGCTGTCGACCAGCGCCAGCGGGCCATGCTTGAGCTCGCCGGCCGGGTAG
GCTTCGGCGTGGATGTAGGAGATCTCTTTGAGTTTGAGCGCACCTTCCATGGCTACCGGG
AATTGCGCGCCGCGGCCCAGGAACAGAGTGTGGTGCTTGTCGGCGAACAGTTCGGCGGTC
TTCTCGACGATCGCATCCATGGCCAGGGCTTCGCCCAGGCGAGTTGGCAGGCGACGCAGT
TCTTCCACCAGCTCGGCCTCGACACCGGCGGCCAAGGTACCGCGCACCTGGCCCAGAGAC
AGGGTCAGCAGCATCAGCGAGACCAGCTGGGTGGTGAAGGCCTTGGTCGAGGCCACGCCG
ATTTCCGGGCCGGCCTGGGTCAGCAGGGTCAGGTCCGACTCGCGCACCAGCGAGCTGATG
CCGACGTTGCAGATCGCCAGGCTGCCGAGGAAGCCCAGCTCCTTGGCGTTGCGCAGGGCG
GCCAGGGTGTCGGCGGTTTCACCCGACTGCGAGATCGAGACGAACAGGGTGTCCGGCTGC
ACCACCACCTTGCGATAGCGGAACTCACTGGCGACTTCGACCTGGCAAGGGATACCGGCC
AGGCTTTCCAGCCAGTAACGGGCAACCATGCCGGCGTGGTAGCTGGTGCCGCAGGCAACG
ATCTGTACATTGCGCACCTTGGCGAACAGCTCGGCAGCTTGCGGGCCGAAGGCCTGGACC
ATGACGTGGTCCTTGCCCAGGCGGCCTTCCAGGGTGCGTTGCACCACGGTTGGTTGCTCG
TGGATTTCCTTGAGCATGAAGTGACGGTAGGCGCCCTTGTCGGCAGCTTCGGCACCTTCG
TGGTACTGCACGGTCTCGCGCTGCACTGCAGTGCCGGCGACGTCCCAGATGGTGACCTGG
TCGCGGCGAATTTCGGCGATGTCGCCCTCTTCCAGGTACATGAAGCGGTCGGTAACCTGG
CGCAGGGCCAACTGGTCGGAAGCCAGGAAGTTCTCACCGTGGCCCAGGCCGATTACCAGC
GGGCTACCGCTGCGAGCGGCCAGCAAACGGTCAGGCTGCTTGGCGCTGATCACGGCCAGG
CCGTAGGCGCCATGCAGTTGCTTGACTGTAGCCTTGAGGGCATCGGCCAGGTCCGGCAAG
GTTTTGAGGGTGTGCGCCAGCAAGTGAACGATCACCTCGGTGTCGGTCTCGGAGCTGAAG
ACGTAACCCAGGCCCTTGAGCTGTTCACGCAGTTCTTCGTGGTTCTCGATGATGCCGTTG
TGCACCACTGCCAGTTCATGACCAGAGAAATGCGGGTGGGCATTGTGTTCGGTTGGCGCG
CCGTGAGTCGCCCAACGGGTGTGGGCGATACCCAGGTTGCCAGCCAGCGGTTCGGCGGCA
ACGGCGGCTTCCAGCTCGCTGACCTTGCCGATACGGCGACGGCGCTCAAGGTTGCCCTGC
TGGGTGAAGACGGCCAGACCTGCGCTGTCATAGCCGCGGTACTCGAGGCGCTTGAGGCCT
TCGATCAGAATGGTTGTGATGTTACGTTCGGCGACGGCACCAACGATTCCACACATTATT
CATGCTCCTGGGTGATAGCGGCGCAAATCACGTTGATGCCGCGGGCTTCAATCTGTACGC
GTGCCTCATGGGGCAGGCGCTCATCGGTAATCAGGGTGTTGACGCTGCTCCAGGGCAGCT
CAAGGTTGGGAATCTTGCGCCCGACCTTGTCGGACTCGACCATGACGATCACTTCCCGGG
CGACTTCAGCCATCACCCGGCTCAGGCCCAGCAGTTCGTTGAACGTGGTGGTGCCGCGCG
CCAGGTCAATGCCGTCGGCGCCAATGAACAGTTGGTCGAAGTCGTATGAGCGTAGTACCT
GCTCGGCCACCTGGCCCTGGAACGATTCGGAATGCGGGTCCCAGGTACCGCCGGTCATCA
ACAGTACCGGCTCATGCTCCAGCTCGCTAAGGGCGCGGGCCACATTCAACGAGTTGGTCA
TGACCACCAGGCCCGGTTGATGACCCAGCTGCGGGATCATCGCGGCGGTGGTGCTGCCGC
TGTCGATGATGATGCGGGCATGTTCGCGGATACGGCCTACGGCAGCCTTGGCGATCGCTT
GTTTATAAAGCGAAACCGGCTGGCCCTGTTCGGTAAACAGTTCCTGCGGCAGGGTCACTG
CCCCACCGTAGCGGCGCAACAGCAGGCCATTGGCTTCGAGGGCTGCGAGGTCCTTGCGAA
TGGTCACTTCGGAGGTTTCGAAACGCTTGGCCAAGGCGTCGACGCTCACCTCGCCCTGCT
CATTGAGCAAAGCCAGGATGTTATGACGTCGTTGGGGGGTGTTACGTTTCGACATGGCGC
GTTTAAGTTTCGATTCGAAAGATAATGATGCCAATCAAAACCTATAGTGGCTGATGCGTC
AAGAACAGCGGAGAAAAAATCTTCCTGTGAATAACTTGCATAGCAGCAAAATTTTATCCA
CAGAACGAAAAAGGCCGACTTATGCACAATGCAGTCGGCCCTTTCTGTTAGCTGTGAGTA
ACTCAGCTCTTTTTGAGCTTCTCCGGCCGCTTCCAGCCATCGATGTTGCGCTGACGCGCA
CGACCGACTGCCAGCTGCGCCGCCTCGACGTTCTGAGTAATGGTCGAACCGGCGGCAGTG
GTAGCGCCGTCGAGGATATCCACAGGCGCGACCAATGAGTTGTTCGAACCGATGAACACG
TCTGCGCCAAGTACTGTCTTGAACTTGTTGGCGCCATCGTAGTTGCAGGTGATGGTACCG
GCACCGATGTTGGTGCGTGCGCCGACCTCGGCATCGCCCAGATAAGTCAGGTGACCGGCC
TTGGCGCCTTCACCGAGGTGGGCGTTCTTCAGTTCAACAAAGTTACCCACATGGGCGCGA
GCGTCGAGCACGCTGCCAGGGCGCAGGCGGGCAAACGGGCCGGCATCGCTGCCCTCACCC
ATGATTGCGCCTTCCAGGTGGCTGTTGGCTTTGACCACCACGCCTTTGCGCAGGGTGCTG
TTCTTGATCACGCAGTTCGGGCCGATGACCACGTCGTCTTCGATCACCACGCGGCCTTCA
AGGATCACGTTGATATCGATGAGCACATCGCGACCAACGGTCACCTCACCGCGCACATCG
AAGCGCGCCGGGTCACGCAGGGTCACACCCTGGGCCATCAGACTGCGGCCTGCGCGCAAC
TGGTAGTGACGCTCCAGCTCGGCAAGCTGACGACGGTCATTGGCGCCCTGCACTTCCATC
GGGTCCAGCGGCTGCTCGGTCGCAACCACCAGACCATCGGCTACAGCCATGGCGATGACG
TCAGTGAGGTAGTACTCGCCCTGGGCGTTGTTGTTCGACAGACGGCCCAGCCAGTCAGCC
AGGCGCGCGCCCGGGACGGCGAGAATACCGGTGTTGCCTTCGTTGATGGCTTTCTGTGCG
TCGCTGGCATCTTTGTGCTCGACGATCGCCGCCACCTGGCCCTGGCCATCACGGACGATG
CGGCCATAGCCGGTCGGGTCATCCAGGGTCACGGTCAGCAGGCCGAGCTGCTGTGGGGTG
ACCTTGGCGAGCAGGCGCTTGAGGGTATCGACTTCGATCAGCGGAACATCGCCGTAGAGG
ATCAGCACGGTTTCGGCATTCAACGCCGGCAGCGCCTGGGCGACGGCGTGGCCGGTACCC
AGTTGTTTGTCCTGGAGGACGAAGTTCAGGTCATCGGCGGCCAGGCGCTCACGTACCAGC
TCCGCACCGTGCCCGATCACCACATGAATGCCCTGCGGCTGCAACTGGCGGGCGCTGTGG
ATAACATGGCCGAGCATGGAGTCGCCGGCGACCGGATGCAGTACCTTGGGCAGCGCCGAG
CGCATGCGGGTACCTTGGCCGGCGGCGAGAATTACGATATCGAGAGACATTGACTGGCTA
CCAATCCTGGAAGGTCAGCGCTGTGACCAGAAGAAGAAATTCGGAAAAAGAAAAAGGGTA
GCCGAGGCTACCCTTTAACTCAATCGCAATGGAAGTGATCGGCCAGGGCCAGATTACTTG
CCTTTGCGCATTTGCTGGACGGTACGCAGCTGGGCTGCGGCCTCGGCCAGACGTGCGGCA
GCGGCGCCGTAGTCGAACTCCGCGCCTTTTTCGTTCAGGGCGTTCTCGGCAGCCTTGAGG
GCTTCCTGAGCCTGAGCTTCATCCAGGTCGCTGGCACGTTGCACGGTATCGGCAAGCACC
TTGACCATGTTCGGCTGAACCTCGAGGAAACCACCAGAGATGTAGAACACCTCTTGGGCG
CCACCCTGCTTGGTCAGCGTGATCGGACCTGGCTTCAGATTAGTGATCAGCGGGGCGTGG
CCTGGAGCGATACCAAGATCACCCAGGTTGCCGTGCGCAATCACCATCTCGACCAGACCG
GAGAAAATTTCCCCTTCCGCGCTGACGATATCGCAATGGACTGTCATAGCCATCTGCTTG
CCTCAACCTGATTAGCGCCCCTTGCGGGGCGCCGGGATTACAGTTTCTTGGCTTTCTCGA
CGGCTTCTTCGATGCTGCCGACCATGTAGAACGCTTGTTCTGGCAGGTGGTCGTAGTCAC
CTTTGAGGATGCCGCTGAAGCCTGCAATGGTGTCTTTCAGGGAAACGTATTTGCCTGGAG
AACCGGTGAAGACTTCGGCCACGAAGAACGGCTGGGACAGGAAGCGCTGGATCTTACGAG
CGCGCGATACCAGCTGCTTGTCGGCTTCGGACAGTTCGTCCATACCGAGGATGGCGATGA
TGTCCTTCAGCTCTTTGTAGCGCTGCAGAACATACTGAACGCCACGAGCGGTGTCGTAGT
GCTCGTTGCCGATCACGTTCGGGTCCAGCTGGCGCGAAGTCGAGTCCAGTGGATCGACCG
CTGGGTAGATACCCAGGGAGGCGATGTCACGGGACAGTACGACGGTAGCGTCCAAGTGGG
CGAAGGTGGTCGCTGGCGACGGGTCGGTCAGGTCGTCCGCAGGTACGTATACGGCCTGGA
TCGAGGTGATCGAACCTTCCTTGGTCGAAGTGATACGCTCTTGCAGAACGCCCATCTCTT
CAGCCAGGGTCGGCTGGTAACCTACTGCCGAAGGCATACGGCCCAGCAGTGCGGATACTT
CGGTACCGGCCAGGGTGTAACGATAGATGTTGTCGACGAACAGCAGAACGTCGTTACCTT
CGTCACGGAACTTCTCAGCCATGGTCAGGCCGGTCAGCGCTACGCGCAGACGGTTTCCTG
GTGGCTCGTTCATCTGACCGTAGACCAGTGCTACTTTGTCGAGAACGTTGGAGTCCTTCA
TCTCGTGGTAGAAGTCGTTACCCTCACGAGTACGCTCACCCACACCGGCGAACACGGAAT
AACCGCTGTGCTCGATGGCGATGTTACGGATCAGTTCCATCATGTTTACGGTTTTGCCTA
CACCGGCACCACCGAACAGACCGACTTTACCACCCTTGGCGAACGGGCAAACCAGGTCGA
TAACCTTGATGCCGGTTTCCAGCAGGTCGTTGCCGCCTGCCTGGTCAGCGAACGAAGGAG
CGTCGCGGTGGATACCCCAGCGCTCTTCTTCACCGATCGGGCCAGCTTCGTCGATCGGGT
TACCCAGTACGTCCATGATCCGGCCCAGGGTCGCTTTACCGACTGGTACGGAGATGGCTG
CGCCGGTGTCTGTAACGTCCAGACCGCGCTTCAAGCCTTCGGTCGAGCCCATCGCAATGG
TACGAACCACGCCGTCGCCCAGCTGCTGCTGAACTTCCAGGGTGGTTTCCGCGCCTACTA
CTTTCAGCGCGTTGTAAACACTCGGCACGGCGTCACGTGGGAATTCCACGTCGATGACGG
CGCCGATGATTTGAACGATACGTCCGCTACTCATAGCTGGATCCTCTGAATATTTGAACC
GTTAAACCGCGGCAGCGCCGCCGACGATTTCCGAGATCTCTTGGGTGATCGCAGCCTGAC
GCGCCTTGTTGTAGATCAGCTGCAATTCGCTGATCAGGTCACCGGCGTTGTCGGTGGCGT
TCTTCATCGCGATCATCCGGGCAGCTTGTTCAGCTGCGTTGTTCTCGACCACCGCCTGGT
AGACCTGCGACTCCACGTAACGCACCATCAGGCCGTCCAGCAGCTCTTTGGCGTCAGGTT
CGTAGAGGTAGTCCCAGTGGTGCTTGAGTTCTTGATCCGGGGTTGCAACCAACGGAATCA
ACTGCTCGACCGTTGGGGTTTGCGTCATGGTATTGACGAACTTGTTCGATACCACGGACA
GACGATCGATACGACCATCCAGGTAAGCGTCCAGCATGACCTTGACGCTGCCGATCAGAT
CATTGATCGACGGCTCTTCGCCCAGGTGGCTGATCGCTGCAACGACGTTACCGCCGAAGC
TGCGGAAAAACGCCGCACCCTTGCTGCCAACCACGCAAAGATCGATCTCGATACCTTGCT
CGCGGTTGACCGCCATGTCCTTGACCAGGGCCTTGAACAGGTTGGTGTTCAAGCCACCGC
ACAGACCACGGTCACTGCTCACGACGACATAACCGACGCGCTTTACTTCGCGTTCGATCA
TGAAGGGGTGGCGGTATTCCGGGTTGGCGTTGGCCAGATGACCGATAACCTGGCGGATAC
GCTCCGCGTAAGGACGGCTAGCAGCCATGCGCATTTGTGCCTTGCGCATTTTACTGACCG
CCACTTTTTCCATGGCGCTGGTAATTTTTTGCGTGCTTTTGATGCTCGCAATCTTACTGC
GAATCTCTTTTGCGCCTGCCATGTAACACCTATCAGGTTAGCAAGCGGGGGCCGCAAAGC
CCCCGCTGCGGCTTACCAGGTTTGGGTGGCCTTGAACTTCTCGATACCGGCTTTGATGCC
AGCGTCGATTTCGTCGTTGAAGTCACCCTTCACGTTGATCTTCGCCATCAGTTCGGCGTG
ATCACGGTTGAAGTAAGCGATCAGTGCTTGTTCGAAGCTACCGATCTTGGCGATTTCAAC
GTCGGTCAGGAACCCACGCTCAGCGGCATACAGCGACAGCGCCATGTCCGCGATGGACAT
TGGAGCGTATTGCTTCTGCTTCATCAGCTCGGTAACACGTTGACCGTGTTCGAGTTGCTT
ACGGGTGGCTTCGTCCAGGTCAGAAGCGAACTGGGCGAATGCCGCCAGTTCACGGTACTG
AGCCAGAGCGGTACGGATACCACCGGAGAGCTTCTTGATGATCTTGGTCTGAGCGGCACC
ACCCACACGGGATACCGAAACACCGGCGTTCACTGCAGGGCGGATGCCCGAGTTGAACAT
GGCCGATTCCAGGAAGATCTGACCGTCGGTGATGGAAATCACGTTGGTCGGAACGAACGC
GGAAACGTCGCCAGCCTGGGTTTCGATGATCGGCAGTGCGGTCAGGGAACCGGTCTTGCC
AGTTACAGCACCGTTGGTGAACTTCTCGACGTACTCTTCGGAAACGCGCGATGCACGCTC
CAGCAGACGGGAGTGGAGATAGAACACGTCACCTGGGTACGCTTCACGTCCTGGTGGACG
GCGCAGCAGCAGGGAGATCTGACGGTAGGCAACGGCCTGCTTGGACAGGTCATCGTATAC
GATCAGCGCGTCTTCACCGCGGTCACGGAAGAACTCGCCCATGGTGCAACCGGCGTATGG
CGCCAGGAATTGCAGTGCGGCGGATTCCGAAGCACTGGCAACCACCACGATGGTGTTGGC
CAGGGCGCCGTTTTCTTCCAGCTTGCGAACGATGTTGGCAACGGTGGAACGCTTCTGGCC
GACAGCAACATAAACACAGAAAATACCGGAGTCTTTCTGGTTGATGATGGCGTCGATCGC
CATGGCGGTCTTACCGATCTGACGGTCACCGATGATCAGCTCGCGCTGGCCACGGCCGAC
CGGGATCATGGCGTCGACGGATTTGTAGCCAGTCTGTACAGGCTGGTCTACCGACTTACG
CCAGATCACGCCCGGAGCAACTTTCTCGACCGCGTCGGTCTCGGTGTTGCCCAGAGGGCC
TTTGCCGTCGATTGGGTTGCCCAGTGCGTCAACAACGCGACCCAGCAGTTCCTTACCAAC
TGGAACTTCGAGGATGCGGCCGGTGCACTTGGCGCTCATGCCTTCAGCGAGGGTGTCGTA
GGCGCCCAGGATTACCGCACCAACGGAGTCTTGCTCCAGGTTGAGGGCCATACCGAACAC
GCCACCTGGAAACTCGATCATTTCGCCGTACATGACGTCGGCCAGACCGTGAATCCGCAC
GATACCGTCAGAAACGCTGACGACGGTACCCTCGTTGCGGGCTTGGGAGGTCACGTCGAG
TTTCTCGATGCGACCCTTGATGATTTCACTAATTTCGGAAGGATTGAGTTGCTGCATTGC
TCTGCTGCCCCTTCAAACTCAAGATTTCAATGCTTCGGCCAGTTTCGCGATTTTGCCGCG
AACCGAGCCATCGATTACCAGGTCGCCGGCGCGGATCACGACACCACCGATAAGGGAGGC
GTCCTCCGTCGCATGCAGGCGCACTTCCCGGCTGAGCCGTGCACTGAGAACCTTGGCGAG
TTTGTCTTGCTGTTCTTGGTCCAACGCAAAAGCACTAGTGACTTCCACGTCCACGGATTT
CTCTTGTTCAGCCTTGTACAGGTCGAACAAAGCCGAAATCTCCGGCAACAGCAGGAGACG
GTCGTTTTCCGCGGCAACATGAATGAAATTCTGTGCCTGTGCATCGAACTTGTCACCGCA
CACGTCAATAAACGTGGCGGCCTTTTCTGCGCTCGTCAGTCGCGGGGCCTTGAGCAGGCG
CTGCATCGTGTCGTCTTCCGACACTGCAGCAGCCAGGCCGAGCATGGCTGACCAATTGGC
CAGTTGCTGATGGGCCTGGGCGTGCTCAAAGGCCGCCTTAGCGTAAGGTCGGGCCAACGT
GGTCAGTTCTGCCATGATCGCCCTCGCTTAAATTTCAGCGGCCAGTTTATTAACCAGCTC
CGCATGCGCGTTTTGATCGATTGTGGCGCCAAGGATCTTTTCAGCACCGCCGACAGCCAG
CAGACCCACTTGGGCACGCAGGGCGTCTTTGACACCGTTAATTTCCTGTTCGATCTCGGC
CTGAGCCTGAGCCTTCACACGGTCAGCTTCGACGCGGGCCTGATCACGGGCTTCCTCGAC
GATCTGAGCACCGCGCTTCTTGGCTTGCTCAATGATTTCGGCTGCCTGAGCTTTCGCTTC
GCGCAGTTGCTGACCCGCTTTGTCTTGGGCCAACTCCAGGTCGCGAGCTGCTCGGTTGGC
AGCGTCCAGTCCATCCGCGATCTTCTTCTGACGTTCTTGCAATGCCGCGATGACCGGAGG
CCACACGAACTTCATGCAGAACAGCACAAAAATGAAGAACGCAACGGACTGACCAATCAG
GGTTGCATTAATGTTCACGCCAACACCTCGCTCGTTCTTTGTCCATCACACCAAACCACT
CGAGAATTCGAGTGATTAGCCGGCGATTTGACCAACGAAGGGATTAGCGAAGGTGAAGAA
CAGAGCGATACCAACACCGATCATGGTTACGGCGTCGAGCAGACCGGCAACGATGAACAT
TTTAACTTGCAGCATTGGAACCATCTCTGGCTGACGAGCAGCGCCTTCCAGGAACTTGCC
GCCCAGCAGGCCGAAACCAATGGCGGTACCCAGAGCACCCAGGCCGATCAGCAGAGCAAC
AGCGATAGCGGTAAGACCAACTACAGTTTCCATCTTTCCTCCCGACTTTTACGTCGTATT
GGTTAGGTTTTTTAGTTTGAAGCGGTAAAACAAAATCGTTTGGTACAGCTGCCCTTGCGG
ACTTTTTCGACCCTCCCCCGTGCTGGCGGAAGGGTCATCAGACACGCCAGGCGGTCTTAA
TGGTTATCTTCGTGAGCCATCGACAGGTAGACGATGGTAAGCATCATGAAGATGAACGCT
TGCAGGGTGATGATCAGGATGTGGAACACAGCCCACGCCCACTGCAGCACCACGCCCAGG
CCGCTGAGCCAGAGCAGGCCGCTGCCGAACATCACGGCAATCAGGATGAACACCAGTTCG
CCGGCATACATGTTGCCGAACAGACGCAGGGCCAGCGAGATTGGCTTGGCAATCAGGGTG
ACGAATTCGAGCAGGAAGTTGACCGGAATCAGCAGGATCTGAACGAAGATGTTCTTGCTG
CCGAACGGGTGCAGGGTCAGTTCGCCGAGGAAGCCGCCGATGCCCTTGACCTTGATGCTG
TAGAAAATGATCAGGGCGAACACGCTGAAGGCCATGGCCAGGGTCGCGTTCGGGTCGGTG
GTCGAAACGGCACGGAACGGAATGTGCGGATCACCGGAGATCAGGATGGCCAGCTGTGGA
ATCCAGTCGACCGGGATCAGGTCGACGGCGTTCATCAGGAAGACCCAGACGAAAATGGTC
AGCGCCAGTGGGGCGATCACCGGGCTGCGGCCGTGGAAGCTGTCCTTGACGCTGCCGTCG
ACGAACTCAACCAGCACTTCTACGAAGTTCTGCAGGCCGCCAGGCTGGCCGGAAGTCGCC
TTCTTGGCTGCCATGCGGAACAGGAATACGAACAGCAGACCCAGTGCGACCGACCAACCC
AGGGTGTCCAGGTGGAAAGCCCAGAAGCCCATTGCCTTGGCTTCTGCTGCGGAATGGGCA
AAGCCCCAACCGCCGTCTGGTAGTTGACCGAAGGTCAGGTTCTGCAAGTGGTGCTGGATA
TAGCCCGAAGCGGTTTCTGCTGCCATGGTTGCCTCAAACGCCCTAAGGTCTCGAAAGTCT
TATATTCATCAGCAGGGGCGCGAACCAGCTGACCAACTGGGTCAGCAGAAAGACACCGAA
GACTGCTAACGGCGCCAATGGCTTCACTCCTGCAAACGTCAGTGCAAAAAGCACTGCCGT
CAAAATCAATTTGCCTGCCTCGCCAGCGTAGAACGACTTGACGATGGCCTGCGCTGCCCT
GGCTCCGGTATACCGAAAAGCCTTCCAGGCGAAATACACATTCGGCAGCCAGGCAATCAG
CCCTCCGCAGAGTGCCGAATATCCACTGACCGCCCCGTGCCACTGCCACAACGCCAAAGT
TGCCAGCAGAAACACGACACATTGAGCCAACAGTACCGGAAAAACCGCCCAGCGATGGAA
AGGCAAGCGGTTTGGCGTGCGGGTTTCCATCACAACTGCTCCTCGAAAGTCGACCAACCA
GTCAGCTATGACTTGGCATAATTTGTGCCGACAAAATGCGCGCAGAGTATAGGGGCGGAT
TAACCCCTATTCAACTGCCGGGTAGTGATTTCCGACTGCGCGCTACAAAAGGAATTGTTT
CAGCGGATGTGAGCAAGGACACCTTGCAACTCATCTAGTGAGTTGTAACGAATAACTAAC
TGGCCCTTGCCCTTGTTGCCGTGGCGAATCTGTACGGCCGAGCCCAGACGCTCTGCCAGA
CGCTGTTCAAGGCGGGTGATGTCCGGGTCCGGCTTGGCAGGTTCTGCAGCCTCAGGCTTG
CCGTTGAGCCACTGGCGAACCAGTGCTTCGGTCTGGCGTACGGTCAGGCCGCGTGCGACA
ACGTGACGCGCCCCGTCGACCTGCTGTTCATCCGGCAATCCGAGCAATGCCCGGGCGTGA
CCCATCTCCAGATCGCCGTGGGACAGCATGGTCTTGATCACTTCCGGCAACGAGATCAGG
CGCAGCAAGTTGGCCACGGTGACCCGCGACTTGCCCACGGCATCGGCGACCTGTTGCTGG
GTCAGCTGGAACTCCTGCTGCAGGCGCTGCAGGGCAATGGCCTCTTCCACCGGGTTGAGG
TCTTCGCGCTGGATGTTCTCGATCAGGGCCATGGCGATGGCCGCTTCATCGGGCACATCG
CGGACCATGGCCGGGATGGTGTCCATGCCGGCCTGCTGGCTCGCGCGCCAGCGGCGTTCA
CCGGCGATGATCTCGAATTTGTTGTCGGCGATCGGGCGCACCACGATCGGCTGCATCACG
CCCTGGCTCTTGATCGAGTGGGCGAGTTCTTCCAGTGCCTGCGGGTCCATGTCCCGGCGC
GGCTGGTACTTGCCGCGCTGGATCAGGTCGAGCGGCAGGTGTTGCAGTTCCTTTTGGTCG
ACCTGGACAGCCTGCTCTTCGAGCGCGCTGACGGTCGGACCACTGAGCAGTGCATCCAAC
CCACGTCCGAGACCCCGTTTCTTAACGGCCATGCGGATTCCTTAAGTTGTCTGTGCAGTG
CGGGTTTGACGACGTTGGCGACGAACCAGTTCCCCGGCCAGGGCCAGGTACGCCAGGGCG
CCACGCGATTGCTTGTCGTAGGCCAGGGCCGGCATGCCGAAGCTCGGGGCCTCGGCCAGG
CGGATGTTGCGTGGAATCACGGTGTCGTACAGCTGGTCGCCGAAGTGTTCCTTGAGCTGC
GCGGACACATCGTTGATCAGGCTCAGGCGCGGGTCGTACATGGTCCGCAGCAGGCCTTCG
ACCTTGAGCTGCGGGTTCAGACGCTCACCGATCCGCTTGATGTTATCCACAAGGTCGCTC
AAGCCTTCCAGGGCAAAGTATTCACATTGCATCGGAATGATCACGCCATCGGCGGCGACC
AGGGCGTTGAGGGTCAGCATCGACAGCGACGGCGGGCAGTCGATCAGGATGTAGTCGTAA
TTCTCGCGGATCGGCGCCAGCGCGGTGCGCAGGCGGCTCTCCTTCATCTGCATTTCCAGC
AGAACCACTTCGGCAGCGGTCAGGTCGCGGTTGGCCGGCAGCAGTTGATAGCCGCCGTGC
TCGGAGAAGTGCATGGCCTGGGCCAGGTCGCATTCGCCGATCAACAGGTCATAGACCGAA
TGTTCCAGGACGTGTTTATCCACACCGCTACCCATGGTGGCGTTGCCCTGTGGATCGAGA
TCGATCAGCAGCACGCGGCGCTTGGTTGCCACCAGCGATGCTGCGAGATTGATACAGGTG
GTGGTTTTGCCCACACCACCTTTCTGGTTCGCGATAGCGAATACCTTAGCCATTCTTGCT
TGTGTTCCCAATCATGCCGTGCGGCGCAGTATCAGCAGATGGCGTTGGCCTTGGCAACCC
GGAACGGTCAAGGCCTGCTCGCTATCCACTCTGAAATCTGCCGGCAATGCTACCAGCTCA
TCGGCAGGATGCAGCCCTTTCATTGCCAGCCACTGCGTCTGGGCGTCGCCGAGGTGGCGC
GTCCAGTTGGTGAAGTTCTCCATGCTGCTGAAAGCACGGGAAACAATTCCGGTGAAAGGC
AGCTCCGGTTGGAACTCCTCGACCCGCTTGTGGATAACTGTGAGGTTATCCAGTTTGAGC
TCCAGCTTTACCTGGGTCAGGAAGCGGGTTTTCTTGCCGTTGCTGTCGAGCACCGTGACT
TGCTTGTGCGGATGCAGGATAGCCAATGGAATGCCCGGCATGCCACCGCCGCTGCCGACA
TCCAGCCAGCGCTCGCTGTGGATAAACGGCATGACGCTGAGGCTGTCGAGCAGATGGCGG
GACACCATTTCATCCGGATTGCGCACGGCGGTCAGGTTGTAGGCCTTGTTCCACTTGATC
AGCAAGGCCAGGTAGGCCAGCAGTTGTGCGTGCTGGGCCTCGCTCAGCTCGACACCGAGC
TGGCGGGCGCCTGTGGACAACTCTTCGGCGTGTTGAGGGGTGACCTGAGAACTCAAGCGC
TTTGCTCCAACTCGCGGCCTGCGCCGCGTTTTTTCAGATGAATCAGCAACAGGGAAATCG
CCGCCGGGGTCACGCCGGGGATACGCGAAGCCTGGCCCAGGGTCTCGGGCCGGGTCTGGC
CGAGCTTGCCCTGGATTTCCTTGGACAACCCGGAAATACCGCTGTAGTCGATATCGTCGG
GCAGGCGGGTGTCTTCGCTGGCGCGCAGCCGGGCGATTTCTTCCTGTTGCCGGTCGATGT
AGCCGGCGTATTTGGTTTTGATCTCGACCTGTTCGGCCACTTGTGGGTCGATATCCGAGC
CGCCGGTGACTTCCATCAGCCCGGCGTAATCGATTTCCGGACGGGTCAGCAGGTTGAGCA
GGTTGTATTCATGGCTCAACGGCGTGCCGAATTTTTCGGCAATGGCCTGGCCTTGCGCGG
TGTCTGGGCGTACCCAGGTGGACTTCAGGCGCTGCTCTTCCAGGGCAATGCCTTCGCGCT
TGGCGCTGAATGCGGCCCAGCGCGCGTCATCCACCAAGCCCAGCTCGCGGCCTTTTTCGG
TCAGGCGCAGGTCGGCGTTGTCTTCGCGCAGGATCAGCCGGTACTCGGCCCGCGAAGTGA
ACATACGGTAGGGCTCCTGGGTACCCAGGGTAATCAGGTCGTCGACCAGCACACCGATAT
ACGCCTCGTCGCGACGCGGGCACCAGCTTTCACGGCCCTGGGCGCGCAACGCGGCGTTGG
TCCCGGCAAGCAAACCCTGGGCGCCGGCTTCTTCGTAACCGGTGGTGCCGTTGATCTGGC
CAGCAAAGAACAGGCCGCCGATGACCTTGGTTTCCAGGCTGTACTTGAGATCACGCGGAT
CGAAGTAGTCGTACTCGATGGCATAGCCCGGGCGCACGATGTGGGCGTTTTCCATGCCGC
GGATCGAACGCACGATCTGCAACTGCACATCGAACGGCAAGGATGTGGATATCCCGTTCG
GGTACAGCTCGTGGGTGTTCAGGCCTTCCGGCTCGATGAACACCTGGTGGCTTTCCTTGT
CGGCAAAGCGGTGGATCTTGTCTTCGATCGACGGGCAATAGCGCGGGCCGATGCCTTCGA
TGACGCCGGAGTACATCGGCGAACGATCGAGGTTCGAGGCAATGATTTCGTGGGTACGGG
CGTTGGTATGGGTAATCCAGCAGCTGACCTGACGCGGGTGCTGTTCCTTGGAGCCCATGA
ACGACATCACCGGAATCGGCGTATCCCCCGGTTGCTCGGTCATGACCGAGAAATCCACCG
AGCGACCATCGATGCGTGGCGGCGTGCCGGTTTTCAGCCGGCCAACACGCAGCGGCAGTT
CCCGCAGGCGGCGCGCCAGGGCAATCGATGGCGGATCGCCGGCACGGCCACCGGAGTAAT
TCTGCAAACCGATGTGGATAAGTCCGCCGAGGAAGGTGCCGGTGGTCAATACCACGGAGT
CGGCGAGAAAACGCAGACCCATTTGTGTCACCACGCCGCGTACCTGGTCCTGCTCGACGA
TCAGGTCGTCGCACGACTGCTGGAATATCCACAGGTTGGGCTGGTTCTCGAGAATCTCGC
GCACCACCGATTTGTAGATGGCGCGGTCGGCCTGGGCGCGAGTAGCGCGCACGGCCGGGC
CTTTGCGGTTGTTCAACACACGGAACTGGATACCGCTCTTGTCAGTGGCCAGTGCCATGG
CACCGCCGAGCGCATCGATTTCCTTGACCAGGTGGCTCTTGCCGATGCCACCGATGGCCG
GGTTGCAACTCATATGACCGAGGGTTTCCACGTTGTGGGTCAGCAGCAGGGTTTTTACAC
CCATGCGTGCAGACGCAAGCGCAGCCTCGGTACCGGCATGGCCGCCGCCGATGACGATCA
CTTCAAAACGGGAAGGGAAATCCACCACGCACCTCGTGCCTGTTTCGGGAATAGATAGGG
ATAACGCACAAGTATAGGGACTTACCCCCCTCTAAAGGAACCTTTTGCACAAAATTTAAC
CAGGCTGTGGATGAATGGCGTGCAATAGAAATTAAAAGAGAGAAATTTATTAAAGCTTTG
TTTTTATGTTTATTCTTAGTCAGCCACCTTTCTGTGGATAAGCTTCTACAGGCCTTTATT
TACCTTATGTACAGAGATTCAAAACCCTGTGGTCTACCGGGCATGAGCGTTCTGGATAAG
CGCTTTAAGCCTGTGGATGAAATGGCCAGTTACCCACAAGCGCAGTTATCTCCAGCTTTG
AAGGCCAGTTATCAACGGAGCTGAAGGTGGGTTTTCCACAGGGCTTATTTCAGAGAATTG
TGGATAGACACGCAGGAGTGAGTACAGCACGAGCACTGTGGCTGTACTGACCAGGAGAGA
GGATTGGTGAAAATTTGATGCTGCAGCCGGGTCCGTTGCAGACCCGGCTGTGGATAACGA
CCTTTACTTGCCGATGCAGAAGCTGGAGAAGATTCGCCCGAGCAAGTCATCGGAGCTGAA
AGCCCCGGTAATTTCACCCAGGGCCTGTTGTGCCTGGCGTAGATCCTCTGCCAGCAGCTC
CCCCGCACCGGCCAGGGTCAGCTGCGCACGACCGTGCTCCAGGTGCGCGCTAGCCTGGCG
CAATGCCTCCAGATGGCGCCTGCGGGCGCTGAAGCTGCTTTCGGCAGTCTGTTCATAACC
CATGCAGGCCTTCAGGTGCTCGCGCAGCAGCTCCAGGCCCATGTCGCTGTCCTTGGCACT
GAGGGTAATGGTGACGTGGCCATCTTCGCTCTGCTCCATGGCAATGGCTTCGCCGCTCAG
GTCAGCCTTGTTGCGAATCAGCGTGACCTTGGCCGGATCCGGACGCAGATCGAGGAATTC
CGGCCACAGGGCAAACGGATCACTGGCTTCCGGCGCTGTGGAATCCACCACCAGCAACAC
CCGGTCGGCTTCGTTGATGGCCTTGAGGGCGCGCTGCACACCGATCTTTTCCACATGATC
GTCGGTGTCGCGCAACCCGGCGGTGTCGACCACATGCAGCGGCATACCGTCGATGTGGAT
ATGTTCGCGCAGGATGTCCCGGGTGGTACCGGCGATATCGGTGACAATCGCTGCCTCGCG
ACCCGCCAGTACGTTAAGCAGGCTCGACTTGCCGGCATTCGGCCGGCCGGCAATCACCAC
TGTCATGCCGTCACGCAGCAAGGCGCCCTGCCCGGCTTCACGCTGCACTGTGGATAAATT
ATTGCGCACGTCATCGAGCATGCTCAGCACATGACCGTCGGCGAGAAAGTCGATTTCTTC
CTCGGGGAAGTCGATCGCAGCTTCCACGTAGATGCGCAGGCTGATCAATTTCTCCGTGAG
GTTATCCACACGACGGGAAAATTCGCCCTGCAGCGAGCGCAAGGCATTACGCGCCGCCTG
TGCAGAACTGGCTTCGATCAGGTCGGCGATTGCCTCGGCCTGGGCCAGGTCGAGTTTGTC
ATTGAGGAACGCACGCTCGCTGAATTCACCCGGGCGCGCCAGGCGGCAACCCAGTTGTAC
ACAGCGCTGCAGGAGCATATCGAGCACCACCGGGCCGCCGTGGCCCTGCAGCTCCAGCAC
GTCTTCACCGGTGAAAGAGTTGGGCCCGGGGAAAAACAGCGCGATGCCTTCATCCAGCAC
CAGGCCATCTTCCGCGCGGAACGGGCCGTAATGGGCGTGCCGTGGTGTTAGCGGTTTTCC
ACAGATGGCCAGCCCGGCTTGTTTGGCCAGAGGCCCGGATAGCCGCACGATCCCCACACC
CCCACGTCCCTGGGCGGTAGCGATGGCGGCAATGGTTTCACGCACAGTGTTCATGCTCGA
AGGCCTCACGACAAAAACGACAGATAGCAAAACGCCCCACGAGGGGGCGTTTATCCACAG
GTTAGCTGGCTAACCCGTCAAGCAGCGGCTTTCTTGGTAGCCTTTTCGATGCTGCGGGTG
ATGTACCACTGCTGTGCGATCGACAGGCAGTTGTTCACAACCCAGTACAGCACCAGACCT
GCAGGGAACCACAGGAAGAAGAAGGTGAAGATGATTGGCATCAGCTTCATCACCTTGGCC
TGCATCGGATCCGGCGGAGTCGGGTTCAGCTGCTGCTGGATGAACATGGTCGCGCCCATG
ATGATCGGCAGGATGAAGAACGGATCCTTGATCGACAGGTCAGTGATCCAGAACATCCAC
GGCGCCTGACGCATCTCGACGCTTTCCAGCAGAACCCAGTACAGCGAGAGGAAGACCGGC
ATCTGCACCAGGATCGGCAGGCAGCCGCCCAGCGGGTTGATCTTCTCTTTCTTGTACAGC
TCCATCATGGCTTGCGACATTTTCTGCCGGTCATCGCCATGCTGCTCTTTGAGGATTGCC
AGTTTCGGCGCAACGGCACGCATGCGCGCCATCGAACGGTAGCTGGCAGCCGACAGCGGG
AAGAACAGACCTTTGATCAGCATGGTCAGGACGATGATCGACCAGCCCCAGTTGCCGAGC
AGGCTGTGGATATGTTGCAGCAGCCAGAAGATTGGCTGGGCAATGAACCACAGGATGCCG
TAGTCGACGGTCAGTTCCAGACCTGGGGACAACTCTTTGAGCTTCTCCTGGATCTTGGGA
CCGGCGTACAGCATGGTGCTGGTTTCGCCTTTGCCACCAGCGGCAACGTTCAGTGCCGGG
CCGGTGAAACCGATGATGTAGTTGCCCTGGCTGTCTTTACGGGTCTGAACGATGTTGTTG
TCAGACTTGTTTGGAATCCAGGCAGTTACAAAGTAGTGCTGCAGCCAGGCAACCCAGCCG
CCGGTAACATTTTCTTTCAGATTTCCCTTGTCGATGTCTTTCATCGACACCTTTTTGTAG
GGCTCTGAACTTGTCCACAGGGCCGCACCGAGATAAGTCGCGGTACCGGTTGCGGTGCTC
GAGGAAGGATCCGAGCTCGCGTCGCGCTTGAGTTGCGCGAACAGGTTACCGGTCCAGGGC
TGGGCGCTCTGGTTGTCGATCAGGTAGGTGACGGTCAGGTCGTACTCACCGCGCTTGAAG
CTGAAGCGCTTGATGTAGTTGACGCCGGCATCGCTGAACTTCAGGTCGACGACCAGTTGG
TCCTGACCATCGGCCAGTTGGAAACTTTTCTGATCAGCGGCATACAGCGGACGGCCGGAC
GAACGCGCATCCGGGCCGTTGGCGCCAGTCAGACCGCTCTGTGCCAGGTAAGTACGCTCG
CCACCGTTGTCGAACAACTGGAACGGAATGTCCGGATGATCCTGGCGGCGTGGGTATTTC
GGCAGCGTCAGCTGGGCGATATCACCACCGTTTGGATCGATAGCCAGATCGAGGACATCA
GTCTTGACCCGAATCAGGTCCTTGCTGACCACTACCGGGGCAAGTTCTGCTGGGCTGGAT
TCAGCGTTGGCGCTCGGTACATCGGCGCTGGCGCCAGTGTTACCGGCCTGCGCGGTGTCC
GGCAGGGCCGGGGCAACGTTGCTGGCAGCAGTATTCTGAGTCGGCAGGGCAGCCTGGCCA
TAGTCCTGGTTCCAGTTAAGGACCATGACGTAGGACACGATTGCCAGGGCGACGATCAGG
ATCGTGCGTTTAATATCCATGATTACTCGGCTATCGAAGAAGTACGGGAAGAGGAGGCAG
GTGGAACCGGGTCAAAACCACCGGCATTCCACGGATGACAACGCCCCAGGCGACGAACGG
TAAGCCACCCGCCGCGTAAAAGGCCATGTGTTTCGATGGCTTCGTACGCATAGCAGGAGC
AACTGGGGTAGAAACGACAGTGACTGGCCATCAGTGGACTAATGGCATAGCGGTAAAACT
GGATCGGAACGAGCGCCAGTTTACGCATCTTGACTGTCTACCCCCACAGAGTCGGTGTTA
ACCACTGGAGCGGGCCGACTGCGTGCAAGGCGCTTCCAGAGCTTGCCAAAATGTTGGTGC
AATTCTGGGTTTTCAATCTCGCCCAACCCTTTGCGCGCGACGATCACGATATCCCAACCA
ACAAGCGAATGCTGGTTCAGGCGAAACGAATCGCGCATCAGGCGTTTCAGGCGATTGCGT
TGAACGGAGAGCTTGACGCTCTTTTTCCCGATCACAAGCCCCAGGCGGGGATGATCAAGA
CCGTTCTCGCGAGCAAGGATCAGCAGGCATTTCCCTGGAACCTTGCCGGTTGGGGAGTCG
AAGACCGCTTTGAAGTGTCGGGGAACAAGCAGACGCTTTTCCCGACTGAAGTCCTGACTC
ACCACCAGTGCCGAAAAATCAAACTGCCAGGCGCTTACGGCCTTTGGCACGGCGACGCGA
CAGAACGGCACGACCGTTCTTGGTGGCCATACGGGCACGGAAACCGTGAGTGCGAGCGCG
CTTGATGGTGCTTGGTTGGAAAGTACGTTTCATGGCGTGTTACCTGGTTCGTCGACAACG
GGCCGGAATGGCCCCCGTTTTAAGAGACCGGCGATTCTAGAGAAAGCAGGGCCGTAGGTC
AATTTCCAACCAGCTTTTCCTTATGGACGGAAAATCGGCTTCGTTCCAGGCACCGCTCGG
GGTGTGCTGACAGGTTGCGAGTAACGGATCACTTAAACATAGAAAAAAAGAGAGGACTTA
TTTAAAGCTTTTTAGTGAATCTTATAAAGCTTATGTGGAAGATTTCTGTGGATAACACGC
TACAGCCCTTTAAATATCGTATGTACAGAGAAAAGAAACTCTGTCGAGAAGAGGTGCTCT
GACTGTGCTGTAGCCTCGGAAAAGCTGTGGATCAAATGGCCTGTTATCCACAGGCGGGTT
ATCCACCGATTTCGACCCCCAGTTGTGCAAAGACCTCAGGGTCGGTTATCCACAGGGCTT
ATTCACAAGCTCAAAACGACATTTTGGTCACTAAACTGCTGATTTATCGCCATCCTCAAC
GCAGCTGCATGTGGATAACTGCGCTGGCGCTCGGTACAATGGGCGCTTGTTTTTGCCTCA
CCGGCTTTCAACTCAGGGGATATCCGTGTCAGTGGAACTTTGGCAGCAGTGCGTGGAGCT
TCTGCGCGATGAACTGCCTGCCCAGCAATTCAACACCTGGATCCGTCCGCTACAGGTCGA
AGCCGAAGGCGACGAGTTGCGCGTCTATGCGCCTAACCGTTTCGTTCTCGACTGGGTCAA
TGAAAAGTACCTGAGCCGTCTGCTCGAACTGCTGGGTGAACACGGCAACGGTATTGCGCC
TGCCCTTTCCTTATTAATAGGCAGCAGACGCAGTTCGGCACCACGTGCCGCACCCAACGC
GCCGCTGGCTGCAGCCGTCGCCGCCTCGCAAGCCCAGGCTGCCCAAACCGCGGTGGTCAG
CGAACCGGTCGCCGCACCTGTTGCAGCGCCGGCACCGGTGGCAGAAGTCGAGCAAGCGCC
TTCGCGTGACAGCTTCGATTCCATGGGCGAGGCCAACGCCGCGCCAGCTCCAAGTGGCCG
CACCGAACAACGCACCGTGCAGGTCGAAGGTGCGCTCAAGCACACCAGCTACCTGAACCG
CACCTTTACCTTCGAGAACTTCGTCGAAGGTAAGTCCAACCAGCTGGCCCGCGCCGCGGC
CTGGCAGGTTGCCGACAACCCCAAGCATGGCTACAACCCGCTGTTCCTGTACGGCGGCGT
GGGCCTGGGTAAAACGCACTTGATGCATGCTGTGGGTAACCACCTGCTCAAGAAGAACCC
GAATGCCAAGGTGGTGTACCTGCACTCCGAGCGTTTCGTCGCCGACATGGTCAAGGCGCT
GCAGCTCAATGCCATCAACGAATTCAAGCGCTTCTACCGTTCGGTCGACGCGCTGCTGAT
CGATGACATTCAGTTCTTTGCCCGTAAAGAGCGTTCCCAGGAAGAGTTTTTCCATACCTT
CAACGCCCTGCTCGAAGGCGGCCAGCAAGTCATTCTGACCAGCGACCGTTATCCGAAGGA
AATCGAAGGCCTGGAAGAGCGCCTGAAGTCGCGCTTTGGCTGGGGCCTGACCGTTGCGGT
AGAGCCTCCGGAGTTGGAAACCCGGGTAGCGATCCTGATGAAGAAGGCCGACCAGGCCAA
GGTCGACCTGCCCCACGATGCGGCTTTCTTTATCGCCCAGCGTATTCGCTCGAACGTGCG
TGAACTCGAAGGCGCCCTGAAACGGGTGATTGCTCATTCACACTTCATGGGCCGCGACAT
CACCATCGAGCTGATTCGCGAATCGCTCAAGGATCTTCTGGCACTGCAGGACAAACTGGT
GAGTGTGGATAACATCCAGCGCACCGTTGCCGAGTACTACAAGATCAAGATCTCCGATCT
GTTGTCCAAACGTCGTTCCCGTTCGGTAGCCCGTCCGCGGCAGGTCGCCATGGCCTTGTC
CAAAGAGCTGACCAACCACAGCCTGCCGGAGATCGGCGACGTATTCGGCGGCCGCGATCA
CACCACCGTGTTGCATGCGTGCCGCAAGATCAACGAACTCAAGGAATCCGACGCGGATAT
CCGCGAGGACTACAAGAACCTGCTGCGGACTCTGACGACTTGATGAACGTCAGCGCAGCT
TATTAAAGGCAAGGGACTAGACCATGCATTTCACCATTCAACGCGAAGCCCTGTTGAAAC
CCCTGCAACTGGTCGCAGGCGTCGTCGAGCGCCGCCAGACCTTGCCGGTACTGTCCAACG
TACTGCTGGTGGTACAGGGTCAGCAATTGTCGCTGACCGGTACTGACCTGGAAGTGGAAC
TGGTTGGCCGCGTGCAACTGGAAGAGCCGGCCGAGCCAGGCGAAATCACCGTGCCTGCGC
GCAAGCTGATGGATATCTGCAAAAGCCTGCCCAACGACGTGCTGATCGACATCAAGCTCG
ATGAGCAGAAGCTCGTGGTCAAGGCTGGCCGCAGCCGCTTCACCCTGTCGACCCTGCCGG
CCAATGACTTCCCGACTGTCGAAGAAGGCCCAGGCTCGCTGACCTGCAACCTGGAGCAAA
GCCGTCTGCGCCGCTTGATCGAGCGCACCAGCTTCGCCATGGCCCAGCAGGACGTACGCT
ACTACCTCAACGGCATGCTGCTGGAAGTGTCCACCGACACCCTGCGCGCTGTCGCCACCG
ACGGTCACCGTCTGGCCATGTGCTCGATGCGTGCCGATATCGGCCAGGCTGATCGCCACC
AGGTCATCGTGCCGCGCAAAGGTATCCTCGAACTGGCGCGCCTGCTTACTGAGCCGGATG
GCATGGTCAGCATCGTGCTGGGTCAGCATCACATTCGTGCTACTACTGGTGAGTTCACCT
TCACCTCGAAGCTGGTCGATGGCAAGTTCCCGGACTACGAGCGCGTGCTGCCCAAGGGCG
GTGACAAGCTGGTGGTCGGTGACCGCCAGGCACTGCGCGAGGCCTTCAGCCGTACCGCGA
TTCTGTCCAACGAGAAGTACCGCGGCATCCGTCTGCAACTGGCCAATGCCCAGTTGAAGA
TCCAGGCTAACAACCCTGAGCAGGAAGAAGCGGAAGAAGAAATCAGCGTCGAGTACAACG
GTAGCTCGCTGGAAATCGGCTTTAACGTCAGCTACTTGCTCGACGTCCTGGGTGTCATGA
CCACTGAGCAGGTTCGTCTGATCCTGTCGGACTCCAACAGCAGTGCCCTGCTGCAGGAAG
CTGACAACGACGACTCCGCTTACGTTGTCATGCCGATGCGTCTGTAATTTGTCCAGCAGA
CTCTAGATGTCCCTCAGTCGCGTTTCTGTCACCGCGGTGCGTAACCTGCACCCGGTGACC
TTCTCTCCCTCCCCCCGCATCAATATCCTGTACGGCGCCAACGGCAGCGGTAAAACCAGC
GTGCTGGAAGCCGTTCATCTGTTGGGCCTGGCCCGTTCGTTTCGCAGCACCCGCCTGACA
CCGGTGATTCAGTACGAGCAATTGGCTTGTACTGTGTTCGGCCAGGTCGAGTTAAGTGAA
GGCGGTTCCAGCAACCTGGGGATTTCGCGGGATCGGCAAGGTGAGTTCACCATTCGCATC
GATGGGCAGAATGCTCGCAGTGCAGCCCAGTTGGCAGAGATTCTGCCCCTGCAACTGATC
AATCCGGACAGCTTTCGCCTGCTCGAAGGCGCGCCGAAAATACGCCGGCAGTTCCTCGAT
TGGGGGGTGTTCCACGTGGAACCCCGCTTCATGGCCACGTGGCAACGCCTGCAGAAGGCT
TTGCGGCAGCGGAACTCATGGTTGCGGCATGGTACACTTGACGCTGTTTCGCAAGCGGCC
TGGGACCGGGAACTGTGCCTGGCCAGCGCGGAAATAGATGAATACCGTCGCAACTACATC
AAGGCCTTGAAGCCAGTCTTTGAGCAAACCCTGAGCGATTTGGTCGAGCTCGAAGGGCTG
ACCCTGAGTTATTACCGTGGCTGGGACAAGGATCGCGAACTCAGTGAAGTGCTCGCCTCC
TCCCTGCAACGTGATCAGCACATGGGCCACACCCAGGCCGGCCCACAACGTGCAGACCTG
CGCCTGAGACTCGGCGCCCATAACGCGGCTGACATTTTGTCTCGCGGCCAGCAGAAGCTG
GTGGTCTGTGCATTGCGTATTGCTCAAGGCCATCTGGTTAGCCAAGCGCGTCGCGGCCAA
TGTATTTATCTGGTGGATGACTTGCCGTCGGAACTCGACGACCAGCACCGCCGCGCACTT
TGTCGCTTGTTGGAAGACTTACGCTGCCAGGTGTTTATCACCTGTGTAGATCAAGAATTA
TTGAGGGAAGGCTGGCAGACGGAAACGCCAGTTGCTTTGTTCCACGTGGAACAGGGCCGT
ATCACCCAGACCCACGACCATCGGGAGTGAAGGCATGAGCGAAAATCAAACGTACGACTC
CTCCAGCATTAAAGTGCTGAAAGGGCTAGATGCCGTGCGCAAGCGTCCCGGTATGTACAT
TGGCGACACCGATGATGGTAGCGGCCTGCACCACATGGTGTTCGAGGTGGTCGATAACTC
GATCGACGAGGCACTCGCCGGCCACTGCGATGACATCACCGTAATTATTCACCCAGACGA
ATCCATCAGTGTTCGCGACAACGGTCGCGGCATTCCGGTCGACGTGCACAAAGAGGAAGG
CGTATCTGCTGCCGAGGTCATCATGACCGTCCTCCACGCCGGCGGTAAGTTCGATGACAA
CTCCTACAAAGTATCCGGCGGTCTGCACGGTGTAGGTGTGTCGGTGGTTAACGCCCTTTC
CGAGCAGTTGATCCTCACCGTTCGCCGCAGTGGCAAGATCTGGGAACAGACTTACGTCCA
CGGTGTTCCACAAGCGCCGATGAAAATCGTTGGCGACAGTGAAACCACCGGTACCCATAT
CCACTTCAAGCCGTCGGCTGAAACTTTCAAGAACATCCACTTCAGCTGGGACATCCTGGC
CAAGCGGATTCGCGAACTGTCCTTCCTCAACTCCGGCGTCGGCATCCTGCTGAAGGACGA
GCGCTCCGGTAAAGAAGAACATTTCAAATACGAAGGCGGTCTGCGTGCGTTCGTCGAGTA
CCTGAATACCAACAAGACCCCGGTCAACCAGGTCTTCCACTTCAGTGTTCAACGCGAAGA
CGGCGTGGGCGTGGAAATCGCCCTGCAGTGGAACGACAGCTTCAACGAGAACCTGTTGTG
CTTCACCAACAACATTCCGCAGCGCGACGGTGGTACCCACCTGGTCGGTTTCCGCTCGGC
GTTGACCCGTAACCTGAACAACTACATCGAGCAGGAAGGCCTGGCCAAGAAGAACAAGGT
TTCGACCACCGGCGACGACGCCCGTGAAGGTCTGACCGCGATCATCTCAGTGAAGGTACC
TGATCCGAAGTTCAGCTCGCAGACCAAAGACAAGCTGGTGTCCTCGGAAGTGAAAACAGC
CGTGGAACAGGAGATGGGCAAGTACTTCTCCGACTTCCTGCTGGAGAACCCGAACGAAGC
CAAGGCCGTTGTCGGCAAGATGATCGACGCCGCGCGTGCTCGTGAAGCTGCTCGTAAAGC
GCGGGAAATGACTCGCCGCAAAGGTGCGCTGGATATCGCCGGCCTGCCGGGCAAACTGGC
GGACTGCCAGGAGAAGGACCCTGCCCTTTCCGAACTGTACCTGGTGGAGGGTGACTCCGC
GGGTGGTTCGGCCAAGCAGGGTCGTAACCGCAAGACCCAGGCGATCCTGCCGCTCAAGGG
CAAGATCCTCAACGTCGAGAAAGCACGCTTCGACAAGATGATCTCGTCCCAGGAAGTGGG
CACGCTGATCACCGCGCTGGGCTGTGGTATTGGCCGCGAAGAGTACAACATCGACAAGCT
GCGCTATCACAACATCATCATCATGACCGATGCTGACGTCGACGGTTCGCACATTCGTAC
CCTGCTGCTGACTTTCTTCTTCCGTCAGCTGCCGGAACTGGTCGAGCGTGGCTACATCTA
CATTGCCCAGCCACCGCTGTACAAGGTCAAGAAAGGCAAGCAAGAGCAGTACATCAAAGA
CGACGACGCCATGGAAGAGTACATGACCCAGTCGGCTCTGGAAGATGCCAGCCTGCACCT
GGACGAATCCGCACCACCTGTTTCCGGCGTCGAGCTGGAGCGTCTGGTCAACGAATTCCG
CACCGTGATGAAGACCCTCAAGCGCCTCTCGCGCCTGTACCCGCAGGAGCTGACCGAGCA
CTTCGTCTACCTGCCGGCGGTATCGCTGGAGCAGTTGGGCGACCACGCTGCCATGCAGGA
GTGGCTGGGCAAATTCGAAGAGCGTCTGCGCACCAGCGAGAAGTCCGGCCTGCTGTACAA
GGCCAGCCTGCGCGAAGACAAAGAGCGCAATGTCTGGCTGCCGGAAGTGGAAATCACCTC
TCACGGCCTGGCCAGCTACGTCACCTTCAACCGTGACTTCTTCGGCAGTAACGACTACCG
CACCGTCACCGCCCTCGGTGCACAGCTGAGCACCCTGCTGGGTGAAGGCGCCTACGTGCA
ACGTGGCGAGCGCAAGAAAGCCATCACCGAGTTCAAGGAAGCACTGGACTGGCTGATGAC
CGAAAGCACCAAGCGCCACACCATCCAGCGATACAAAGGTCTTGGTGAGATGAACCCGGA
TCAGCTGTGGGAAACCACCATGGACCCAACCGTGCGCCGCATGCTCAAGGTGACCATCGA
AGACGCGATCGCTGCCGATCAGATCTTCAACACCCTGATGGGCGACGCCGTTGAGCCACG
TCGTGAGTTCATCGAGAGCAACGCCCTGGCGGTGTCCAACCTGGACTTCTGATCAGCTGT
AGGCTCAAAGTAAAGCAACATCATCAAGCCCGCTCACGCGGGCTTTTTGTTGTGCTGGTT
TCCCTGTGTTGAGCTGTTCGGTTCAGCGCCCCTCTTCCGCGTCCTTAACTTCGCTCCAAC
TGCTGTCGGGGTCGAAACGGGTAATCGCGGCAGCGCGCTTGGCGCTGTCGCGGCCCAGGT
CCTTCTCGAACAGTTCGCCGTCGTGGCTGATCATGAAGCTCATCACGCCCGTGTCGCCAT
AGTCCGCCGGCCAGGCGATCACGGCAAAGCCGCGGGTCATGTGATCACCGATCTTGTAGT
CATAGGCACCGCCCGGCGCCGAAGGGCCTTGGCCAGTGAGGATGCGATAGTGGTAGCCGT
GCCAATCATCGCCCGTTGCGGTATCACCAAAAAGCGGTCCGAGCGGGCTTTCTTCAACGC
CCTCCTCTTGCGGCCAGTACAAACCGTCGAACTGCCCGTCGCTGCTGATGAGTTTCTGCG
CGTACTCGAGTATCCCATCGTCATTGCGATCAACCTCGGCGTAATCCATCTGCGCGTCGT
GATAGGCGCGCACTGATTGAATGGTCGCCAGCTCGTTGCGTCCGATGCGGCGCAGGCGGA
TTTCCGCGGCGCCGGCTTTGGTGTCGAATGCCCAACCGTCAGTACTGTGTCTGATGGGAA
TCGGGAACACCCAGGGCGTGTCGCCGACGACCAGATGTGCACGCTCCGGGCTGTCGGACT
GAACCTGATGTTTTTCCTTGTAGAGGGCGAGAAAGGCATCGACATCTTTGCGATCGATGT
TCTTGGTCGGGATGTAACTCTCCCAGTCGTTGCCAAGCAATTTCGCCAACAGTTGGCTAT
CGGCCTTTTCGCTACCAAGCGCCTGCACCAGTGCTTCGCCGGCGGCTTCGGGGTGTGGGA
AATGTTCCTGAGCGTAGCTGCTGGACGTCCAGCACAGCAGCAGAATCAGCACAATTCGGC
TAGCAGCATTCATGACTGATTCTCCTCTCAACGGCGACGGCCGCCACCGCCGGATTGCAT
CCGCGCGGGTCGTTGTACCTGGTGGCCCGCAGCGGCTGCAGATGGTCGGCTGGCGCTGCG
TTGGCTGAGCTGGCCACGATTGCTTGCGATGCGTGACTGCGAAGGGTTGCGCACACCGGC
CAACGCATTGTTGCGCGGTGCCTGGGCGCTAACATGTTGCTGACGGGCTTGCTGGCGTAC
TTGTTGGTTGCGCCCCGCCTGCTGAGGCTGGCGGTTGTTCTGCGGCGCCTGTGCTCGCTG
GCGGGCCTGACCGTCATTTTTCAGTTGGCGGTCGGCAACCTGAGCACGCTCGCGTGCATT
GCCGGACGGGTTGATGCCCTGTTTTTCCAGGCGCTGTTGGGCGCGCTCGCGGTCGGCACT
CTGCACCCGTTGGCGGGCTTCAAGGTTGCTGGTTGCCGGTGCTTCGATGCCGCGCTGTGT
CAGGGTTTCACGGGCTCGTGCGCGATCTTCGACCCGGGCTGGGGTGTCACCGCGGTAGGC
TGTGCGCTCTGCACTGCCGGGTAAGCGTCGGTCAAACTGGGCTCGACTGGCCTGGTCGCG
GTACGGGACGCCGTCGCGATACGCAGGATTATGGCGCCAGGTGTTCTGGTTGGCATCGAG
CCTGCGGTTGACGTTGTTGATGTTGTTGTAGCGATTGACGTTGATATCGACGTCATGATC
GTCCCAGTCGCAATCCCCCCAGAGTGAATTGACGATTGCGACGCCTGCACCAAAAGCCAG
GCCGGAGGCTAACGCCGTGCCGATGGCATAACCCGGTGGCGGCGGATAATACGCGGGTGG
GTAGGACGGCGAGGACCAACTGCCGTACACCACGGAGGGGTTGTAGCTTGGTACGTATAC
AACCTGCGGGTTGGTCGGCTGGATAACGATAGTCTGTGCCGGCGCGGCACCTTGTACCAC
CGTGGTCGTGCCGCCTGCGGGGGCGCTTGATGGTTGCACGATAACCGTCTGCTGTTCGTT
GGACTCCAGGTGCCCGGCAGCCTTGGCCTTGGCGCGCAGGCGCTGCACCGAGTTCATCAC
CGCGTCGGGCTGGGCGAGAAAGGCATCGCCGACGCGCTGCACCCAGACCGGGTCCTGACC
AAGTGTCGCCAGCACCTGCGGGAAAGCCACCAAGGATTGCACGCTGGGGTCCCAAGGTTG
CTCGGCGACCTGCTTGACCGCGGCATCACCGCTGACGTTCGGATGCGCCTTGGACCAGGC
AACCGCGTCGGCGACATTGCCTGGATAGGTGGTGGCCATCAGCACCTGTGCGAGTAAAGC
GTCCGGATACAACGCCAACGGTGCGAGCATTTGATCAAGCTGTTCGGTGCTGAACACCGC
CTCGCTCGGCGCCGCCGGCGCGGCTGGTGTAGCCGGTGCAGCCGCTGCGGGTGCCGTAGC
CGTGGCCTTGGGTTGCGCGTCCTCTTCGAAACAACCAGAAAGCGCGAGCATGGCGATGCT
GAGCAGGATCGCCCGGTGAAGGCAGGAAGACATGACGATGCTCCTGTGGCAGAAAAGACA
GAGCGGAACGTCAGGCGTCCTGGCACCTGGTTACCGACTCGGCAATCGACGCATGGAACG
CTCTGCGGTGGGTGAGCAGTTTCAGCGTAGAAGAAAAAGCCGCAGTTGGTTGTCTTGCGT
CAGTCTCAAAGACCCAGTTCGCGCAGGCGCCGGTACAAAGTGCGTTCACTCATGCCCAGG
TGACGCGCCAGCTCGCTGCGTGATCCATTGAAGCTGTCCAGGGCCTGGGCCAGTTGCCCG
AGGTTGTCTTTGCTGCGGCGGCTGATGCTTGGCGCCGGCTCAAGTCTCGAACCGAGCTCA
GCAGGCAGGTGCTCGGCACGTATCAGTCCGTCGTCGGCGAACAGCCGCGCTCGTTCGAGG
ATATTACGCAGCTCGCGAATGTTGCCAGGATAGGCGTACAAGCTCAGTCGATTCATCGCA
TCTGGGTTGACCTTCGGTGCCGCCGCCCCTGCCATCCGTTGCAACAGGCTCTCGATCAAT
AACGGCAGATCGTCGACCCGTTCGCGCAATGCCGGCAAGCGGATCGGAAAACCGCTGATG
CGGTAATACAGGTCTTCACGGAAGCTGCCCGTTGCAGCCATTTCCTTGAGCGGTTTGTGG
GTCGCCGAAACCAGCCTGAAGTCGGAGTGAACCGTACGCAGGCTGCCGACCGGGCGAAAG
CTGCCAGACTCGATCAGGCGCAGCAGTTTGACCTGCATCGCCAACGGTACTTCGCCGATT
TCATCGAGGAACAAGGTGCCGCCATGAGCCGCTTCCGCCAGGCCGATCTTGCGCTGATGA
GCGCCGGTAAAGGCGCCCTTCTCGTAACCGAATAGCTCGCTCTCGAACAACGACTCAGTC
AGGCCGGTGCAGTCGACCACCACCAGAGGGCCGCTGGCTCGAGGGCTGCCCAGGTGCAGA
GCGCGCGCAAACAACTCTTTGCCGGTCCCGGATTCACCCTGGAGCAACACCGGAATTTGC
GCAGGTGCCGCGCGCTGCAGGCTGGCCAGTGCTTCCTGGAACGCCGCTGAGCGGCCGACC
AAGCCTTGTTGCTGGGGCTGCGCCGAGGCGACGGTGATGCGGGTCAGGCGCTCGACGAAC
GCCACCACCTCACCTTGCTCATCGAGGATCGGGCGCAACTCGACATCCACATGTTCCGGC
CCGCGCGGGGTGTGGTGCACATGCAGAACACGCTCGGGGACACGGCTGTCCCAGGCCTTG
CGCATCGGGCAGTGTTCGCCGGCCTGGTCGCAAGGCACGGCGTAGTGATGGGACACCCGG
TGGCACTTGGCGCCGATGGGCGGTTGGCCGTCGATGCCGAACTGGCGTCGGTATGCAGCG
TTGGCGGCAAGAATGTTGTAGTCGGTGTCCAGCACGATGGTCGGCTGGGCGTCGTGTTCG
AGGTAGGACACCAAAGCCTGCACAGCAGGATGAGGAACAACAGTGGACGAGAAGGACATG
GCGACACCTGGGCAAGCTCGGGCGAAGCTTAACTGAAGCTGCCAGTGACTGCCAAAAACT
GCCAACTGCTGCCATGTCACTGCCAACTATGCTGACAGTCTGGCAGTGCTTTTCCCTACG
CAGCCCGCGAACATTGGGAAACAGCCTACCGGTTCGATGGCACATATCTTGATGACAGCC
TATCCATTGCCAGCAAGGCTAGATAGCTGGCACCTGTGATGAATTCGGAGCGTGGTAAAT
GATCATCGGCGGCAACTTGTATGTGGAGGCACTGTTCGACAGTGTCACCTCGACCATCAG
CTATTTGCTGATGGACCGGAGCAGTGGCGACTGTGCCTTGATCGACAGTGTGCTGGATTA
CGATCCGAAGTCCGGACGCACCAGCAGTGCTTCGGCAGACAAGCTGATCGAGCGGGTGAC
TGAACTGGGCGGCAAGGTCCAGTGGATTCTCGAAACCCACGTGCACGCCGATCACCTGTC
GGCGGCGGCTTACCTCAAGCAGGCGCTGGGCGGCCAGATTGCCATTGGCAGCCAGATCAC
CCAGGTGCAGAAAGTCTTCGGTGCGCTGTTCAATGCCGATGGCGGCTTCGCCCGCGATGG
CAGCCAGTTCGATGTGCTGTTCGACGACGAGCAGCCCTTCACCATCGGCAACCTCAAGGC
ACGTGCCCTGCACACGCCCGGCCACACGCCGGCGTGCATGACCTACGTGGTGGAGGTCGA
CGGGCAAAGCATCGCCTTTGTCGGCGACACGCTGTTCATGCCCGATTACGGCACCGCCCG
TTGCGACTTCCCTGGCGCCAGTGCGCGCACTTTGTATCGCTCGATCCAGCGCATCCTTGC
CCTGCCCGCCGAGACGCGCCTGTTCATGTGCCACGACTACCTGCCGGGTGGCCGCGAACT
GCGCTACATGACCACGGTGGCCGAACAGCGCGCCAGCAACATCCACATCCGTGAAGGCAT
CAGCGAAGACAGCTTCGTCAGCATGCGCGAAGCCCGCGACGCCACCCTGGAGATGCCGGT
GCTGATCCTGCCTTCGGTGCAGATCAACATGCGCAGCGGCCAACTACCTGAACCTGAAGA
CAACGGAGTGCGCTACCTGAAGATCCCGCTCAACGTGCTCTGAGTTTCACCCCAGAATTA
TTATTAGAAGGACCCTGCCATGCTTGCTCAACCCTCCCCTGCCGAGGTGCCGAAAGGCGA
CCACCATAAAGTGCTGATCGTCGGTGCCGGTGCTGCCGGTGTCGCTGCCGCCTCCAGCTT
GATCTGCCGCGACCCTTCGCTGGATGTCGCGATCATCGACCCGGCCGATGTGCACTACTA
CCAACCGGGCTGGACCATGGTCGGCGCCGGTATCTTCCAGGCGCCTTCGACGGCGCGCAC
CATGGCCTCGACCATTCCCGGCGGCGTGCAGTGGATCAAGGCGCGGGTCGAGAGCTTTGA
TCCGCAGGCGCAAACGGTGACGCTGAATGACGGGCGACTGCTCAGTTACGAACAACTGGT
GGTCTGCCCTGGGCTGAAGCTCGACTGGGATGCCATCGAGGGCTTGAGCGAAACCCTTGG
GCGTAACGGCGTGACTTCCAACTACCGCTATGACCTGGCGCCCTACACCTGGCAACTGGT
GCAGAACCTGCGTGAAGGCCGGGCGTTGTTCACCCAGCCGCCGATGCCGATCAAATGTGC
CGGCGCACCGCAAAAGGCCCTGTACCTGTCGTGTGACCACTGGCTGCGCAACGGTCGGCT
GGGCAACATCCAGGCGCAGTTTTTCAATGCCGGTGGCGTGCTGTTCGGGGTGCCTGACTA
TGTGCCGGCCTTGATGGAGTACATCGACAAGTACGCGGTAGACCTGCAGTACGCGCATCG
CCTGGTGGCGGTCGATGGCCCGGGCAAGCGCGCTACCTTTGTGCGCACCTTGCCCGATGG
CAGCAGCGAAACCCGGGTGCAGCCTTTCGACATGCTGCATGTGGTGCCGCCGCAGGTTGC
CCCTGATTTTATTCGCAACAGCCCGCTGGCTGACCAGGCCGGCTGGATCGATGTCGATCC
GGCTACCTTGCGTCATAAACGCTATGGCAACATCCACGCCTTGGGCGATGGCATCAACAC
CAGCAATGCCAAGACTGCAGCGGCTGCGCGCAAGCAAGCGCCGGTGGTGGCCAACAATGT
GCTGGTGGCGCTGGGGCGCCTGCCCAACCTCGCCCACTACGATGGTTATGGTTCCTGCCC
GTTGACTGTCGAACGCGGCAAGATCGTGCTGGCCGAATTTACCTATGGCGGCAAGCTGGC
GCCGAGTTTCCCGCGCTGGCTGCTCGATGGTCGCCGGCCAACGCGCCTGGCTTGGCTTCT
GAAGGCGCAGATCCTGCCACCGCTGTACTGGCGGTGCATGCTCAAGGGCCGTGAGTGGCT
GGCCAAGCCGCGGGTTGCCGCCGAGGGCCTGCGGTGATCGAGCATCAATTTCTTGCGGCT
GGGCTGGGCGCGATCATTGGTGCGGTGCTGGCGCTGACCGGCGCCGGTGGCGGCATTCTG
GCCGTACCCTTGCTGGTATTCGGTCTGGGCTTGTCGATGGTCGAGGCGGCGCCAGTCGGC
TTGCTCGCCGTCGGCATGGCGGCGGCGGTGGGTGCCCTGTTGGGCCTGCGCCAAGGTCTG
GTGCGTTATCGTGCGGCGTTGTTTGTGGCGGTGATCGGCATTGCGATTGCGCCCTTCGGC
TTGATGCTTGCCCATCGCTTGCCGAACGGGCCGTTGGCTCTGACTTTCGCCGTGGTGCTG
GTCTATGCCTGTGCACGCATGCTGCTCAAGGCGCACCGCGAACTTCGTGGCCAGCCACCA
CTGGGCCAACGCATGGTCATGCCCTGTGTGCTCAACCCCTTGCAGGGGCGCCTGCGCTGG
ACTTTGCCCTGCGCCCGCGCCCTGGCGTTTACCGGCGCGATGTCCGGATTGCTGTCGGGG
TTGCTCGGGGTTGGCGGCGGCTTTGTGATCATTCCGGCGCTGAGCCGTTACACCAACCTG
GACATGAAGAGCATCGTTGCCACTTCGCTGGCAGTGATCGCCCTGGTGTCGACCGGCAGC
GTGGTCAGCGCCACGGTTGGCGGCGTCATGCATTGGTCTGTGGGCGCGCCGTTTGCCGGC
GGTGCGGTGCTCGGGCTGCTGCTGGCGCGTCAGGTCGCCAGCAAACTGGCCGGGCCACGA
CTGCAGCAGATGTTTGCGACCGTGGGTATCTGTGCGGCGGTGCTGTTGGCGGCGAAAACC
CTGGGCGGCTGAGGCCCTACTCCGCCAGCAAGGCGTCCTGCTCCTGCGCGCACAGGGCCA
GGAGAAAATCCCAGACCACGCGCAGGCGCACCGACTTGTGCAGCTCACGGCGGGTACAGA
TCCAGTAGCTACGCTGGATGGTCTCGCTGGGCAGCACCCGCACCAGCGCCGGATCGTGGC
GGGCCATGTAGTTGGGCAACACGGCAATGCCCAGGCCGGCGCGAGCCGCTTGTTGCTGGG
CGATCACGCTGGTGCTGCGAAACACCACATTGGGTGCCCGGCAGAAGCTGTTCAAAAACA
GCAGCTCCTGGCTGAACAGCAGGTCGTCGACGTAGCCGATCCAGCTGTGCTTGGCCAGGT
CTTCGCGGTGATTGAGCGCTGGTGCCTGGGCCAGGTACTCGGGGCTAGCGTACAGCGCCA
GGCGGTAATCGGTAAGTTTGCGGGTTATCAACAGGTCGGCGTTGGGCCGCTCCAGGTGAA
TGCTGATCTCCGCTTCGCGGTTGAGGATGCTGACAAACCGCGGTACCGCCACCAGCTCCA
CCTCAAGGCCTGGGTAGCGTTCGAACAGGCTGCCCATGCGCGGGGTGAAGAACATGATGC
CGATGCCTTCGGTGACTCCCAGGCGAATCTTGCCCAGCGGGGTGATGGCCTGGGTGATTT
CTTCCTGGGCCAGCAGGGCGACGTTTTCCATGGCTTCGGCGTGCTTGAGCAGGGCCTGGC
CGGAGGGCGTCAGTTCGTAGCCCTGGGCGTGCTGGACGAACAAGGCGGTCCCCAGGCTCT
GCTCGATATTGTCGATATGCCGGGCCACGGTGCTGTGGGTGGTGTTCAGACGTTTGGCCG
CAGTCAGCAGCCGGCCGCTGCGCTGCAACTCGAGAAAAAACCGCAGATCATTCCAGTCGA
ACATGCTTTTCCTTGTGAATCAGGTGTTCACGGACGTTGTGTTAAAACGCACAGCACTTG
AGTGAAATCTAACGTTTTCATCCCGAAATTAATCAATAACATGGGCTGGGACAAGAATAA
TAATCAGGCGCGAGGTTGCCCATGCCATCAGCCGATCCTGTCTACGACTATGTGGTGGTT
GGTGCCGGTCCTGCCGGGTGCCTGCTCGCCAATCGCTTATCCGCCGACCCAGGCTGCCGG
GTGCTGTTGCTCGAAGCGGGTGGGCGCGACAACTACCCTTGGATTCACATTCCGGTGGGT
TACCTCTACTGCATCGGCAACCCACGCACCGACTGGTGCTTCAAGACCGAAGCGCAACCC
GGCCTCAATGGCCGTGCCCTGGGTTATCCACGGGGCAAGGTGCTCGGTGGCTGTTCTTCG
ATCAACGGCATGATCTACATGCGTGGCCAGGCGGGCGATTACGATCGCTGGGCCGAGCAG
GGCAATGCCGGTTGGGCGTGGAAGGATGTGCTGCCACTGTTCAAGGCCAGCGAAAACCAC
TTCGGTGGCGCCAGCGAAGCCCATGGCAACGAAGGCGAGTGGCGGGTCGAGCAGCAGCGC
TACTCCTGGCCGATCCTCGATGCCTTCCGCGAAGCCGCGGCGCAGAGTGGTATCCCTAAC
GTTGCTGACTTCAACACTGGGGATAACCAGGGCTGTGGATACTTTCAGGTCAACCAGCGT
TCCGGCATTCGCTGGAACTCGGCCAAGGCGTTTTTGCGCCCGATCCTTAAGCGCCCCAAT
CTGACGGTACTGACCGATGTGCTGGTTGACCAGGTGGTGCTGGTAGAAGGCCGCGCTTCG
CAGGTACGTGCTCGCTGGCAAGGCAATTGGCAGAACTTCAGCGCACGCCGGGAGATTATC
CTGTGTGCCGGCTCCGTGGGTTCACCCGGTATTCTCCAGCGCTCGGGCATCGGCCCGCGT
GGCTTGCTCGAGAGCCTGGGGATAACTGTTCGCCACGAATTGCCCGGGGTTGGCGGCAAC
CTGCAGGACCATCTGCAACTGCGCCTGATCTACCAGGTTACCCAGGCGCGCACCCTCAAC
CAGGTTGCCAACAGTCCCTGGGGCAAGCTCGGCATGGGCCTGCGTTACCTTTACGATCGC
AGCGGCCCGCTGGCGATGGCGCCGAGCCAGTTGGGGGCGTTCGTACGTTCCGGGCCCGAG
CAGGCTTCGGCCAACCTGCAGTACCACGTGCAGCCCTTGTCGCTGGAGCGCTTTGGCGAG
CCGCTGCACCGCTTCCCGGCGTTTACCGCCTCGGTGTGCAACCTGCGCCCGGCCAGCCGC
GGGCGTATCGATATCCGCTCGGCCAACCCGGACGACGCGCCACTGATCGACCCCAACTAC
CTGAGCGACCCTGAAGACCTGCGCGTCGCCGCCCAAGCCATTCGCCTGACCCGCAAGATC
GTCCAGGCCCCTGCCCTGGCGGCGTTCAGCCCGCGTGAGTATCTGCCAGGCCCCGACCTG
CAAAGCGAACAGCAGTTGCATGAAGCCGCCGGGCAGATCGGCACTACCATTTTCCACCCG
GTAGGCACCTGCCGCATGGGCAACGGGCCGCTGGATGTGGTCGACGACCAGTTGCGCGTG
CACGGCGTGCCGGGGTTGCGGGTTGCCGACGCCTCGATCATGCCGCAAATCGTCTCCGGC
AATACCTGCTCCCCTACCCTGATGATTGCCGAAAAGGCGGCGCAATTGATTCGCCGGGAA
AGCTTATCCACAAGCCGCATCGATGAAAAAAACGCAGTACCGACGCCCTGACCAGGGTGC
GTAGCAACAACGACGCCGGACGCAGTCTGCCGGCGTCGACAGTGGAACAACAAGAATAAT
CACTGGGGCCTGCAGGCCGAGGACAGCAACGATGTCGGATTACATTCAAGAGCAGGGCGC
TGCAACGGCGAGCACCAGCCGCCGGGAAGAACGCAAGATCATTTTCGCGTCATCCCTCGG
GACAGTTTTCGAGTGGTATGACTTTTTTCTTTATGGGGCATTGGCCGCGGTCATCAGCAA
GCAGTTCTTTGCCGGGGTGAACGACACCACTGCCTTTATCTTTGCCTTGATGGCCTTTGC
CGCCGGCTTTCTCGTGCGGCCCTTCGGCGCGCTGGTGTTCGGCCGCCTGGGCGACATGAT
CGGGCGCAAGTACACCTTCCTGGTGACCATCGTGCTGATGGGCTTGTCGACCTTTGCCGT
CGGCCTGTTGCCGACCTACGCCAGCATCGGCATTGCTGCACCGATCATTCTGGTGGTGTT
GCGCATGCTGCAGGGCCTGGCGCTCGGTGGTGAGTACGGCGGCGCGGCGACTTATGTTGC
CGAACACGCACCACCTGGCAAACGCGGCTTCCACACCGGTTTTATCCAGTCCACCGCGAC
CCTCGGCCTGCTGCTGTCGTTGTTGGTGGTGCTCGGCAGCCGTTACATCAGTGGCGACCA
GTTTGAAGTCTGGGGCTGGCGCCTGCCGTTCCTGCTGTCGATCGTGCTGTTGGGGATTTC
CACCTGGATCCGCATGAGCATGCACGAGTCGCCAGCCTTCGTGAAGATGAAGGCCCAGGG
CAAGGCCAGTAAAGCGCCGATCCGTGAATCGTTCGGCTCCTGGCCCAACCTCAAAGTGGT
ACTCACTGCCCTGTTCAGCATCAACGCCGGGCAAGCGGTGACCTTCTACACCGCGCAGTT
CTATGTGCTGTTCTTTCTTACCCAGATGCTCAAGATGGACCCGGCCCAGGCCAACACTTT
GCTGATTATCAGCGTAGTGATCGGCGCGCCGTTCTTCGTGTTCTTCGGTTGGTTGTCGGA
CCGGGTCGGGCGCAAGCCAATCCTGATGCTCGGCTTGCTGCTGGCCACGGTACTGTACTT
CCCACTGTTCAAGGCTCTGAGCCATTACGCCAACCCGCAGATCGACGCCGCCAGCCGCCA
GGCCCCGATTGTGGTGATGGCCGATCCGCAAGGCTGCACCTTCCAGTTCGATCCGGTGGG
CAAGGCGCGTTTTGACAGCCCCTGCGACAAGGTCAAAACCTTCCTGGTCAAACAGGGCCT
GCCCTACAGCTCGGCTGAAGCGGCTGCTGGTGCCGAAGTGGTGGTGAGCATTGGCGAGCA
GAAGATCAATGGGTTTGACGAAGCAGCCCTGCGTGCAGCGATCGAAAAAGCCGGCTACCC
GGCCAAGGCCGATCCAGCCAGCGTCAACCAGCCGATGGTGGTGGTGCTGATCGTCGCCAT
GATCCTGATCGCGACCATGACCTACGGCCCGCTGGCGGCGGTGATGGTCGAGCTGTTCCC
AACGCGTATCCGATACACCTCGATGTCGCTGCCCTACCACATTGGCAACGGCTGGTTCGG
CGGCTTCCTGCCCACCGTGTCCTTTGCCCTGGTGGTGTACACCGGCGACATCTTCTACGG
GCTCTGGTACCCGGTGCTGATCACCGGTATCAGCCTGGTGGTGGGGCTGTTCTGCCTGAA
AGAAACCCGTGATGTGGATATCGACAAGGTGTGAGGATTTGCAGGCATAAAAAAACCGGC
GTAAGCGCCGGTTTTTTTATGCCGCGAAAAAACTTATGCACGATTTTCAGAAAACAGTCA
TACAGAGAAATAAGTAGCTAAATTAATCACTTAGAGCATTTTTCGTTAAGAAATCCAAAT
ACTGTACACAAGTTATCCACAGATCGGTCAGGCCACGCCCTGCGCCGCGTTCGGCGCCGC
TGCAGGCAGTGAGCCGAGCTCGCGCTGGGTCTGTTCATTCCAGGCTGCAGCACGATCGTT
TAACTCGGCAATCGCCCGTGGGCCGCTGCCTTCGGCAAACATCGGGGCGCCAATTACCAC
CTCGATGGTGCCGGCACGTTTGCCCCAGCCCTGCTTGGGCCAGAACTTGCCGGCGTTGTG
GGCGATCGGCAGTACCGGTAGGCCAGCGTTGACCGCCAACGCGGCCCCGCTGCGCGAGAA
CTTGCCAATCTGGCCGAACGGCACACGGGTGCCTTCGGGGAAGATCAGCACCCAGACGTT
CTCCTTGAGCAATTTGTCGCCCTTGCTGGCGACTTGCTTCAAGGCTGCCTTGGGGTTATC
GCGGTCAATGGCGATCGGCCGCAGCATGGCCATGGCCCAGCCGAAGAACGGCACGTACAG
CAGTTCACGCTTGAGCACTTGGCTCAAGGGCGAGAAATAGGCGGAAAGGAAAAAGGTTTC
CCAGGTGCTCTGGTGGTTAGAGAGGATCACACAGGGTTGCTTGGGGATGTTTTCAGCCCC
GGTGACCTTGACCTTGATGTTGAGAAACACCCGTACCAACACCAGCGCAAAGCGGCACCA
GTAGACGTTGATGAAGCGGTAGCGGGCGCTGAAAGGCAAAAACGGCGCGATAAAAAAGCT
CAGGGTGCACCACAGCAAGGAGCTGGTACCCAGCAGCAGGTAAAAAAGAAAAATTCTGAT
CGCCTGCAAGATCGACATAGCGGCATGTACCGTTGCGGGCTTGCCCGCCTAGTAAAAGTG
CGCCTGTTATGCAGACGCGCTATTTGTGGATAAGTTCTCTGGCGATGGCTGCCAGATCAT
CGAAAATCAGCGTGTTTTCTGGAATTCCCTTGCTCAGGGTCTTCTCGCCTTTTCCGGTTT
TTACCAGAACTGGTTGAGCATCGACGGCCAAAGCGGCTTCCAGGTCACCCTTACTATCAC
CGACAAACCACACGCCGGTCAGATTCACGCCGTAGTGCGCGGCAATGGTGGTGAGCATGC
CCGGCTTGGGTTTGCGGCAGGCGCAGCCCTCATCGGGCCCGTGCGGGCAATAGACGATCA
GCCCGACCTCGCCGCCCTGCTCGGCCACCAGCGTGCGCAATTGCGCGTGCATGGCCTCAA
GGGTCGGCAGGTCGTAGTAGCCACGGGCAATGCCGGACTGGTTGGTGGCAACCGCCACCG
TCCAGCCGGCTTTGCTCAACTGCGCAATCGCTTCGATCGAACCCGGGATCGGAATCCACT
CGTCCAGCGACTTGATGTAGGCGTCGGAGTCCTGGTTGATCACCCCGTCCCGATCGAGAA
TCAGCAGCTTCAAGACTTACCCCAGCAGCGAAATGTCGGCCACGCCCAGGAACAGACCGC
GCAGGCGGCTGAGCAGGGCATAACGGTTGGCGCGGACATTGGCGTCGTCGGCATTGACCA
TCACCGCCTCGAAGAAGGCGTCGACCGGTTCACGCAGAGCGGCCAGGCGTGCCAGCGATT
CGCTGTACTGGCGCGCCGCAGCCATTGGCTGAACGGCCTGGTCGGCTTGCTGGATCGCCG
AGTACAGGGAGAACTCGTTGGCGTTGTCGAAGTACTTCGGCTCGACCGTGGTGGCGACAG
CGCCTTCGGCCTTGCTCAGCAGGTTCGACACGCGCTTGTTCACCGCGGCCAGGGCAGCGG
CTTCCGGCAGCTGGCGGAAGGCCTGTACGGCCTGCACGCGCTGGTCGAAGTCCAGGGCCG
AGCCTGGCTTGAGGGCACGCACCGACAGGTAGGTGGCAACGTCAATGCCTTCGTCTTCGT
AACGGGCACGCAGACGATCGAAGACGAATTCCAGCACCTGCTCGGCCAGGCCTGCGGCCT
TGACCTTGGCACCGAACTGGCTGACGGCGAAGTTCACTGCTTCGTTCAGGTCCAGGTCCA
GCTGCTTCTCGATCAGGATGCGCAGTACGCCCAGCGCTGCACGACGCAGGGCATAGGGGT
CTTTGCTACCGGTCGGGAGCATGCCGATACCGAAGATACCGACCAGGGTGTCGAGCTTGT
CGGCAATCGCCACGGCCGCGCCGGTCAGGGTCGACGGCAGTTCGGCACCGGCACCGCGCG
GCATGTACTGCTCGTTCAGGGCCAGGGCGACGTCTTGCGGCTCGCCGTCGTTGAGGGCGT
AGTAGTAACCGGCAACACCCTGCATTTCAGGGAATTCACCGACCATCTCGGTGGCCAGGT
CGCACTTCGACAGCAAACCTGCACGCGCCGCGCGCTGGGCGTCGCCGCCGATGCGCTGGG
CGATGAAGGCGGCCAGTTTGGCAACCCGCTCGGCCTTGTCGAAGACGCTGCCCAACTGGG
CCTGGAACACCACGTTCTGCAGGCGCTCGTTGAAGCTTTCCAGCGGCTGCTTCTTGTCTT
GCTTGAAGAAGAACTCGGCGTCGGTCAGGCGCGGGCGCACGACCTTCTCGTTGCCTTCGA
CGATCTGCTTCGGATCGCGGCTCTCAACGTTGGCCACGGTGATGAAGCGCGGCAGCAGCT
TGCCGTCGGCATCCAGCAGGCAGAAGTACTTCTGGTTGTCCTGCATGGTGGTGATCAGCG
CTTCTTGCGGCACTTCCAGGAAGCGCTCTTCGAACGAGCACACCAGCGGCACAGGCCATT
CAACCAGGGCGGTCACTTCATCGAGCAGGGCTGGCGGCACGATGGCGCTGCCTTCCTGCT
GCAGGGCGAGTTCGGCGGTACGCTTGCTGATCAGCTCGCGGCGCTCGGCAAAATCGGCCA
GCACGTAGGCCTTGCGCAGGTCTTCCTGGTAATTGGCCGGGGCGCTGATGCGCACGTTTT
CCGGGTGGTGGAAGCGGTGGCCACGGGATTCGCGACCGGCTTTCTGCGCCAGCAAGGTGC
AGTCGACCACCTCGTCACCGAGCAGCATCACCAGCCACTGGGTTGGACGCACGAACTCTT
CCTTGCGCGCACCCCAGCGCATGCGCTTGGGGATCGGCAGGTCGTTGAGCGAGTCTTCGA
CGATGGTTGGCAGCAGGCTGGCGGTGGCCTTGCCCGGAATGTGCTGGGAGAAGCGCAGCT
TGGCGCCGCTCTGGTCGATATCCGAAAGCTCTACACCGCACTTCTTGGCGAAACCCAGGG
CGGCCTGGGTCGGGTTGCCGTCAGCGTCGAAGGCGGCCTGACGCGGCGGGCCGTCGAGGT
TGACGCTGCGGTCCGGCTGCTGGGTGTCGAGGTTGCGGAAGAGTACGGCCAGGCGGCGCG
GCGCGGCGAACACCTGCTTGTCGGTGTAGTTCAGGCCAGCGGCCTGCAGGCCTTTCTCGA
TACCGGCAAGGAAAGCGTCACCGAGGCTGCTCAGGGCCTTGGGTGGCAGTTCTTCGGTGC
CCAGTTCAACCAGGAAATCTTGAGCACTCATTGTGCAGCCTCCAGCTTAGCCAACACTTC
ATCACGCAATTCAGGGGACGCCATCGGGAAGCCCAGCTTGGCGCGGGCTTGCAGGTAGCT
CTGGGCCACGGCCCGGGCCAGGGTCCGTACGCGCAGGATGTAACGCTGACGCTCGGTCAC
CGAGATGGCGCGACGGGCATCGAGCAGGTTGAAGGTGTGCGAGGCCTTGAGGACCATTTC
ATAGGTCGGCAGCGGCAGTTCCAGCTCGATCAGGCGGTTGGCTTCGCTTTCGTAGAAGTC
GAACAGATCGAACAGCTTCTCGACGTTGGCGTGCTCGAAGTTGTAGGTCGACTGCTCCAC
TTCGTTCTGGTGGAACACGTCACCGTAGGTCACCGTGCCGAACGGGCCGTCGGTCCAGAT
CAGGTCGTAGACCGAATCTACGCCCTGCAGGTACATGGCCAGGCGCTCCAGGCCGTAGGT
GATTTCACCAGTGACCGGGAAGCATTCGATGCCGCCCACTTGCTGGAAGTAGGTGAACTG
CGTGACTTCCATGCCGTTGAGCCAGATTTCCCAACCCAGACCCCAGGCGCCGAGGGTCGG
CGATTCCCAGTTGTCTTCGACGAAACGGATGTCGTGCACCAGCGGATCGAGGCCGATGGC
TTTCAGCGAGCCCAGGTACAGTTCCTGGAAGTTCGCCGGGTTCGGCTTGAGGACCACCTG
GAACTGATAGTAGTGCTGCAGGCGGTTCGGGTTTTCGCCATAACGGCCATCCGCCGGACG
ACGGCTAGGCTGCACATAGGCGGCGTTCCAGGTTTCCGGGCCGATGGCGCGCAGGAACGT
GGCAGTATGGAAAGTGCCGGCGCCTACTTCCATATCGTAGGGCTGAAGCACCACACAACC
TTGCTCGGCCCAGTAGTTCTGCAGGGCGAGGATCAAGTCTTGGAAGGTACGCACGGCTGG
CGTAGGCTGGCTCACGAAATTCACCTGTTTCTAGGGCTGCGAATATAAAGAGCGGGAGTA
TAACCCGATTCGCGCAGGCCTCTACCCTTGGAGCCTTATGCCACGTTGCTTTTGGTGTAC
CGACGATCCGCTTTACCAGGCTTATCACGACCAGGAATGGGGCACGCCGCAGCGCGATCC
GCGCCAGCTGTTCGAGATGCTCCTGCTCGAAGGCTTCCAGGCCGGGTTGTCGTGGATTAC
CGTGCTGAAAAAGCGCGAACGCTATCGCCAGGTGCTGTTCGGCTTCGACCCAGAGCGTCT
GGCGCAGATGAGCGACGACGAAATTGAAGAGCGCATGCTTGATCCGGGCATCATCCGTAA
CCGCCTCAAGCTCAACGCCGCGCGGCGCAATGCGCGGGCCTGGCTGGCGCTGGAAAACCC
CGGGCAATGGCTCTGGTCGTTCGTCGGCGGCGCGCCGAAGATCAATCATTTCGTCCAGCG
CAGCGAGGTGCCGGCGGTCACCGACGAGGCCAAGGCAATGAGCAAAGCGCTGCAGAAAGC
TGGCTTCACCTTTGTCGGACCGACCATTTGCTATGCCTTCATGCAGGCCACCGGCATGGT
CATGGACCACACCACCGATTGTGATCGCTACGCCGCTCTGCTGCGCTGAGGGTTACAATG
GCCGGCTTGCAGAAAGAGGAACCAGCCTGTGGATAAATTCAAGGGCGCCTTGATGGTCGG
GGCGTTGCGGTTGTTTGCCAAGCTCCCTTGGGGCGCGGTACAGCGGGTCGGCGCGGCCAT
CGGCTGGATCATGTGGAAGGTGCCGAACAGTTCGCGCAACGTGGTGCGCATCAACCTGGC
CAAATGCTTCCCGGAAATGGACCCGGTTGCCCGTGAGCAACTGGTGGGCCGGACCCTGAT
GGACATCGGCAAGTCCTTTACCGAAAGCGCCTGCGCCTGGATCTGGCCGGCCCGGCGTTC
GCTCGACCTGGTGCGCGAGGTGGAAGGCCTGGAAGTGCTTGAGGCGGCCCTGGCATCGGG
CAAGGGCGTGGTTGGCATCACCAGCCACCTGGGCAATTGGGAAGTGCTCAACCACTTCTA
TTGCAGCCAGTGCAAACCGATCATTTTCTACCGCCCGCCCAAGCTCAAGGCGGTCGATGA
CCTGCTGCGCGAACAGCGCGTGCAATTGGGCAACCGCGTCGCGGCGTCGACCAAGGAAGG
CATCCTGAGCATCATCAAGGAAGTGCGCAAAGGCGGTCAGGTGGGCATTCCGGCCGACCC
GGAGCCGGCCGAGTCGGCGGGTATCTTCGTGCCGTTCTTCGCCACCAAGGCGCTGACCAG
CAAGTTCGTGCCGAACATGCTCGCTGGCGGCAAGGCGGTCGGGGTGTTCCTGCATGCCTT
GCGCCTGCCGGATGGCTCGGGCTTCAAGGTCATCCTGGAAGCCGCGCCCGAGGCGATGTA
CAGCGAAGACACCGAGACCTCGGCGGCGGCCATGAGCCAGGTGGTCGAGCGCTATGTGCG
GGCGTATCCGAGCCAGTACATGTGGAGCATGAAGCGCTTCAAGAAGCGCCCGCCGGGCGA
GCCGCGCTGGTATTGAAGCCCTGTCGCGGGCAAGCCCGCTCCCACAGTTATCCACAATCC
CTGTAGGAGCGGGCTTGCCCCGCGATGGCTCAACCAGCCTTATCGAGCTTCTTCAGAAAC
ACCGTCATCTCTTTCTCTGCCTGCTTGTCGCCGTGCGCGCGAGCCGCTTCCAGCCCCTGC
TCCCAGGCCTTGCGCGCAGCTGCCAGGTCACCTTCGAGCTGATGCGCCTTGCCCAGCAGC
TTCCACGCCGCCGAATACTTCGGGTCCTGCTCGACGCAGCACTGCAAATGCACGGCCGCC
TCGGCGCCGTTGCCTTCATCGAGCCAGGCCTTGCCCAGGCCAAAGCGCAACAGGGCGTTA
TCCACACCCTTGGCCAGCATCTTTTCCAGTGATTCGCGCATTCCAGCTCCCTCTTTAGAA
GAAGCTCAACCCTACATGGAAGAGCTTCTCGACGTCACGGATGTACTTTTTATCCACAAC
GAAGAGGATCACGTGGTCGCCCGCTTCGATCACCGTGTCGTCATGGGCGATCAGCACTTC
TTCGTCGCGGATGATTGCGCCGATGGTGGTGCCTGGTGGCAGGGCGATGTCTTCGATGGC
CTTGCCGATTACCTTGCTCGACTTCGAGTCGCCATGGGCGATCGCCTCGATGGCCTCGGC
CGCACCGCGGCGCAGTGAGTGCACGCTGACGATATCGCCGCGGCGCACGTGGGCCAGCAA
GGTGCCGATGGTGGCCAGCTGCGGGCTGATGGCGATGTCGATTTCGCCGCCCTGGACCAG
GTCGACGTAGGCCGGGTTGTTGATGATGGTCATCACCTTGCGCGCGCCCAGGCGCTTGGC
CAGCAGCGAGGACATGATGTTGGCTTCGTCGTCGTTGGTCAGGGCCAGGAAGATGTCGGC
TTCGGCGATGTTCTCTTCAAGCATCAGGTCGCGGTCCGAGGCACTGCCCTGCAACACCAC
GGTGCTTTCCAGGGTGTCGGACAGGTGCCGGCAACGGGCCGGGTTCATCTCGATGATTTT
CACCTGGTAGCGGCTTTCGATCGCCTCGGCCAGGCGCTCGCCGATTTGCCCGCCGCCAGC
GATGACCACGCGCTTGTTGGTTTCGTCGATGCGCCGCAACTCACCCATCACTGCGCGGAT
GTGCGCCTTGGCGGCAATGAAGAACACTTCGTCGTCGGCTTCGATGACCGTGTCGCCCTG
CGGCAGGATCGGCCGGTCGCGGCGGAAGATTGCCGCCACGCGGGTGTCGACATTGGGCAT
GTGCGCGCGGATCTGGCGCAATTGCTGGCCCACCAGCGGGCCGCCGTAGTAGGCCTTGAC
CGCTACCAGCTGGGCCTTGCCCTCGGCGAAGTCGATCACCTGCAGGGCGCCGGGGTGTTC
GATCAGGCGCTTGATGTAGTGGGTGACCACCTGCTCGGGGCTGATCAGCACGTCGACCGG
AATGGCGTCGTTGTCGAACAGCCCGGCGCGGGTCAGGTAGGCCGATTCGCGCACCCGGGC
GATCTTGGTCGGGGTGTGGAACAGGGTATGGGCAACCTGGCAGGCGACCATGTTGGTCTC
GTCGCTGTTGGTGACCGCCACCAGCATGTCGGCATCGTCGGCGCCGGCCTGGCGCAGCAC
GGTCGGGAAGGAGGCGCGGCCCTGCACGGTACGGATGTCGAGGCGGTCGCCGAGGTCGCG
CAGGCGGTCGCCATCGGTGTCGACCACGGTGATATCGTTGGCTTCGCTGGCCAGGTGTTC
AGCCAGCGTACCGCCGACCTGCCCTGCGCCGAGGATGATGATCTTCATCCGCTGTTCCTT
TCTCTTGTTATCCGCGCGCGGCGGCGATTTTGATCAGCTTGGCATAGTAGAAGCCGTCGT
GTCCGCCTGCCTGGGCCAGCAACTGGCGGCCATGGGGCTGGCGGATACCGGCCTGGGTCG
CCAGGTCCAGCTCACGGGCGCCGGGAGTGCGGGCGAGGAAGGCCTCGATCACTTCGGTGT
TTTCCGTCGGCAGCGTCGAGCAGGTGGCGTAGAGCAGGATGCCGCCGACCTCAAGGGTTG
GCCACAGGGCGTCAAGCAGCTCGCCTTGCAGGCTGGCCAGGGCGGCAATGTCATCGGCCT
GGCGGGTCAGCTTGATGTCCGGATGGCGGCGGATTACGCCGGTGGCCGAGCACGGCGCGT
CGAGCAGGATGCGCTGGAAGCCCTTGCCGTCCCACCAGCTGGCGGTGTCGCGGGCGTCGC
AGGCGATCAACTGGGCGTCGAGGCCGAGACGATCGAGGTTCTCGCGCACGCGGGTCAGGC
GCTTGGCTTCCAGGTCGATGGCGACCACGGCGTCCAGCCCGGCCTGGGCTTCGAGCAGAT
GGCAGGTCTTGCCGCCCGGGGCGCAGCAGGCGTCGAGCACGCGCTGGCCGGGGGCCAGGT
CGAGCAAGTCGGCGGCCAGTTGTGCGGCTTCGTCCTGGACGCTGATCCAGCCTTGGTCGA
AACCGGGCAGGCCACGTACATCGCAGGCTTCAGCGAGCAAGATGCCGTCGCCGCTGAACT
GGCACGGCGCCGCTTCAAGGCCGGCTTCACCCAGCAGTTCGAGGTAGGCATCACGGCTGT
GATGGCGTCGGTTGACCCGCAGGATCATCGGCGGGTGGGCATTGTTGGCGGCGCAGATGG
CCTCCCACTGCTCGGGCCAGAACGCCTTGAGCGACTTTTGCAGCCAGCGCGGGTGCGCGG
TGCGCACGACCGGGTCGCGCTCAAGCTCGGCGAAGATATCGCCGCTTTCGCGTTGCGCAC
GGCGCAGCACGGCGTTGAGCAAACCCTTGGCCCAGGGCTTTTTCAGCTTGTCGGCGCAGC
CGACGGTCTCGCCGATGGCGGCGTGGGCGGGGATGCGCGTGTAGAGCAACTGGTACAGGC
CGACCAGCAGCAGCGCCTCGACGTCGGCATCGGCGGCCTTGAACGGTTTTTGCAGCAGGC
GTTCGGCCAGGGCCGACAGCCGTGGCTGCCAGCGCGCAGTGCCGAAGGCCAGGTCCTGGG
TCAGGCCACGGTCACGCACTTCGACCTTGTCCAGCTGGCTTGGCAGCGAGCTGTTCAGCG
ACGCCTTGCCACTGAGTACTGCCGCCAGGGCGCGGGCGGCTGCCAGACGTGGATTCATTG
GCCAAGCACCGTGCCGGTGGTGAATTTCTCGCGGCGGCTGTTGAACAGGTCGCTGAAGTT
CAGCGCCTTGCCACCCGGCAATTGCAGGCGGGTCAGGCACAGCGCCTGCTCGCCGCAGGC
GACGATCAGGCCGTCCTTGCTGGCAGAGAGGATTTCACCCGGGTTGCCGGAGCCTGTGGA
TAAGTTCGCGCCGAGCACCTTCAGGGCTTCACCGTTGAGGGTGCTGTGGCAGATCGGCCA
CGGGTTGAAGGCGCGAATCAGGCGCTCCAGCTCAACGGCCGGGCGGCTCCAGTCCAGGCG
CGCTTCGTCCTTGTTCAGCTTGTGTGCATAAGTGGCCAGGCTGTCGTCCTGGACTTCACC
CTGCAAGGTGCCCGCGGCGAGACCGGCAACGGCTTCGAGCACGGCCGGCGGGCCCATTTC
GGCCAGGCGGTCGTGCAAGCTGCCACCCGTGTCGTTGGCGCTGATCGGGGTGCTGACCTT
GAGCAGCATTGGCCCGGTGTCCAGGCCTGCTTCCATGCGCATCACGGTGACGCCGCTTTC
GCTGTCACCAGCTTCGACCGCGCGCTGGATCGGCGCTGCGCCACGCCAGCGCGGCAGCAG
CGAGGCGTGGCTGTTGATGCAGCCCAGGCGCGGAATATCCAGGACCGCCTGGGGCAGGAT
CAGGCCATAGGCGACCACTACCATCAGGTCCGGCTTGAGCGCCGCCAGCTCCGCTTGGGC
CTCGGCATTGCGCAGGGTCGCTGGTTGCAGCACCGCAATGGCGTTATCCACAGCCAATTG
CTTGACCGCGCTGGGCATCAGTTTTTGCCCACGACCGGCCGGACGGTCCGGTTGGGTGTA
GACCGCTACCACTTCATAGGGGCTGGCGATCAGGGCCTTGAGGTGTTCGGCGGCAAACTC
TGGGGTGCCTGCGAAGACAATGCGCATGGAGTTCTCGCTTAAAAAGAAAAAGGCTTGCCG
GAGCAAGCCTTTGGGAAGAGCGGATCAAGCTTGCTGGCGATGCTGTTTTTCCAGCTTCTT
CTTGATCCGGTCGCGTTTGAGCGTCGACAGGTAATCAACGAACAGCTTGCCGTTGAGGTG
ATCGCATTCGTGCTGGATGCACACCGCCAGCAGGCCTTCGGCGATCAGCTCGTACGGCTT
GCCGTCGCGGTCCAGCGCCTTGACCTTGACTCGCACCGGGCGGTCAACGTTCTCGTAGAA
GCCGGGCACCGACAGGCAGCCTTCCTGATACTGGTCCATTTCGTCGGTCAGCATCTCGAG
CTCGGGGTTGATGAACACCCGTGGCTCGCTGCGATCTTCGCTCAGGTCCATGACCACGAT
GCGCTTGTGCACGTTGATCTGGGTAGCGGCAAGGCCGATGCCAGGGGCTTCGTACATGGT
TTCAAACATGTCATCGATCAACTGGCGAACGCCGTCGTCGACTTCGGTCACCGGCTTGGC
GATGGTGCGAAGGCGCGGGTCCGGGAATTCGAGGATGTTCAGAATGGCCATAAGCGTATG
AGCTGCACTGTGCGATGAATTACAAACATGAGTACACATAATAAAGGGATTCGGCGCATT
CGGCACCTGGCAAAGGTCAGCTAAGGTTTCAGGGTGCTTTTCCACCCATGGCGCCAAGCC
TGAAAGAATGCCGCCGAGGGAAATCCGTCAACCGGTTGTCAAAGTATTATCAACAGAGTT
ATCCACAGCTTGTTCACGGCTGGCCCAAGCTTCCCGATCAAGGATGATCGTCATGTCGCA
ACCCTTATCGCCGGCGTGTTCTCCCGCCGAACTCGAAGCGCGATTGCGCCTTCACTTGCT
GCCGTCCCTGGGGCCGCGGCGTTTTCACACATTGATCCAGGCCTTTGGCAATGCCTCGGC
AGCGCTCAGTGCGCCGGCCACGGCCTGGCGTACGCTGGGCGTACCCGCAGACAGCAGTGA
TGCCCGGCGCAGCCTTGAAGTACGCGAAGGCGCCGCCGCGACAATGCGCTGGCTAGAGGC
CCGCGACCAGCATTTACTGATGTGGGACGACCCTGGCTATCCAGGTTTGCTGGCGGAGCT
GGGCGACGCCCCGCCGCTGCTGTTCATCGCCGGCAACCCGGCGATTCTGGAAAAACCCCA
GCTGGCGATCGTCGGCAGCCGCAGGGCATCGAGGCCGGCGCTCGATACGGCTGCGGCCTT
CTCGCGCAGCCTCGCTCGGGGTGGTTTTGTCATTACCAGCGGCCTGGCCCTGGGCGTCGA
TGGCGCCGCACACCAGGCTGCCCTGGACGCTGGCGGGCAGACCATCGGCGTGCTCGGCAC
AGGGCTGCAAAAACTTTATCCACAGCGGCACAGAGCGCTGGCGGCGGCGATGATCCAGCA
AGGTAGCGCGGTGGTCTCCGAGTTTCCGCTGGATGCCGGGCCCGTTGCGGGCAACTTTCC
CCGGCGTAACCGGATCATCAGTGGCCTGTCGCTGGGTGTATTGGTGGTCGAGGCGAGCCT
TGCCAGTGGCTCGCTGATCACCGCGCGTTTGGCGGCCGAGCAAGGCCGCGAGGTATATGC
CATTCCGGGTTCGATTCATCACCCGGGCTCCAAGGGGTGTCACCAGTTGATTCGCGACGG
CGCCTTGCTGGTGGAAACGGTCGATCAGATCGTCGAAACCCTGCAGGGTTGGCAACGCTT
GCCGCCGTTGCAGGTGGACGCCATTGCCGGCCATGAACTGGTCGATCTGTTGCTGGCCGC
ACCGCAAACTACCGAGGGCCTGGCCAGCAGCAGCGGCTGGCCGTTGCCCCGGGTGCTGGC
GGCGCTGACCGAGCTGGAACTGGCTGGAAGGGTCTGTAGTGAAGCCGGACGTTGGTTTGC
CCGGCCCGGCTAAGTACACTGCTCATCTGCCTTTATGCGGAGTGAAAACAATGGTGAGCA
GTTGGCGTGTGCAACAAGCCGCGCGTGAAATTCGGGCCGGTGCGGTGATTGCCTATCCGA
CCGAGGCGGTCTGGGGCCTGGGCTGTGACCCATGGAACGAAGAGGCGGTGGATCGCCTGC
TGGCGATCAAGTCGCGTTCGGTCGATAAGGGTCTGATCCTGATCGCCGACAATATCCGCC
AGTTCGACTTCCTTTTCGAGGATTTCCCTGAAACCTGGCTCGACCGCATGTCTGCCACCT
GGCCGGGGCCGAACACCTGGCTGGTGCCACATCAGAACCTGCTGCCCGAGTGGATAACCG
GGGTGCACGACACCGTGGCGTTGCGCGTTAGCGATCACCCGGTGGTACGTGACCTTTGTG
CATTGGTCGGCCCGCTGATTTCCACTTCAGCCAACCCGCAAGGTCGCCCGGCAGCCAAGA
CCCGCTTGCGCGTCGAGCAGTACTTCCGTGGGCAACTGGACCTGGTGCTCGGTGGCGCTT
TGGGCGGGCGGCGTAACCCGAGTGTGATTCGCGATTTGGCGAGCGGTGAGGTTGTGCGGG
CTGGTTGAGGCCAATCGCGGGACAAGCCCGCTCCTAGCGACTGTGTAGGAGCGGGCTTGT
CCCGCGATCAATTCACTACTGTTTCAAGGCAGCAACACCGTCGACCCCACTGTCCTGCGC
GCCGACAGCTCGCTCTGCGCCTTGGCCGCCTCGCTCAGTGGATAACGCTGGTGGATATCC
ACAGCCAGCTTGCCGCTGGCGATCATCGCAAACAGGTCGTCGGCCATGGCCTGGGTGTTC
TCGGCGTTGTTGGCGTAGCTGGCCAGGGTTGGCCGGGTGACATACAGCGAGCCCTTCTGC
GCCAGTATTCCCAGGTTGACCCCGCTCACCGCCCCTGAGGCATTGCCGAAGCTGACCATC
AGCCCGCGCGGCGCCAGGCAGTCCAGTGAGGTCAGCCAGGTGTCCTGGCCAACGCCGTCG
TACACCACCGGGCATTTCTTGCCGTCGGTCAGTTCCAGCACTCGCTGGGCGACGTCTTCC
CGGCTGTAGTCGATAGTTGCCCATGCGCCCAGGGCCTTGGCCCGCTCGGCTTTCTCGGCA
GAACTGACAGTACCGATCAACCTGGCGCCCAGGGCTTTGGCCCATTGGCAGGCCAATGAG
CCCACGCCACCGGCGGCGGCGTGGAACAAAATGGTCTCGCCCGGCTGCACTGCGTAGGTT
TGCTTGAGCAGGTACTGCACGGTCAGGCCCTTGAGCATCACCGCCGCCGCCTGCTCGAAG
CTGATGCTGTCGGGGAGTTTGACCAGATTGGCTTCGGGCAGCACGTGCACTTCGCTGTAG
GCTCCGAGCGGGCCGCCGGCGTAGGCGACGCGATCGCCAACCTTGAGCCGGCTGACCTGC
TCGCCTACCGCCTCGACCACTCCGGCGCCTTCGGTACCCAGCCCGGAGGGCAGCGACGGC
GGAGCATAGAGGCCGCTGCGAAAGTAGGTGTCGATGAAGTTCAGGCCGATCGCCTGGTTT
CGCACGCGAACCTGCTGCGGGCCGGGCGCTGCCGGCTCGAAGTCGACCAGGGTCAGGACT
TCGGGGCCGCCATGCTGGCTGAACTGGATACGCTTGGCCATCTGCACTCTCCTGAAGCTA
GCGGGAAAACCCCTATCGGACGCCTTTGCTTGATCGCCGTCAACTGCGGCCAGCCCGCCG
CCGGTGGTATGCTACGCGCCGAATTTGCCTTAGCCCGCTTCCAGGTGACCTGATGACTAG
CCGCACCGAGGCCGTGAAAGCCTACCTGCTCGACCTGCAAGACCGTATCTGCACCGCCCT
CGAAAACGAAGACGGCGGCGCCCGTTTTGTCGAGGATGCCTGGACGCGCGAGGCCGGCGG
TGGCGGGCGGACCCGGGTGATCGGCGACGGCAAGGTCATCGAAAAAGGCGGTGTGAACTT
CTCCCACGTATTCGGCAGCGGGTTGCCGCCGTCAGCCAGTGCTCATCGACCAGAACTGGC
CGGGCGCGGTTTCGAAGCCCTGGGGGTGTCGCTGGTGATCCACCCGCACAACCCGCATGT
GCCGACTTCCCACGCCAACGTGCGGTTTTTCATCGCCGAGAAAGAAGGCGAAGAAGCGGT
CTGGTGGTTTGGCGGCGGCTTCGACCTGACCCCCTACTACGGCAACGAAGAAGACTGCGT
GCACTGGCACCAGGTTGCCGAGCGTGCCTGTGCGCCGTTCGGTGCCGATGTTTATCCGCG
CTACAAGGCCTGGTGCGACCGCTATTTCCACCTCAAGCACCGTGGCGAGCCTCGCGGCAT
CGGCGGTCTGTTTTTCGATGACCTCAACGAGTGGGACTTCGACACCTGCTTCGCTTTCAT
CCGCGCCATCGGCGATGCCTATGTCGAGGCCTACCTGCCGATCATCCAGCGCCGTAAAGA
CCAGCCCTATAGCGCCGAGCAGCGTGAGTTCCAGGAATACCGACGCGGCCGTTATGTCGA
GTTCAACCTGGTTTACGACCGTGGCACGCTGTTCGGCCTGCAATCGGGCGGGCGTACCGA
ATCGATCCTCATGTCGCTGCCACCGCAGGTGCGTTGGGGGTACGATTGGAAGGCCGCGCC
AGGCAGCGAAGAAGCGCGCCTGACCGAGTATTTCCTGCAGGACCGTGACTGGCTTGGTGA
GGCCAAGGCCAGCCACTGAGCCGTTGTGGATAACTTTCCGGCCCTGCCCGACCTTGACTC
AGGAACCGCCTGAATGGACCAGTACGTTGTATTCGGCAACCCGATCGGCCACAGCAAATC
GCCGCTGATCCATCGCCTGTTCGCCGACCAGACCGGCCAGCAACTGGAGTACAGCACCCT
GCTGGCGCCGCTGGATGACTTCAGCATGTGCGCCCAGGGCTTTTTCAAGCAGGGCCTGGG
TGCCAACGTCACCGTGCCGTTCAAGGAAGAAGCCTATCGCCTGGTCGATAGCCTGACCCC
ACGGGCCCAGCGCGCGGGGGCGGTAAATACCCTGAGCAAGCTCGCCGATGGCACCTTGCA
GGGCGACAACACCGATGGCGCCGGCCTGGTCCGCGACCTTACCGTCAATGCCGGGGTGCA
ACTGACTGGCAAGCGCATCCTGTTGCTCGGCGCCGGCGGTGCCGTGCGCGGGGTGCTGGA
GCCATTGCTGGCGCACAACCCGGCTTCGCTGGTAATCGCCAACCGCACGGTGGAAAAAGC
CGAGCAACTGGCCCGTGAATTCGCCGACCTGGGGCCGGTGGCTGCCAGCGGCTTCGACTG
GCTTGAAGAGCCGGTCGACCTGATCATCAACGCCACCTCGGCGAGCCTTGCCGGCGAGCT
GCCGCCGATTTCCGCCAGCCTGATCGAGCCCGGCAAGACCGTGTGCTACGACATGATGTA
TGGCAAGGAGCCTACGCCTTTCTGCCGTTGGGCCGGCGAGCACAAGGCGGCCAAGGTCCT
CGATGGCTTGGGTATGCTTGCCGAGCAGGCCGCCGAGGCGTTCTACATCTGGCGCGGCGT
GCGCCCCGACACCGCGCCGGTGCTCGACGAACTGCGCCGTCAACTGGCGCGCGGCTAATC
TTCGAAGCGGATCGGGCAGTGCGCTGCCCCCTCCAGCTTGTGCAACTCCTCGATCACTTG
CGCCCGCGCCCGGCGCAGCGTCAGGCTGCCGCCAGCACGACCCAGGCGGCGCGCTTCGCG
ATGAAGCATGTCGACCCCGGAATAATCGATGAAGTTGATCTGCCGGGCATCGATCACTAC
CTGCGGCCCTGGGCAACGCTGCAAGCGCACCTGCAGGTAGTGGCTGGCGCCGAAGAAGAT
TGACCCGCCCACCCGCAACACGTCGGCATCCCCTTCGCGGGACTGCTGCACCCGTGGCCG
TGAGGTGCGTTTGAGGTAAAAGAACAGCGACGCCAGCACCCCGGCGTAGATCGCCGTTTG
CAGCTCGAGCAACAGTGTTGCTGCTGCCGTTAGGGCCATCACCAGGAATTCCGAACGGCT
GACGCGAAACAGCGCGCGGATCGCCCGATGATCAACCAGGCCCCAGCAGATCAGCAGGAT
GCTGCCGGCCATGGCCGGGATCGGAATATGCGCGATCAGCCCTGCCCCTGCTACTGCAAA
CAACGTTACCCACAGGGCGGAAAACACCCCGGCCAGGGGCGAGCGGGCGCCGGCCTCGTA
GCTGAGCCCGGAGCGGGTGAAGGAACCGGATGACAGGTAGCCGGAGAAAAATCCCCCGAC
CATGTTTGAAAGGCCCTGGGCGCGGATTTCCTGGTTGGCATCGATCAGTTGCTCGGAGCG
TGCTGACAGCGAGCGGGCAATCGACAGGCTGGTAACCAGGCCAAGCATGCCGACCGCCAC
GGCGCTGGGTAGCAGACGCAAAATCAGCTCCAGGTCCAGCAGCGGCAAGGGGCTTATCGG
TGGAAGCTGACCGATGAAACCGGGCACCAACTGCACATGGCCGAAAACACCTGGGAGCAG
CCAGACCAGCACGCTGGCCACCGCCAGAGTTATCAACAGGCCCGGCCAGCGCGGCTGCAA
CAGCTTCAACGCAATACCCAGCAGCAGCGTACCCAGCCCCAGCAACAACGAGGGCCAATC
CACCTCCGGGGCATGCGCCAGCAGGTTTTGCACGGTCTTCAGGGCGGTGGCCTGGCTGGG
CAAGTCGATACCCATCAGGTTGGGCAATTGCCCGAGGGCAATGACCAGCGCAGCACCGAG
GGTGAAACCCAGCACTACCGACTGCGAGACGAAATTGACCAGCGCGCCGAAGCGCAGCAG
CCCCAGCAACCACTGAAACACCCCGGCGAGGAAGGTCAGCAGCAGGATCAGGGTGATGTA
GTCACTGCTGCCCGCAACTGCCAGGGGGCTGACGCTGGCATAGAGGACAATCGAGATTGC
CGCCGTCGGCCCGCAGATCAGGTGCCAGGACGAGCCCCACAGGCAGGCGATGATCACCGG
TACGATCGCTGCGTATAGCCCGTACTCGGCCGGCAGCCCGGCAATCAGGGCATAGGCGAT
TGATTGCGGCAGGGCCAGGATCGCCCCGCTCAGGCCCACCAGCAGATCGCGACGCACGCT
GGCCCCGGTCTGGCGCGCCAACCAGGTGAGAAACGGCAGCAGTCGATGGCGGTCAGGCCA
GGCCATGAGCACTCTCTATTGCAGGCGGAAGCTGTTCAGGGTGCGATGTCGGGCGCTCGG
GTGCAAGCCGCGTCAGAAAACAAAGTTCACATGCTCGCCATGGTGCAGCTTGAGCTCCAG
GGCATCGACCATGGCCGCTGCCACTCGGGCCAGGCGTTGCAGTGGTTCGGCCAAACCCGG
CTCGAGGGTGCCATGGGTCTGGTGAAAGTGCTCGATGCCCAGGCCGGCAACTTGCTGCGG
GGTGTTGATCAGGGTCCAGTGCAGCGGGCTGCGCTGCAACAGGTCGACGATCTGGTCGGC
GCAGGCCCGTTGTTGTTCATCGTGCCCGTGATTCTGATCCAGCACGCTGAAATCGCCCAC
CAGCAACAGCCGGCGTATAGTGGTGCGGGACATGCCGGCGATCAGCGCCTGGCTCATGCG
CAGTTGCGCGGCAAAGTCATCGGGCGCCAGTGCTGGCAACAGGCAGACCACCGCCGAGCC
GCCGGCCACGCTTTGTTCGGCCTGATCGGCGGTATCGAGGCCGCCGGTCTTGAAGTGCAG
GCCGGGGCGCGGTGCCAGGGTATTGAGATCATCGACCACGGCGATCACCTCATGCTGGCG
CTTGAGCAATTCGGCCATCAGGGCGCTGCCCAGGCTGCTCAAACCTCCAAGCAGGACCAG
TTTGAACACTGGGGTTTCGGCATTTTTCACCAGATCACTCCATTGGCAACGGGTGATCGT
TTGACCCGCGTAGCCAGGCGCAGGTTCGTTGCGATTAAGGAGTTTTCGTGCAAAGGATCA
AGGGCTATCACGCGCATATCTACTATGACGCCAGCACCCTGGAGCAGGCTCGCCAGTTGT
GCGAAGAAGCCGCTCGGCTGTTTCCGGTGACCATGGGGCGCATGCATCAGAAGCCGGTCG
GGCCGCACCCGGACTGGAGCTGCCAGTTGGCCTTCGGGCCTGAAGTGGTGGGGGTGGTGC
TGCCCTGGCTGGCGTTATATCGCCAAGGGCTGGTGGTGTTTCTGCATCCGTTGACTGGTG
ACGAGCTGGCCGATCATCGTGATCATGCGATCTGGATGGGGGCGGTGCGGCCGCTGGATC
TGACGATTTTCAAGTAGTTTACGGCTGCGGGGTCGGTGCGGGCTGGCTCCGCGATTGCGA
TCTGTCTGATGGACCGCAATCGCGGGGCAAGTCGAGGCGTCGCACCGCCGCTCCCACAGG
GATCAGGCCTTGCGTGCACCCCGCACACCCTGGGCCAGCGCCGAGCACAGCTCGAGCACA
TCACCCACAGCCTGCTCGGCAGTGGCCGCATTGGCTATCTTGTCGACCAGCGCCGAACCG
ACCACTACACCATCCGATAGCCTGGCAATCGCCGCAGCCTGCTCTGGCGTGCGGATACCG
AAGCCGACGCTGATTGGCAGGTCGGTGTGCCGGCGCAGGCGCTCGATAGCGCTGCTGACG
TGTTCGGTGGTCGCAGAACCGGCACCGGTCACACCGGCAACCGACACGTAGTAGACGAAG
CCCGAACTGCGTTCCAGCACACGCGGCAGGCGCACGTCGTCGGTGGTCGGGGTGGTCAGG
CGAATAAAGTCGATGCCCGCGGCCTGGGCCGGGGTGGCCAGCTCGGCGTCGTGCTCCGGC
GGCAGGTCGACGATGATCAGGCCATCCACGCCCACTTTCTTGGCTTCAGCCACGAAGGCC
TCGACGCCAAAGCGGTGAATCGGGTTGTAGTAGCCCATCAGCACGATCGGCGTGGTCTGG
TTGTCGACGCGGAACTCGCGAACCATTTGCAGGGTTTTCGCCAGGGTCTGACCGGCGTCC
AGGGCGCGCAGGGTGGCGAGCTGGATTGCCACGCCGTCGGCCATCGGGTCGGTGAACGGC
ATGCCCAGTTCGATGACGTCGGCGCCAGCAGCCGGCAGGCCTTTGAGGATCTGCAGCGAA
GCGTCGTAGCCAGGGTCGCCTGCGGTGATGAAGGTGACCAGTGCCGAGCGGCCTTCGGCC
TTCAGTTCGGCGAAGCGTTGTTCAAGACGGCTCATGCCTGTTTCTCCTGGGCGGCCATAT
GGCTCATCACGGTTTGCATGTCTTTGTCGCCGCGCCCGGACAGGCACACCACCATCAGGT
GATCCTTGGGCAGGGTCGGTGCGCGTTTGATCGCTTCGGCCAGGGCGTGGGAGGTTTCCA
GGGCCGGAATGATGCCTTCCAGGCGGCAGGTAGTGTGGAACGCGGCCAGGGCTTCGTCGT
CGGTGATGCTGACGTACTTGACGCGTTTCACTTCGTGCAACCAGGCGTGTTCCGGGCCGA
TGCCGGGGTAGTCGAGGCCGGCGGAAATCGAGTGGGCGTCGGTGATCTGGCCGTCGGCAT
CCTGCAGCAGGTAGGTGCGGTTGCCGTGCAGCACGCCCGGTACGCCACCGTTGAGGCTGG
CGGCATGCTTGTCGGTGTCGACCCCGTGGCCACCGGCTTCGACGCCGATGATTTGCACAC
TGGCGTCATCGAGGAAGTCGTGGAACAGGCCCATGGCGTTGGAGCCACCGCCGACGCAGG
CGATCAGGCTGTCGGGCAGGCGCCCTTCCTTGGCTTGCAGCTGTTCACGGGTCTCTTTGC
CGATGATCGACTGGAAGTCGCGGACCATTGCCGGGTACGGGTGCGGGCCCGCTACAGTAC
CGATCAGGTAGAAGGTGTCGTCGACGTTGGTGACCCAGTCGCGCAGGGCTTCGTTCATCG
CGTCCTTGAGGGTGCCGGTGCCGGCGGTGACCGGAACGATTTCTGCGCCCAGCAGCTTCA
TGCGGAACACGTTGGCTTGCTGGCGCTCGATGTCGGTGGCGCCCATGTAGATCACGCAAG
GCAGGCCGAAGCGCGCGGCGACGGTGGCAGTGGCCACGCCGTGCATGCCGGCGCCGGTTT
CGGCGATCAGGCGTTTTTTGCCCATGCGCTTGGCCAGCAGCACCTGGCCGATGCAGTTGT
TCACCTTGTGCGCGCCAGTGTGGTTGAGCTCTTCACGCTTGAAGAAGATCTTCGCGCCGC
CGCAGTGTTCGCTCAGGCGTTCGGCGAAGTAGAGCGGGTTCGGGCGGCCGATGTAGTCGC
GCTGGAAGTACGCCAGTTGCTCGAGAAATTCCGGGTCGGCTTTGGCTGCTTCGTATTCGC
GGGCAAGGTCGAGCACCAGCGGCATCAGGGTTTCTGCCACGTAGCGGCCGCCGAATGCGC
CAAACAGGCCATTGGCATCGGGGCCGGCGCGGAAGTTGGTCTGGGTCATGGGTCGCTCCA
GGGCGGTAGTGAAGTCGGGAATGGCTTTACTCTAACCACGACACGCGCAACTGAAAACCG
ATAAGATTGCGACAACCTGTCAGGAAAACTCACACGTTATGCGCCAGGACCTGCCCCCAC
TCAATGCCCTGCGGGCCTTTGAAGCCACTGCCCGGCTCAATAGCGTCAGCCAGGCGGCCG
AACAGCTACACGTTACCCACGGCGCGGTCAGCCGGCAATTGAAGGTGCTCGAAGAACACC
TTGGGGTGGCCTTGTTCGTTAAGGAAGGACGTGGCCTTAAACTCACAGATGCCGGGGTGC
GTTTGCGCGATGCCAGTAGTGATGCCTTCGAGCGCTTGCGCGGCGCGTGTGCGGACATCA
GCCAGAGCGGCGCCGATGCGCCGTTCGTCCTCGGTTGCTCCGGCAGCCTGCTGGCGCGCT
GGTTCATCCCACGGCTGGGGCGATTAAAAGCGGATTTGCCGGAACTGCGCCTGCACCTGT
CGGCCGGTGAAGGTGATCTCGACCCGCGTCGCCCAGGGCTGGATGCCTTGCTGGTGTTTG
CCGAGCCGCCCTGGCCTGCGGATATGCAAGTGCATGTGCTGGCCCAGGAGTGTATTGGCC
CGGTGCTCAGCCCGCACTTTGCCGGGTTCAGCCGCTTGCAGCAGGCGCCAGCCGAGGCGT
TGCTGACGCAAACCCTGTTGCAGACCACTTCTCGCCCGCAAGCCTGGCCAAGCTGGGCGG
CGCAGCAAGGTATCGACCCGCAGGCGCTGCGTTACGGGCAGGATTTCGAGCATTTGTATT
ACTTGCTGGAGGCTGCAGTGGCAGGGTTGGGCGTGGCGATTGCGCCGCAACCGCTGGTAG
CCGACGACTTGCGCGCCGGGCGCCTGGCGGCGCCATGGGGTTTTTGCGAAACCCAGGCCG
CGCTGGCCCTGTGGGTGCCGCGACGCGCCGCAGACGGGCGCGCCGAGCAATTGGCCGGCT
GGTTGCGCGCGGAGCTTGCGCGCCAGGCCGCTTAGTTACCGCGTTTGCACATCAGGTAGG
CGGCCAGCAGGCCGAGGGCGCCAACGGCGACACCGGCGGTGGTCCACGGGTGTTCCTGGG
CGTAATCGCGGGTGGCCAGGCCAGTCTCGCGGGTCTTGGTTTTTACTTCTTCGTAGGCAT
CGCTGAGCAGGCTGCGCGAATGGCGCAGGGCATTCTCGGCGTTGCCCTTGAGCGTCTTGA
GGGTTTTGCGCGACTCATCCGAGGCATCGTCCTTGAGGCTTTCCAGTGACTTGAGCAGGC
TTTCGATTTCCGCTTCCATGCTTTGCAGCGAAGCTTTACGCAGCGAGGTGTTGGCCATGG
TGACTCTCCTTCGAGATTGAGTTGAGCTGTGTAGGTTCCGACTACAGGCTGCTGGGAAAG
TGCAGTCGAACTTTTAACGGCATTTACCCCTCGCAGGTAAAACAGCCCGGCGCTGCTAGG
CTCTATCTCACATTCAAAAAGGAGATTGCTTATGTCTGATCATCACACCTACAAGAAAAT
CGAGCTGGTCGGCTCGTCGCCCACCTCTATCGAAGAGGCGATCAACAATGCCCTGGCCGA
AGCAGGCAAGAGCATCAAGCACCTTGAGTGGTTCGAAGTGGTCGACACCCGAGGCCATAT
CAAGGACAACAAGGCCGCGCATTTTCAGGTCACGCTCAAAGTGGGCTTTCGCATCGTCAA
CAGCTGATGCGGCGACACTGGCTTGTGCGGGTCAATTGCGTTACACAATCCTGAGGCGCC
CGGCCTTCCTGGCGCCCTTCTCTATTTTGATCTGAACAAGGAAAGCGATCGATGAAGAAG
TTGGTAGTAGCGATAGGTTTGATGACGCTGGCCGGTACTGCGCTGGCAGCCGGCAAGCCA
TGTGAAGAGCTCAAGGGCGAAATAGCAGCCAAGCTGGACGCCAAGGGTGTCAGCGGCTAC
TCGCTGGAGATCGTCGATAAAGGCGCTGCCGCAGACGGCAAGGTCGTGGGTAGCTGCGAA
GGCGGCACCAAGGAAATAGTCTATAAGCGCGGGCGATAGTGTTGAATCCATCGCGGGGCA
AGCCCCGCGATAGGGCCCTCAGTTGCCCAGCACTGTCTGCGCCAGCAGCTCATAAGAGCG
TATGCGGTCGGCATGCTCATACAGGTCGCAGGTGAAGATCAGCTCATCCGCCTCGGTCTG
CTCCAGCAACACCTCCAGTTTGGCGCGGATTTTCTGCGGGCTGCCGACCATCGCAAGGCC
CAGGAAGCTGCCCACCGCTTCCCGCTCATGCGGCAACCACAGGCCGTCCATGGTCTCCAC
TGGCGGGCGTTGCACCAGGCTTTGCCCGCGCATCAGGGCGAGGATGCGCTGATACACCGA
GGTGGCCAGGTAGTCGGCCTGTTCATCGGTCTCGGCCGCCACCAGTGGTACGCCAAGCAT
CACATAAGGCTTGTCGAGCACCGCCGAGGGCTGGAAGTGGTTGCGGTACACGCGAATCGC
CTCGTGCATGTAACGTGGAGCGAAATGCGAGGCGAAGGCGTAGGGCAAACCGCGCATACC
GGCCAGTTGTGCACTGAACAGGCTCGAACCCAGTAGCCAGATCGGCACTTCGGTACCGTA
ACCCGGCACGGCAATGACCTTCTGCTCCGGCGTGCGCGGGCCCAGGTAGCGCATCAGTTC
TTCGACGTCATCGGGAAAGTCGTCGGCACTGCCCGAGCGTTCGCGGCGCAGGGCGCGGGC
GGTCATCTGGTCGGAGCCCGGCGCGCGGCCCAGGCCCAGGTCGATTCGCCCGGGATACAG
GCTGGCGAGTGTGCCGAACTGTTCGGCGATCACCAGTGGCGCATGGTTGGGCAGCATCAC
CCCGCCGGCGCCAACACGAATGGTTGAGGTACCACCGGCCAGGTAGCTGAGCAGCACCGA
GGTTGCGGAGCTGGCGATACCATCCATGTTGTGGTGCTCGGCCACCCAGAAGCGGTTGTA
GCCAAACTTCTCGACGTGTTGCGCCAGGTCCAGTGAGTTGCGCAGGGACTGCGCCGGGCC
GCTGTCGGCGCGTACTGGCACCAGGTCGAGGGTGGAAATCTTGATATCGGCAAGTTGCTT
CATGGGCGTTGGCGCCTCCTGGGCAGTCGAGGGGCCGCAAACAATCCAACGGCCTTTCTA
GCTCTGTATGGGCACATCTGCAGGAATCAATGCCGGGGCTTGTAATCCTTCTGAACTTGC
CTGCGTCAGGGCTCTCTGAAATTAAGGCAAGGCGCGATATCCCGCGCCCCAGGGAGCTCA
GGAGGCTTTATGAAAAAGACAGCATCAGCTATCTGGCAAGGTGGCTTAAAGGATGGCAAG
GGCCTGCTTTCCACTGAAAGCGGCGCTCTCAAGCAGAACCCTTATGGCTTCAATACCCGC
TTCGAAGGCCAGCCGGGTACCAATCCGGAGGAACTGATTGGCGCGGCGCATGCAGGCTGC
TTCTCCATGGCCCTGTCAATGATGCTCGGTGAAGCGGGCTTGACCGCCGAACGCATCGAT
ACCATCGCCGAAGTGACCCTCGACAAACTGCCGGATGGCTTTGCCATTACTGCCGTGAAC
CTGATCCTCAAGGCCAAGGTCCCCGGGGCTAGCGAAGCGCAGTTTCTTGAGATTGCCAAC
AAGGCCAAGGCCGGTTGCCCGGTGTCGAAAGTGCTCAACGCGAAAATCAGCCTGGATGCG
ACGCTGCTGAGTTAAGGCAGAACCGGGGCGCGCTTCTTGTGGTCAAATGAGGGTCGGTAG
AACGACTGCCGCCACAAGGAGCTGTCCCATGATCCGTGTTGCAATCGCTGTGCTGGCTTC
GCTGCTGGCAACCGCTGCGCTGGCCGCGCCGAAACCCTGTGAAGAGCTCAAGGCCGAGAT
CGAAGCCAAGATCCAGGCCAACAACGTGAGTTCCTACACCTTGGAAATCGTCAAGACTGA
CGAGGTCCACGACCAGAACATGGTGGTCGGCAGCTGTGAAGGCGGCACCAAGAAGATCAT
CTACCAAAAGAATGATCGCTAGGCCTCAGGGGGTGCAGAAGACGTCGTTGGACTCTTCGG
CGACCATCTTGCGCTGGGCATCATAGAGGTAGGCGCTGGGCTGCATGGCCGGGGCCCGGG
CTTCCAGGCGATAGCGCTGGCCGGCCTTGAAATGCGCGAACTTGATGGTCAGGTAGCAGG
TGCGCTCGGTCGGGTCGGTACTGAATCCACCGGAGTAGATCTCGTAGTCGAACCGCACCA
CCAACTCGTGGGCACCGGGCGTCACCTGAAAGAACCGGCCATCGGTCAGGCGTTTGCCAT
CGAGCCGTTCGGCCATCAGTGTCTTGCCCGGCGTGATGGTGTAGAGGTCGACCCAGGCCT
GTTTGTTATCCACAGGTGGCAGGGGGCTAACGCAAGCTCCAAGGGTACTGATTGCGAGCA
GCATCACAGGCTGGCGCATGGCGAACTCCGACGTGCGGGTTACAAAGCATAAGCATAGCG
CCATTCACGCCTTTAGGTACGCTGGCAGCCCGCCGGCTGGCCTTTGCCGACCACTTTGCG
CTGTTCGTCATAGAGCTTGGCCCAGGGGCGGAAGCCGATGCTACCGGCTTCAAGCTGGTA
GCGCTGGCCGGCACTGAAATCATTGAATTTCACATTGAGCTGGCAATCGCGCCACAGTGG
CTCGTTGACCGGGCCGATATTGCTTGGCGTAACCGCAAACAGATAGCGCACGGTCAGCTC
ATGGCTGCCTGGCGGTACTTCGAAATAGCGTTTGTCGGCCCAGGCGCGCTCGTCTACTTC
GACGGCGTGCAAGGTGTCGTCCTCACCAGGGGCAAGGTCGATCCAGGCCTGGTTGGGGTC
AGGCGCAGGAAGGCCGGCGCAGCCGGACAGAAGCACAACAGTGCTGACGACGAGCAGTGT
ACGCATGGCAAAACTCCAGCCGGGCAGGATAGTCTTGAAGCGGATGAGTACTTGAGCGGA
TACAGGACACCAATGCTTCGACTATTTCTTTTGTTGCGCTCAAGTCATGGGGCACTCGAC
CGTCTTTTTCGCTACTTGGTTCCCTTGTTGGCCATCGGGCTGCTGAGCGGTTGTGCCAGT
GTCAGTTACTACGGGCAACTGGCCAGCGGTCAGTGGCAGCTGTTGCGGGCGCGCCAGCCG
GTTGCCGAGCTGGTAGCAGACCCGGCCACCGACAGTAAATTGCGCCAGCAGTTGCTGCAC
GCCGAGCAAGCTCGCGCCTTCGCCAGCGCGCAGTTGAAGCTGCCGGACAACCGCAGCTAT
CGGGTTTATGCCGATATCGGCCGGCCCTTCGTGGTCTGGAACGTATTCGCCACACCCGAG
TTGTCGCTGGAGCCGCAGACTCATTGCTTCCCCATCGCCGGCTGTGTTGCCTACCGTGGT
TATTACAACCAGGGCGCCGCGCGCGGGGCGGCTGCGCTGCAGAAACAACAAGGGCTGGAT
GTCTATGTCGGCGGTGTCGAAGCCTATTCGACCCTGGGCTGGTTCGACGATCCGATCCTC
AGCTCCATGCTTGGCTGGGGTGATGAACGCCTGGCCACGGTGATCTTTCATGAGTTGGCC
CATCAACGCGTCTATGTCCAGGACGACACTGCGTTCAACGAGTCCTTCGCCACATTCGTC
GAGCAGGAAGGCACTCGCCAATGGCGCGCGGCGCGGGGCCTGCCAACGCTGGTCGAAGAT
GGCAGCCAACAGCGCGAGCAGTTCGTCGCCCTGGTGCTGGCCAGTCGCGAACGGCTCAAG
GCGTTGTATGCGGCGCCGCTCACCGAACCCGCCAAGCGTGCGGGCAAGCAGGCCGAATTC
GAACGCTTGCGCCGTGAATACCGGGCCTTGCGCGATAACCAGTGGGGCGGTGTCGGACGC
TATGACGCCTGGATCAATGCGCCGATGAACAATGCCAAGTTGTTGCCGTTTGGTCTGTAC
GACCAGTGGGTGCCGGCGTTTGCCCAGCTGTTTGCCGAGGTGGGCGGCGATTGGCAGGTG
TTTTATCAGCGAGTAGAAGCATTCGGGCGGCTACCCCTTGAGCAGCGTCAGCAGGCGCTG
AAAAGCATTGCGGGGCAAGTCGAGTCGTCGCACCGCCGCTCCTACAGTGGGAGCGGCGGT
GCGGCGACCCGACTTGCCCCGCGATAGGGTCTCAGCCGCGCTGGAACGCCTGGTGCAGTT
GCGCCAAGGTCGCAAAGTGGTAGGCCGGCTGCTCCGCCGTCAACTCTTCATGGCTACCAA
AGCCATACCCCACCGCTACCGCTTCCAGGCCGTTGCTGCGGGCGCCGATCAGGTCGTGCT
TGCGGTCGCCGATCATCAGGGTGTGCGCAGGGTCCAGGGCTTCTTCGGCCAGCAGGTGGC
GGATCAGCTCGACCTTGTTGGTGCGGGTGCCATCCAGCTCGCTGCCGTAGATCACCTTGA
AGTGCTTGGCGAAGTCGAAATGGCGGGCGATCTCGCGGGCAAACTCCCAAGGTTTGGAGG
TGGCGATATACAGGGTGCGGCCCTGCCCTTGCAGGGTTTCGAGCATTTCGCTGACGCCGT
CGAACACCTGGTTTTCGTATAGGCCGGTGACCTTGAAGCGTTCGCGATAGAAATTCACCG
CGTCCCAGGCCTTGGCCTCATCAAAATCATAGAACTGCATGAAGGCCTGCAGCAGCGGCG
GGCCGATGAAGTGTTCCAGGCGCGTCAGGTCCGGCTCGTCGATGCCCAGCTTGGCCAGTG
CGTACTGGATCGAGCGGGTGATACCCAGGCGCGGGTCGGTCAGGGTACCGTCGAGGTCAA
AGAGGATGTTTTGCTGGTGCATGGCGGTCTCGAATAAGGCGGTGGACAGGTTCACTCGGG
CAGGTGATAGCCTTCGGCCAGGTGCTGGTCCTTGAGTTTGACGTAGTTGCCGGCGCTGTA
GGGGAAGAACGCGCGCTCCTTCTCGCTCAGGGCGCGGGCCTGCTTGACCGGGCTGCCGAC
GTACAGAAACCCGCTTTCCAGGCGCTTGCCCGGCGGTACCAGGCTGCCAGCGCCGATGAT
CACTTCGTCTTCGACCACGGCGCCATCCATGATGGTGCTGCCCATGCCGACCAGGATGCG
GTTGCCCAGGGTGCAGCCGTGGAGCATGACTTTGTGACCAATGGTTACCTCATCGCCGAT
CAGCAGCGGGAAACCGTCCGGGTTGAACGGCCCGGCATGGGTGATGTGCAGCACGCTGCC
ATCCTGCACGCTGGTGCGCGCACCGATGCGGATGCGGTGCATATCGCCGCGGATCACCGT
CAATGGCCACACCGAGCTGTCGGCACCGATCTCGACATCACCCAGTACCACGGCACTGCG
GTCGACAAAGGCGCGTTCGCCAAGCCTGGGAGTGTGATGCTGGAAGCTACGGATGGCCAT
GATAGGAATTCTCTTTGGTATGGATAGGGCTGCGGTCGGCGTCGATTGTAATTAAGATGG
GGAAGTGTTTCTTCTGCCAAGGTGTTTAACCGTGAGTGCGAACAACCCGCTTCTGCAGTC
TTATGACTTGCCGCCCTTCTCGGCGATCCGTGCCGAGCATGTGCAGCCGGCGATTGAACA
GATCCTGGCCGACAACCGTACAGCCATTGCCGACATCCTCAAGGCCCAGGGCAAGAGCCC
GAGCTGGGCCGGCCTGATCCTGGCCATGGACGAACTCAACGACCGCCTGGGCGCCGCCTG
GAGCCCGGTCAGCCACCTCAATGCCGTGTGCAACAGCGCCGAACTGCGCGAAGCCTACGA
GGCTTGCTTGCCGGCGTTGAGCGCGTATGCCACCGAAATGGGCCAGAACCGCGAGCTGTT
TCAGGCCTATGAGGCATTGATCGCCAGCCCCGAAGCTGCCGGCTTCGATGTGGCACAAAA
AACTATTCTTGAACACGCCCTGCGAGACTTCCGCCTGTCGGGTATCGACCTGCCGGCCGA
AAAGCAGCAGCGTTACGCGCAAGTGCAGAGCAAGCTCAGCGAGCTGGGCAGCCGTTTCTC
CAACCAACTGCTAGACGCCACCCAGGCCTGGACCAAGCATGTCAGCGACGAAGCGGCGCT
TGCCGGCCTGACTGATTCGGCCAAAGCACAAATGGCCGCCGCGGCGCAGGCCAAGGGCCT
CGACGGCTGGCTGATCAGCCTGGAGTTCCCCAGCTACTACGCGGTAATGACCTACGCCGA
AGACCGCGCCCTGCGCGAAGAAATCTACGCCGCCTACTGCACTCGCGCCTCCGACCAGGG
CCCGAATGCCGGCCAGTTCGACAACGGCCCGGTGATGGCCGAGATTCTCGACCTGCGTCA
GGAGCTGGCCGAGCTGCTCGGTTACGCCAACTTCGCCGAGCTGAGCCTGGCGACCAAGAT
GGCCGAGTCCAGCGACCAGGTGCTGAGCTTTCTGCGTGACCTGGCCAAGCGTAGCAAGCC
GTTTGCCACCCAGGACCTGGCCCAGCTCAAGGCCTATGCCGCCGAGCAGGGTTGTCCGGA
CCTGCAGAGCTGGGACAGCGGCTTCTACGGGGAAAAACTCCGTGAACAGCGCTACAGCGT
TTCCCAGGAAACCCTGCGCGCCTACTTCCCGATCGACAAGGTGCTGAGCGGCTTGTTTAC
CATCGTCCAGCGCCTGTACGGCATCGAAATTGCCGAACTCAAGGGCTTCGACAGCTGGCA
CCCGGACGTGCGCCTGTTCGAAATCAAGGAGCACGGCCAGCACGTCGGGCGCTTCTTCTT
CGACCTCTATGCCCGCGCCAACAAGCGTGGCGGTGCCTGGATGGACGGCGCCCGCGACCG
TCGCCTGACCGCTGACGGCCAGCTGCAGAGCCCGGTGGCCAACCTGGTGTGCAACTTCAC
CCCGGCCGCCCCCGGCAAGCCGGCGTTGCTGACCCACGACGAAGTCACCACCCTGTTCCA
CGAATTCGGCCATGGCCTGCATCACCTGCTGACCCGCATCGAGCATGCCGGTGTCTCCGG
TATCAACGGCGTGGCCTGGGACGCGGTCGAGCTGCCGAGCCAGTTCATGGAAAACTGGTG
CTGGGAGCCTGAAGGCCTGGCGCTGATTTCTGGCCACTACGAAACTGGCGCAGCCCTGCC
CCAGGATTTGCTGGAGAAGATGCTGGCGGCGAAGAACTTCCAGTCCGGGCTGATGATGGT
TCGCCAGCTGGAATTCTCGCTGTTCGACTTCGAACTGCATGCCAGCCACGGCGACGGCCG
CAGCGTGTTGCAAGTGCTCGAAGGGGTGCGCGACGAGGTTTCGGTCATGCGCCCACCGGC
GTACAACCGCTTCCCTAACAGCTTTGCGCATATCTTTGCCGGTGGCTACGCAGCCGGTTA
CTACAGCTACAAGTGGGCGGAAGTACTGTCGGCCGACGCCTTCTCGCGCTTCGAAGAAGA
AGGCGTGCTCAATGCCGACACCGGCCGCGCCTTTCGCGAAGCGATCCTGGCCCGTGGCGG
TTCCCAGGAGCCGATGCTGCTGTTCGTCGACTTCCGTGGCCGCGAGCCGTCAATCGATGC
ACTCTTGCGCCACAGTGGCCTGAGTGAGGAAGTGGCGGCATGAGTGATGGGCCTGTGGTA
ACGAAAAAGCGCTTTATCGCCGGGGCGGTCTGCCCGGCGTGCAGCGAGCCGGACAAACTG
ATGATGTGGAGCGAAGACAGCGTTCCGCACCGGGAATGTGTGGCCTGCGGTTTTTCTGAC
ACCCTTAACGAGCAAGGGCTGTCGGTGCCCAAGGAACTGGGTACGCGGGTCAACAAGGTC
GAGGTGAAACCTGCCGCGACCACGGTGCAGACGGTGCAGTTCTTCCCCAATCCGAAGTTG
AAGAAGACAACCGAGTAAACGCGCCAGCGCCAGCATTTTCGGCTGGCGCCCAGCGGTACT
GGAATCGAACACTAGCCCCGTGTACTGTATATAAAAACAGTATCCGGGGTTTTTCATGTT
CAATCCTCAAGGGCCGGTGCGGGGTCGTGGCACCGCGAGCAATCCCCATAACCGCTTCGC
CCCGAATCGCTCGGTGGCCGAGGATGACGGTTGGTACCAGGAAGTGCCCCTGACCCAGGG
TACCGAAGTACGCATCGAAACCGCCAAGACCATCATCACCCGCAACAACTCGCCCGACCT
GCCCTTCGATCGCTCGATCAATCCTTATCGCGGCTGCGAGCACGGCTGTATCTACTGCTA
TGCCCGGCCCAGCCACGCTTATTGGGATCTGTCGCCGGGGCTCGACTTCGAAACCAAGCT
GATTGCCAAGACCAACGCTGCCGCCGTGCTCGAACAGCAACTGAGCAAGCCTGGCTATGT
GTGCGCACCGATCAACCTGGGCTCCAACACCGACCCCTACCAGCCCATCGAACGCGAGCA
ACAACTGACCCGGCGCCTGCTCGAAGTGCTGTTGCGCTACCGGCACCCGGTCACCATCGT
CACCAAGGGCTCACTGATTCTGCGCGACCTGGACCTGCTCGCCGAGCTTGCCCGGCAGAA
TCTGGTACAGGTGATGATCAGCCTGACCACCCTGGACGACGAGCTCAAGCGTACGCTGGA
GCCACGGGCAGCGGCGCCCAAGGCACGTCTGCGGGCGATCCGGGTGCTGGCCGAGGCCGG
TGTGCCGGTGGGTGTGCTGTGTTCGCCGATGATCCCGATGATCAACGACAGCGAGCTTGA
GCACTTGCTCGAGGCGGCCAAGGCCAGCGGCGCCCTGAACGCGGCCTACATGATTCTGCG
CCTGCCGCTGGAGGTGGCACCGCTGTTCGAGCAATGGCTGCTGGACCATTACCCCCAACG
GGCCAATCATGTCCTTAGCCTGATTCGCCAGAGCCGCGGTGGTGAGTTGTACGACAGCCG
CTTCGGTGCGCGCATGCGCGGCGAGGGGGTATTTGCCGAGTTGCTGGCGCAACGCTTCAG
CAAGGCGATCCGCCGCCTGGGGCTGAATCGGCGCGAAGGCTACGCGCTTGATTGCACAGC
GTTTTGTCCTCCAGGCGGGCAGATGTCGCTGCTCTGATTTCATTAATGGGTATTGGCCAT
TAATGTTTTTTTGCTATTATCCAGACACCTCTTTGAATCTCTGGAACGCCCGTTCTAGAG
CCTCGCAATTCAGTTTGAGTTAAGTTTCGCCGAGTAGCGTAGGAATTCAGTCAACAACTG
ATGTGATGGTTGGCGCGCGTATTTCATCCAACTGTCATACGCCGTTTGAATCATCAACCC
GGTAAAATGGACTTAACCCAAAACCGTCAAAGAGGATGAATCATGCCCGTCAAGGACCCA
TCCAAGGTTGTCCCGCAAGCCCCAGCCGAGAGCGCCGATGCCGCTCTGAAGCATATCGTC
GACGGCTTCCTGCGCTTCCATCATGACGTTTTTCCCGAGCAGCAAGAGCTGTTCAAGAAA
CTCGCCACCGCGCAAAAGCCCCGTGCGATGTTCATCACCTGTGCCGATTCACGCATTGTG
CCCGAGCTGATTACCCAGAGCTCCCCTGGCGACCTGTTCGTGACCCGCAACGTCGGTAAC
GTCGTGCCTCCCTACGGGCAGATGAACGGCGGTGTGTCCACCGCCATTGAGTATGCGGTG
CTGGCCTTGGGCGTTCACCACATCATCGTCTGCGGTCACTCCGATTGCGGCGCCATGCGC
GCGGTGCTCAACCCGCAGAGCCTGGAGAAAATGCCGACGGTCAAAGCCTGGCTGCGCCAT
GCCGAGGTCGCCCGCACGGTGGTCGAAGACAACTGCTCCTGTGGCAGCGAGCATGAAAGC
ATGCAGGTGCTGACCAAAGAAAACGTCATCGCCCAGCTGCACCACTTGCGCACTCACCCG
TCGGTGGCTTCGCGCCTGGCAGCCGGCCAGCTGTATATCCATGGTTGGATCTACGACATC
GAAACCAGCCAGATCGAGGCCTATGACGCCGCCAGCGACAGCTTCCTGCCGCTAGCCCAA
GGCCAGCCGATCCCCTGCGCCACCCCAAAAGGCCGCTACTAAGCGTCCCTGACACCCCCG
CGAATCGCTGATTGACGGCTGCACCTGCCTGGTGCGGCCTGGTCATCGGCTGCCTTGAAT
CTCCCTGATTGCCGTGCCGGCGCCCGCTGGCGGTATGCGGCTGCGCGTAAGTCAGGGGTT
GTGCCAGCGGCCATTGGAATGGCCATGAAACGTGAGAGAAGGAGTAACAGGGTGAACAAG
ACACAAGTGAAAGCGGCCTTGCCGCGTGAATTACTGGCGTCAGTAGTCGTGTTTCTGGTC
GCCCTGCCCTTGTGCATGGGTATCGCCATCGCCTCGGGCATGCCACCGGCCAAGGGCCTG
ATCACCGGGATCATCGGCGGTATCGTCGTTGGTTGGCTGGCCGGCTCGCCGTTGCAGGTC
AGCGGTCCGGCCGCCGGCCTGGCGGTGCTGGTGTTCGAACTGGTGCGCCAGCATGGCGTG
GCGATGCTCGGCCCGATCCTGCTGTTGGCCGGCCTGCTGCAACTGCTCGCCGGCCGTTTG
CGCCTGGGCTGCTGGTTCCGGGTCACGGCGCCGGCGGTGGTGTACGGCATGCTCGCGGGT
ATCGGCGTGCTGATTGTCTTGTCCCAGGTGCATGTGATGTTCGACAGCGCCCCGCAACCT
TCGGGCCTGGCCAACCTGCTGGGCTTTCCGGCGACCCTGGCCCAGGCGTTGCCGCTAGAA
AGCCCGGGCAACGGCTGGCAGGCCGGTGCGCTCGGGCTCGGCACCATCGCCATCATGTGG
GGGTGGGAGCGCTTGCGCCCGCAGTCGCTGCGCTTCGTGCCGGGTGCGCTGCTGGGTGTA
GCCGTGATGACCGCGATCAGCATCTGGCTGGCATTGCCGGTGAACCGCGTCGAAGTGCCG
GCTAACCTCAGCGAAGCCATCGATTGGCTGAGCCCGGCCGACCTGCTCCACCTGGCCGAC
CCCAACCTGCTGGTCGCCGCCTTTGCCCTGGCCTTTATCGCCAGCGCCGAAACCCTGCTA
TCTGCCGCCGCTGTCGATCGCATGCACAACGGCCAGCGCTCGGACTTTGACCGCGAACTG
TCGGCCCAGGGCCTGGGCAATATGCTCTGTGGCGTTCTGGGGGCACTGCCAATGACCGGG
GTTATCGTGCGCAGCTCGGCCAACGTCCAGGCCGGGGCGCAAACGCGCCTGTCGGCGATC
CTGCATGGGGTCTGGTTATTGGCTTTCGTGGTGGTGCTCAGCAGCGTGCTGCAGCAGATT
CCGGTGGCGAGCCTGGCGGGTGTGCTGGTCTACACCGGGATCAAGCTGGTCGACTTCAAG
GCCTTTCGCGGGCTGGGGCGGTATGGCCGGATGCCGATGTTCACCTATGCGGCGACAGCG
TTGGCGATCATCTTCACCGACCTGCTGACCGGCGTACTGCTCGGTTTTGCCCTGACCCTG
CTGAAGCTTGCGCTCAAGGCCGCACGCCTGAAAATCAGCGTGGCCAGCCTTGATCAACCG
GGCCATATGCAACTGCGCCTGAGCGGTGCGGCGACCTTTCTCAAGGTGCCGGCACTGGCC
CAGGTGCTGGAAGGCATTCCGCCCGGGACCACCCTGCACGTGCCGTTGGCCAACCTCAGC
TACATCGACCACTCCTGCCTGGAGCTGCTCGAGGACTGGGGCCGGGCCAATTCCGGCAAG
GGCTCGCGGCTGCTGATCGAGCAGCGGCGGCTCAAGCGCCGGGTCGAGGGCCGGGTGCGG
ACGACAGCCGGGTTGGGGGCTTGAGCCGAATCAGCCTCAAGCCGACTGATCCAGCTCCAG
GCCCACACCCAGCTGACGCGACAGGCACGGCCAGCGCTTCCAGGCTTCGCCGGTGTTCGG
GCTGCTGAGCTTGTCGCGGTACTGCTCGACCGACTCCAGGGCAAAGCTTTCTTCGTTGAG
CATCTCGTCCACCGAGTGGTGCACCACTTCATCCAGCTGATTGGCAAACTGCTCGCCGAT
CAGTTGGTGGGCGATCAGGTTGGCCACAGTGGTGTCGAGCGGGATCAGCGGCTGGTTGAA
GTGCTTGATGTACAAGTCGTTAACTTCTTCCACCAGGCGATGGGCCAGGTAGGCCTCATC
CAGCAGGCAGCCCAGGCCGAGGTGGGTATCGGTGATGGCGGGCGGTTGCAGGAAGTACTG
CTCGGCGATTTTCAGCACCGGTTTGATCTGCGACTCGATGCCGGCTTCGCGGGCAACCTC
GTTGGCCGCCTCCAGCAGTTCCGGTACCTGATCGATATAGGCGTCGACGAAGCGCACCAG
GGCGCCTTGGGCATCGGCCTTTGGCAGATGGATCGAAGGGTGCAGGTGGGGCAGCTGGTT
TTCCAGTTGAGTTTTCAGTTGGCCGGTTTCGGTCTCATGTTGACGGGCACGGGTAATCTG
CTCGCGCAAAGCGGCGATGTTCATGACAACTCCAGGGTAAAGGCGTGACAAACGGAAGAC
ATAAGGTAGCTCGGTTCTGAAAATGCCTAAGACGCATTTGGCATAACCATTAACAACTTA
ATATTCGCCAATTATATCTAAATGCCATCATTGTGCCTCAAGCCAGGTAATTAGCGGCTT
TGCGCGCAAACGTTCAACTTCTGCCGATGTTTTCCCTGTGTGCATTGCGGCGCCGGGGTC
GCTGTCTATACTCCGGTTTGAAAGTGATTCGCTGATGAGGCCCGACTGCAGTTCGCAGGG
GCTCGGTCGTCGAAGTTCGCAGTCTTGGCCGCCGTACCCTTAGCCGTAGGTCCACGCCTC
CGGGATAACAAGAACGATAAGGGGAACCCGCAATGATGCGACATCCACATGTCTGGATGG
GCCTCCTGTTGTGGTCGGTATTCGGTCAGGCGCACGCCGCCTGGACCGTGAACATGGCGC
CAGGGGCGACTGAAGTCAGCAATGCAGTGTTCGACCTGCACATGACCATTTTCTGGATTT
GCGTGATCATCGGCCTGGTGGTCTTTGGCGCAATGTTCTGGTCGATGATCATCCACCGTC
GTTCCACCGGCCAGCAGCCCGCGCATTTTCACGAGCACACCTGGGTCGAGATCATGTGGA
CGGTGGTGCCGTTCCTGATCCTGGTGGCCATGGCCATTCCGGCGACCAAGACCCTGATCG
ATATCTACGATGCCAGCGAGTCGGACGTCGATATCCAGGTCACCGGCTACCAGTGGAAAT
GGCATTACAAATACCTGGGCCAGGATGTCGAGTTCTTCAGCAACCTGGCTACCCCCGCCG
ATCAAATCCACAACAAAGCGCCCAAGGACGAGCACTACCTGCTCGAAGTCGACCAGCCGC
TGGTGCTGCCGGTGGGTGCCAAGGTGCGCTTCCTGGTCACCGCCGCCGACGTTATCCATT
CCTGGTGGGTGCCGGCCTTTGCGGTCAAGCGCGATGCCATTCCAGGCTTCGTCAACGAAG
CCTGGACACGGGTCGAGAAGCCCGGCATCTACCGCGGCCAGTGCACCGAGCTGTGCGGCA
AGGACCACGGCTTCATGCCGGTGGTGGTCGAAGTCAAGTCCAAGGCCGACTACGACACCT
GGCTCGGCGAGCGCAAGGCCGAGGCGGCCAAGCTCAAGGAGCTGACCAGCAAGGAATGGA
CCCTGCAAGAGCTGGTCGAGCGCGGCGACAAGGTTTACCACACCACCTGCGTGGCCTGTC
ACCAGGCCGAAGGTCAGGGCCTGCCGCCGATGTTCCCGGCGCTCAAGGGCTCGAAAATTG
CCACCGGACCCAAGGAAGATCACCTGAGTATCGTCTTTCACGGCAAGCCGGGCACGGCCA
TGGCCGCCTTCGGCAAGCAGCTCTCGGAAGTCGATATCGCCGCCGTAGTGACCTACGAAC
GCAACGCCTGGGGCAACAACAAGGGCGATATGGTCACGCCAAAAGACGTGCTGGCGATCA
AACAGGCAGAAAGCAAATGAGCCGGGTTGATGCCTATCCGCGCCCCCGCCACCGGACTGC
AGGAGACAGGACATGAGCGCAGTGATCGACGACCACAGCCACGGTCATGAGCACGCCCAC
GGGCCGGCCAAGGGCCTGATGCGCTGGGTGCTGACCACCAACCACAAAGACATCGGCACC
ATGTACCTGTGGTTCAGTTTCATGATGTTCCTGCTCGGCGGCTCGTTCGCCATGGTCATC
CGCGCCGAGCTGTTCCAGCCCGGGCTGCAGATCGTCCAGCCGGAGTTCTTCAACCAGATG
ACCACCATGCACGGCCTGGTGATGGTCTTCGGCGCGGTGATGCCGGCCTTCGTTGGCCTC
GCCAACTGGATGATCCCGCTGATGATCGGCGCGCCGGACATGGCCCTGCCACGCATGAAC
AACTTCAGCTTCTGGCTGTTGCCGGCCGCGTTCCTGCTGCTGGTCTCGACGCTGTTCATG
CCCGGTGGCGGACCGAACTTCGGCTGGACCTTCTACGCCCCGCTCTCAACCACCTACGCG
CCGGAAAGCGTGACCTTCTTCATCTTCGCCATCCACCTGATGGGCATCAGCTCGATCATG
GGCGCGATCAACGTCATCGCCACCATCCTCAACCTGCGTGCCCCGGGCATGACCCTGATG
AAGATGCCGCTGTTTGTCTGGACCTGGCTGATCACCGCCTTCCTGCTGATCGCGGTGATG
CCGGTACTGGCGGGCGTGGTGACCATGATGCTGATGGACATCCACTTTGGCACCAGCTTC
TTCAGCGCTGCCGGCGGTGGTGACCCGGTATTGTTCCAGCATGTGTTTTGGTTCTTCGGC
CACCCCGAGGTGTACATCATGATCCTGCCGGCCTTCGGCGCGGTCAGCTCGATCATCCCG
GCGTTCTCGCGCAAGCCGCTGTTCGGCTACACCTCGATGGTCTATGCCACCGGCGCGATT
GCCTTCCTGTCGTTTATCGTCTGGGCCCACCACATGTTCGTGGTCGGCATTCCGGTGGTC
GGCGAGCTGTTCTTCATGTACGCGACCATGCTGATCGCGGTGCCCACCGGGGTGAAGGTG
TTCAACTGGGTGAGCACCATGTGGGAAGGCTCGCTGACCTTCGAGACCCCGATGCTGTTC
GCCATCGCCTTCGTCATTCTCTTCACCATCGGCGGCTTCTCCGGATTGATGCTGGCGATT
GCTCCGGCGGACTTCCAGTACCACGACACTTACTTTGTGGTGGCTCACTTCCACTACGTG
CTGGTGCCCGGGGCGATCTTCGGCATCTTCGCCTCGGCCTACTACTGGCTGCCGAAGTGG
ACCGGGCACATGTACGACGAAACCCTGGGCAAGCTGCACTTCTGGTTGTCGTTCATCGGC
ATGAACATGGCCTTCTTCCCCATGCACTTCGTCGGCCTGGCCGGCATGCCGCGCAGGATC
CCCGACTACAATCTGCAGTTCGCCGACTTCAACATGATCTCCTCGATTGGCGCCTTCACC
TTCGGCGCCACGCAGATCTTCTTCCTGTTCATCGTCATCAAGTGCATTCGCGGCGGCGCT
CCGGCGCCGGCCAAACCCTGGGATGGCGCCGAAGGGCTGGAATGGTCGGTGCCGTCACCG
GCGCCTTACCACACCTTCCAGACTCCACCGGAAGTGAAATGAACCGCTTCGGCCTGAGGA
TGCAGCCATGAGTGAAGGGACCTCGCTCAAGCGCCTGGTGTGGCGGCTGATGCTGCTGAC
CGTGGTGATGTTCGCCTTCGGTTTTGCCCTGGTGCCGATCTACGACGTGATGTGCAAGGC
GTTCGGCATCAACGGCAAGACCGGCGGCCAGTACGAAGGCACCCAGGTCAGCGACCTGAA
CCGCACGGTGAAGGTGCAGTTCATGTCGACCAACGCCAGCGACATGGTCTGGGATTTTTA
TTCCACCGCCGACCAGATCGACGTCAACCCGGGGGCGGTCAACCAGATGGTGTTCATCGC
TCGCAACCCGACCGACAAACCCATGAGCGCCCAGGCCATCCCCAGCATTACCCCAGCCGA
GGCGGCGGCGTATTTCCACAAGACCGAATGCTTCTGCTTTACCCAGCAGGTGCTGCAGCC
GGGGGAGCGCATCGAAATGCCGGTGCGTTTCATCGTCGACCGTGACCTGCCCAAGGATGT
GAAACACCTGACGCTGGCTTACACGCTGTTCGATATCACCGCTCGCCACCCGCCGGTCGC
ACACCTGGCGGACCCGGTTGCACAGGGCGCCCGATAAGGAGAACACCACGATGGCTTCCC
ATGAGCACTATTACGTACCGGCGCAAAGCAAGTGGCCGATCATTGCCACGGTCGGCATGT
TCATCACTGTGTTCGGCCTCGGCACCTGGTTCAACGACCTCAAGGCCGGGCGGCCGGAGT
CCCACGGGCCGTGGATCTTTTTCTTCGGTGCCTTGTGCCTGGCCTACATGTTGTTCGGCT
GGTTCGGCGCGGTGGTCAAGGAAAGCCGCGCCGGGCTCTACAGTCCGCAGTTGGACCGCT
CGTTCCGCTGGGGCATGTCGTGGTTCATCTTTTCCGAGGTGATGTTTTTCATCGCCTTCT
TTGGCGCGCTGTTCTACGTGCGCAACCTGGCCGGGCCCTGGCTTGGGGGCGATGGCGCCA
AGGGCGTGGCGCACATGCTGTGGCCGAACTTCGAGTTCTCCTGGCCGCTACTGCACACGC
CAGACCCGAAACTGTTTCCGCCGCCCAAAGACATCATCGACCCCTGGCACTTGCCGCTGA
TCAACACCATTTTGCTGGTCAGCTCCAGCGTCACCATCACCATCGCCCACCATGCCTTGC
GCAAGAACCATCGCGGGCCACTCAAGGCCTGGCTGGCGCTGACCATCCTCCTTGGCTTGT
CGTTCCTGGTGCTGCAGGCCTACGAGTATCACGAAGCCTATACCGAACTGGGGCTGACCC
TGGGTTCGGGTATCTATGGCGCAACCTTCTTCATGCTCACCGGGTTCCACGGCGCCCACG
TGACCATGGGCACCCTGATTCTGATCGTGATGCTGGTGCGCATCCTGCGCGGGCATTTCA
ACGCCGACAAACACTTCGGTTTCGAGGCGGCCAGCTGGTACTGGCACTTCGTCGATGTGG
TCTGGGTGGGGCTGTTTATCTTCGTTTACGTGCTGTAGCCGGGTTCAGAACGGCGCGTGA
GAAACCAAATGGCCGCTGTAGAAACCCCAGGTCACCAGGGCTAGGGTCAAGGCGGCCAGG
GTGACACGAATAGTCAGGGCTTTGAGCAGGCGAGTCGACTGTCCGTCGTCCTTGACCAGA
AAGAACAGGCCGCTGAACAGGCTGGCGATGGTCGCCAACAGCATCAGGACAATCGCGGCT
TTGAGCATGGCGAAACTCCGGGGGGATGCAGTGATGAGTACAAGTATAGCGACTGACCTT
TCGAGGGCCCGGTGAAGCGCTTTCGCCCCGGCATCGTGCCGACCCTGGTGGTGCTCCTGC
TGCTGCCGGGATTGATCGCACTGGGCTGCTGGCAGCTGGCACGCGCCGAGCAGAAGCGCC
AGCTGCTGCAGGTGTATGCCGAACGCAGTGCCGGCGACGCGGTGGGCAGCACGCAGTTGC
TGCAGATCGCCGATCCGGCCTATCGCCGGGTGCACCTGTACGGCCAGTTCGATAGCCAGC
ACAGCTTGTTACTGGATAACCGCATGCGCGATGGCCAGGTTGGCGTCGAGCTGCTGCAAC
CCTTTCTCGACCAGGCCAGCGGCCTGTGGCTGTTGATCAATCGCGGCTGGCTGCCGTGGC
CGGACCGGCGCATCCCGGTGCAGTTCAGCACCCCTGAGCAAGCCTTGAGCCTGGACGCCT
CGGTGTATGTCGCCCCGGGCACCACCTTCCAGCTACATGCCGACCCGCAAGGCGGCAGCT
GGCCGCGGCTGATCACGGCGATTGACGCCGGTGCACTGTGGCCGCAACTGGGCCGCGAAG
GTTTTGCCCATGAGTTACGCCTGGAACCGGGCCCGGCCAGCTACCGGCTGGACTGGCCGG
TGGTCGCCTTGGGCCCGGAAAAACACCTGGGTTACGCCGTGCAGTGGTTTGCCCTGGCGT
TGGCCCTGGTGCTGCTCTACCTCTACTTCGGCTGGCATAACAACAAGGAGAAACAGCATG
GGAGCCGCCACAAGTCCACTCAACATGTCTGAGGGCAGGCAACCGCGCAATCGTGCGCGT
GGGCGCCTGCAACTGCTGCTGATCCTGCTGGTGGTCCTCGGCCCGATGATCCTCGCCACC
AGCATGTACAAACTCAAATTCTGGGTGCCCGACAGCCGCAGCTACCACGGCGAAATGATT
GGCAACGGCCAGACCCTCGCCGACCTTGGCGTCAGCGCTGAGGAAGGACGCTGGCAACTG
CTGGTGAGCACGCCCAAAGAGTGCGGGCTGGACTGCCAACAGTTGGTGTACCTGGCCCGG
CAGATCCAGATCGGCCTGGGCCGCGATGCCAGCCGTGCCAGCCATGCCCTGGCCACCGCC
CAGCCACTGACGGCGGACTACCAGGCCAAGCTCGAGCGCGAGTACCCGCAACTGCAACGC
TACCCCCTGGACCTGTCGCGCTATGGCGCGCTCAGCCAGGGCAAACAGGATGCCCAGCTG
TGGATCGTCGACCCGCACGGCAACCTGGTGCTGCGCTACGACGCCAGGGTCAAGGGCAAG
GACTTGCTCAATGACCTGCGCCACCTGCTGAAGCTGTCCAATATCGGGTAGGACATTGCC
ATGGCCAGACCTGGATTTCGCCTCGCCGTCTTCGCCACCCTGCTGGCACTGGTTGTCGTG
TTGCTCGGTGCCTACACCCGTCTGACCCATGCCGGCCTGGGCTGCCCTGACTGGCCCGGC
TGCTATGGCTTTATCAGCGTGCCCAAAACTGAAGCACAGCTGGCCCACGCCGAGTTGCAC
TTTCCCGACACTCCGGTGGAAGCGCACAAAGGCCGCAACGAAATGGTCCATCGCTACTTT
GCCGGCACCCTGGCCCTGGTGATCACCCTGCTCGCCCTGCAGGCCTGGCGCCGCCATGGC
CGCGACGGCCAGCCCTATCGCCTGCCGCTGTTGTTGCTTGGCGTGGTGTTCGCCCAGGCG
GCTTTCGGCATGTGGACGGTGACTCTCAAGCTGTGGCCGCAGGTGGTCACGGCACATCTA
TTGGGCGGCTTTGCCACCTTGAGCCTGTTGTTTTTGCTCAGCCTGCGCCTGTCACGGGCC
TTTGCGCCATTGCCCAAGCTGCCTTTGAGCGTGCGCCGGGTGGCGGCGCTGGGCTTGCTG
GTGGTGATCGGCCAGATCGCCCTGGGCGGTTGGGTCAGCGCCAACTACGCGGCAGTGGCC
TGCATCGACCTGCCGACCTGCCATGGCCAGTGGTGGCCGCAGGCAGACTTCGCCAACGGC
TTCCACCTGACCCAGCATATCGGCCCCAATTACCTCGGTGGCCAGCTCGACAGTGACGCG
CGCACGGCGATCCATATGAGTCACCGCCTGGGCGCTTTGCTGGTGACGGCGGTCATGCTG
GTCTTGAGCTGGAAGCTGCACCGGCATGGTTTGAGCCGGCTGGCCGGGTTGGTATTGGCG
GCGCTGGCGCTGCAGGTGAGCCTGGGCATCAGCAACGTGCTGTTCCATCTGCCGCTGGCC
GTGGCCGTGGCGCATAACGCCGGTGGCGCGCTGCTGTTGCTGAGCATGGTGCTGGTCAAT
TACCGCATTCGCCTGGTTGCCCAGGCCAAGGTCCGCCGGGTCAGCCAGGGCTGGCGCCTG
ACCCCGCTGGCGAGCGGCGGAGTCGTTCATTATCTGGGAGATAATTCATGGCGACGCTTC
TGAGCGAGCGCAGGCTGCAGGCAGGCTGGCGCGATTACCTCGAACTGACCAAACCCAAGG
TGGTGGTGCTGATGCTGATCACCTCGCTGGTCGGCATGTTCCTCGCCACCCGTGCCGGGG
TGCCGTGGACCATCCTGCTGTTCGGCAACCTGGGCATTGCCTGTTGCGCCGGTGGTGCGG
CAGTGGTCAACCATGTGGTCGACCGGCGCATCGATGCCTTGATGGCGCGTACCCATAAAC
GCCCGATTGCCGAGGGCCGCGTGGCACCGGCGGCGGCGCTGACCTTTGCCCTGCTGCTGG
CGACCCTGGGCATGGCATTGCTGCTGGTGTTCACCAACGCCCTGACCGCCTGGCTGACCC
TGGCCTCGCTGCTCGGCTACGCGGTGATCTACACCGGCTTTCTCAAGCGCGCCACGCCGC
AGAACATCGTTATCGGCGGCCTGGCCGGCGCTGCGCCGCCGTTGCTGGGCTGGGTGGCGA
TCAGCGGGCACATCAGCGCCGAGCCATTGCTGCTGGTGCTGATCATCTTCGCCTGGACCC
CGCCGCACTTCTGGGCCCTGGCCATTCACCGCAAGCAAGAGTACGCCAAGGCTGATATTC
CGATGCTGCCGGTGACCCACGGCGAGCACTACACCAAGGTGCATATCCTCCTGTACACCC
TGGTGTTGCTGGCGGTCAGCCTGTTGCCCTACGCCATCCACATGAGCGGGCCGTTATACC
TGGCCTGCGCCCTGGCCCTGGGCGGGCGCTTCCTGCAGTGGGCCTGGGTGTTGTACCGTG
GCAGTCGGCCGCACGCGGCGATCAAGACCTTCAAGTACTCTATCTGGTACCTGTTGCTGC
TGTTCATCGCGCTGCTTGTTGACCACTACCTACTGTTGAACCTATGACTCGAACCCAGAA
AACCGTCTTTATTCTCGTTGCCCTGGTCGCCGTGATCCTCGGGCTTACCGTCAACAAGGT
GCTCAATGGCCGCAGCGAAGGCAACCCGACCGAGCTGATCGATGCTGGCATCATCCTGCT
GCCGCAGAGCCGCACCGTGCCTGCCGTGCAAATGACCGACGAGCAGGGCCAGCCTGTGGT
GATGGACGAGCTCAAGGGCAAGTGGTCGCTGCTGTTCTTCGGCTACACCTTCTGCCCGGA
CATCTGCCCGACCACCCTCGCCCAGCTGCGCCAGGTTAAAAGCGAGCTGCCCAAAGAGGC
TGTTGAGCGTTTGCAGGTGGTGTTGGTCAGCGTCGACCCGAACCGCGACACCCCGGCACA
GCTGAAGCAGTACCTGGGTTATTTCGACAAGGATTTTCGCGGGGTGACCGGCTCGCTGGA
AAACATCCAGAAGCTGGCCAATGCGGTGAGCATTCCGTTCATTCCTGCCGATACCAGCAA
GCCGAACTACACGGTCGATCACAGCGGCAACCTGGCGTTGCTGGGGCCGGACGGCAAGCA
GCGCGGGTTTATCCGCGCGCCGTTCAACAACCAGAAGCTGGTTGCGCAGTTGCCTGGGCT
GGTTAAGCGCGACTAAAAGCATCCCGGGTCAAGCCCGCTCCCACAGAGATCACCTGACCT
GTGAGAGTTGGCTTGACCCGCGATAGGTCTTTGAATCAGAACGCCGGCTTTACCGCGCCC
TTGTACTTCTCTTCGATGAACTTCTTCACCTCAGGCGAGTGCAGCGCAGCCGCCAGCTTC
TTCATGTCTTCCGAGTCCTTGTTGTCCGGGCGGGCAACCAGGATGTTCACGTAAGGCGAA
TCGCTGCCTTCGATGACCAGTGCGTCCTTCTCAGGGCTGAGCTTGGCTTCCAGCGCGTAG
TTGGTGTTGATCAGCGCCAGGTCGACCTGGGTCAGCACCCGCGGGATGGTTGCCGCTTCC
AGTTCACGGAACTTCAGGTTCTTAGGGTTCTCAACGATGTCTTTGACGCTCGAGAGGATG
TTGCTGTTGTCTTTGAGCTTGATCACACCGGCCTTGTCCAGCAGCAGCAAGGCGCGACCG
CCGTTGGTGGCGTCGTTGGGGATGACCACGGTAGCGGTCGATGGCAGCTCGTCGAGCTTC
TTGTACTTGCTCGAGTAGGCGCCCAGCGGCTCCAGGTGCACGCCGGCAACGCTGACCAGA
TGGGTGCCCTTGGCCTTGTTGAACTCATCCAGGTACGGCTGGTGCTGGAAGAAGTTGGCG
TCCAGGCGCTTCTCGGCCACTTGCACGTTCGGCTGGATGTAGTCGGTGAACACCTTCACC
TTCAAGTCCACGCCTTCTTTGGCCAGGGCCGGTTTGACGAACTCGAGGATCTCGGCGTGC
GGCACCGGGGTGGCGGCGACGGTCAGGGTCTCGGCCTGGGCCGAGAAGGCCGCGACGGCG
GCGACAACAGCAAGCAGCTTTTTCATCAAATCACTCCTTGTGAGGGCCAGTCCGGCCCCC
GGTGCGTCGGCAGTGCCGACCCATGGGGTTACTTACGGGAAAAATGCACAACCAGTTTGT
CGCCCACGCTCTGCAGGACTTGAACCAGTACCAGCAGCAGGACCACGGTGACCACCATTA
CGTCGGTCTGGAAACGTTGGTAACCGAAGCGGATCGCCAGGTCACCGAGGCCGCCAGCGC
CCACCACACCGGCCATCGCGGTGTACGACACCAGGGTAATGGCGGTGACGGTAATGGCCG
CGAAGATGCCCGGACGGGCCTCGGGCAGCAAGGCATTGGTGATGATCTGGCGGGTGGTGG
CGCCCATCGACTGGGTGGCTTCGATGATGCCGCGGTCGACTTCACGCAGCGCGGTTTCCA
CCAGGCGTGCGAAGAACGGCGTGGCTCCGACCACCAGGGGCGGGATGGCCCCGGCGACGC
CCAGCGAGGTGCCGGTGATCAGCACGGTGAACGGAATCATCACGATCAGCAGGATGATGA
ACGGCAGCGAGCGCAGGACGTTTACCACCAGCGACAGCAGCGCGTACACGCCCTTCTGTT
CGAACAGCTGGCGCGGGCCGCAAAGAAACAGCAACACGCCCAGCGGCAGGCCGAGCAGCA
CGGTGAAGAACAGCGAGCCGAACAGCATGATCATGGTGTCGATGGTAGCCAGCCAGATTT
CGGCCCAGTCGACATTGGCAAAGAAACTCAAGGCGTCCATCAACGCAGTACCTCCATATG
AACATCAGCCGCAGTGAAGCGGGCGAACGCCGCTTCCATGTCGCCGCCAGTGACGGCCAG
GGTCAGCTGCCCATACGGGGTGTCCTTGATGCGATCGATGCGGCCAGCGAGGATGCTGTA
GTCCACACCGGTTTCCCGGGCGACGGTGCCCAGCAGCGGCGCGTAGGTCGAATCGCCCTG
GAAGGTCAGGCGCACGATGCGTCCTGGCACATGGGCGAAGTCGTCGCGCTGTTCGTTTTC
GTCGATCTGCTCGTCTTCCTGGACGAAGCGCTTGGTGGTCGGGTGCTGCGGGTGCAGGAA
TACATCGGCCACCGGGCCGTGCTCGACAATCTGCCCGGCATCCATCACCGCCACGCGGTC
GCAGACCCGGCGGATCACGTCCATTTCGTGGGTGATCAGCACGATGGTCAGCTTCAGTTC
GCGGTTGATCTCGGCCAGCAGTTGCAACACCGAGGCGGTGGTCTGCGGGTCGAGGGCGCT
GGTGGCTTCGTCACACAGCAGGATCTTCGGCTTGGTGGCCAGGGCGCGGGCGATGCCGAC
GCGCTGCTTCTGGCCGCCGGAAAGCTGTGCCGGGTATTTTTTCGCGTGATCGGCCAGGCC
GACGCGGGCCAGCAACTCGTTGACGCGGGTGTCGATTTCCTTGCGTGACAGCTCGCCGGC
CAGGGTCAGCGGCAAGGCTACGTTATCGGCAACGGTCTTGGAGGCCAGCAGGTTGAAGTG
CTGGAAGATCATCCCGACTTGCTGGCGGAATCGACGAAGATCGTTGGCGTTGAACCCAGT
GACGTCTTCGCCGTCGACGATGATCTTGCCGCCGCTTGGCGCTTCAAGGCGGTTGATCAG
GCGCAGCAGGGTACTTTTACCGGCGCCGGAATGGCCGATCAGCCCGAACACCTGGCCGTC
TTCGACGCTCAGGTTGGTCGGGTGCAGTGCGGGGATATCCCTACCGGCTACGCGGTAGGT
TTTATGAACATTTTGAAACTCGATCACGTAGCGAACCTTGTGGGGCGCATGGGAATGGGG
TCAGCGGTTAGCCGGGCGCGCATTTTAGCCTGTTCGTATAGAGGTTCTTAGCATTTATTT
CGCAATTGACCAATGCTACTGGAATAACGCGATCAGTGGTCAATCCGAAGGAACGCCTGC
AGGGGCCATCAGTCACTACTGAATAGGGCCCGCCGTGGGGTCGAACCGTAGGACTGATTG
AGTGAGGAGAGCACACTGATGCCCAGCAAGAAGAACCCACCCAAGGAAAGCCAACTCGCC
GGTACCCAGACCCCGGACCGCGCCAATACCAACGCCAAGCTGCAAAGCCTGGAAACATTT
CGCAGTGACGCCACCGGCCAGGCGCTGCGCACCAACCAGGGGGTCAAGGTTGCCGACAAC
CAGAACACCCTGAAAGCCGGTGACCGTGGCCCGTCGCTGCTGGAAGACTTCATCATGCGT
GAAAAGATCACGCATTTTGACCATGAGCGCATCCCCGAGCGCATCGTCCATGCCCGCGGT
ACTGGGGCTCATGGCTACTTCCAGGCCTATGAATCGCATGCCGCGCTGACCAAGGCCGGT
TTTCTCCAGGACCCGGAGAAAATCACCCCGGTGTTCGTGCGCTTTTCCACCGTTCAGGGC
CCGCGTGGCTCGGGTGATACCGTGCGCGATGTGCGCGGTTTTGCCGTGAAGTTCTTCACC
GACGAAGGCAACTTCGACCTGGTCGGCAATAACATGCCAGTGTTTTTCATCCAGGATGCG
ATCAAGTTCCCCGACTTCGTCCATGCAGTAAAACCTGAACCGCACAACGAAATGCCCACC
GGCGGCTCGGCCCACGACACCTTCTGGGACTTCGTCTCGCTGGTGCCGGAGTCGGCGCAC
ATGGTGATCTGGGCGATGTCCGACCGCGCCATTCCTAAAAGCCTGCGGACCATGCAGGGC
TTCGGCGTGCATACCTTTCGCCTGATCAATGCCGAGGGCAAATCGAGCTTCGTCAAATTC
CACTGGAAGCCCAAGGCCGGCGTGTGTTCGCTGTTGTGGGACGAAGCGCAGAAGCTGGCG
GGCAAAGACACCGATTACCACCGCCGCGATCTGTGGGAAGCGATTGAAACCGGTAATTAC
CCGGAATGGGAGTTCGGCGTGCAGATCGTCGCCGAAGAAGACGAGCACAAGTTCGACTTC
GACTTGCTCGACCCAACCAAGATCATCCCCGAAGAGCTGGTACCGGTGACGCCGCTGGGC
AAGATGGTGCTTAACCGCAACCCGGACAATTTCTTTGCTGAAACCGAACAGGTTGCCTTC
TGCCCTGGGCATATCGTCCCCGGCATCGACTTCTCCAACGACCCGCTGCTGCAGGGCCGG
TTGTTTTCCTACACCGATACCCAAATCAGCCGGCTAGGCGGGCCGAACTTTCACGAGATC
CCGATTAACCGTCCGCTAGCCCCTAACCACAACGGCCAGCGCGATGCGCAGCACCGCACC
ACGCTGGACAAGGGCCGTGCCTCTTACGAGCCCAACTCGATCGACGGTGGCTGGCCCAAG
GAGACTGCGCCGGCAGCCAGCGATGGTGGTTTCGAGTCGTATCCGGAGCGCATCGAGGCG
CACAAAGTGCGCCAGCGCAGCCCGTCGTTCGCCGACCATTTCTCCCAAGCGCGATTGTTC
TTCCAGAGCATGAGCCCGACCGAGCAGGAGCACATCATCAGCGCCTACAGCTTCGAACTG
GGCAAAGTTGAGCGGGAGTACATCCGCGCCCGTGAGGTCAATGAAATTCTTGCCAACATC
GATCTTAAGCTGGCGGCGCGGTTGGCTGCCAACCTTGGCCTGCCGGCGCCGAAGAAAGGT
ACGGTGGATGTGCCCCAAACCAGCCTCAAGGAGTCACCGGCGCTGAGCCAGATGAACCTG
CTCGGCGAAGGCATCAAGGGCCGCAAGGTTGCAGTGCTGGTGGCTGATGGCGTGGATGGC
GACAGTGTCGATAGCCTGGTCAAGGCGCTGGAAGCCGAGAGCGCGCAGATCAAGATCCTT
GGCCCGAGTTCGGCGCCGGTAAAAACCGCCCAGGGCAAGGCGCTGGCCGTGGATGCCTCG
ATGGAAGGCATGCCGTCGGTGATCTTCGATGCGGCCTGGGTGCCGGGCGGCAAGGCTTCG
CTTCAGGCCCTGGCCGGTGACGGCGTGGCGCTGCACTTTCTGCTTGAAGCCTACAAGCAC
CTCAAGCCGATTGGCCTGGCCAGCGAGGCGCAAGCCGTGCTCGACAAGCTGGGGCTCAAG
GCCGACAGCGGCTTGCTGCTGGGCAATGATGACAAAGCCTACAAGGCCTTCATCACTGCA
ATCAGCAAGCATCGGGTGTGGGAGCGTGAGGCCGCGGCGAAAGCCATTCCGGCGTGATGC
CCAAACAGGGTGCCCATCAGGGCACCCTGTTTCGTCATGGGCGGCGTGGGATCAGCACCG
CTTGGGCAGGTTGGTTGCGGTGAATCTCGTGGCTTTGCTGCAAGGCAAAATCACCGTCGA
GTTTTTTAACGCGTTTGCCCAGCAAGGTTTGCAGCCAGGGTGCATCCTGCTTGCGCGGCA
CCTGGAACACCACATCGCACTGGTAATTGATCACATCACTGGCGATGTCATCGAGTTGCT
TGCGCATTTCGCGAATATTGGTGGTTTTCAACGCAACCACGGTGCTTGGCGCGGTCGGGT
CAATCAGCTTGGCGGCAGGGCGGGCTTCGGCGGCTTTCAGGGCGGCCTCGGCTTTATCGA
GCTCGGCCTTGCGCGCCTGGGCGATAGCACCGTTAACGCCGCCCGTCAGCGCCGGCGCCT
TGGGCATCAGCGCACGGGCGCGGGCCAGGGCGGTGGCCGCCGCGTTCACATCGCCCTTTT
GCAGGACGATCTGGCTGCGTTGCAGATAGGCTTCGGCCAATTGACGCTGGTACTGCTCGA
TCCGGCTGTCATTCGGCGCCTGGCTTTGCAGGGTGGCGAGTTGATCTTCGGCAGTGGCCA
GCTCGCTGCTGGCGATGCTTTGCTCCAACTGCTGCCAGGCATCAGGCTGGGCAGGCACGG
CAGCGTTGTCGGCCGGGGTGCTGGAGCACGCGGCGAGGATCAGTGAAAACGCGGCAAGGA
GCAGATAACGGGAGGCGAACGGCTTCATTCCTGCGACTCTCTATTTGCGCAAAAAGCGAG
CAAGTCTACACCCAGTCCGCAGACTCGAAAATAACTCTTCAGGACCCCGCGCGTTTTTAA
ATGTCGCAGGGTGCAACCGCTTTGGCTGCACCCCACGTCTTCAGCGCCGGGGCAGTGCCA
GGCTCAGCAAGAATAGCACTGCGGCGCAGACCACGATGGACGGCCCGGCCGGCGTGTCCT
TGAACCACGACAACGCCAGGCCGCCGCACACCGCGGTAACCCCCAGCAGGCTGGCGCCCA
GGGCCATTTGTTCCGGCGAGCGGGCGTGACGTTGCGCCGCAGCGGCGGGAATAATCAATA
GCGAGGTAATCAGCAGGACGCCGACGATCTTCATCGCCACGGCAATCACCACCGCGATCA
GCAGCATCAGCGCCAGGCGCAGCGCGGCAACCGGCAAGCCTTCGACCATGGCCAGCTCTT
CGTGCACGGTGACTGCCAATAGCGGGCGCCACAGCACCACCAGCAACAGCAGCACCGCAG
CGCTGCCGCCGAGAATCCAGGCCAGATCCCCCGGGCTGATCGCCAGCAGGTCGCCGAACA
GGTAGGCCATCAGGTCGATGCGCACATCGTGCATGAAGCTCAGCACCACCAGGCCAAGGG
AAAGCGTGCTCGGTGCCAGAATCCCCAGCAGAGTGTCGGAGGCCAGCGGCTGGCGTTGTT
GCAAGGTCACCAGCAAGATCGCCAGCAACAGGCAGCCGACAGTCACCGCCAGCGCCGGGC
TGACATCCAGCACGAAACCCAGGGCGACGCCGAGCAACGCAGCGTGGGACAGGGTGTCGC
CAAAATAGGCCATGCGCCGCCAGACCACGAAGGATCCCAGAGGGCCGGCGACCAGTGCCA
GGGCCAAACCTGCGAGCAGGGCGTAAAGCAGAAAATCAGCCATGCTTGCAGTGATCTCCA
TGAACGTGGCCGCCTTTGGCCGGGGCAACCACCGAGCCGTGCAGGTCGTGGGCGTGGTCG
TGATGGTGGTGATAGATCGCCAGGCTCGGCGCGTTGCTGCCGAACAGCTCGACGAACGCC
GGGTCGCCGCTGACCTGCTCGGGGTGGCCGGAGCAGCAGACATGACGGTTGAGGCAGACC
ACCTGGTCGGTGGTGCTCATGACCAGATGCAGGTCGTGGGAAACCATCAGCACGCCGCAG
CCATGGCGGTCGCGCAGACGGGTGATCAGGCTGTACAGCTCGGACTGGCCGGCGACGTCG
ACGCCCTGCACCGGCTCATCGAGCACCAGCAGCTCGGGCTCGCGCAGCAGTGCGCGGGCC
AGCAGCACGCGCTGCATCTCGCCGCCGGAAATCCCCTGGATCGGGCTGTCGATGACCTTT
TCGGCGCCGACTTCCATGAGTGCCGACAACGCTGCGGCGCGATCAACACCGGGCACCAGG
CGCAAGAAGCGCAGTACCGAAAGCGGCAAGGTGGCATCGACCTGAAGCTTTTGCGGCATG
TAGCCGATGCGCAGCCGCGGCTTGCGCCAGACCGTACCGGTATGCGGCTTGAGCAGGCCG
AGCACGGCGCGTACCAAGGTGGTCTTGCCGGCGCCGTTGGGGCCGATCAGGGTGACGATC
TGCCCCGGTTCCACGGCCAGGTCGATGCTGTCGAGCACCGCTTGGCCGGCGAAGCTCACG
CCCACCTGCTCGAGGCGAATCAGCGCATTGCTCATCAGGCGCTCCGGCAGTTGCTGCACA
GGCCGACCACTTCGACCGTTTGTGCTTCGACGCTGAAGCCGACGTCTTTGGCGCTGGCGA
CGATGGCGTCGCTGATGCTGCGCTGCTCAAGCTCGATGGCCACGTGGCATTCGCGGCAAA
TCAGGAACTGGCCCTGGTGCGCGTGCTCGGGGTGGCTGCAGCCGATAAAGGCGTTGAGCG
AGGCAATGCGGTGCACCAGGCTGTTTTCCAGGAGGAAATCCAGCGCCCGGTACACGGTCG
GCGGCGCGGCCCGGCGACCGTCCTGCTCGCTCAGCACGGCGAGGATGTCGTAGGCGCCCA
GCGGCTTGTGGCTCTGCCACACCAGCTCCAGCACGCGGCGGCGCAAAGCGGTCAGGCGCA
CACCCTGGCGTGCGCACAGCGCATCGGCCTCGGCCAGGGCGCTGTGTACGCAATGGGAGT
GGTCGTGGGGGCGGTTGGCCAGCGGGGTTTTAGGCATGAGCGGCGACGGTTCTGATTAGA
GACGTTATTATGTTACCTGTTTCAGCCCCTGTGAGTGGTCATCGTGTCCCGAATTTTTGC
CCTTTTTGTCGCTTTTATCGCCACTCTGGTGATGGCCCAGGCACAGGCCGAAGTGCGTGT
GCTGACCAGCATCAAGCCCCTGCAACAGATCGCTGCGGCGGTTCAGGACGGCGTCGGTAC
GCCTGAAGTGCTGCTGCCGCCAGGCGCCTCGCCGCACCATTACGCCCTGCGTCCTTCCGA
CGTACGGCGGGTGACCGACGTCGACCTGCTGTACTGGATCGGCCCGGATATGGAGGGCTT
TCTGCCGCGTGTGCTCAAAGGCCGCAGCAAGCCAAGTGTTGCCGTGCAGGCACTGCCCGG
CCTGCACCTGCGCCATTTTGGCGAAGATAGCCACTCGCACGACGAAGATGGCGACGATCA
TGACCATGATCACCGCCCCGGCAGTCTCGATGCCCACCTCTGGCTGTCGTCGGTCAACGC
CCGGGTGATCGCCGCCAAGATGGCCGCTGACCTTAGCGCTGCCGACCCGGCCAATACCGC
GCGCTACCAGAGCAACCTCAAGGCCTTCGGCGAGCGTCTGGATGCGCTGGATGGGCGCCT
GAAAAAGCGCTTGAGCGGTGTCAGCGGCAAACCGTTCTTCGTTTTTCACGAGGCATTTGA
CTACTTCGAGTCGGCCTATGGTCTGAAACACACCGGGGTGTTCAGCGTGGCCGCCGAAGT
GCAGCCGGGTGCCCAACACGTGGCGGCGATGCGCAAACGCCTGCAGGAAGTGGGCAAGAC
CTGTGTGTTCAGCGAGCCGCCACTGCGCCCACGTTTGGCTGAGACGCTGACGGCGGGGCT
GCCGGTGACCCTGGCGGAGCTGGACGCGCTGGGTGGTACGGTGCCGGCCAGTGCCCAGGG
CTACGAGCAGTTGCTGGAGACGCTGGGGAATGATCTGGCGGGGTGCCTGGAGAAGTTGTG
ACGCCCCGATCGCAGGGGCAAGCCCGCTCCAACCTATTGTAGGAGCGGGCTTGCCCCGCG
ATGTTTCACAGCGCGAACGGCAACGCTATCTCTACCTGCTGGCGCGCCGCCAGGCGTACT
TCGAAGTCGGCCGGGTCGTGAATCAGCACGTCCATCCCGGCAAATGATTCGGCGGCAATC
AGGCGCGACAGCCAGAAGCGCACGCAGGCAATGCGCAGCATCACCGGCCACAGGTTGGCC
TCGGCCGAGGTGAACGGTCGCAGCGCTGCATAAGCGCCGAGCAACGCCCGCGCCCGTGGG
CCGTCGATGATGCCGGCGTCGTCGCAGCACCAGTCGTTCAGGGTAATCGCCAGGTCGTAG
AGCATCGGCCCCGAGCAGGCGTTGTAGAAGTCGATCAGGCCGGTCAGGTGGGTGCCTTCG
AACAGCACGTTGTCGCGGAACAGGTCGGCATGCAGGTTGGCCCGCGGCAGGGCCATGATC
TGCGCCTTGTGCTCGACAACTTCGTCCAGGCACGCCTGCAGCAACTGGCGTTGTTCGGCG
TTCAGGCGCGGCATCAGTTCGGCGCCGGTTTCCAGCATCCAGTCCAGGCCGCGGTCGGTC
TTGCGTTCCAGGACCTTGTCGCGGGTGGCCAGGTGCAGGTGCCCGAGCAGTTCGCCAACC
TGTACGCAGTGCTGATTATTGGCGCTCTTGATGTGCTTGCCCGGCAGCCGTGGTTGCAGC
AGCGCAGGTTTGCCGGCCAGTTCGCGCAGGGCTACGCCGTCGTTGCCACGCAAGGCGTAG
GGCACCGGCAGGTCGGCCTCATGCAGTACGTCGAGCAGTTCGATGAAGAACGGCAGGTCC
TGGATCGGCCCGCGTTCGACCAGCGTCAGCACGTACTCGCCCTGTTCCAGACTGACAAAG
AAGTTGCTGTTCTCGGTACCGGCGGCAATGCCCTGGAAGTCCCGCAGGCGGCCCAGGCCG
TACGGCGCCAGAAAGGTTTCCAGCTCAGGCCGGGTCAGGGGGGTGAAGACTGACATGATC
AAAAATTGCCCATACGGGCACTTCAGCAGGGAAGTGCCAGGTTGATGTAAAGGGTACGGC
CTACTTCCACTCGAAGATTTTCCACGACGGGATCAGCATGTCCGGCTGGTCGGAGCGGAC
GAAATTGCCGTCCGAGCCATCGGCACGTACCAGGAAATAAGGTTTGCCGCCTTTGGGCGT
CACCTTGATTGCATACAGGAAGCCATTTTGCCGGTATTCCTGGATGGTTTTGTCGCCTTC
CGTGCGAATGGTTACCTCTGGATCAGCCGATGGCGCGTCATCCGCTGCCACGGCGACGAC
CGGAGTGACTGCCAACAGGCTGAGCAGCAACAGGCGATTTAGTGTACGCATGATAACCTT
GTCCCTTTGTCGTCAATGTTCCGGACATTCTAGCGCCGGGCCCGTCGAAAAGGTTGATTC
TGCACATGAGCCAAGCTCCCCTCGTCCTGGTGGACGGTTCCTCGTACCTGTACCGCGCCT
TTCACGCGCTGCCACCACTGACTACCTCCAAGGGCCTGCCGACCGGCGCGGTCAAGGGCG
TGCTGAACATGCTCAAGAGCCTGCGCAAGCAGTATCCGGACAGCCTGTTCGCGGTGGTCT
TCGACGCCAAGGGCGGCACTTTCCGCGACGAAATGTTCGCCGAATACAAAGCCAACCGGC
CGAGCATGCCCGACGACCTGCGCGTGCAGATCGAGCCGCTGCACGCCAGCGTACGCGCCC
TGGGCTATCCGCTGCTGTGCGTCGAAGGCGTAGAAGCCGACGACGTGATCGGCACCCTGG
CGCGCAGCAGCGCCGCGGCCGGGCGCCCGGTGATCATCTCCACCGGCGACAAGGACATGG
CCCAGCTGGTCGACGGCCACATTACGCTGGTCAACACCATGACCGGTACCGTGCTCGACG
TCGCTGGCGTGCACGAGAAATTCGGCGTCGGTCCTGAACACATCATCGACTTCCTCGCCC
TGATGGGCGACAAGGTCGACAACATCCCAGGCGTGCCGGGCGTGGGTGAAAAGACCGCGG
TGGGCCTGCTGACCGGTATCGGTGGCGGCCTGAGCGACCTGTACCAGAATCTCGACAAGG
TGCCGACCCTGGCCATTCGCGGCGCCAAGACCCTGCCGGCCAAGCTAGAAGAACACCGCG
ACGCGGCGTTCCTGTCCTACGAGCTGGCCACCATCAAGATCGACGTGCCACTGGACGTCG
AAGTCGATGCGCTGGTGTGCGGCGAGCCTGATCGTGACGCACTACTGGCGCTGTACACCG
AGATGGAGTTCAAGAGCTGGGTCGACGAAGTTCAGCGCGATGCCAAGCGCGCCGGCCAGG
AAGTGGTGGTCGAAGCGCCGCAGGAAGTGGTCGAGGCCCAGTACGAAACCATCCTCGACC
AGGCCCGTTTCGATGCCTGGCTGGAGAAGCTGCGCCAGGCGCCGCTGTTTGCCTTCGACA
CCGAAACTACCGGCCTCGATGCCCAGCAGGCGCAACTGGTCGGTGTGTCGTTCGCGGTCC
AGGCCCATGAAGGCGCTTATGTGCCGCTGACCCACTCCTACATGGGCGTGCCCGAGCAGC
TTGACCGCGACAGCGTGCTGCTGGCGCTCAAGCCGCTGCTGGAAGACCCGGGCAAGGTCA
AGGTGGCGCAGAACGCCAAGTACGACATGAACATCCTGGCCAACTGCGCCATCGGTGGCG
ACATTGCCAATGGCATCCAGATGCAGGGCGTGGCCTACGACACCATGCTCGAGTCCTACG
TGCTTGACTCCACCGCCACCCGTCACGACATGGACAGCCTGGCGCTCAAGTACCTGAACC
ACACCACCATCGGCTTTACCGACATCGCCGGCAAAGGTGCCAAGCAACTGACCTTCGATC
AGATCAGCCTGGAACAGGCCGGCCCCTATGCCGCCGAAGACGCTGATGTCACCCTGCGCC
TGCATCAGACCCTGCAGCAGAAGCTGGCGAGCATTCCAAGCCTGCAGTCGGTACTGACCG
ACATCGAAATGCCGCTGGTGCCGGTGCTGGCCAAGATCGAGCGCCAGGGTGCGCTGGTCG
ATGCCAAGCTGCTGGGCGTGCAGAGCATCGAGCTGGGCGAGAAAATGGCCGAGCTGGAGC
GCCAGGCCTTCGAAATCGCTGGCGAAGAATTCAACCTCGGTTCGCCCAAGCAGCTTGGTG
TGATCCTCTACGACAAGCTCGGCATGCCGGTGCTCAACAAGACCGCCAAGGGCCAGGCTT
CCACTGCCGAAGCGGTGCTGGCGGAACTGGCCGACATGGACTTCCCGCTGCCCAAGGTGC
TGATGCAGTACCGCTCCCTGAGCAAGCTCAAGAGCACTTACACCGACCGCCTGCCGGAGC
AGATCAACCCGCGCACCGGGCGTATCCACACCTCCTACCACCAGGCGGTGGCGGCCACCG
GGCGCCTGTCGTCCAGCGACCCGAACCTGCAGAACATCCCGATCCGTACCGCCGAAGGCC
GGCGTATTCGCCAGGCCTTCGTCGCTGCGCCGGGCTACAAACTGCTGGCGGCGGACTATT
CGCAGATCGAACTGCGGATCATGGCCCACCTGGCCCAGGACGAAGGCCTGCTGCACGCGT
TTCGCAACGACCTGGACGTGCACCGCGCTACTGCTGCCGAGGTCTTCGGCGTCGAGCTGG
AGCAGGTCACTACTGATCAGCGCCGTAGCGCCAAGGCCATCAACTTCGGCCTGATCTACG
GCATGAGCGCCTTTGGCCTGGCCAAGCAGATCGGCGTCGACCGCAAACAGTCCCAAGCCT
ACATCGATCGTTACTTCGCCCGTTACCCGGGCGTGCTGGCCTACATGGAGCGCACCCGCG
CCCAGGCTGCCGAGCAAGGGTATGTCGAAACCCTGTTTGGCCGGCGCCTGTACCTGCCGG
AGATCAACGCCAAGAACCCGGCCCTGCGCAAAGGTGCCGAGCGCACGGCGATCAACGCGC
CGATGCAGGGCACGGCAGCCGACATCATCAAGCGCGCGATGGTCGCTGTGGATAACTGGC
TGAGCGATTCGGGGCTGGATGCCCGGGTGATCCTCCAGGTGCACGACGAATTGGTGCTGG
AGGTGCGCGAAGACCTGATCGAGCAAGTGCGCGAGCAAATTCGTCCACACATGAGCGGTG
CCGCGCAGTTGGACGTTCCGCTGCTGGTTGAGGTCGGTGTGGGGTCAAATTGGGACGAAG
CGCACTAAAAATGCGCTGAAATTCGGGGAAAAGCTGCGGCATATCGTCGCGGCTTTTTAG
CTGGCCTGATGCCATTAGCGCCGGAAATTTCCCATCTATCGCAAATAGTTTTTAAACGTC
AGGAACTAAACCGGTGAACCGCGACTCAGAGTAACTGAATGGCTGGTGAAGCCCTTCGAT
GCTCCTATGTTGTGTTAAGTGTTGGCAGATATCTGGACCCCGCCCTAGCGGTCCGGAACT
TGGACCCCGAACTTCCCCCTCCCCATACGAAGTCCGGGGTTTTTTTTGCCCGGCGTTTGC
CGGGCGGCCCTTATTCTGCGGGCTTGTCCGCCAGTTCCATCCAGCGTGCCAAAACGCCGT
AAGCCTCTTCCAGGCCCTGGCGCTTGGGCGCCGAGAACAGCTGGATCGAGACGCTGTCGC
CCCAGCCTTTGCGAATTTCCGCCTGCACCTTGAGCAGGGTGTTCTTGGCCGCGCCGAAGG
TCAGTTTGTCGGCCTTGGTCAGCAGGATATGCATCGGCATGCCCGAAGCGCGCGACCAGT
CGAGCATCATCATGTCGAAGTCGGTCATCGGATGGCGCACGTCCATCATCAAGATCAAGC
CCTTCAAGGCCTCGCGGCTGCCCAGGTAGGCCTCCAGGTGGCGCTGCCAGTGCTGCTTGA
GCGGGATCGGCACCTTGGCATAACCGTAGCCCGGCAAGTCGACCAAACGCCGTTCATCGT
CCAGACTGAAGAAGTTCAACAGCTGGGTGCGCCCCGGGGTTTTCGAGGTGCGCGCCAGGC
TGGCGTGGGTCAGGGTGTTCAGGGCACTGGACTTGCCAGCGTTGGAGCGGCCGGCAAAGG
CCACTTCATAGCCCTGGTCGGGCGGACACTGGTCGACCTTGGCAGCACTGATGGCGAATT
TGGCCTGTTGGCAGAGGCCGAGGATGGGGTTTTTGACTTGCATGGGATATCCGGTGTGGG
CGTTGCCAGAGGCGGGCTCGGCAAGCGGTGTCGTTTCCGTTTCAGTAACGGGAGTATATA
ATGCCCCAGATTTTGTGTGCGCATTATCCCAGCGTAGGAGGATGTGCACGGGGGCATCGG
ATTCAAGCTTGCGCATTAGAACGCAGTGCAGCCCCCAACCCTGAAAGGTCGTTCGCATGA
CGAAATGGCTGCTTGTTGTCGGTGTCTTGATACCGTTATTCAGCGCTCAGGCTACACAGG
ATCCCGAGGCGTTGTACAACCGCACGTGTGCGGCTTGTCACGCCGGGCAGCTGCCACAGG
CACCGAAAGCGGGTGATCGTGCGGCTTGGGAGCCAAGACTGGCGAAGGGTATGGAGATAC
TGGTGGTGCATGTCACCCAGGGTTTCAAGGCTATGCCAATGCGTGGATTGTGCATGGACT
GCAGTGCCGAGGACTACCAGGCGATCATCCAGTGGATGAGCCGGAGTCCCGATACATAAC
TCTTTCACCCTTAGCCGTAGTTGGATTAGCTGATGAACAAACTACTCGTGAGTCTGCTGT
TGACCTTGGGCATCACCGGTGCAGCCAATGCCGCAGAGCCTATCAAAGGGGATGCCGCTG
CTGGTCAGGCCAAAACTGCTGTATGTGGCGCTTGTCACAATCCGGACGGCAATAGCCTGG
CGCCGAACTTCCCGAAACTTGCAGGCCAGGGTGAGAAGTACCTGGAAAAACAATTGCACG
ACATCAAGTCGGGCAAGCGCACCGTGCTGGAAATGACCGGCATGCTGGCCGCCTTCAGCG
ACCAGGACCTGGCCGACATCGCCGCCTACTTCTCCAGCCAGAAAGGCAGCGTTGGCGCGG
CTGATCCGAAGCTGGTCGAGCGCGGTCGCGCGCTGTTCAATGGCGGCGACGTCGAAAAAG
GCCTGCCGGCCTGCACCGGCTGCCATTCGCCTAACGGCGCAGGCATCGCCCTGGCCGGTT
TCCCGCACCTGGGTGGCCAGCACTCCAGCTACGTAGCCAAGCAGCTGACCGACTTCCGCG
AAGGCAACCGCACCAACGATGGCGATGCCACGACCATGCGCACCATTGCCGCCAAGCTGA
GCAACAAGGACATCGAAGCACTGTCCAGCTACATCCAGGGTCTGCATTGATCCGTGCTTT
AACGCTGGGTTAATACTGCGGCGCAAAGATGAAAAGGGTGGCTTCGGCCGCCCTTTTTTG
TGCCCGCTGCCGTTACACTAACGAACTCGGGCCAGCCTCGGCCTGTCCTACGACCGGTCG
CGCCAAGGCGACTCAATAGACTGCTCAGGAGTAAAGCATGCGTAATCTGATTCTCGGCGC
CGCGCTGGTCACCGCCAGCCTCTTCGGCATGACTGCCCTGGCCGCCGAACCGGTAGCCTT
CGACCAGTATACCGAGCTGAGCAACCCGGTTCCGGTGTCGGTCCCTGGCAAAATCGAGGT
GGTCGAGCTGTTCTGGTATGGCTGCCCGCACTGCTACAGCTTCGAGCCAGTGGTCAACCC
GTGGGTCGAGAAGCTGCCGAAAGACGTCAACTTCAAGCGCATTCCGGCCATGTTCGGCGG
CCCTTGGGATGCTCACGGGCAGATGTTCCTGACTCTCGAAGCCATGGGTGTCGAACACAA
GGTTCATGCTGCCGTGTTCGAGGCGATCCAGGTTCAGCGCAAGCGCCTGACCAAGCCGGA
AGAGATGGCTGACTTCCTCGAAACCCAAGGCGTTGATCGCGCCAAGTTCCTCGCCACCTT
CAACTCTTTTGCCATCAAGGGCCAGGTGAAGCAGGCCAAGGACCTGGCGAAGAAGTACGG
GATCACCGGCGTTCCGAGCATGGTCGTCAACGGCAAGTATCGCTTTGACCTGGGCAGCGC
CAAGGGACCGGAAGGCGTGCTGAACGTTGCTGACTACCTCATCGACAAGGAGCGCGCCGC
TAAGTAAGCGGCGCCAGCCATGCGCCGCTGGAGAACCGAGCGAGGCGTTGGCCTGTGTGA
TCCGCAGGTCAATGAACATCACCTGCAGGCTAACGGCCTGCCAGAGGACGGCCGGCTGCG
GCTGCTCAGTTTCAACATCCAGGTCGGCATCAGCACCGAGCGTTACCGCCATTACCTGAC
CCGTGGCTGGCAGCATCTGCTGCCGCACACCGGGCGGGCCGGCAACCTGCAAAAGATCGG
CGACCTGCTCGCCGACTTCGACCTGGTTGCCCTGCAAGAGGCCGATGGCGGCAGCCTGCG
CTCAGGCTACGTCAATCAGGTCGAGCACCTGGCCCAGCTCGGCGCCTTCCCTTACTGGTA
CCAGCAGCTCAACCGCAACCTCGGACGCCTGGCCCAGCACAGCAACGGTGTGCTCAGCCG
CCTGAAGCCGCAACTGCTTGAAGACCACCCGCTACCCGGCCCGGCTGGCCGCGGGGCGAT
CCTGGTGCGTTTCGGCGAGGGTGAAGACGCCCTGGTGGTGGTAATGATGCACCTGGCCCT
GGGGTCCAAGACCCGCGCCCGGCAGCTTGCCTACATTCGCGAACTGATCGGCGGCTACCG
CCATCAGGTTTTGATGGGCGACATGAACACCCATGCCACCGACCTGCTAGAGCACTCGCC
GCTGCGCGACCTGGGCCTGATCGCGCCCCAGGTTCAAGCCACCTTCCCCAGTTGGCGGCC
GCAACGCTGCCTTGATCATATTCTGCTCAGCCCGAGCCTGACCCTGGAGCGGGTCGAGGT
TCTGGCCCAGCCTATTTCCGATCATCTACCGGTCGCGGTTGAGATTCGTTTGCCTGATGC
CCTTGCTGTGGATACGCTGCCCGCTTTGAGCTAATTGCCATTACCCTCTGCGGACCCAGG
CATGACCGACGAAGCCCAGCGCTGGAAAGAAAAATACCTCAAGAGTATCGAACAGCAAGA
GAAGCTGGAGCGCCGTTGGGAGGCTCGTCTCGACCTGTTGCGCCGTGGCCTTGTGCGCAG
CACGCTGGCCGCCGAAGGCAGTGACCGCGCGGTGGACCAGTGCATGAAGGAAATGCGCGA
GGTGATCCGCACCGACAACATGGACGCCGCCCTCGCCGGCTTGATCCCGCGCCTGGAAAA
GGCCGTGCTCGATTCCGAGCAGCGCCGGGAAACCCGAATCGCCCAGGTCACCACCGCCCT
CACCTCACTGGTCAGCCAACTGCAAACCCTGCCCTTGCCCAGCGACGTCAGCCGGCCGCT
GAAAAAGTTCGCCAAGCAGGTCGAGGCCCGCGCCAGCCAGTCGCGCGAGATGCCCCTGCT
GCTGGGAGAGTTGAGCGGCTTGCAGGGCCAGGCGCTGTCGGCGCTGGAGCGGCCTGAAGA
AGCGCAACGCCCGGGTTTGTTGCAGCGCCTGTTCGGTAATCGCGACGGCGAGCCGGAAGA
AGCCCTGCAACCGGCTCTCGCCGTTGCGGTACCGGCGGCAACTGAGGTCAGAGAACAGCC
CGTGGCCGTGGCGCCCGAACCCGCCGCTGTCGATGTTGATGAGCTGCAGCCCTTGCCGGT
TGCTGCAGAGGTCGTTGCCGAGGCGTATGAGTCTGCAGCCGTGGAGCCCCAAGCCAGCGC
GCAGCCGCAGTTTGAAGGTACATCCGAGCCTGAGCCGGTTGCCGAGCTGCCAATCGAGCC
AGCAGCTGAAGTTGAACTGCCAGCGCTACCCGAGCCGGTCACACTGGACTCCGAGCAGGA
TGTACTGGCCTTGCTCGAGCACAGCCCGGACGAGCCGCAGGCTGACCTGGCAGAAGCAGA
GCCGGTAGATGACGAAGAGGCCCAGTTCGCCCTGCCCGACGGCACCGAGCCCACCTATAG
CTCGGTCGCGGCGCATATCGAAGACACCCTGCTCGGCCTGCTCGACGACCTGACCCTGCC
CGAACGCCACAAGGCCCAGGCGCAGTCAATGCGCGAGCGCCTGGAGCACGGCCTGAACTG
GTACGAGCTGCTGCCGGTGCTGGATGACCTGGCGGTGCTGATGCTGGCAATCAACGACAG
CGGCCAGCACGAGTTTGAAGCCTACCTGCAGCAACTCAACGAGCGCCTGGAGTCGTTCCA
GAGCCACCTGCACGAAGCCAGCGCAGGCCACGCCGACAACACCTCGGCAGCCCGCGACCT
CGACAGCCAGCTGCGCGAGCAGGTCGATGGCCTGCAAAGCAGCGTACAGGGCGCGGCCGA
CCTGGGCAGCCTCAAGCACATCCTGGAAAACCGCCTCGAAGGCTTGCTCGGCACCATGGA
CGAGCACCAGCAGCAGCGTGACCAGCGCGAGCAGGACATGGCCAGCCGTCTGCAAGGCCT
GGCCGAGCGGGTGGCGAGCATGGAGCAGGAAGCCCTGGGCTACCGCGAGCACCTTGAAGA
GCAGCGCCAGAAAGCCCTGATTGATCCGCTCACCGGGCTGCCCAACCGCGCCGCCTGGTC
GGAACGGGTCGATCAGGAAGTACTGCAATGGCAGGAAAGCGGCGGCCATCTGTTGATGGC
GATCCTCGACCTCGACCATTTCAAGCGTATCAACGACAGCTATGGCCACCTGGCCGGTGA
CAAGGTTTTGAAAATTGTCGCCAGCGTGCTGCGCAAGCGCCTGCGCAGCCAGGATTTCAT
CGCCCGCTTTGGTGGTGAGGAGTTTGTTTTGCTGATCCCGCAAACCTCGCTGCCAGCTGG
CTGTCAGCTGGCGGAGGCTCTGCGGGCAGCCATCGAAGCCTGCCCATTCCACTTCAAGGG
CGAGCGGGTGACCATTACCCTGTCCATAGGCATCAGCGCGTTTCGCAGCGGTGAGCGCAG
CGAGGTGGTGCTCAAGCGGGCAGACGAAGCGCTGTACCGGGCGAAACATCTTGGTCGAAA
TCGCGTCGAACAGGGCTGAGTGGCAAGGGCGAGGATACGTTAAGCTTACGCTTTGCAGAC
TCTCATCACAGTGCCCTCTTCATGAAAGCGTTTTTCACCGCCCTCCTGCTGCTGACGCTG
GCAGGTTGCACCAGCGGTTTGCGGATCGACCGCAGCCATACTTCGGTCAACCAGGACGAA
CGCATCCAGTTCGTCGTCCTGCATTACACCAATGCTTCGCTGGAGCGTTCGCTGAACTTG
CTCACCCACGGCGAAGTCAGCAGCCACTACCTGATCGGCGACTCGCCGGCCACTGTCTAC
CAGCTGGTGGACGAGAGCCGCCGGGCCTGGCACGCCGGTGACAGCCAGTGGGATGGCCGC
ACCTGGCTCAATTCCACCTCGATCGGCATCGAGATCGTCAACCCCGGCTATACCGACACG
CCGACCGGGCGGGTCTGGCACCCGTACACCGAGGCGCAGGTCCAGGCGCTGATCGTCCTG
CTCAAGGACATCGTCAAGCGCAACAACATCAAGCCGCGCTACATCATCGGCCACAGCGAC
ATCGCCCCGCTGCGCAAGCTCGACCCGGGGCCGATGTTCCCCTGGAAGCGCCTGGCGGAC
GCAGGCCTTGGGGTCTGGCCGAATGCCCAGGCCGTGGCCCAGCAGCAGGCGTACTTCAGC
GTCAATCCACCGAGCATCAGCTGGTATCAGCAGCAGTTGAAGCGCTTCGGCTACGCCATC
GAGCAAACCGGCGAGAATGATGTCAGCACCAAGCACGTGCTGGCAGCCTTCCAGATGCGC
TTTCGCCCGCAGCGTTTCGATGGCGTGCCGGATGCCCAGACGGCGGCCATGTTGCAGGTG
CTCAACAGCCGTCGTTGAGCCCCCACCGCCCAACGGGCAGGCTGACTTGACTGGCAGTTG
CTATACCTCTTGGTATTCAACTGGATAATTATTGATGTCAGCTGCCCTCTCGGTGTTGCG
CCATTTGCTCTATCGTCCCTGGTTACTGGCCACACTCGCGGCTACGGCCAGCGCGATCCT
GCTGCTCATGGCCAGCGTCGGTGTGGCCATGCACCAGATGCAGCAAAGCGAAATCGAGCA
GATGAACGCCAAGGGCGAGCGCTTTCTGGTGCGCCTGGAGCAGATCTTCGGTCAGCTGCG
CGAAGGCGTCGATCAATTGCAGTCGCAACCCGTGCGCGGGTGCGATGCCAGCATGCTGAC
GGCTTTGCAGCAGGTCGCCTTCAATTATCGCTTCGTCTACGAAGCCGCTTACGTCGATGG
TAATGTTGCCTGTTCCAACCGGGTTGGCGAGCGCACCATCAACCCGCTGCGGCCTGCGGA
TATCCAGGGCCCGACCTATAGCTACTGGCTTAACACTACCACCGAGCCGGATGACAACCT
GGCGGCGCTGATGCTGGGCCGGGGCAAGTTCCTGGTCGCCACCTCTCGCGGGCACATCAC
CGACGTGGTTGACCTGCCGCCCGAAGGCAGCCTGCTGGTGGTGCTCGACAACGGCACACG
GGCGGTACCGGTGCTGGGCCCGCCGCAGGTCTGGCCGCCGTCCGCCGATTGGCCGCCGGC
CTCAAGTGGTTCGCTGCTGGAGCTCCCGGATCGGCTGATCTACCGCATGCCGACCAAGTC
ACCGGACTATCAACTGGTGCTGATCGCGCCCAGGGCCAGCATGCCGCTGAAGATGAACGG
CATTCTCTGGCTGTTGTTCCCCGGTAGCCTGGTACTGGCCTGGTGCATTGGCTGGCTGGT
GTTACAGCTGATTCGCCAACGTCGCTCGATGAGTTCGGAGCTGCAGGGCGCGCTGCGCCG
GGGCGAATTGCAGGTGCTTTACCAGCCTATTTTCGAGCTCAACAGCCGCCGCTGTGTCGG
AGCCGAAGCACTGGTGCGCTGGCGTCGCTCGGATGGCACGCTAACCAGCCCGGACCTGTT
CATCCCGTTGGCGGAGAACACCGGGCAGATCCGCCAGATCACCGATTTCGTCCTGCAGCG
GGTGCTCGAGCAACTCGGCCAGTTGCTGCGCGCCAACCGCCAGCTGTACATCTCGGTCAA
CCTTGCCGCTTGCGATGTGATGGTGCCGAGAATCGGCCGGGTGGCGGCACGCCTGCTGGC
CATGCACCACGTGGCGGCCAGCCAGATTGCCTTCGAGGTTACCGAGCGTGGGTTGATCGA
TGTGGTGGTGGCCCGGGACAACCTGCAGGCCTTGCGGGCCGTCGGGCACCAGGTGTTGAT
CGATGATTTTGGTACCGGCTATTGCAGCCTGGCCTACCTGCAAACCTTGCCGGTCGACTG
CCTGAAGATCGACAAGGCCTTTATCGATGCCCTGGGCCATGACGCAGCGAGCAGCGGCGT
GGCCCCGCATATCATCCGCATGGCCCATGCCCTGCAGCTACGGGTAATTGCCGAAGGCAT
CGAGTACGAAGACCAGGCCCTGCTGCTCAATAGCGAAGGGGTCAATTATGGCCAGGGCTG
GTTGTTCGCCCATCCGCTCAATGCACGCCAGTTCATCGAGCTGATCACCCGCGGCCGGCG
GCTCGGGCCCCGGCGCATCGACGACGAAGCCTGAGCCGCAGGCGATTCAGACTGGCAAGG
CCATATAGAACTGAGTGCCTTGCCCGGGCCGCGAGTACACACCCATGCGCCCGCCGTGCA
ACTGGACAATCTCCTTGCACAGCGCCAGGCCCAGGCCGGCACCGCCCTTTTTGCGTCCGA
CCTGGACGAAAGGTTCGAAGATTCTGCCCTGCTGGCCGTAGGCAATGCCCTCGCCGTTGT
CTTCGATGCTGATAATCACCCGCTCGGCGTGGCGGCGTGCATGCAAGCGGATGCGCCCGG
CGGTTGGCGTATGGCGCACGGCGTTGTCGAGCAGGTTGTCCATGACCCGGTCCAATTGCG
CCGGATCGGCCTGGATACGCGGTAGCGGCGCAGTCAGCTCGACCTGCAGCTCGATCTGTT
TGTCGTTGGCCGCGGCGGCAAAGCGTTCGCAGGCCCGGCCGAGCAGTTCGTCGATGGCGC
AGGGGGTCAGGTCGAGTTTTTGCAGGCCGCTCTGGTAACGAGAGAAGTTCAGCAGGTCGT
TGATCAGCTGGTTCAGGCGCTGCATCTCTTCGCCGATGGTGTCGGACAGATCGGCTTCCC
GCGAGCCGGGGGCAAACTTCAGGCGTTCGCGCAGCAGGCCGAAGGCCATGTGCATGCCGG
TCACTGGCGTGCGCAGTTCATGAGACGCGCGCAGGACGAACTCGCTGCGTACCCGTTCGA
AGGCACGTTGCTCGGTGACATCGTGCAGCACCATCACCGCGCCGAGGATTTGCCCTTGTG
GGTGGCATACCGGCGTCAGGCTGTAGGAAAGCAGCCGGGTTTCTTCATCTATTTCCAGGC
TGAGGTCGTCAGGCACGCGGTCGAGGGTGCCGCCGCGCAGTACCAGGCGCAGTTGCTCGT
CCAGCTCCGGGCGTTGCAGGGCATCGCCAAGGCCTGTGCCCAGACGCGCATCTTCCCAGC
CCAGTTGGCGCTGGGCGACCGGGTTGAGATGCTCCAGATGACCCTGGCGATCGATGATCA
GCAGGCCGTCGTCGATACTGTCGAGCACCGCCTGCAAGCGCTGCTGGCCGGCCAGCACTT
CGTCGATGTTGGTTGCCTGATGCTTGCGCAAAGCCTCGGCCATCAGGCCAAAGCGGCGGG
TCAGCTGGTTCAGCTCCAGGGCGTGGGACACCGGCAGGGTGACCTCGAAGTTACCTTGGC
CGATCTGGTCGGCCGCCTTGGCCAATGCTTCGATCGGCTGGCCGACCCGGCGGGCGATAC
CATGGGCGGTGACAAAACCGAGAATCAATACTGTCAGGCCCACCAGGCCGAGCAAACCGC
CAATCAGCAGGGCGCGGTCATGGGCTTTCTGCTCGCTTTCATTAATGTGCTGCAAAGCGC
GCTTGTGCGATTCGACCAGGTCGCTGCGCAACAGGTTGAAGGCATGGCCCAGGGGCTGGT
CGGCGCCCAGGCTTTTCGAGGTGGCAGCGCTGTTGCGGTAAGCCTGCAAAAAGGCCTGGT
AGTCGAGGTTGGCCTTGGCAAAACCCTGGTCGCCCGGGCTTTCGTCGTCATGGTTGATGC
CTTCGTCCAGTAGTTGCTGGAACTGGCGTTGCAAGGTTTCGAGGGCCGGCTTGTCCGGGG
CGTCATCCAGCAGCAGGGTCAACTGCTCGCCCAGGTTCTGCCGCAGCTTCAGGCCCAGGT
CGAGGGTTACCGAGTTTTCCCGCACCAGCGCCTGTTGCGCGCTGGCCATCTGCAGCACGC
TGACCAGGCCCAGCAGCAAGCCGAACAGGGCGACGGTGATCAGCGCCGAAATGCTGAGGA
AAAGCCGCGTGCGCAGCTTCATCGCCAGTTTCATAAGTTGTACTGCTTGCGCTTGCGGTA
CAGGGTCGAGGCGTCGATTCCGAGAGTCTTGGCGGCCTGGTCGAGGGTTTCGCTGGTGGC
CAGTACCGCACCGATATGGGCGCGTTCCAGTTCATCCAGGCTCAGTGCCGCGCCAATGCG
CGGGGCATTGCTGGCCGGTTGTTCGGCCATGCCCAGGTGGCTGATTTCGACGCGCTCCTG
GGCACAGATGATGCTCGCCCGCTCGACCACGTTGCGCAGTTCGCGGATGTTGCCCGGCCA
GCGGTAGTTGAGCAGCGCGGCGCGGGCCTCGTCGCTGAAGGCGCGGGCCGGGCGCGAGTA
TTCCTTGACGAAGCGGGCAAGGAAGCGATCGGCCAGGGTGAGGATATCTTCACTGCGCTC
GCGCAGGGGCGGCAGGTGCAGGGTGATGACGTTCAGGCGGTACAGCAGGTCTTCGCGAAA
GCGCCCTTCGCGGACCATGTCCTCGAGGTTGAGGTTGGTCGCGGCGAGAATTCGCACGTC
GGCGCGGCGGGTCACCGGGTCGCCGACGCGCTCGTATTCCTTGTCCTGGATAAAGCGCAG
CAGCTTGGGCTGCAGGGTCAGCGGGAAATCGCCGATTTCATCGAGGAACAAGGTCCCGCC
GTCAGCCTGGTTGACCCGCCCCAGGGTGCTTTCGCTGGCACCGGTAAAGGCCCCGCGGCT
GTGGCCGAACAGCTCGCTTTCCATCAGCTCGGCCGTCAGCGACGGGCAGTTGATGGTCAC
GCAGGCCTTGCGCGCGCGTTTGCTCCAGCCGTGAATGGCGCGGGCCAGTTCGCCTTTACC
GGTGCCGGACTCACCAAGAATGAGGATGTTGGCGTCGGTGGTGGCAACCTGGCGAGCGGT
TTCCAGCACCACCATCATGGCCGGGCTGTGTGAGTCGAGGCCGTCCTTGGGCTTACGCAC
TTCGCCTTCCAGCGCTTCGAGGCGCGCCGACAACTGACGGACTTCCAGTTGCTTGGCCGT
GGCCAGGCGCAACTGGTCCGGGCTGCAGGGCTTGACCAGGTAATCGGCGGCGCCGGCCTG
GATCGCATCCACCGCCGTGTCGACCGCCGAATGCGCGGTGACGATCACCACGCGCATCCA
TGGCGCCTGGATACGCATCTGCGCCAAAACATCCAGGCCGTTGTCTTCGCCCAGGCGCAG
GTCGAGGAAACACAAGTCGAAGACTTGCCGTTGCAGCAGGGTTTCGGCCTGCGCCGCGCT
GTTGGCGGTGGCAACGCTGTAGCCTTCATCTTCAAGACAGTAACGAAAGGTTCGCAGGAT
GGCGGACTCATCGTCGACCAGCAGAATACGGCCTTGATGTTCCTGGGCTGACTCCATTTC
CTACGCTCCTTTGAGAATGATCTAGGTTAGTGTCGGAAAAATCGGGCAAGTTGCATGGTT
CATTCTGATTCATTCCGTTGCCTGCATGGTAGCCGTTCGCCCAACACTTATCTAACTCAC
TGAAAAATCAGCAGTTGTTTATCCGCAAGGAACTGGCACGAGTACTGCGAAGACAAAAGA
CTCTGAGCCCTCGGAGGTTTTCTCATGTTCGCGCCCTATCCGTTGGCAGTCGCCACTGCC
CTGTTCCTGCTGCTGCCGATGGCCAGCAGCGCCGCCGAATCACCGGCTTCCAGCGTGCAG
CAGGCGCGCCAGGAAGGCGCCTTGCAAACCGCCCTGGCGCTCAACCGCTTGCTCAACCCA
TACAAGATCGAGGTCAGGGTCGAGGGCAGTACGGCGCATTTGCGCGGCGAGGTTGAGAAC
CAGGTCGAGCGCCAGCTGGCCGAAGCCGTTGCTCTGGCCACCCGCGGCATCGAAGCGGTG
CAGAACGACCTCAAGGTCAATGCCGAACTGGTCGAGCAACCTTTGGAGCGGCGCGCCTAT
GCCCAGCGCCTGGAAGACGCGACCCTCGCCTCGATCATTCGCGCGCGTCTGCTGTGGAGC
ACCCACACCCAGGCAGCACCTATAGAAGTCGACAGCCGTGAGGGCGTGGTGACCCTGCGC
GGCCAGGTCAGTAGCGCCGAAGCCAAAGAGCTGGCGGGGGTACTGGCCAGCTCCACCGAG
GGCGTTTACCTGGTCAACAACCTCATCAGCCTGAGTGCGGCCGATCTGGCCAGGCAGCGT
GAAGAGCGCCAGCAGCAGGTGACCGAGCCGCAGCTCAGCGACGCCTGGATCAATGCCAAG
GTGCAGACCAGCTTCATGTACAGCCGCAACCTCGATGGCCCGAACATCAAAGTGGCGACC
CAGGATGGCGTGGTGCGGTTGTCCGGCGAGGTGGTCAGCAGCGAACAGAAGACCATCGCC
ATCGAGGTCGCCCGGCAGATTCGCGGCGTGCGCGGGGTGGATGCCGACATGCTCAAGGTA
GCAACCAAGGTGCAGGGCTGATCATGCAAAACGCACGAACGCTTGAGCCCGATCGTGCAG
GATACGTTTTAGGCTGAACCGATGTGTGTACATAACTTGTTGATTTATAAGGATAAAAAA
TGGCTCCAAAGGCTGGCATGCAGGCTGCAATGACTACATCAAGTCAACAATAAAAGCAGC
AGGAGGAGCACGGCATGAACCGCCAAACCGCCACCCTAGTGCAGGTTTCTTCGCTTCAGC
TGCGCCAGGGTCTGTTTTTCAGCCTGGCGCTGCTGCTGACCCTGATTGCCGGCCAGCTCT
ACAACAGCTGGGAAACCGCGCGCAGTGCCGAGCAGCTGGCTGCCCAGGCCGCGCTGGTGG
CGCAGGTTCAGGCACAACGCCCGGTAGCTGCGCTGCAGGCCAGGGTCGCACTGTCTACGC
CGGTGACCACTCCTGCCGTTGTCGACACTGCTGCACCACGTGATCGCTGGGTGTTTTAAC
CGAGCACCCAAGGACCTCTTCCAAAAACGGTAAGGAGAATCACCATGTTGAGTTGGGCCA
TCACCTTCCTGATTATCGCCATTGTCGCTGCCGTGCTGGGCTTCGGTGGTATCGCCGGCG
CCGCTACCGGTATCGCGAAGATTCTGTTCATTATCTTCCTGGTGCTGTTCGTGGTGTCCT
TCTTCTTTGGTCGCCGCGGTAGGGGCTGAGTATGAGCACAACGCTAGGCAGAGCCCTGGT
TGCCGCCCTGATCATGGGCGGCAGCGCAGCGGCAATGGCGGCCAATGACGGCCAGGTCCG
GGCCAACCAGATTCTTGGCTCGGACCCCGAATACCGGGAAACCTGGCAGGACGTGGTCAA
AAACGAAGAACGCTTGCCCGAATGGGTCCTCAACCTGAGTGGTACTTCCGAGCAACAGAT
GTCGGCGGTTGAGGAAGATGGCGACAAGTATCTGGTCGGACCGTTGTGCGAATCCGAGCA
GAAGTGCCTGAACAAGCGTCTGATTGTCGCCTTCAGTTGGGACAAGGACGAAGCCTACGG
AATGCTGGTAGAAGTGCCCGAAGGCCTGCCGTCCGACAAGTCGCCCACACGCCACGCCGA
CTACCGTTGGCTGGGCAAGCCGGACGAAGGCATGCAGGCCCTGCTCAAGGAGCAGCTCAA
ACGTGATCCGAACTGGTACTGAGGTGTTGCTCACACTTCTGTACATATATAGAAGCTGAA
CCTTTTTTCATTTCAGGCTTCTATGCTGCGCCGCCCGAGGAAGGCAGGCGCATGACCAGG
GGGCCGGGCTGCTCTGATTGTTTCAGGATCGGAGGGGCCTAGGGGTACAGGGAGTACCTC
CGATGAGGGCCGGGTCAGGTGAAGCGGTAGCGGAAGTTGCGGGTCGGACAACTGCCTTCA
GGCAGAGGTGTCCGACCGGACTTCCGTAGCGCTCTTTACGGCGATCGCTTTTTCCCCCGC
AACAAATTCGTTTTTCCTACCGAAGCTGTCGACGCATATTTTTGCCCGACCGTACATCGA
TATTTTTTCGCCCCGCCGTCCTGGCAAAGTCGCTGCGATTTCACCCATTCGGATTGTCGA
ACAACGCCCTTTGTCACTCGGGCGCATACCTCTATATCGGCCGGATTATGGCGCTTTGGC
CATCGTCGGATTTCCGAACGGTAGGCGAATAACCCATTGTGACGTACGTTTTGGCCGATA
AACCTCATGCCGATTCGGCATGGGGTAGTCGTTTACGGCATTAGACGGAGCCCCCCCACG
TGGGAATAGTTGCGCCTTTTTTCGCTGGCCTGAGCGTTCCTACGCTCGCTTGCGGTGACC
TTTTACGGTGCCATCGGTAGATAACAAGAAACGATACGGATTGCTGGCAACAGCTCTGGG
TCGCGGTTATCAGCCTGGTGGCCGTTTCCACTTGAAGAAAAGGTAACGACATGAAGAAGG
CAAAGCTAAGCCTCGCCTGGCAGATCCTCATCGGTCTGGTACTGGGGATTGCAATCGGCG
CTTTACTGAACCATTTCAGTGCAGAAAAGGCATGGTGGATCAGTAACGTCCTGCAACCTG
CCGGTGACATCTTCATTCGCCTGATCAAGATGATCGTCATCCCGATCGTGATTTCGTCGC
TGATCGTGGGTATCGCCGGGGTTGGCGATGCGAAAAAACTCGGCAGTATCGGCCTCAAGA
CCATTATCTACTTCGAGGTGGTGACTACCATCGCCATCGTCGTCGGCCTGGTCCTGGCCA
ACCTGTTCCACCCGGGCGCCGGCATCGACATGAGCACCCTGGGTACCGTCGATATCTCCA
AGTACCAGGCCACGGCGGCCGAGGTTCAGCATGAGCATGCGTTCATCGAAACCATCCTCA
ACCTGATCCCGTCGAACATCTTCGCAGCGCTGATGCGCGGTGAGATGCTGCCGATCATCT
TCTTCTCGGTGCTGTTCGGCCTGGGCCTGTCGAGCCTGCAGGCAGACATCCGCGACCCGC
TGGTGAAAACCTTCCAGGGCGTCTCCGAAGCCATGTTCAAGGTCACTCACATGATCATGA
ACTACGCGCCAATCGGTGTGTTCGCGCTGATCGCGGTGACCGTCGCCAACTTCGGCTTCG
CCTCGCTGCTGCCGCTGGCCAAGCTGGTGCTGCTGGTGTACTTCGCCATCGCCTTCTTCG
CCTTCATGGTCCTTGGCCTGATCGCCCGCCTGTTCGGCTTCTCGGTGATCAAGCTGATGC
GCATCTTCAAGGACGAACTGGTCCTGGCCTACTCCACCGCCAGCTCCGAGACCGTGCTGC
CGCGCGTGATCGAGAAGATGGAAGCCTACGGTGCGCCGAAAGCCATCTGCAGCTTCGTGG
TACCGACCGGCTACTCGTTCAACCTTGACGGTTCGACTCTGTACCAGAGCATCGCGGCGA
TCTTCATCGCCCAGCTGTACGGCATTGACCTGTCGCTGAGCCAGCAGCTGCTGCTGGTGC
TGACCCTGATGGTCACCTCCAAAGGCATCGCCGGTGTACCGGGCGTGTCCTTCGTGGTCC
TGCTGGCCACCCTGGGCAGCGTCGGTATCCCGCTGGAAGGCCTGGCCTTCATCGCCGGTG
TCGACCGCATCATGGACATGGCCCGTACTGCCCTGAACGTAATCGGCAACGCCCTGGCGG
TTCTGGTTATCGCTCGTTGGGAAGGCATGTACGACGATGCCAAGGGCCAGCGCTACTGGA
ACTCGCTGCCGCACTGGCGCAGCAAGGAAGCCGTACCGGCTGGCAAAACTGCCAGCAAGT
AAGCGCTAACCTGGCTGTACGAAAAGCCCCGACCTGGTCGGGGCTTTTTTGTTGGCTACA
TCGGGAGTAACTCGACGTTTATGGCGCGAAGCCAACCCGGCCCGCTATCATTTGCGCCAT
CTTTGGGGGGAACAACGGATGCTCAACGGCCTTTGGCTTGGTTTTTTCATTGTCGCGGCC
ATTTCGGCCATGGCCCAATGGCTGGTGGGCGGTAACGCCGGGATCTTCGCGGCAATGGTC
GAAAGCATCTTTGCCATGGCCAAGCTTTCGGTCGAGGTCATGGTCCTGCTGTTCGGCACC
CTGACGCTGTGGCTGGGCTTTTTGAAGATTGCCGAAAAAGCCGGCATCGTCGAATGGCTG
GCCAAGGTCCTCGGCCCGCTGTTTGCCCGGTTGATGCCGGAAGTCCCGCCCGGTCACCCG
GCCCTGGGCCTGATCACCCTCAACTTCGCCGCCAACGGCCTGGGCCTGGACAACGCCGCC
ACGCCTATCGGCCTCAAGGCCATGCGTGCGCTGCAGGAGCTCAACCCCAGCTCGACCACG
GCCAGCAACGCGCAGATCCTCTTTCTGGTGCTCAACGCCTCGTCGCTGACCCTGCTGCCG
GTGACCATCTTCATGTACCGCGCCCAGCAGGGGGCGATGGACCCGACCCTGGTGTTCCTG
CCGATCCTGCTCGCCACTAGCGCCTCGACCCTGGTCGGCCTGCTGTCGGTGGCGGTAATG
CAGCGCCTGCGCCTGTGGGACCCGGTGGTGCTGGCGTACCTGATTCCCGGTGCGTTGCTG
CTGGGCGGTTTCATGGCGTTTCTCGGCACCCTGTCGGCTACCGCGCTGGCGGGGCTGTCG
TCGATTCTCGGCAACCTGACCCTGTTCGGCCTGATCATCCTGTTTTTGGTGGTCGGCGCG
CTGAAGCGGGTGAAGGTCTATGAAACCTTCGTGGAAGGCGCCAAGGAGGGCTTTGACGTC
GCCAAAAGCCTGTTGCCCTACCTGGTTGCCATGCTCTGCGCCGTCGGCGTGCTGCGCGCC
TCAGGGGCGCTGGAGCTGGCTCTGGATGGTATCCGTCATGCAGTCGCGTGGCTGGGCTGG
GACACGCGCTTTGTCGAGGGCCTGCCCACCGCGTTGGTCAAGCCGTTCTCCGGCAGTGCG
GCGCGGGCAATGCTGATCGAAACCATGCAGACCCACGGCGTCGACAGCTTCCCGGCCCTG
GTGGCAGCGACCATCCAGGGCAGCACCGAAACCACTTTCTATGTGCTGGCGGTGTATTTT
GGCGCCGTCGGCATCCAGCGCGCCCGCCATGCGGTGGGTTGTGCGCTGCTGGCCGAGCTG
TCCGGGGTGATCGCGGCGATCTTCGTCTGCTACTGGTTCTTCGCCTGAAGCTGAGCGGCC
TGGTTTACCGTCCAGTCGACCAGTTGTTTCATCAACTGGTCGCTGGCTGAGCCGAAGCCG
CTGACTACCGCGGCTACCTGCTTGTCGCTCAACGGCTGGCGTACTTCGAAGCGCTGGCTG
GCAAGGATGCGCTGGCTACGGCCCTGCACCAGGCGGGCGTCGTAGCGGATCACCACAGCC
AGGCCGCCGGCGCTGTACTCGCTCTGGAAGGCCTGCAGTTCGCCGGCAATTTCATAATCG
CTTTGCAGGTTGCTGTCGTCGGCGCTCAGGCGCTGCACGCGGCCGTCACGCTGGAAGGCA
TCGAGCATGCGGTTGCGTAGCAACGTCGGCGCCGGGTCGCTCCAGCGCGCGCCCTTGTAG
CTGCTGATCAGGTTGCCCTGCGGCACCACGGCGATGCGCGGGCTGTTCAGGGCATCACTG
GCGATTGGCTTGTTGATCCGCAGCGACCACGGCGCGCTTTGTGTCAGCGAGCGGGTGCTT
TGCGCCGAAGGCAGGCGATAAACATCGGCAGGCTCGGCCTGCGGCAGGATCGAGCAGGCG
CTGCCCAGGCTCAGTGCAGTGGCCAGGGCCAGGTAGCGACAGGTACGGCTCATGGCTCGA
ACTCCTTGTTTTTGTCACGGCCCAGCAGGTAGCCGCTGGGGTTGGCTTCCAGGCGCTGGG
AAATGCCCTTGAGCGAGGTCAGGGTGTCGCGTAGCTCGCGGATGGCCGGCGCCAGCTGGT
TGAAGCCCTGGGCGCCGCCATCGATGGCTTCACGATTGTCATTGAGCAGCTTGTTGATGG
TTTCGGTGCTTTGCGCCAGCGACTGCATGGCTTGCTCGGCGCTGCCGAACATCTGCTTGC
CCTGGCTGCTGAGCAGGCCATTGGCGTTGCGCATCAGTTCGCTGGTCTGTTCGAGCATGG
CGCCAGCCTGCTTGCCGACCTGGGCCAGTTGCTGGATACCCTCGCGGATGTCACCACGCT
GGTCGTTGAAGGCGCCGGTGGTCTGTTCAAGGTTGCTCAGGGTGTTGCTCAGGCGGGTGA
CGTTGTCTTCGGAGAACAGCTGGTTGGCGTTGTGCACCAGGGCGTTGATGTTGGTCATCA
GGTCGCTGCTGTCGTCCAGCAGGCGGGCAATCGGCGACGGTGAGGCGACGATCACTGGCA
ACTTGCCGTCCTTGCCCTTGAGCTCCGGGCTTTGCGGCGTGCCGCCACTGAGCTGGATGA
ACGAGGTGCCGGTGATGCCGGTCAGGGTCAGCTTGGCCAGGGTGTCTTCCTTGACCGGCG
TATCGGCGCTCAGGCGCACCTGGGCCAGGACCCGGCGCGGGTCGTTGGGGTCCAGGCGCA
GGCTGGTGACGTCGCCGACCTTGATACCGCTGTACTGCACCGAGCTGCCCCGGGACAAAC
CGGAGACGGCCTCGTTGAATACCACCTGGTAATCCTTGAAGGTGCTGTCGACGCTCGACT
TGGTCAGCCACAGGCCGAACAGCATGGCGCCGGCCACCACCAGCACGGTGACCAGGCCGA
TCAGGACATGATGTGCACGGGTTTCCATCTCAGAGCTCCTTGGGCGCTGTAGCGGCCTGA
TACGCCGCGCGGCCACGCGGGCCATGAAAATAATCGTGAATCCAGGCGTCGTCGGTGTCT
TCGACCTCGGCGATAGGCCCGGCCACCAGCACCTTCTTCTGCGACAGCACGGCGACGCGG
TCGGTGATGGTGTAAAGGGTGTCCAGGTCGTGGGTGATCAGGAACACGCTCAAGCCCAGG
GCGTCGCGCAGGGTCAGGATCAACTGGTCGAAGGCCGCTGCGCCAATCGGGTCGAGGCCG
GCGGTGGGTTCGTCGAGGAACAGGATGTCCGGATCCAGCGCCAGCGCCCGGGCCAGGGCC
GCGCGCTTGATCATGCCGCCGGACAGCGACGACGGGTATTTGTCTGCCGCCGAAATCGGC
AAGCCGGCCAGCGCCAGCTTGACCCCGGCCAGGTGCTCGGCATCGGCGCGGCTCAGGCCT
GCGTGTTCGATCAGCGGCAAGGCGACGTTCTCGGTGACAGTCAGCGACGAGAACAACGCG
CCCTTCTGGAACAGCACGCCGAAACGCCGCTCGACCAGCGAGCGTTGCTCGTCGCTGGCG
CTGCTCAAGTCCTGGCCGAACACTCGCACCTGGCCTTCGTTGGGTCGGCGCAGGCCGACG
ATGCTGCGCAGCAACACCGACTTGCCGCTGCCCGAGCCACCGACCACGGCGAGGATCTCG
CCGCGGCAAAGGTCCAGGTCGAGCTGCTCGTGCACGCTCTGGGTACCGAAGCGGTTGCAG
ATGCCGCGGGCCTCGATCACCGCTTCACGTGGCTTTGTGTGGATCTCGCTCACCAGCCCA
TCTCCATGAAGAACAGCGCCGCCACGGCATCCAGGACTATGACCACGAAGATCGACTGGA
CCACGCTGGAGGTGGTGTGGGCGCCGACCGATTCGGCGCTGCCACTGACCTTGAAGCCCT
CAAGGCAGCCGATGGCGGCGATCAGGAAGGCGAAGAACGGGGCTTTGACCAGGCCGACCA
GAAAGTGCTGCACGCCGATATCGCTTTGCAGCAGCGACAGGAACATCGCCGGCGAGATAC
CCAGTGACAGCGCGCAGACCACCGCGCCGCCGATAATGCCGCAGAGCATGGCGACAAAGG
TCAGCAACGGCAGTGCGATCAGCAGTGCAAGCACCCGCGGCACCACCAGCAATTCAACCG
GGTCGAGGCCCAGGGTACGGATGGCGTCGATCTCTTCGTTGGCCTTCATCGAGCCAATTT
GCGCGGTGAAGGCACTGGCGGTGCGCCCGGCCATCAGGATGGCGGTCAGCAGCACGCCGA
ATTCCCGCAGGAACGAGAATGCCACCAGATCGACGGTAAAGATGCTCGCGCCAAAGCTGG
CCAGCACCGTGGCGCCAAGAAAGGCCACCACCGCCCCCACCAGAAAGGTCAGCAAGGCAA
CAATGGGCGCGGCGTCCAGGCCAGTCTGCTCGATATGCGCAACCACCGAGGTGACCCGCC
AGCGCTTGGGCTGGAACAGGCGCAGGAACAGGGTTTGCAGGATCAGGCCGACGAAGCCGA
GGATCTGCAGGGTGTCTTGCCACAGGGTGTCAACTGCGCGGCCAATGCGGGTGAGCAGCT
GGATCAGTACCGAGCGCTCGGGTTGTTTTTCCGGGATGCAGAAGTCTTGCACCGAGCAAT
ACACGGTCTTGAGCAGCGCCTGGCTGGCGGCGGGCAAGTGCGTGGCGGTTTCGGTCAGCC
GCGCCAGGCGTTCGGCGCCCAGCAGCTCGACCAGCAACGCCGCGCCGGCGGTGTCGAGCT
TGCCGAGCTGGTCGAGGTCGACCTCGGTAGAGGCGTCGTACTGGCCGGCCAGGCTGTCGC
TGCTGCGCTTGAGGCTGGTGTAGTTGGCCAGGGTCCAGTCACCGACGATCCGCAGCCGTG
GCGGGCTGCTTGCAGTGTCCAGGGTGGCGCTGGCGTGTGTAGTCATAGGCTCCATGCAGT
CCGACCAACGGTTCGCAGCCTCAGAGCATAGCGTTACTCGGCCGCGGGTGCTTGACCATC
GTCAACCACCTTGAAGCGCAGTACGCCGATGACCTGGCCGTCTTCGGTGAGCACCCGCAC
CTGCCAGCGCCCCACCGGGTTGCCGGGGAAGTTCTGCTTGTGGGTCCAGGCGCGGTAGCC
TTCCTTGCGCCCGCCATGGATGTCCAGGGCGATGCGGTCAACCTCTTTGCCCTCGAATTG
CCAGACGTGGTAAATCCGCTCGTTCAGCCCGCGTGGGGCGTTGATCGCGGTGAAGGCATA
GAGGCCTGCGCGTATTTCACTGGCTTTGATCTGCTCCAGGCTCTTGCCCGGGGTGCGGTT
CTCGACCTGGGTGCTGACTGCCACTTCGGTCATCCACAGGGTTGCCGGCGGCACCCAGGA
ACGCAGCATCCAGCCGCCGGCGCCGACGGCCAGGGTCATCACCACCAGCATGATCCCCCG
GCGCCAGTGGCTGATCGGGAAGCTGCTGGCGAGGCTTGGGAACGACAGCAGCATGGCGAT
GCCCAGGGCCAGCTTGAAGCTCTGCGAGGTGGTCAGGTGGAGGATGATCGGCAGCGCGGT
GAGCAACGCGGCAAACAGCGTCAGGGTATGCAGCGCCAGGTACAGCCAGCGCCGCGGGGC
CAGCCACTTGTAGTACAGCGGGTCGATGATCGAGATCAGCCCGGCGGCGGCGAGAATGCC
GGTGAACACCAGTTGGCCGCTGTTCCAGGTGGTGGTGACGAAGAAAAACGGCAGGACGAA
GAACAGGCTTTCCTGGTGGATCATCTGCGTTGCGTAGCGCAACAGCGGCTGGGGGATTTC
GCGCTTGAAGACCTTGGCGAAGACCTTGGTGAAGGTGTTCTCGAGCATCAGCCAGATCCA
GCTGATGAGCATGACGATGGCAATCCAGCTGGCCAGGCTTTCCTGGCGATCGACCAGGAT
GAAGCTGCCGACACCGGAGATGAAACCGCCGAGGGCGATGACCCCGGGGTAGCGCTTGAT
CAGCTCGATCAAGCGCTGGAGGTAAAGAGGCATGAAGGTGTTCGCAAGTTCAGGTAAAAA
CCTGCACAGGATACTCTGTAGGAGCGGGCTTGCCCCGCGATGATTTCAGCGCGAACGCCG
CCGCCCCCAGATAAGCACCCCGGCCAACAACACCCCCACCGCCAGCGCCACCCAGCCATA
TAGCTCGTCGTAGCTGAGCAGTGGCTTCTCGATCCGCACATAGCCGGGCTCGGCCAGCAA
CTGCTGCAGGGCCTGGTTGGCATCTTCCAGGCTGATCCGGCGCAAGGCCCGCGCCGGATC
GGCAAAGCGCCCTTCGTCAAAGTCGTTCAAGGCGCCCCAGTAGTAATCGGCCAGGGCGCT
GTTGCCCTGGGTCGACCAGGCTTCGCGGTCGATGGCAGCCTGCTTGATGCGCTGGAAGGT
CGCCGGGTCCAGGCCGTTCTTGCGCAGGCGCTCGAGCATGGCCGCCAGGGCCTGCTCGGC
GGCATCGACATCGGCGCGGTCGAGGTCGGCGTTGAGTACCATCAGCCCGGTATCGCCGAA
GCTCTCGCGCTGGCTGAACGGGCCGTAGGAAAACCCGTGCTTGAGCCGCAATTCGTCGTA
CAGCGCCCAGTCCAGGTAGCGCTGCAGCAGGTCCCAGGTCTGGCTGTGGTCGTTGTTCAG
CACCGGTTCGAGGAACAGCCAGTGCAGGCGGGCGCTGTCGCCCAGCCAGCCGCGAATCAA
CTCCCGGCGTGCCTCGGCTTTGTGGGTGACGCCGTCCAGTACCCGGCGCTCGCCTGGTTC
GACCGCTGGCAGCTCGCCATAGGTGCGTTCCAGATAAGCCGGCAGCAGGCGGTCGAGGCC
GCCAACCACGATCAGGGTCATGTTGTTGGCCGCGTACCAGTGCTGGCGCAGGTCGTTGAC
CTGCTCCAGGGTCATGTCCTCGATCGACGAACGTTCGGCGCATTTGAGCCCCAACTCCAC
GGCCAGCTGGTCGCTGGCGCGATGGCCGAGGTCCTGGCGATCGAGCCAGCGCTGCAGGTG
CGAGTAATGGCCGCCGTCTTCGCGCTCGACGATGCGCTTGGACAGCTGCAGGGCTTTTTC
ATCGATCTGGGTGTCGTTGATCACCGCCAGCAGCAGGTCGAGCACTTTGCGCTGGTTGCG
TGCCGGCGCCTCGATGACGAAGGTGGTATCGGCGCTGCTGGTATAGGCGTTCCACTCCCC
GCCCAGGGCTTGCATGCGCTCTTCCAGGCCGCCCTCACCGCCCTCGTCGATACCGCTGAA
CAACAGGTGTTCGAGCAGGTGTGGCAGCTCCTGGCGCTCGCAGGGAAAATCATCGAAGCC
AACGCCGACCACCAGGCGGATCGACACATGGTTGCGTTCGTAACCTGACTTGAGCACCAC
CTGCAGACCGTTGGGCAGCAGGTAGCCCTCGACCTGGGAGCGGTCGAGGGCAAAGCCGGG
CGCGCAGCCCAGCAGCAGGCAAATGAACATCAGGCAACGCATGGCGAGCTTCCTTGCGGG
AGTTCTTGGGGTGTCGCGATCACGGTGAATGAGCGTCGTCCGGCACGCTGTCGAGCAGCA
GGCCGCCAGTATCGGCGCCGCCCAATACCACATAGGCACTGCTGCAGAACAAGGAGTTCA
ATCGTTTCATGTCGGCGATCAGCTCCAGGTGCAACGAACTGGTCTCGATACTTTGCACCA
CTTTACGTTGCAACCGGCTGACATGGGCATGGGCCAGGCGCCGCTCCTGGGCGCGGAAGC
GGCGTTTTTCCCGCAGCAGTTGGCGGGCGCTTTCCGGGTCGGCGCTGAGAAACACCGACA
GGCCCAGGCGCAGATTGGACAGCAACTGGCTGTGCAGGCCGGTCAGTTCTTCCAGGCCCA
CCTCGGAAAACTCGCGGCGCTGCGAAGTCTTCTGCTGCTGGACCTTGCGCAGCATGCGCT
CGATGAGGTCGGCAGCCAGCTTGAGGTTGATCGCCAGCTCAATGATCTCCGCCCAGCGCC
GGCTGTCCTGCTCGCTGAGGTCTTCGCGGGGCATTTGCGCCAGGTACAGCTTGATGGCGT
TGTACAGCGCCTCGACGTCCTCGCCCAGGCCGCGCATCTGCTGGGTCATGGCGGTCTGGG
TACCGCGCAACACGTTGAGCATGGCATCGAGCATGCTGTCGACCAGGTCGCCCATGCGCA
GGGTTTCGCGCACCGCGTTGGCCAGGGCCAGGCTTGGCGTGGTCAGTGCGGTCGCGTCGA
GGTGACGCGGACGGGCGCGGCCGTTGGCTTCTTCGCGCTCGGGCAGCAACCATCTGCACA
GGCGGCCCATGGGCGTCACCGTCGGCAACAGGATCAGGCAGCGCAGGGTGTTGTAGAGCA
GGTGAAAGCCGATCACCAGCTCCTGGGGGCTGAAACTCAGGCTGTCCATCCACGCCACCA
GCGGATGCAGCACGGGAATGATCAGCACCAGGCCGATCAGCTTGTACAGCAAGCTGCCCA
GTGCCACCTGGCGCCCGGCGGCGTTTTGCATGCTGGTGCTAAGAAAGGCCAGCAGGCCGC
TGCCGATGTTGGCGCCAATGACCAGGCCGATGGCCACCGGCAGGCTGATCAGCTCGGCGC
CGGCCAGGGTGGCGGTGAGCAGCACGGCGGCAAGGCTGGAGTAGGAAATCAATGCGAACA
GGGCGCCGACCAGGGCATCGAGGAGGATATCGCCGGTCAGCGAGGCGAACAGTACCTTCA
CCCCCTGGGCATGGGTGATCGGCGCCGCCGCTTCGACGATCAGCTGCAGGGCGAGGATGA
TCAGGCCCAGGCCGATACCGACGCGGCCCAGTTGCCCGGCGCGGGTCTGCTTGCGGGAAA
GAAAGAAGATTACCCCGAGAAAGATCAGCAGCGGCGACAGCCATGACAGGTCAAAGGTCA
GCACCCGCGCCATCAGCGCGGTACCGACATCGGCGCCGAGCATGATCGCCAGCGCCGGGG
TCAGGCCCATCAGGCTCTGGCCGACGAACGAGGTCACCAGCATCGCCGTGGCGTTGCTGC
TTTGCACCATCGCCGTCACCAGGATGCCGGCGATAAACGCAAGCGGGCGCTTGGACATGT
TCTGGCTCAGCACCCGGCGCAGGTTCGAGCCGTACACCCGCAGGATACCGGTACGCACGA
TGTGCGTGCCCCAGATCAGCAACGCCACGGCGGAAAGCAGATTGAGCAGGGTCAGCATTG
AAAAGGCCCCCTGTTGTGCGCCCCAGCGGGGCAAATGGATGATGCCGTGAGCCTGTCCTG
CTGCCAGGCGGTTTTTCCCAGTGCTCACTTAAGCTGTAGTCGGCCAATGGCCGTGGCGCC
AGCATCGCATAGCCACGCCAGCCTTTGAAACAAAACTGTCATGACGCAAGATGAAAAAAG
GGCCCTGCGCAGGGCCCTTTTCACCAGCACCGGGATTACTGACCCGGGATGTCCTTGCGA
AGTTTCACCGGATCGCTCTGTTGCTTCTTCTTGGCCATGGCCGTGCGCATCTTGATGTTG
ATCGCCTCGACCGCCAGCGAGAACGCCATGGCGAAGTAGACGTAGCCTTTGGGTACGTGA
ACGTCGAAGGATTCGGCAATCAGCACGGTCCCGACCACGATCAGGAACGACAGGGCGAGC
ATCTTCAGTGACGGGTGCTTGTCGATGAAGTTACTGATGGCGCCGGCGCAGAGCATCATC
ACCAGCACCGCGACGACGATCGCGGCGATCATCACCGGTACGTGGGAAACCATGCCCACC
GCGGTAATCACCGAGTCTAGGGAGAAGACGATGTCGATGATGGCGATCTGGATGATGGTG
TAGAAGAACTTGCCGCCGGCGCCGCTTGGCTCGTCGCTGGTTTCGTCTTCACCTTCCAGG
CCGTGGTAGATCTCCTGGGAGCTTTTCCACAACAGGAACAGGCCGCCGAAGAACAGGATC
AGGTCGCGCCCGGAAATACCCTGGCCGAACACCACGAACAGGTCGGCGGTCAGGCGCATG
ACCCAGGTGATCGACAGCAGCAGGAGGATGCGGGTGACCATGGCCAGCGCCAGGCCGAAG
ATCCGGGTGCGCTGCTGCATGTGCTTGGGCATGCGGCTGACCAGGATCGAGATCATGATG
ATGTTGTCGATACCGAGAACGATCTCAAGCGCCGTCAGAGTAAAAAAGGCAACCCAGATC
TCTGGGCTGGTCAGCCATTCCATGTGTATTCCTTCGAACGATGTAAGCACAACGCCCCAG
GCGATGGGGCGCGGCAGCGGTTAGGTGATTCTGTTGTCTTATAGGCTACTGAACAGGGGG
AAAATTCCCATGAGCAGCGCGGCGAGCATTATGCACAGGCAGATCAGCACTGCCCACTTC
AGGGTGAAGCGCTGATGATCGCCGAACTCGATGCCGGCCAGGGCCACCAACAGGTAGGTA
GAGGGTACCAGCGGGCTGAGCAGATGCACGGGTTGGCCGACGATCGACGCGCGGGCCATT
TCCACCGGCGAGATGCCATAGTGGCTGGCCGCTTCCGACAGTACCGGCAACACCCCGTAG
TAGAAGGCGTCGTTGGACATGAAGAAGGTGAACGGCATGCTTACGACTGCGGTAATCACC
GCCAGGTAAGGCCCCAGCGCATCAGGAATGACCGCCAGCAGGCTCTTGGACATGGCATCG
ACCATGCCGGTGCCGGAGAGGATGCCGGTGAAGATACCGGCGGCAAAAATCAGCCCGGTC
ACCGCCAGCACGCTGCCCGAATGGGCGGCGATACGGTCTTTCTGCTGCTGCAGGCACGGA
TAGTTGACGATCATGGCGATACTGAAGGCGATCATGAACAGCACCGGCAGCGGCAGCAGA
CCCATGATCAGCGAGACCATCAGCACGGCGGTCAGCGCGCCGTTGAACCACAGCAGTTTC
GGGCGACGGGCGTCGGGGAACTGCGAAACGCTGATTTCGCTGTGATCGATCTCATCACCG
GGCAGGTGCAGTTCACCCAGGCGCGCGCGTTCCCGCTTGCCGTAGGCGTAGGCAATCGCC
AACAGGGCGACGACACCAGCGAGCATCGCCGGAATCATCGGTACGAAGATGTCCGAGGGG
TCGACATGCAGGGCGCTGGCGGCGCGCGCGGTCGGGCCACCCCAGGGGGTCATGTTCATG
ATGCCGCCGGCAAGGATGATCAGGCCGGCCATGATCCGTGGGCTCATGCCCAGGCGGCTG
TACAGCGGCAGCATGGCGGCCACGCAGATCATGTAGGTGGTGGCGCCGTCGCCATCCAGC
GACACCACCAGGGCCAGCACGGCAGTGCCGACCGAGACTTTCAGCGGGTCGCCCTTGACC
AGTTTGAGGATCTTGCGCACGGCCGGGTCAAACAGGCCGGAGTCGATCATCAGGGCGAAA
TACAGGATCGCGAACATCAGCATGACCCCGGTCGGCGCCAGTTTGCTGATGCCTTCGAGC
ATCATCGGGCCGATCTTGGCGGAAAAACCACCGAACAGGGCGAACAGGATCGGTACCAGG
ATCAGCGCGATCAAGGCCGACAGGCGCTTGGTCATGATCAGGTACATGAAGGTGATGACC
ATGGCAAAGCCGAGGAAGGTCAGCATGGGAGTACTCCAGGCGTAGCGCGGCGAAGGAAGA
ACGATTCGGGCGGATCAGCGCACAGGGCGCAGCGCGTGGAATAACGGAGGGATTGCTGCA
GGGAGGCGGGCGTAGGAAAGCATCAGTATCACCATTGTTGTTGTTAATTGGGCCGGGCGC
CGCATGCAACGAACGGGGCCCTGGCTGACCGGTCTTGTGCCGGTAGTGGTGGCAATCCTA
AGGTGGGAAGCTTTCAGCCAGCTTTCGCTGGCCCAAAGCCGACGAGAGGTGCATTGTTGG
TTATCAGCCTGTAGGCAACAGGAGGGAGCGATGAGTGATACGTACGAAGGCGGCTGCCAT
TGCGGCGCCCTGCGCTACCGGATTCAAGGTCCGTTGACGGATGTTGCCCACTGCCATTGC
TCGGTGTGCCGACGGGTCAGTGGTGGTTTGCTGATCACCTGGCTGACGGTGAGTTGCGAG
GATTTCCAATGGTTGAGCGGTACGCCGCAGCGCTACGACTCGTCTGCCAGTTGCGTGCGC
TATTTCTGCAGCCGGTGCGGGGCGCATGTGGCGCTGACCACCGATCTGAGCCCGCAGAGC
ATCGATGTTACCGTGACCACTCTCGACCAGCCGCAGCTGGCGGCACCGAACCGACATATC
TGGATCGATAGCCGCCTACCCTGGTTGCACCTGGACGAGCATCTGCCCGGCGAGCCCGGG
GAGACGCTCTAGGCGTTCAGCGGCTTACTCGATGATCACCCCGCCCAGGCCCTTGGGAGT
GTTGAACGACTGACCGCGCAGCTGTTCGGCCTGGCGCAGGATGATCTGCGCCTGACGGTT
GCCCGGATCCTGGCTGAGCACCCGGTTGGCCAGTGAGCGCGCGGTGGCGCCGTCGCGGCG
GGCCAGGGCACTGCGCGCCTGGCTCAGCTGCTGGCCCACCAACCCGGCGTTGGCTGCCGG
CGCCACCGGTCGTTGCACCGGCCGGGCAACAGGTGCCACCCGCGGCTGTACTGGGGGTGC
CGAGCGCGCCTGCTGCTCCAGCTGTTGCTGGCGTTTGGCAAGCTGGGTCTGTTCGTCATG
AAGCTGTTGCTCCTTGGCCGCCAGCTCACGGGCTTGCTGCTCGCGCTGCGCCTGTTCGGC
TGCTGCCTTGCGCGTTGCTGCAGCGCTTGCGGCAGCGGCGGCGGCCTGGGCTTGGGCCTG
CTGATCGCGTTGCTGACCCTCTAGCCCGGCCTGTGCGCGTTGCAGCAAGCTGATGGCGCG
CGGGTCCTTGCTTTCGATGCGCAGGGCGCTTTCGGCCTTTTCCAGTGCGCAGTTGTACTG
GTTCAGGCGCAGGCAGCCCTGCCCTGCGGCCAGTTCTGCCTCGAACTGCTGCAAGGCCTT
GCGAGCGTTCATCTGATAGGCCGCATAACCACCCACCGCAACCAGCACGGCGATGGCCAG
CGCGGCCTGGCGCGCGACATTGCGTGGTTTGCTCACCTGGGCCACGACCGGCGCTTGCGG
CGGCGCGGTGGCTGCCACGGCGCGCTCGATCTCGGCGCTGGAGATGGTCACTTGCCGTGG
CGGCTCGGGCGCTTTGGCCACCGGTGCTGGGGCTGTCGGCGTTTCGCTCGCGACAGCGAC
CGCTGCCATGGCTGCCGGAGCGGCAACCGGTGCGCTGGTCACCACCTGGCTGCTGGCACC
GCAATATGGACAGAACAGCACCGGGCCACACAGGGCCTTGCCACACTCGCCATTGGCGCA
GTTGAGGGGGAAGGCCGGTTTTTTCGCAGATGCGGACATAGGGCTCAGGCCTTCCTCAGT
TCACAGGCGGTGGTGCCATCGGCGCGACGGGCGGTGGCGTGCCTACCGGCGGCGCCGCAG
CAGGGGCCGGGGCAAACAGATGGGCAAGCTCGAGGATCTGTCCGGCGCTCAGCCAGGCGG
CCATGCCTTCGCGCCACAGCAGGCTGTCGCGGGTGATCTGGCCGGTTTGCACATACTGCT
GCAGCTGGCTGCTGGTGTACGGGCCGTAGTTGCTGCCAGCCACGCTCAGGTGATAGCTGA
ACTGCGGCGTAGCCACCGGTGGCGGCGCGATACCGGCAACACCTGGCGGTGGCGCAGCCA
TGCCCGGCATCGGTGCCGGTGCGGCGCTGGCGGACGGCTGGAACAGCGCGTCGAGCCAGC
CGCTGCTGAAGCACTCCTTGCGCAGGGTGCGTTTTTCGCTGTGCTCGTCATGCACTTCGT
CGCGATAGACGTCGGCGCGTGAGCCGTTGACCGGTTCGGCGAATTGCTCCAGCAGCGCTC
GCGCCTGCTCTACCAGGCGTTCCGCGGTATCCGGGGCCTGGCGCTTGAGGCGGTTGTCGT
ACTCGTTCTTCAGCAGCTCAGCGATCTTGTACGGGAAGGTCTGGTACAGCGACGACACCC
CAAGCTCGTTCTGGCGCATCTGCGGCTTGTAGGCGCCGCGGCGCAGGTCTTCGAACAGCG
CGACCATGGCCGCCAGCTGCTGCGGGCTGCGCAGTTGCTCGTAACGCTGGCGCAACTGGT
CTTCGATGTCTTTGCGTTGCACCTGGTTCAGACCGTTCTGACGGATCGCGAACTCGTCAC
CGATGCTGAAGTAGTCCTGGTCGATCATCAGCTCGTAACGTTCCGACGGGTTGCGCCGCA
ACACCCCAACGGCCACCGCGTGCAGGTACAGCTTGAAGTCTTCGGCGAACTGGCGGTACT
GCTCCTGGGTGAACTGGATCGGCTGTACGAACTGGCTGATACGCTTGTGGCTGTGCAGCG
GAATCGTCGTGCTTTCCTTGCGGTAGCTGGCCAGGTAGGTCGGCAGCGGGGTCAGGGCCG
GCAGCGGGAAGCCGCTCAGCTCAGTGAAGCAGATCAGCTTGCCCGGGGTGCCGGACTCGA
CGAACTGGATCTGCCCGGCAGTCATGCCGGTGCCCTGCGGCAGGCACTGGGCGAGCATGG
CGCCGTAGGTGCGCTTGAATTCGTTGGCATCCTGCACGCCCACCAGGCAGGTGTAGCGGT
CCTTGACGATGCCGAAGCCGCCGGTGAGGTTCAGCGGCGCCCAAGGCATGGCCCGTTGCA
GTAGCTGACGGAATTTTTCCCGCTGTTCGTCCGGGGTCAGCGCGGCCAGGGCGCTGAGCA
GCGGGTCGATGCCCTGGTTTTGCTTGGGCAACTGCTGCACGGCCTTGCTGCGCAGTTTGC
CCAGCAATTCTTCCTGGCCCTCTTCGTCCTGCAGTTTGCCGAACAGCACCTTGGAGCCGC
CAAAGTCCTTGAAGGCGTCTTTGGCCCACTCGCGCACCTGGGCGCCATCGACGACCTGTT
CCTCGCTGCTTTGCACCAGCGCCAGCGGGATCAGGGTGGCGTGTTTTTCCTTGATGCTGG
CGTCGATCTTGCTGATATCGGTTTCGATCCGGCGCAACAGCTGGTCAACCGCATTGCGTC
CGTCCTGCAGGCGGCCAACGAAGCCGTTCCATACTGCACGGCCGCTGTGGTCGACCGACT
CCTTGCGGCCCAGCCACTCGGACAGCTCGCGCAGCAGTTGCGCCGCTTCACGGGCAGCGA
CATGGCGCACGTAGAACAGCAGGCTGTCGCGCAAGGTGTCCTTGACCTGGGTGAGTACGG
TCTCGGCCTGTTTGTCCTTGCCGCTCAGGCGGGCCATCAGGCCGCCGCCGGTGGTTTCCT
TGAGGCGTTCGAACTCGCGGGCCAGCTCCGAGGACTCCAGCTTCTCGGCCAGTTCCTTGA
AGCGCGCGGCGTTCTTTTCCAGCGCCGGGATGATCCCGCTGCCTTCGTTTTCGAGGCGGT
CCTTGAGCATCTCGACCAGCGCCAGGGTGTAATCCAGGCCGCCCCGCTCATCGTCGTCCA
GGCGCCGGAAGAGTTTTTCCGGCAGGGCGTCTTCGCGTACCAGTTCGGCCAGGCGGCGCT
GGCGGTTTTCCTTGATGCGCACTTCGTGGTTGCGCTCGGCGCTGTCGATGTTGCTGCCCT
TGGTGTCGCGCTCCAGCTGCTGCTGGATTTCACGCACGTGGGTCAGCCACTGGTCCTTGT
CGGCGCCGCCATTTTGCAGGCGCTCGAAGAGCATCTCGACCTTTTGCTCGATCTGCGCGG
TGACGCTGTTGTCGCCCTCGACCAGCAGCAGGTCGTCAGCCACCTGATAGTGGGTGAACT
CACCGGTGGCCAGGGTCAGCTCGACCTTGGAAAGGAAGTCCGGCAGCTCGGTGAAGGTGC
GCGCAGTGACGTTCAGTTGCTCGCGCAAAAAGTCATCGCGCTCGCGGTCGGTTGGCCGGT
TGTCGTTGGCCGCGGCGTTGGCGATGCCGAAGAAGGCCTTGAGCATCTGCTGCACCTGAC
GGCTCAGGCGCACGTTCTGCCGTGCATCGATCTGGGTGTCGAGCACCGCCTGGCCCAGCG
CGGAGTACGAGCACGGGAAGCGCAGCTCGGTATCGTCGCCGTAGTCCTGCGGCAGGCGCA
CGGTGTAGGAGCGGATCTTGTGCTGGTTCTGGTTGACCGCGATCGAGCGCTTCTTGTTGG
CGAAGTCCTGGGAGGTGAAGTCGGTGAACAGCACGTCCGACAGCATCTCGTAGATGTCTT
CCTGGTCGCTGGTCTTGGCCTGGGCGACGTTGCTGTTGTCGACGATGTAGACGTCGTCGT
ACGGACGGCTGTCGATGAACAGGTTGTCGGTTGCGTCCCAGTGCTTGACCAGGCGGTTGC
CGCGCATGCTGGTTTCCAGCTCCATCAGTGCCGCGTAGCCGTTGGCCTGCACGCGCTCGG
TGTTGAAGGCATGGAAGCCGCCGGGGAGGACGAAGAACAGGTCGACCTTGCCGGCAATGT
TGTTCTCCTTGAGGATCGCCTTGGCCAGGTAACCCATGTCGAGGAACGAGCCGGAACCGG
TGCCGCCGGCGGCCGAACCGCTGATGACGATGCGGATCTTGCCCGGGTCGATTTCCAGGC
CGAGCTTTTTCAGCTTGTCGGCATGGCCACCGATGTTGGCCAGCAGGCGGTTGACCTTGT
CGCGCAGCTTGTCGCGGATCACCGGGTACTTGTCGTAGAAGTACAGGCGCGACAGCGCGC
GGATCTGCCCGGCACCCTTGGACGGGTCGATACCCAGGGCGCGAATCTTGTCCGGGGTCA
GCGGGAACCACTCGGCCACTTCCCGGTGGCGGTTGAGCTCGTCCATCGAGTGGGTGTATT
TGCTCAGGTTGAGCGGCTCGATGATCTTCTCTTCGGAGGTGAAGGCGACCTGCTCGGCGA
GCACGTCGGTCTTGATCGACTTGCCGTCCTGAGTGACTTCGCCGGCATCCAGGTCGAAGT
TGACGAACTGCACCAGGGGGAAATCGGCAATCTGCTGAACCTGGTTGTTGCCGCCCCAGA
TCGCATTGAGAATGCGCCGGCGCAGGCGGATGTTCACCTTCATGCCGGTACCGCCCAGGG
CGATGAACAGCGTCGGGTGGATCTTCTCGCTGACCGCGTTCAGCGCCGCCGGGCCGGAAG
GTTGTGCATTCTCGTTCATCTTCAAACTCCATGAGCCCTGGCTGGGCTGGCCGAGTCAGC
TCGGCGTACTAAATCCATCATCGGTTGAAGCGTCAGGCCTGGCCTGACGCGGGCGCAGCA
ATCCTGGCTCAGCGTTTGGCCGAGAAGGTCATCAGCCAGGCCACCAGCGAAATGCCGGCC
ACGCCCGCCAGTGGCGCCAGGTACAGCGGGGTGAGGAACTGCCCGGAGTTGATTACTGCC
AGCACCGCCATGGCCGAAACCAGCAGCAGGCCGAGGAACAGGAACCAGCCAGAGGCGTTG
GCACGGCTTGGCGCCACGCGCTCACGCACGCGCCAGTTGGCGTAGGCGTTCTTGATCACG
AAGAAGATCAACGCCAGCACCACCAACACGGCCACGCCGACCAGGGCATCGCGGCTGTCG
ACTTTTTTCGGGCCCAGGTCCAGCACTGGCGTCGGCACGCTCAGGGTGGAGGTGCTGGTG
GCCGGAGCGGCTTCGTTTTCTACTGGGGCTGGCAGGGAGCTGGTTTGGGTCATGACAGGG
TCCTAAGGTTATTTGAGGCGCACGGCGACGTCGGCGGCGAGCTTTTCAAGGGTGGCGCCG
AACAGGCCGCGCTTTACCGTCGCGACTTTGTTCTGCCGGGCGTCGTAGACGCTGGCGCTG
CTGAACGGCTTGAGCGGGTACTGCTGGGCCACGCCTTCGACCATGACCGTGACCGGCTTC
TTGCCGCCGACCAGGCTCTTGGCCAGCAGCAGGCCGAACAAGGCGAACACGAACAGGGCC
AGCAACAGCAGCACCGGGCCCAGCGGGTAGCTGATCTGCAACACGATCGGCAGGCGGGTA
GCCGAGGCGCTGGCCTCGCTGGAGGGCAGGAACACGTCCGGCAAGGCATCGTTGGGGAAC
AGTTCGTTCATGCGCTCGATGAACTGCTGGGAAATCTGCAACTGCTGTTCGCTCAGGCGC
ACTTCGATGGCGCCGGCACGCTGGTAGCCGCTGGACAGCAGCACTTCGCTGGACCACTGC
GAAGGCAGCGGTGGCAATTGCAGGCTGATCGACAGCTCTTCGGAGCGGGCGCCTGGCTCG
AGGTTTTCGATGCGGTCCAGGGAGATCGACGACTGCAGGGCTTCGCCCGGCATATCGAGG
CTCATCGCGACCTTGGCCGAGTGGATCTGGTAGGGGTTGAACTGGTTCTCGAAGCGGCCC
AGCAGCACCGCGGTTTTCGGCGAGCCGTCGACATCGATGTTGAGCACCACGGTTTGCTGG
TCGGGTGCGAGCTCGGCGCTGACGTCCGGGGTGTCTTTTACCCCGGTCGGAATAAAGCGC
ACGGCCGCCTGGGTCAGTGGCTTGAGGCGCACCCCGGCGTCTTTGAGCAGTGTTGCCAGG
GCCGGCTGGGCCAGCACCTGCTCGAGCGCGGCACCGGCGTTGGCACCATAGGCCAGGGCG
TAGATCATCAGGCCGTTAGCCTCGAAATTGCTGCTTTTGACCGGCATCTTCTGCGGGAAG
GCGGCGATGCGGCTGATCACTGCTTCCTTGTGCAGCAGGTCGTAGAACTCGCGGTTCTTG
AGCTGGGTTTCGTTGCTGTTGTTGGGGCTGTTCTTGTTGTTGGTGACGATCCAGATGATG
CCTTCGCGCCCTTCCAGGCCGGTGTTGATCGCCGCCAGCAAGGCTTCCTTGAAGTCGGTG
TCGGCATAGGCGCCGCTGGCCTTGCGGGCCAGGCTCAGGGCATTGACGCTGTCGGCGAGC
TTGGCGTGGGTGCCTGGCCCGCGGTAGGTCCATTGCGGCGAGGGGTGGCTGCTGTCGGCC
TGGTTGAAGGCACCAATCACCACTTCGCCGCTGCCGGCGGCGCTGGCAGCCAGTTGCGTG
ACCAGCGGTTTGAAGCCCGAGGCCGGGTCGAGGTAGAACGGCTCCATCCAGCCGGAGTTC
TGTACCAGCAACACCTGGCGCAGTGGCGCCGCATGGGCGCTTATGCAGACCAGGCTCAGG
ACGAGCAGCAGGCTGTGGCGTAGCAGGCGGTTCAGGCGTTCCATCGGTAAAGCGCTCCAG
TCGAATCGATGTACAGCCACAGGGCGTTGTCGTAGCAGAACCACTGCGCGTTCCACGGTT
GCGCCACCTTCAGCAGCAGGCTCAAGGCCGGCTGGCCGATGCGCTCAAGGCAGTACTCGG
TCTCGACGGGCTGCTCATTGCCGAAGAACTGCTGCAGGCTCGAGGGCCAGCGCACCCGGC
ACGACAGCAGGTGCGGGTTGTCGCTGAACTCGATGAACGGGTACACCACTTCGCGGTCGG
CGGGGTTGTTGTCGACGTCGTGTTCACCCCACGGGGCGTCCAGGCGCACGTTGAACATGT
AGTTCAGCTGCCCGGTGCTCAGGCGCGAGCCTTTGACTTCCTTGCGCTCGTCGGAGTCCA
GGCGCAGGCAGTACTGCTCGCTGCCTTCGAACAGTTGCTGCCAGATGCCGTAGCCATTGA
CGAACGGCGGGCCATATTCGGGGCGCGCCTGGGCGCCGGGCGGCCAGCTCAGCCATTGGG
CTTCGAGGCTTTCACCGAGCTTGACGCTCAAGTAGCCGTGGGCGCCGATCCACAGCAGGC
GCCGCGAGGCCGGGTCGCGCAGCGGCGCCGAGAGATTGTGCAGGTGTTGCGGATTGGCCA
GGGCAATCGGGTGTGCGAGCCACTGATCATTCTGGCGGGCGACCACGCAGAAGCTGCCAT
CGGGCATCTGCTGGGGAATCAGCACCTGCTCTTCAAGTTCGCCGGGGGCGGCGATAGCGC
GGCCAGGGCAGCGCTCCAGGTGGTAGCGGCCAGCGAGCGGATCGACGCGCACTTCAGTCG
CGCCCTCGTCACAAGCCAGCAGCAGATGTTGCTGGCTGCCCTGCTCGCGCAGGCTCACGC
CCCAGGCCCAGCTTTGCAGGCTGCAGCGACCGATCGGGGTGCTGTGCGGCAGCACTCCGA
CCCATTCTTCGGCCTTGCGCTGCCAGCGGAACAGGCTGCCATCGCGCGCCAGCGCAAACA
GCGCCTCGCGATGGCCGCCGAGGTTGGCGACGAGGAAATTCAAACCGTTGCTGCGTGGCA
GCTGGTCGAACTTGCGCGCGGCATTGAGGTTGCGCGGGCTGGCGCGATCAAGGCGCTGGT
ACACGGCGGCGACAGTCTGCTCGGCAGCGTCGAGCTTGCAACTGCCCTCCACCACCCGCC
GGCCGCTACCGTTGCCATAAGGTGGCAACCAGCGCTGCTGGAGAGCGTAACGAACAGGTT
CAAGGGGCGCGCCGGTCTGCGGGCAATGGCGGAAGCTGGCCGGCAGCCAGGACTGCCCGT
CAGGCGCTTGCTGCGCCCCGACGAGGAAATCCAGGTCAGGCTGATCGCCTTCCAGCGCCT
TGCCAGCGACGTGGGTCAGGGAGAACCTGCCGTGGGCATCCTGCAACCAGCGTTGCCCAT
CCAGCGACCACTCGTACTCGCGGTCGTCTCCGACTACGTCCATATAATCCCACCATGCCA
ACGGTCGTTCGTGCGCAGCCCTGCCCTTCACAGCCAGGCTGTCACGTCGATAGAAAGAGA
TTTTGCGAGAGGCCCCGAAGCGAGGCCTTCATCTAGCAAAATGGCATCAAAACGCCATTT
TTATAGCGGCGAAATAGTGGCACAGACAGTTACAAAGTCAACCACCGGCTCAGGGCAATT
GCAGCCCGCCTGCGGCTTTGTGCAATGCGCGCAGGTGTTCGCCGACCTGCTTGATGTTGG
CCTCGACCGCTTTGATTTGCGCGGCGCGGTCCGGGCCGAGCAAGGCCCGCACCTCTTTGT
CGAGGTCGGCACTGAGGGTTTGCAGCTGTTTTTGCCGCTGGCGGGTTTCGCTCAGCAGTT
TCTCGCGCTCGCTGGCCTGGGGCAGACCGTAGCCGCTGCTGCCCAGCAGTTCGGCCGGGC
GGCTGAGAAAGCCGCTGTTGGCGAGAATCTGCTGCAGGGTGTTGTTGGCCTTGCCGACGC
TGGCGTCGTTGCGCTCGCGCCCGCTCAGGTAGCGCTGCTTGACCTCGTCCTGGGCCAGCA
GCAATTGGCGGCGCAGGCTGGCTTGTTCAAGCAGCAGCAACGCTGCGCTGGTACGCAGGT
CGGCCTGGGCAAACCACGGCTGGCGCTGTTCGGCCGATTGCTCGAGCCAGGCCTCGACGC
TGTCCTGCTTGATCGGCAGTTGCTTTTTCAGCACCAGGAACATGGCCTGGTAGCGGTCGC
GGTAGGAGTCGAAGCGATAACCCAGGCGCAGTGCCTCGCGCGGATCATCGAGGACGCTGA
CATCAGCCAGGCCGCGACCTTCGAGCACTTCGAGCAAGCCATTGGGGACGATGCTGTCCA
GGTCGTTCAGGCGCGGGTTGGCAGTACCGCTGCGTAACAGCTTGAGGGTTTCGACCGCAC
AGTTGTTCGACAGGAAGTAATAGTTGCCGTCGTAGCTCCAGTGCATCTCGGCGGCCTGGC
GCACCAGGCTTTCCAGCTCGTCGCGGTTGAGCTTGAGCGGAATCGAGGCCAGGCTGCGCA
GTTCGGTCTTGGTGTACTCGTCGATCACCTGCGCCAGTGGCAAGACGAACAGCCGCGACG
GATAGGCGCCGGTCAAGCCGTCCCAGCTCGACAGCTGCACGTCGTTGACGAACGCCCGGT
ACGACAGCACCAGGTGCTGGTCCAGGTCCAGGCGGCAGTCCGGCCCGCGTGGGCGCCCGG
GGGCGCAGATGACCAGGCGCAACATGCTGTGGCCCCAACGGCTGACCCAGTTCTGATTGG
CTTCGGCCAGCAGGTAATCCACCGCGTAGACGCGCTCGGGGTTGATCTCGCCCAGCGGCG
ATTTGGCAAAGTCGTTGCCGGCATTGAGGAACGGCAAGGCGCCCGGGCACGCTGGATGTT
CGGGTGCCCAGTCGAAATGGGCTTTCAGGTAGGCCTGCAAGGCCGGGCGGCGGCAGGCAA
AGCTTGGGTCAAGGAGGAAGTACTCCATGTTGACCGCAATGAATTCCTTGGGGCTGCTCA
GCTCATAACTGTCGGGGCTGCGCGCCACCTGGCGGTTGTGCTGCTCGCGCTCGCCACGGC
GGCCGACATATTGCGGCCAGCCGGCCAGGTCGAGCAGTCGCGGATCATCGCTGAGGGTAA
AGCGGCGTTCGGTCTGGCCGCGGCACTGCTCAGGCAGGCCGATTTTGCCCTGGCTGTTCT
GCTGTCGGGTGCAACGGGTGATCAGCTGTCGCTCGGCACCCTGCCACAAACGGGCGCGAT
CATAGATGTGGGTCAGCTCATGCAGGACGGTGGCCAGCAACTCCTGGCGCACGGTGCCGT
GGGGGCGGCCGGTCTTCTGGGTGGCAGCGCTGCCATCGGCAAGGCCCGGCAGCAGGCGGC
TGTTGAGCTCCAGGGTGGAAACCAGCGACGCCTGGCCATAGGCATCGGCCGGCATACGGC
TGCTCCAGCTGACCTGGATACGTCGGTCAAGGCGAGTCTTGAAGCTTGGTGGCAGGGCCT
GCAGGGCTTCGTCCAGCAATGCCTGGCTGGCCTGCTGTTGCTGCGGGCTCAAACCGTCGG
CCTGCAGAGCCAGTTGCAGGTCGGCCAGTGCCGGGCTGCCGCACAGTATCAGCAGGCAGC
CCAGCAGCCAGGCACGCATTGGCTTCACAGGGCGAGAATGGCTTCAGCCAGCACCTGGTC
GCTGGCCTGGCGCGCTTCTGGCACACGCTGGCGCAGGGTATCGAAGGCGGCTTCGAGTTG
CGCACCACGGATCTCGCCACGGCTGGCGACGTAGCTGGCGGCATCATCGCGGGCTTCGCG
CACGACTTTCGAGTCGCGAATCGAGGTGGTGGTGTCGGAGGTGAAGTCGATCGAGCGGCC
AAAGGCGCGAACGATGATGTTGCTGGTGGCCACCAGGGTTTGTGCCTGGGCCACATCGGC
CAACAGCAGAAGGCCAAGGGTGGCGGCAATCAGCGGGTTACGCATGGAGCATCTCCGGGA
GAACAGAAGTAATCATTGGACGAGAATTGCCTGTGCCAGTTCAAGGTCGCTGGCATGAAG
TTCCGGGTTGGCCTGGCGCAACTGCTGCAGTGCTGCCTCAAGGCGCGCGCCCCGCCATCG
GCCATCGCTGGCGACAAAAGCGGCGGCATCGTCATGGGCGGCCAGCAGCAGTTTGCGATC
GAAGGGCACCGACGTCACTTTGCTGGTGACGTAACCACTGACGACAAGGTTGTTGGTGGT
CAGGTCCAGCGCCTGGGCGGCGCTGCTCCAGCACACCACGAGCAACAGCAATGACAGATA
ACGCATGGGTCTCGAACGGCAGCTGAATCAGGCGGCAAAGGCTATCCCAATGCGCCGGTG
AGGACCAGCGCAGAGGGCCCGGCTTAGTTGCACGTTGTTACATGCACGGCCGGGAACGAG
CGGCTTCAGAGCGCCAGGATGGCCTGTGCCAGTTGCGCGTCGCTGGCCTGCAGGCTTGGG
GTCTGCTGGCGAATGTGGGCGAAAGCGCTCTCCAGTTTCGCGCCGCGGATGTCACCGTGG
CTGGCAACGAAGCTGGCAGCGTCGTCACGGGCGGCCTGGACGATCTTGTCGTCACGGAAC
GAGGACGACACATCGGAAGTTGCATCGGTGGAGGCGGCAACACCACGAACGACGGTATCG
GTGGTGACGACGAAGCTGGTGGCGTTGGCAGTCGAAGCCAGGGCCAGCAGCAGCGCGGCG
CCAAACAAGCGTGAATGGAACATGGTCGATCTCCTGGATAGGCTTTTGGTGGTTCTTATG
TCAGACGCACGCTCAGCTTGTTGCGCTACTTTTTACCAAGCTGGGTACGTTAAGGGTATC
ACGCGGGTGTAATCCGCGGCTTGGACCGGATCGTAGCAAGATTTATCAACTGTACCTGTC
AATTTAATTAAATTAAAAATTGTACTGGTATGTTGTTCAGCCGCTCTATTTCGGGCCTTT
AAACGACAAAACCCGTCAGCAGTCACCTGCGACGGGTTTTGGGGAATTCGTGGTGCCGGC
CTTGGCCGGCGAGCCCTGCATTAACGCCAGAAAGGCTTGCTCAGCTCTTCGTAGCGTTGT
GCTTCGCTGATACCGGCATCAGCCAGCAGACGCGAGTCCAGGCGAGCCAGTTGGTGGCGG
CTGGCAATGCGGCGTTGCCACAGCATCAGGTTGGCCAGCAGGCGCAGTGGCAGCGAGGCC
TTGGATTGTTCGGCGGTGTTTTCGAAAACCAGATCGGAACTGAGGGTACGTTCCATGATG
TCATCCTTCCGCTTGTGGCGGCATTAGGTAGTGATTTAACTGATGCCAATGATCCTCCTC
TGTCGTCCATAACAGTAGATACAGTTCACCTGCATTGTGATGGGCCAGTTAACTGTTTTA
GACGACTGTTGCACTCGGAATAGGCGCAACTGTACTGGTCAGCACTGAAATGGTGCATTT
TTGATCAGAGAAGGGACAAGAGGATGAAAAATGGCGGTGAAATCACCGGTACAGTAGAAC
AGTTTTTGTCTGGATAAATAAATCAGTTACCCGACCGGTTGGCATTGCGCACAACCGGCC
GGTCACTGTGCAGGTCAGCCGGCGAGCATGCGCCCGGTTTCTTCCAGGTTTTCGTGCCAG
GCCAGGGCTTCGCGCAGGATGTGCGGGGTGTGGCCGCCGCGTTCGCAGGCGCGGGTGAAG
TAGTCGTTCAGCGCCTCGCGGTAATCCGGGTGCACACAGTTGTCGATGATCACCCGCGCA
CGCTCGCGTGGCGCCAGGCCGCGCAGGTCAGCCAGGCCCTGCTCGGTGACGAGGATATCG
ACGTCGTGCTCGGTATGGTCGACGTGGCTGACCATCGGCACCACGCTGGAAATCGCCCCG
CCCTTGGCAATCGACTTGGTGACGAAGATCGCCAGGTGCGCGTTGCGGGCGAAGTCGCCC
GAGCCACCGATGCCGTTCATCATCCGCGTGCCGCAGACGTGGGTGGAGTTGACGTTGCCG
TACAGGTCGAATTCAAGCGCGGTGTTGATGCCGATGATGCCCAGGCGGCGGACCACTTCA
GGGTGGTTGGAGATTTCCTGCGGGCGCAGGACCAGTTTGTCCTTATAGCGCTCCAGGTTA
CCGAAGACGTCGGCGTTGCGGCGGGTCGACAGGGTGATCGAGCTGCCCGAGGCGAAGCTC
AGCTTGCCGGCGTCGATCAGGTCGAAGGTCGAGTCCTGGAGTACTTCGGAGTACATGGTC
AGGTCTTCGAACGGCGAGTCGATCAGGCCGCACATCACCGCGTTGGCGATACTGCCGATA
CCGGCTTGCAGCGGGCCGAGCTTGTTGGTCATGCGCCCGGCGTCGACTTCCTGCTTGAGG
AAGTTGATCAGGTGGTTGGCGATGCCTTGGGTTTCGTCGTCTGGCGGCAGTACGGTGGAC
GGCGAGTCCGGCTGCTCGGTGATGACGATGCCGACGATCTTGGCCGGGTCGATCGGGATT
GCGGTGCTGCCGATGCGGTCATCGACTTTTACCAGCGGGATCGGCGTACGGGTCGGACGA
TAGGTCGGGATATAGATGTCGTGCAGGCCTTCCAGGTTGGCGTTGTGCGCCAGGTTGATC
TCGACGATCACCTGTTTGGCGAAAATCGCGAAGCTGGCCGAGTTGCCCACCGAGGTAGTC
GGCACGATGTGGCCTTGCTCGGTGATGGCGACCGCTTCAATCACCGCGATGTCCGGCAGC
TTGAGCTGCTGGTTGCGTAGCTGCTCGACGGTTTCCGACAGGTGCTGGTCAATGAACATG
ACCTCGCCGGCGTTGATCGCCTTGCGCAGGGTGCTGTCGACCTGGAACGGCATGCGCCGG
GCCAGCACGCCGGCCTCAGTCAGTTGCTTGTCGAGGTCGTTGCCCAGGCTTGCGCCGGTC
ATCAGGCTGATTTTCAGTGGCGACTGCTTGGCGCGTTCGGCCAGTGCATGGGGCACCGCC
TTGGCTTCACCGGCGCGGGTAAAACCGCTCATGCCGACGGTCATGCCGTCCTCGATCAGG
CCAGCGGCATCAGCCGCACTCATTACCTTGCTGTGCAGGGAGGACAAGCGGATACGATCA
CGGTACATGGATTGTTATCTCGGGCTACTAAAGCTAGATGCGCAGTCTAGTGTTTTCGCC
TGGCTTCGTCCCGCGACCAAGGTCGAATGCGAAGCCCTGAAATAGAGCCTTCTGTCGGCT
GGCCGGGCATGAAAAAGCCCCAGCCGGTACCGCGCTGGGGCTATTTGTCACAGCCGTTTG
AACGGCTTATTCGACCGCTTTGACCATGTCTTCGATGACCTTCTTGGCGTCGCCGAAGAC
CATCATGGTCTTGTCCAGGTAGAACAGCTCGTTATCCAGGCCGGCGTAGCCGCTGGCCAT
CGAGCGCTTGTTGACGATGATGGTCTTGGCCTTGAACGCCTCGAGGATCGGCATGCCGGC
AATTGGCGACTTCGGATCGTTCTTCGCCGCCGGGTTGACCACGTCGTTGGCGCCCAGCAC
CAGCACCACGTCGGCCTGGCCGAACTCGGAGTTGATGTCGTCCATCTCGAACACCTGGTC
GTATGGCACTTCGGCTTCGGCCAGCAGTACGTTCATGTGCCCGGGCATGCGCCCCGCCAC
CGGGTGGATCGCGTACTTCACGGTCACGCCGTTGTGGGTCAGCTTCTCGGTCAGCTCTTT
CAGCGCGTGCTGGGCACGGGCCACCGCCAGGCCGTAGCCGGGGACGATGATCACGGTGTC
AGCGTTGCTGAGCAGGAAGGTGGCGTCGTCGGCCGAGCCGGATTTCACCGGACGGGCTTC
CTTGGCACCGGCCGGGCCGGCCGCTTCTGTCGCGCCGCCGAAACCGCCGAGGATCACGTT
GAAGAACGAACGGTTCATCGCCTTGCACATGATGTACGAGAGGATCGCACCAGACGAACC
GACCAGGGAGCCAGCGATGATCAGCATTGAGTTGTTCAGCGAGAAGCCGATACCGGCTGC
CGCCCAGCCCGAGTAGCTGTTGAGCATCGACACCACCACCGGCATGTCGGCGCCGCCAAT
CGGGATGATGATCAGCACGCCCATGACGAACGCCAGGATCAGCATCAGGGCGAAAGCGCT
GTAGCTGCCGGCGAAGGTGAACACCAGGCCCAGGCCAATGGTGGCAAGGCCCAGGACCAG
GTTCAGCTTGTGCTGGCCGCTGAACTGTACCGGTGCGCCCTGGAACAGGCGGAACTTGTA
CTTGCCCGAGAGCTTGCCGAAGGCAATGACCGAACCTGAGAAGGTGATCGCACCGATGGC
GGCGCCGAGGAATAGCTCAAGGCGGTTACCGGTAGGGATCGGGTCGCTGATGCTGGCAAC
GATGCCCAGCGATTGCGGCTCGACCACCGCGGCAATGGCGATGAACACCGCGGCCAGGCC
GATCATGCTGTGCATGAAGGCGACCAGTTCGGGCATCTTGGTCATTTCAACGCGCTTGGC
CATGATCGAGCCGGCAGTACCACCGATTAGCAGACCGACAATCACGTAGCCGATGCCGTC
GGTAGCCAGCTCTGCGCCCAGCTTATAGATGAGGCCGACGGTGGTGATCACCGCCAGGGC
CATGCCGAGCATGCCGAACAGGTTGCCGCGCCGCGAGGTGGTCGGGTGCGACAGGCCCTT
GAGTGCCTGGATGAAGCACACCGAGGCGACAAGGTAGAGAAGTGTTACCAGGTTCATGCT
CATGTTTACTTCTGCCCCTCTTGCTTCGCTGCGCCCTTGCCTGGGGCTTTCTTCTTGAAC
ATCTCCAGCATGCGCCGGGTGACGAGGAAACCGCCGAATACGTTGACCGCTGCCAGGGCC
ACCGCGAGGGTGCCCATGGTTTTGCCCAGCGGCGTGACGGTCAGCGCGGCAGCCAGCATG
GCGCCGACGATGACGATGGCGGAGATGGCGTTGGTGACCGCCATCAACGGCGTGTGCAGT
GCCGGGGTGACGTTCCAGACCACGTGGTAACCGACATAGATCGCCAGCACGAAGATGATC
AGGTTATAGACGCCGTGAGAGATCAGCATGTCTTCCATTGTCTGGCTCCTTATCCGTTCT
TGCGGATGACCTGGCCGTCGCGGCACATCAGGCACGCGGCGACGATGTCGTCTTCGAGGT
TGATCGTCAGCGCGCCGTCCTTGTCGAACAGCAGCTTCATAAAGTCGAGCAGGTTGCGTG
CATACAGCGCCGAGGCATCCGCACCGACCTGCGCTGGCAGGTTGGTCGGGCCGACGATGG
TCACGCCCTGCTCCACCACCACCTGGTCGGCGACGGTCAGCGGGCAGTTGCCACCCTGGG
CTGCGGCGAGGTCGATGACCACCGAGCCGGGTTTCATCTGCGCCACGGTCTCGGCGCTGA
GCAAGGTCGGAGCCTTGCGGCCAGGGATCAGTGCGGTGGTAATGACGATATCGGCCTGCT
TGGCGCGCTCGTGCACCGCCAGGGCCTGACGCTGCATCCAGCTGGCCGGCATGGGCCGGG
CGTAGCCGCCGACACCTTCGGCGCACTCGCGCTCTTCATCGGTCTCGTAAGGGACATCGA
TGAACTTGGCGCCCAGCGACTCGATCTGCTCCTTCACCGCCGGACGCACGTCCGAGGCTT
CGATCACCGCACCCAGGCGCTTGGCTGTGGCGATAGCCTGCAGCCCGGCTACACCGGCAC
CGAGGATCAGCACGCGCGCAGCCTTAACAGTACCGGCAGCGGTCATCAGCATCGGCATGA
AGCGCGGATAGTGGTGAGCCGCCAGCAACACTGCCTTGTAACCGGCAATGTTGGCCTGCG
ACGACAACACATCGAGGCTTTGCGCCCGCGAGGTACGCGGCGCCGCTTCAAGGGCAAAGG
CGGTGATGCCGCGCTCGGCCATCTTGGCGATGGTTTCGTTGTTGAACGGATTGAGCATAC
CCACCAGCACGGTGCCGCTCTTGATCTGGGCCAGTTCGCTATCGTCAGGGGCTACAACCT
TGAGAACCAGCTGAGCTCCAAACGCATCGGCAGCGCTGCCAATAGTGGCGCCTGCTGCTT
CATAGGCACTGTCCGGAACGCTGGCATTGATGCCGGCGCCGCTCTGGACGGTGACCTGAT
GCCCCTGGCCAATCAGTTTCTTGATGGTTTCCGGGGTTGCAGCAACCCGTGTTTCGCCCG
TCTGCGTTTCGAGAGGAACACCAATGTGCACGTCATTTCTCCTGCGTGATCTTTTGTTGG
TAAACCAGCGCACTGCGGATGGTGCGCTGGGGCGGCCGATCAGCACGATCCCGCCGAATC
CAGGCGGGGCGCGGCATTTTGCAGGTGATTCCTGAATCGCTTCAACCAGTTTTGAAGGGT
GACGGCAATCAAACTACAAGTCACCCTGTGACCGAATGTCGCAATAACAGGCCTGGAGCC
CGCCAAGCGCGGGCTTCAGGGAGATTACGGCAAAATTCGAAAATTTTCCGCCGAATTTGC
TGAATGCCTGGCTGAAAGCGCGATTTATGCTGTGAAGGCCGCATAAACAGCAGGGTTAAG
GGCTTTTCAGAGGGTGCCTTAAACAGTTGGCCTAAATGCGACATTTCCTTATATCTGTAG
GGTTTCAGTTTTATTGACTACGGGGTCAGGTTGTAGCTGTCATCCTTATGGGCTGCGGCG
TAGCGCCCCGCCTCCCCTACCAGCCAATCGCGGAAAGCGCGCAGCGAAGCCGACTCCACC
TTGCGCTCGGGGATCATCAGGTAATACGCCTTGATGCTCGACAGCGCATGTGGGCTGGCC
ACCACCAGGCGCCCTTCTGCCAGTTCACGCTGGATCAGGAAGGGTGGAATCAGTGCCACG
CCCATCTCGTGCATGGCCGCCTGTGCCAACATCGAGAATAGCTCATAGCGTGGGCCGGTC
ATGTCACGAGCGACGTTCATTTCCAGGCTGTTGAACCACTGGCGCCAGGCGTAGGGCCGG
GTGGTCTGCTGCAGCAGCGGCAGCTGGGCGATCTGCGCGGGGCTCAGTTGCCGGTTGCCG
GCCAGCAATGCCGGGCTGCACACCGGCACCGGGTTCTCGCCCATCAGCCGATGGGACTCT
GTACCCGACCAGTCGGCATCGCCGAAGTAGATCGCCGCGTCGAAGCTGGTATCGGCAAAC
AGGAATGGCCGGGTGCGGTTGGTCAGGTTGACCGTGACTTCCGGGTGGCGCTGCTGGAAG
TCCTTGAGCCGGGGTAGCAGCCATTGGGTGCCGAAGGTCGGCACCACTGCCAGTTCGATG
ACGTTGGCGCCCTGCTGGCCCATCACCGATAAGGTGTCACGTTCTACTGCATCGAGCTGG
GTGGCGACCCGGCGGCTATAGGAAAGCCCGGCCTCGGTCAGCTTCACCCCGCGGCGCGAG
CGGCGAAACAGTTCGACATTGAGAAACTCCTCCAGCCCGGCGATTTGCCGACATACGGCG
CCCTGGGTCAGGGACAGCTCCTGGGAAGCCTTGGTAAAGCTCTCGTGGCGGGCGGCGGCC
TCGAAGCAGACCAGGGCCGCTGTGCTTGGGATCTTGCGCCGCATGTACATCAACCTCACT
AATAGGGCGTAAAGATGGCCTTTGCGGCCATTACGAAGTGAGAAATTATCACAAGAGCAT
GCGCAATCCTCGTTTGTCTCGTCGCTTGAACGGGCCTAGGATCAATGCACAACAACTCTG
GTCCCATTTCTCGAGGATTCGCTCATGGCCGGTAAAGCAAGCTTCAACTGGATCGACCCG
CTGTTGCTCGACCAACAGCTCACTGAAGAAGAGCGCATGGTGCGTGACAGCGCTTATCAG
TTCGCCCAGGACAAGCTGGCCCCGCGCGTGCTGGAGGCCTTCCGTCACGAGCAGACCGAC
CCTGCGATCTTCCGCGAGATGGGCGAAGTCGGCCTGCTGGGCGCAACCATTCCCGAGCAG
TACGGCGGCAGTGGCCTGAACTACGTGTGCTACGGCCTGATTGCCCGGGAAGTGGAGCGT
ATCGACTCCGGCTACCGCTCGATGATGAGCGTGCAGTCCTCGCTGGTCATGGTGCCGATC
AACGAATTCGGTACCGAGGCGACCAAGCAGAAGTACCTGCCCAAGCTCGCCAGCGGTGAA
TGGATCGGCTGCTTCGGCCTGACCGAGCCAGACCATGGCTCCGACCCGGGCTCGATGATC
ACCCGCGCCAAGAAGGTCGACGGTGGCTATCGCCTGAGCGGCAGCAAGATGTGGATCACC
AACAGCCCGATCGCTGACGTGTTCGTGGTCTGGGCCAAGGATGACGCCGGCGACATCCGA
GGTTTTGTCCTGGAAAAAGGCTGGCAGGGCCTGAGCGCCCCGGCGATTCACGGCAAGGTC
GGCCTGCGCGCCTCGATCACCGGCGAAATCGTCATGGACAACGTGTTCGTGCCTGAAGAG
AACATCTTCCCCGATGTGCGCGGCCTGAAAGGCCCGTTCACCTGCCTGAACTCGGCACGC
TATGGCATCTCCTGGGGGGCCCTGGGCGCCGCTGAAGCCTGCTGGCACACTGCGCGCCAA
TACACCCTGGACCGCAAGCAGTTCGGTCGCCCGCTGGCCGCCAACCAGCTGATCCAGAAG
AAACTGGCCGACATGCAGACCGAAATCACCCTGGCCCTGCAAGGCTGCCTGCGCCTGGGC
CGGATGAAAGACGAAGGCACCGCTGCGGTCGAAATCACTTCGATCATGAAGCGCAACTCC
TGCGGCAAGGCCCTGGACATCGCCCGTATGGCCCGTGACATGCTCGGTGGCAACGGGATC
TCCGACGAGTTCGGTGTGGCCCGTCACCTGGTCAACCTTGAGGTGGTCAACACCTATGAA
GGCACCCATGACGTCCACGCGCTGATCCTCGGTCGCGCGCAGACCGGCATTCAGTCCTTC
TATTAATAAGGAGCCAGCCATGGGCGCGCTATCTCATCTGCGGGTGCTGGATCTGTCGCG
AGTGCTGGCCGGGCCCTGGTCCGGGCAGATACTTGCGGACCTCGGCGCCGAAGTGATCAA
GGTCGAGCGTCCGGGCAGCGGCGATGATACGCGCGCCTGGGGGCCACCCTTCCTTAAGGA
CGCCTACGGCGAGAACACCAGCGAGGCCGCCTACTACCTGGCTGCCAACCGCAACAAGCG
CTCGCTGACCATCGACTTCACCCAGCCCGAGGGCCAGCGCCTGGTGCGCGAGCTGGCGGC
AAAGTCGGACGTGTTGATCGAGAACTTCAAGGTCGGCGGCCTGGCAGCCTATGGGCTGGA
CTACGAAAGCCTGAAGGCGCTCAACCCGCGCCTGGTGTATTGCTCGGTCACCGGCTTCGG
CCAGACCGGGCCCTATGCCAAGCGCGCCGGCTACGACTTCATGATCCAGGGCCTGGGCGG
GCTGATGAGCCTGACCGGGCGCCCGGAGGGTGAAGACGGTGCGGGGCCGGTGAAGGTCGG
TGTCGCGCTGACCGACATCCTCACCGGGCTGTATTCGACCGTGGCGATCCTGGCTGCCCT
CGCCCATCGTGACCGCGATGGTGGCGGCCAGCACATTGATATGGCGCTGCTCGACGTGCA
GGTTGCCTGCCTGGCCAACCAGGCCATGAACTACCTCACCACCGGCACGCCACCGCGGCG
CCTGGGTAATGCGCACCCGAACATCGTGCCTTACCAGGACTTCCCTACTGCCGACGGCGA
TTTCATCCTCACCGTGGGCAACGACGGGCAGTTCCGCAAGTTCGCCGAGGTTGCCGGTCA
GCCGCAATGGGCGGACGATCCGCGCTTTGCTACTAATAAGCAGCGGGTTGCCAACCGTGC
CGAGCTGATTCCACTGATCCGCCAGGCCACGGTGTTCAAGACCACCGCTGAGTGGGTCGC
GCAACTGGAGCAGGCCGGGGTTCCGTGTGGGCCTATCAACGACCTGGCGCAGATGTTTGC
CGATCCTCAGGTCAAAGCCCGGGGCCTGGCGATCGAGATGCCACACCCGCTTGCCGGGCA
GGTGCCGCAGGTGGCCAGCCCTATTCGCTTGTCCGAGACGCCGGTGGAGTATCGCCATGC
ACCGCCGCTGCTGGGCGAGCATACCGAGCAGATCCTCGGCGAAGTGCTGGGCCTGGCCGC
ATCGGAGATCGAGCGCCTGCGGCTAACCAAGGTGGTCTGAAGCTTCAAGCTGTAAGCTGC
AAGCTACAAGTTGGGCGCGGTGCTGCGGCTTTTACTTGTAGCTTGAAGCTTGCTACTTAT
AGCCAAACCGCCCCTGCTGAAACAAAGTTGAAATAAGTCCTTGACGCCCCCGCAGATCTC
TCTATAATTCGCCCCACTTCCGGCGCAGTCGGAACTGAAAACTCCTTGAGTTTCAACGAG
TTAGCGGTTCCAGGGTCATCCGGAGGTGCTTCGATCGAAAGATCGGCAGCGGTGAAAAAG
GCAGTTGACAGCGGTTTGAAACGCTGTAGAATTCGCCTCCCGCTGACGAGAGATCGCAGC
GAGTCAAGTGGTTGAAGTTGAAAGAGAAATTCTGAAAAAACTTCAAAATAAACGCTTGAC
AGGCTCTGAGGAAAGCGTAGAATGCGCGCCTCGGTTGAGACGAAAAGCTCTTAACCAACC
GCTCTTTAACAACTGAATCAAGCAATTCGTGTGGGTGCTTGTGAGCTCAGACTGATAGTC
AAAAAGATTATCAGCATCACAAGTGGCTACACGAAAATCGAAAGATTTGAAAGTAAGTCA
TTTGAGATTGCTGAGCCAAGTTTAGGGTTTTCTCAAAACCCAAGCAGTATTGAACTGAAG
AGTTTGATCATGGCTCAGATTGAACGCTGGCGGCAGGCCTAACACATGCAAGTCGAGCGG
ATGAGAAGAGCTTGCTCTTCGATTCAGCGGCGGACGGGTGAGTAATACCTAGGAATCTGC
CTGGTAGTGGGGGACAACGTTTCGAAAGGAACGCTAATACCGCATACGTCCTACGGGAGA
AAGCAGGGGACCTTCGGGCCTTGCGCTATCAGATGAGCCTAGGTCGGATTAGCTAGTTGG
TGAGGTAATGGCTCACCAAGGCGACGATCCGTAACTGGTCTGAGAGGATGATCAGTCACA
CTGGAACTGAGACACGGTCCAGACTCCTACGGGAGGCAGCAGTGGGGAATATTGGACAAT
GGGCGAAAGCCTGATCCAGCCATGCCGCGTGTGTGAAGAAGGTCTTCGGATTGTAAAGCA
CTTTAAGTTGGGAGGAAGGGTACTTACCTAATACGTGAGTATTTTGACGTTACCGACAGA
ATAAGCACCGGCTAACTCTGTGCCAGCAGCCGCGGTAATACAGAGGGTGCAAGCGTTAAT
CGGAATTACTGGGCGTAAAGCGCGCGTAGGTGGTTCGTTAAGTTGGATGTGAAATCCCCG
GGCTCAACCTGGGAACTGCATCCAAAACTGGCGAGCTAGAGTAGGGCAGAGGGTGGTGGA
ATTTCCTGTGTAGCGGTGAAATGCGTAGATATAGGAAGGAACACCAGTGGCGAAGGCGAC
CACCTGGGCTCATACTGACACTGAGGTGCGAAAGCGTGGGGAGCAAACAGGATTAGATAC
CCTGGTAGTCCACGCCGTAAACGATGTCAACTAGCCGTTGGAATCCTTGAGATTTTAGTG
GCGCAGCTAACGCATTAAGTTGACCGCCTGGGGAGTACGGCCGCAAGGTTAAAACTCAAA
TGAATTGACGGGGGCCCGCACAAGCGGTGGAGCATGTGGTTTAATTCGAAGCAACGCGAA
GAACCTTACCAGGCCTTGACATGCAGAGAACTTTCCAGAGATGGATTGGTGCCTTCGGGA
ACTCTGACACAGGTGCTGCATGGCTGTCGTCAGCTCGTGTCGTGAGATGTTGGGTTAAGT
CCCGTAACGAGCGCAACCCTTGTCCTTAGTTACCAGCACGTTATGGTGGGCACTCTAAGG
AGACTGCCGGTGACAAACCGGAGGAAGGTGGGGATGACGTCAAGTCATCATGGCCCTTAC
GGCCTGGGCTACACACGTGCTACAATGGTCGGTACAGAGGGTTGCCAAGCCGCGAGGTGG
AGCTAATCTCACAAAACCGATCGTAGTCCGGATCGCAGTCTGCAACTCGACTGCGTGAAG
TCGGAATCGCTAGTAATCGCGAATCAGAATGTCGCGGTGAATACGTTCCCGGGCCTTGTA
CACACCGCCCGTCACACCATGGGAGTGGGTTGCACCAGAAGTAGCTAGTCTAACCTTCGG
GAGGACGGTTACCACGGTGTGATTCATGACTGGGGTGAAGTCGTAACAAGGTAGCCGTAG
GGGAACCTGCGGCTGGATCACCTCCTTAATCGACAGACATCAGCTGTCTTATGAGCTCCC
ACACGAATTGCTTGATTCATTGAAGAAGACGATATCGGTAACAGCTCTTAACTGGGTCTG
TAGCTCAGTTGGTTAGAGCGCACCCCTGATAAGGGTGAGGTCGGCAGTTCGAATCTGCCC
AGACCCACCAGTTTCTTGTTGGGGCCATAGCTCAGCTGGGAGAGCGCCTGCCTTGCACGC
AGGAGGTCAGCGGTTCGATCCCGCTTGGCTCCACCACCCCTTGCTACCGTGTCAAAGCTT
AGAAATGAATATTCGCCTCGAATATTGATTTCTGAACTTTTTCAGAATCGTTCTTTAAAA
ATTTGGGTATGTGATAGAAAGATAGACTGGACAGCACTTTCACTGGTGTGTGTTCAGGCT
AAGGTAAAATTTGTGAGTAATTACAAGTTTTCGGCGAATGTTGTCTTCACAGTATAACCA
GATTGCTTGGGGTTATATGGTCAAGTGAAGAAGCGCATACGGTGGATGCCTTGGCAGTCA
GAGGCGATGAAAGACGTGGTAGCCTGCGATAAGCTTCGGGGAGTCGGCAAACAGACTTTG
ATCCGGAGATCTCTGAATGGGGGAACCCACTCAGCATAAGCTGAGTATCTTGTACTGAAT
ACATAGGTGCAAGAGGCGAACCAGGGGAACTGAAACATCTAAGTACCCTGAGGAAAAGAA
ATCAACCGAGATTCCCTTAGTAGTGGCGAGCGAACGGGGACTAGCCCTTAAGTGGCTTTG
AGATTAGCGGAACGCTCTGGAAAGTGCGGCCATAGTGGGTGATAGCCCTGTACGCGAAAA
TCTCTTAGTCATGAAATCGAGTAGGACGGAGCACGAGAAACTTTGTCTGAATATGGGGGG
ACCATCCTCCAAGGCTAAATACTACTGACTGACCGATAGTGAACCAGTACCGTGAGGGAA
AGGCGAAAAGAACCCCGGAGAGGGGAGTGAAATAGATCCTGAAACCGTATGCGTACAAGC
AGTGGGAGCCTACTTTGTTAGGTGACTGCGTACCTTTTGTATAATGGGTCAGCGACTTAT
ATTCAGTGGCGAGCTTAACCGAATAGGGGAGGCGTAGCGAAAGCGAGTCTTAATAGGGCG
TTTAGTCGCTGGGTATAGACCCGAAACCGGGCGATCTATCCATGGGCAGGTTGAAGGTTA
GGTAACACTGACTGGAGGACCGAACCGACTACCGTTGAAAAGTTAGCGGATGACCTGTGG
ATCGGAGTGAAAGGCTAATCAAGCTCGGAGATAGCTGGTTCTCCTCGAAAGCTATTTAGG
TAGCGCCTCATGTATCACTGTAGGGGGTAGAGCACTGTTTCGGCTAGGGGGTCATCCCGA
CTTACCAAACCGATGCAAACTCCGAATACCTACAAGTGCCGAGCATGGGAGACACACGGC
GGGTGCTAACGTCCGTCGTGAAAAGGGAAACAACCCAGACCGTCAGCTAAGGTCCCAAAG
TTATGGTTAAGTGGGAAACGATGTGGGAAGGCTTAGACAGCTAGGAGGTTGGCTTAGAAG
CAGCCACCCTTTAAAGAAAGCGTAATAGCTCACTAGTCGAGTCGGCCTGCGCGGAAGATG
TAACGGGGCTCAAACCATACACCGAAGCTACGGGTATCACTTAGGTGATGCGGTAGAGGA
GCGTTCTGTAAGCCTGTGAAGGTGAGTTGAGAAGCTTGCTGGAGGTATCAGAAGTGCGAA
TGCTGACATGAGTAACGACAATGGGAGTGAAAAACTCCCACGCCGAAAGACCAAGGTTTC
CTGCGCAACGTTAATCGACGCAGGGTTAGTCGGTCCCTAAGGCGAGGCTGAAAAGCGTAG
TCGATGGAAAACAGGTTAATATTCCTGTACTTCTGGTTATTGCGATGGAGGGACGGAGAA
GGCTAGGCCAGCTTGGCGTTGGTTGTCCAAGTTTAAGGTGGTAGGCTGAGATCTTAGGTA
AATCCGGGATCTTAAGGCCGAGAGCTGATGACGAGTTGCCATTAGGCGACGAAGTGGTTG
ATGCCATGCTTCCAAGAAAAGCTTCTAAGCTTCAGATAACCAGGAACCGTACCCCAAACC
GACACAGGTGGTTGGGTAGAGAATACCAAGGCGCTTGAGAGAACTCGGGTGAAGGAACTA
GGCAAAATGGCACCGTAACTTCGGGAGAAGGTGCGCCGGTGAGGGTGAAGGACTTGCTCC
GTAAGCCCATGCCGGTCGAAGATACCAGGCCGCTGCGACTGTTTATTAAAAACACAGCAC
TCTGCAAACACGAAAGTGGACGTATAGGGTGTGACGCCTGCCCGGTGCCGGAAGGTTAAT
TGATGGGGTTAGCTAACGCGAAGCTCTTGATCGAAGCCCCGGTAAACGGCGGCCGTAACT
ATAACGGTCCTAAGGTAGCGAAATTCCTTGTCGGGTAAGTTCCGACCTGCACGAATGGCG
TAACGATGGCGGCGCTGTCTCCACCCGAGACTCAGTGAAATTGAAATCGCTGTGAAGATG
CAGTGTATCCGCGGCTAGACGGAAAGACCCCGTGAACCTTTACTATAGCTTTGCACTGGA
CTTTGAATTTGCTTGTGTAGGATAGGTGGGAGGCTTTGAAGCGTGGACGCCAGTTCGCGT
GGAGCCATCCTTGAAATACCACCCTGGCAACTTTGAGGTTCTAACTCAGGTCCGTTATCC
GGATCGAGGACAGTGTATGGTGGGTAGTTTGACTGGGGCGGTCTCCTCCTAAAGAGTAAC
GGAGGAGTACGAAGGTGCGCTCAGACCGGTCGGAAATCGGTCGTAGAGTATAAAGGCAAA
AGCGCGCTTGACTGCGAGACAGACACGTCGAGCAGGTACGAAAGTAGGTCTTAGTGATCC
GGTGGTTCTGTATGGAAGGGCCATCGCTCAACGGATAAAAGGTACTCCGGGGATAACAGG
CTGATACCGCCCAAGAGTTCATATCGACGGCGGTGTTTGGCACCTCGATGTCGGCTCATC
ACATCCTGGGGCTGAAGCCGGTCCCAAGGGTATGGCTGTTCGCCATTTAAAGTGGTACGC
GAGCTGGGTTTAGAACGTCGTGAGACAGTTCGGTCCCTATCTGCCGTGGACGTTTGAGAT
TTGAGAGGGGCTGCTCCTAGTACGAGAGGACCGGAGTGGACGAACCTCTGGTGTTCCGGT
TGTCACGCCAGTGGCATTGCCGGGTAGCTATGTTCGGAAGAGATAACCGCTGAAAGCATC
TAAGCGGGAAACTTGCCTCAAGATGAGATCTCACTGGAGCCTTGAGCTCCCTGAAGGGCC
GTCGAAGACTACGACGTTGATAGGTTGGGTGTGTAAGCGCTGTGAGGCGTTGAGCTAACC
AATACTAATTGCCCGTGAGGCTTGACCATATAACACCCAAGCAATTTGAGCGAAAGCCAG
ATTGCGGTGTTGTGAAGACTGCACAGCCGAAGATTTGTAACTCACAAACATCACATACCC
GATTCGCTGGAGTGTCTTAAACAAGACCTTCTGGCAACAGAATTTCTTGACGACCATAGA
GCATTGGAACCACCTGATCCCATCCCGAACTCAGCAGTGAAACGATGCATCGCCGATGGT
AGTGTGGGGTTTCCCCATGTGAGAGTAGGTCATCGTCAAGATTAAATTCCGAAACCCCTA
TCTGCATATGCAGGTAGGGGTTTTGTCTTTAAGGTAGAAGCATCAAGAATTCGCTGGCAC
GTCGCAACAGACGGATCGGCACACAGAATTTCTTGACGACCATAGAGCATTGGAACCACC
TGATCCCATCCCGAACTCAGCAGTGAAACGATGCATCGCCGATGGTAGTGTGGGGTTTCC
CCATGTGAGAGTAGGTCATCGTCAAGATTCATTCCGAAACCCCTGTCTGCCCTGCAGACA
GGGGTTTTGTCTTTCAGGACCTGTCACCCTTTGTGGGAGCTGGCCTTGCCAGCGATGGGC
TGCATAGCAGCCCCAGAGCAGCCGCTGACTTACCCAGCTCTTCGCACCTTGCCACTGCGC
CGCGCCTGCAACTTGCGCCACCAGATATACACCCCGGTCAGCGACAGCACCGCAATCATC
ACTCCCAACACTGCAATCAACACCTGGCCGGTCATGCCGATGATGCGCCCGCCATGTATG
GGTAACTGCAAGCGGTAAAAGCGTTCCCCCAAGGTGCCTTGCCCGGCAATCTCCTTGCCC
AGCAAATGCCCGTCAGTGCCGTGGAAGAACAACCAGGACTTACCCTGGGCATCGGTATCG
TGCTGGCCAAACCCCGCACCATAGAAGTTGTACTCGAAGCTGTAGTACAGCTCACCGATC
GGTGCCGTTAGCCCCAGCCGCTGACCTTCCTGCTGCGCCAGCTGGTAGGCCTGTTGATAG
TTCAGCTGGGTCACCCCCAGTTGTTCCTTGGGTAGCCCGCCACGGGCTTCATAGACGCTT
GGCTCAATCGGTGAAAACAGTGACACCGCCGGTTTGAATACCTGGGCAGGCAGGTTCATT
GCCACGCTGCTGATCGCAATCGGCAGCAGCAACAGCCACAACCACAAACCGCCCGCCCTG
TGGATATCCATGTTCAGCCGATAGGCATGGCCACCCTTGATCTTCCAGGCTTTCGCCCAC
TTGCCCCAGAACGGCCGCCCACGCGGCAAGGTCAGCAGCACGGCGATAAAGCAGTCGATT
ACCCACATGATCGCCACCACACCCATCAGCAGAATCCCCCAGTTGCCGGGCAGGGTCAGG
CTGTAATGTAGCTCGAGCATGAACGGCATGAAGTTCTCGCGGGAGAAACAGCATTCACCC
CAGTAGCGCTGGCCCAGGGTCAACCCACTGACGGGGTCGAGATAGAACACCGTGTTCTTC
TCGGCATAGGGCTCGCCGCTGGCTGGGTCATTGCGCGGCACCATGGCCAGCAGCGCCGCA
TGCCCGGGCTCGTTCGGGTATTCCATGTACCAGACTTGCAGGCGCGGATGCTCGGCCTGC
AACTTATCCACAAGCACCCCGGGTTGCCGGCGTTCACCCACGGTGGGCGCTTCATAGAAG
GACGGGTTGAGCCATTCATCCAGTTCGTGATGAAAGGCCAGGACGCTGCCGGTTAGGCCC
GCCATGGCCAAAAACAGCGCAGTGATCAGGCCAAGGTAGCGGTGAAGCAGTACGTAAAGC
TGACGCATGGGTAAAGGTCCGGAATAAGTCGCCAGATACAACAAAGCCAGCCCCCGGAAT
CAGGTGCTGGCTTTGGCGTTCATACAGGTGAGGTCAGAACTGGTAGCTGACCGTGGCGCT
GACATTGCGCTCTTCGCCCATGTAGCAGTAACTCAGGCTGGCACAGGAGGCGATGTAGCT
CTCATTGGTGAGGTTGTTGGCATTGAGCCGCACATCCACGCCCTTGAGCCCGACCTTGCC
CAGGTCATAGCCAACCGACGCGTCGAACAGGGTGTAGGAGGGCACCTTCATGGTGTTCTC
GGCATCCACCCAGCTGTAGCCGACATAACGCACACCGCCGCCCAGGCGCAGGCCGTCGAG
GGCGCCCTGGCGGAAGTTGTAGTCAGCCCACAGCGAGGCCATGTGTCGCGGTGCCTGGGT
AGGCGAGTTGCCCTTGTTGTCGAGGTCGCTGCCGAACAGCGTGCTTGGCATCGACTTGGC
GTACTCGATGTCGGTGAAGGTGTAGCTGCCGAGCACTTTCAGGTTGTCGGTGACCTGCAT
GTGCGCTTCCAGCTCCAGGCCCTGGGAACGGACCTGGCCTACAGGACGATAGAACTCTTC
CTGCGGCAGCTTGGAGGCCAGGTTCTCCTGCTCGATGCGGAACACCGAAGCGGTGAACAG
GTTGTCAGTGCCCGGTGGCTGGTACTTGATGCCGGCTTCCCACTGGGTGCCCTCGGTCGG
CGCCAGCGGATTGCCGGCCTGGTCGGCGTAGGAGTTGGGGTTGAACGACTCGGAATAGCT
GATGTACGGCGCAATGCCGTTTTCGAACAGGTACAGCACGCCGGCGCGGCCGGTCAGTTT
GGTGCGCTGGTCGCTGATCCTGGTGCCCAGCGGGCGGCTGGCTTCGGCGATACGGTTCTC
GTCCGAGGTCTTCACCCAGTCCTGACGCAGGCCCAGGGAGAAGCGCCACTGGTCGAGCTC
GATCAGGTCCTGCAGGTACACGCCGGTCTGCTGCAGCCGACGCAGGTAGCTGGTGGGGTT
GTAGTAGGTGATTTGCGAGTTGCCGTACTGCGGGTCGAAGGCGTTGATCGGCGCCAGCGA
GCCACTGCGCCAGTCGACCACGGTTTTGCGCCGCTGATAGTCCAGGCCCAGCAGGGTGGT
GTGCTTGGCACTGCCGGTGAAGTATTCGGCCTGGAGCATGTTGTCGATGATGTACGCGTG
GAGCTTTTCATCGCCGCCGGTGTAGTAGCGGTTCAGCTCGTTGCTGGTCGGCGTGGTCCA
GCCCCAGGCATACACCTGGTCCATTTTCACCGTCGAGTCCAGGTAGCGGAAGTTCTGCCG
CGCGGTGAAAACGTCGTTGAAGCGATGCTCGAACTGATAGCCGAACGACTGCTGGTCGCG
CTCGTAGCGGTCGACACCCGGCTCGCCTTCGAAGAAGTGATCGGAGATGCGCTGGCCATT
GCGCTGGTGCAGCGCGCCATCGGCCGGCACGCCGCCGTGATAGCCGCCGTCGGGGTCGTG
CTGCAGGTAGGCCTGCAGGGTCAGCGAGGTGTCTTCGCTGAAGTTGATGCTGACAGTCGG
GGCCAGGGCGAAGCGTTTTTCCTCGTTGTGGTCGAACTGGGTGTCGGACTGATCGGCCAG
GCCCACCAGACGGTAGGCGATGCGCTTGTCGTCATCCAGCGGGCCGCTGAAGTCGAAACC
GACACCACGCTGGCCCTGGGTGCCAACGGTGGCCTGTACCTGATGGTAGGCCTCGTACAG
TGGCTTCTTGCTGGTCAGGGCGACCAGGCCGCCGGGTGAGCTGCGGCCATAGAGCACCGA
AGATGGCCCCTTGAGGATATCCACGCGCTCAAGAAAGTACGGATCGACCTGCATGGTGCT
GTAGGTGCCGCTGTCACCCATGGACTTGAGGCCGTCCAGGTAGATGTTATCCACAGAGCC
GTCGTTGAAGCCGCGCATGGCTACGTAGTCGTAGCGGTGTGTCGCACCATAAGGGTTGGT
CAGCACGCCCGGGGTGTAGCGCATGGCCTGGGCCACGGTCTGCGAGCCCTGGTCCTCCAT
TTGCTGACGGGTCACCACCGATACAGACTGCGAGGTTTCCAGGATCGGCGCACTGGTCTT
GGTCGCAACCTGGCTGTGAGTGGCGTTGTAGCCTTCCATGCTGCCCAGGGCGTTACCCAG
GGCGAACTCGCGTACTTCGGTGCTCGGCAACGACAGCGCTGCGTCCTGTGCCTGAGCCCG
CAGCACATAGCTGCCGCCATCCTGGCTGAGGGCCTCCAGGCCCGAACCGTTGAGCAACTG
GCGCAGCGCCTGGTCGGTGGCGTAGCTGCCTTGCAGTCCCGGCGACTGCAGGCCCTGGGT
CATTTGCGGGGTGCTCGACAGGGTGATCTGAGCCTGGCGGGCGAACTGGTTGAGCACCTC
ATCCAGAGAGCCGGCAGGGATGTTGTACTGCTGGCTGACACTGCCTGCTGGTGATGCAAG
TGTCATTGCCGGCACCGCAGTGATGCCCAGGGCAGTGCCGAGCAGCGCGGCGCGGATGGC
CTTGCCGAGGGAACTGGAACAGGCAGAATCTAAGGAAGGTTGAAAATCATTCTTCTTGTT
GAGCCGCAACAGGGGCGAAGCATTACGCATGGAGAGCATCCGTAGAGTCGGTAAGGGCAG
AAAGAGTCGCTTACTGTCCTAGCCGGACTCGTGGGTAAAACCCGCCAAAAAAAATCACTT
CACGCCAGCCGTTCCAGGCGCACCCACCAGCGGGTGCGATAGCTGACCTTGACCGGCAGT
GTCTGCGGCAACAGTTGCAACAGCTTGTCGGTGTCTGCAAGGCGGAACACACCTGACAGG
CGCAAGTCGGCAATGTCGTCGGCGCAGCTGACATAGCCATGGCGATAGCGCCCGACTTCA
GCGAGAAAATCACCCAGGCGCATGTCGCGGGTGACGATCAGCCCTTCGGCCCAGGCGCCG
GCATCCATGTCCTGATTGTGCAGCAGGGTCGCGCCGCGGGCATCGAGGCGATAGCTCTGG
CCGGCGTGAATCCATTGCATCGGGCCTGGCGAGTGGATGGCGACGCTGCCCTGGCTGACG
CTGACGCGGGTGCAGTCGTCGTCCTGGCGCACCACGAAGCGGCCGTCGAAGCCTTGCAGC
AAGGCTTCGCGGGTGCTGACCAGCAACGGTCTAGCCGGGGTGCTTGTGTCTTTGGCGCAG
GTCAGCATCAACTCGCCGTGCTTGAGACGAATCAGGCGCTGATCGGCCTCAAAGGCAAGG
TCTGCGGCGCTGTTGGTGTTCAGTTGCAGCAGCGAGCCATCGGGCAGGCGCACGCTGCGA
CGCTGGCCGGTGGCGCTGGCGAAATCCGCAGTCCAGGGGCTGATTAGCTGCAGGTCCTTA
CCCAGCCAGGTCGCCGAGCCGAGCACCAGCACGCCGCTGAGCAGCTTCAGGGCCTGGCGT
CGTTGCAGGCGCTGGCTGCTGTTCTCAAGGGTCTGCAAGGCCACACTGGCCCCTGGCACG
GCGCGCAGGTTGAGTTCCTGCTGCAGCGACTGCACTCGTTGCCAGGCCAGCTCGTGCTCC
TGATGGGTTGCACGCCACTGTTCGCATTGCTGCTGCAACCGCGCGTTGTGGCCGCTTTCG
CGCAGCTTGAGCATCCAGTGGATGGCTTGCTTGACCACGCGCGGGCCGGGGTTGAGGGTG
GTCATGACGGCTTACGCCTCTGACTCGTAGCGCAGCAGGTAGCAATGATAGAGCGCATCG
GCCACGTAGCGCTCAACCGAGCGCAGCGACACGCCCATCTGTTCGGCAATGTCCTTGTGG
CTCAAGCCCTCGCACTGGGCCAGGAGAAACGCGCGACGCACTTTCGGCTTGAGGCCGTCG
AGCATCTGCGCGATGCGCTCAAGCAGCTCCAGCAGCAGTTCGCGGGTTTCAAGCGAAGGC
ACTTCGGCCTCTGGCAGATGCGCCAGGGCTTCGAGGTAGGCGCGCTGCAGCTCCTCACGG
CGCCAGTGGTCGATCACCAGGCCGCGAGCGATGGTACGCAGGAACGCCCGGGGGGCGTTC
AGCTCCAACAGTTCACGCCGCTGCAACAGGCGTACGAAAGTGTCCTGGGCCAGGTCCGCG
GCATCGGCGGCGTTGCCCAGCTTGCTGCGCAGCCAGGTGTTCAGCCAGCCATGGTGATGG
CTGTAAAGCGTGTGCACGGACTCTCGAGAGGGCATGAAGGTGCGCTGCTGAAGGGGTCAT
AAATGATAATTAGTCTCATTGTTGGCATCCTTGGAATATTTTGCAACTGTTGATCAGGGC
AAGCTCGCTCTTGCCGGAGCGGGCTTGCCCCGCGATCGGGTTTAACTCAGCAAATTCTTC
ACATTGTTCATTGCCTCATCGGCAAACCCCTGCAAAAACGCCTGAAAGCCAGGCATTGCC
TCGCTGCCGCCTTGCCATGGCTCGGCCTGGATGGTCCAGGTCGCCCGCGCCTGACGCTCG
CCCAGCGCCTCGACCTGCATCGCCGCCCACAGGTTGCCGATGTTCAGGCTGGTGTAGATC
AGGCTCCAGGTCATGTACATGGCCTGGTCGTCGCGGCTGTTGAGCTGCTCGATGACCACG
TTGCCGTCCTTGAACAGCTTCTTGCGCACCGAGCGTACGCCGCTACCGGTCATCTCGATG
TGCGCCAGGGCCGGGATGAACACCGGGAAGCCGGCAAAGTTGCCGACGATGTTCCAGACG
CTGGCGGCAGCGCTGGCGATCTCGACGCTGGCCACTACGTGGCAGCCTTCGGGGTTGTGG
ATAAGTGTGTCGGGTTGGAGTGCTTGCATGGTGTCTCTCCTGGTTGGGTTGAAGCTGCTC
AGATGAAGGCGATGTCGTGCAGGTACTGGCAGCCGCGTTGCAGCAGCTGCGGGGTTTTGC
GCGGGTAACGGGCGCCCATGCGCTGGACGCCGGCGCGGGCGTTGTCGTGCTGGATTCGCG
AGATGTCGCCGATGTCTTCCTCAAAGCCGTCCAGGTAGAAACCCAGCACATCGAACAGGG
CGTTGTCGCGGTCGACCCGCTGCAACTGCCGCTGCCACTGCTCAACGCTGACCAGCTCGA
ATGGCCTGCCGCTGTCGCGGAACACCGAGACGTAATCGCGCCAGCTCAAAGGCTCGGGGT
TGTGCAGGTTGAACACCGCCCGTTCGGGCTGGTAGCGGCTGCTGTGGAAGGCGATGAAGC
GGGCCAGAAAGTCCACCGGCATCAGGTCGAAGTTGAGCTCCAGCGCCGGTACCTGGCCGA
TTTGCAGCGAGCCTTTAAGCATCAGCATCAACCGGTTGCGCTGGGGCTGGCAGATGCCGT
TGCGGCTGTCGAAGGTGATGTTGCCGGGGCGATACAGGTTGACCCACACGCCCTGGGCGC
GGGCGCGCTGAAGAATGCGCTCGCCCACCCATTTGCTCAGGTTGTAGCCGTTGCGGATAT
AGATCGGCGGGGTGGTGGCCGGGTCTTGTTCGAGCACCTGGCCGTCGGCGTCAATGGCGC
TGCACGCCGACAGGGTCGAGATGAAATTGAAGACCTTCTTGCGCCGGCCTTCGCACAGGC
GCAGGCACTCGAACAGCGGTTCGACGTTGTCGGCGGCGAGGCTCTGGTAATCCAGTACAT
GGTTGACCTGCGCGGCGTTGTGCAACAGCGCGCCGTACTCGCTGTCGAGGTAGTTGTAGT
CGACTTCGGCCAGGCCCAGGCGCGGCTGGCGCAGGTCGGCGGCGAAGACTTTCACCCGGC
TCATGTCCAGCCCATGCAAGCCGTTCTCTACCAGCGCCGCGCTAAAGCGTTGCTCGGCTG
ACTGACTGGCGTTGGCGCGCACCAGGCAGGCCACTTCGCTGGCGCCCCATTGCAGCAGCG
CTTCGACCAGGTGCACGCCAAGAAAGCTGTTGGCGCCGGTGACGATCACCTTGTGCACAT
CGCCCAGTTGCGCCACTGGCAGCACCTGCAAGCCCAATTCGCGGCAGGCGTCGCGTTCAG
CTTGCGGGTCGAGGCCAGGCAGCTGTGCCTGCTCACCGCTGACCAGGGTGGCCAGGCGTT
GCACTGTCGGCATCTCGATAAAGCGGTTGATCGCAATGCCGCGGCCGAACTGTTCGCGAA
TGGCCAGCAACAGGCGCGACAGCAGGATCGAATGGCCACCGAGGCTGAAGAAGCTGGCGT
CGGTGGAAATGTCCTGCTCGGGCAGTTCCAGCAGCGTGCTCCACAGGCCAACCAGCTGCG
CTTCGACCGGGGTTAGCGGACCGAAGTGATGCAGGCTCGGCGCCAAACCCAGCGGCAGTG
CCGCCAGCGCCTGGCGGTCAACTTTGCCGTTGGCGGTGTAGGGCATCTGCGCCAGTTGCT
GATAGAAACCCGGGCGCATGTAGTCGGGCAGCCTTTGCTCGGCGTGCTGGCGCAGGGCCG
CTTCGCTGTCATCACTGGTGGCTTGCGCGCAGAACGCCAGGATCCGCCGCTGGGCATCGA
TGATCACCGCCACCTGGCGGAACAGGCCGCTGCTGCGCAGGCAGTGCTCGATCTCTTCGG
GCTCGACGCGAAAGCCGCGAATCTTCACCTGGTTGTCGCGCCGGCCACAAAGCTCGATAC
CCTCGGCCGTCCATTTGCCGATATCGCCGGTGCGATACACGCGCAACAGGCTGCTGTCGC
CTGGGCTGAGGTTGAGGAAGCGCTCGTTGCTCAGGGCAGGATTGTTCAGATAGCCCAAGC
CCACGCCCGGCCCTGCGATATACAACTCACCGGGGCAGTTTTCGATCACCGGTTGCAGGT
TTTCGTCGAGGATCAGCACCCGCGTGTTGGCGATCGGGCAGCCCAGGTTGCGGTTGTTGT
CGCCAGTGTTGAACACCCGGGTGGTGGCCAGTACCGTGGTCTCGGTCGGGCCATAGATGT
TGTGCAGTTGGCATTGCCCGGCCAGGCGTTCAATCACCTCCGGTTCACAGACGTCGCCAC
CGGTGACCAGGTGCTTCAACTCCAGGGTTTGATCGCGCGGCAGGATGCTCAGCAGTGCCG
GCGGCAGGAAGGCGTGGGTGACGTGCTGTTCGCGCATCAGCGCCAGCAATTGAGCCGGGT
CGCGGCGCTGGTCTTGCGTGGGCACCACCAGTTCGCCGCCGGCGACCCAGGTGGGCAGGA
TGTCCAGCAGCGAGGCATCGAAGCCGATGGTCGAAAACTGCAATGCCCGGCTGCGCTCAT
CGAGTTGCACGTGGGCGCTGTACCAGGCCTGGAAGTGGCTGAGGTTACGCTGGCTGAGCA
GCACGCCCTTGGGCTGGCCGGTGGTGCCCGAGGTGTAGATCGCCACGCCCGGGGCGTCTG
GCGCCGGTCGCTGGCGCAGTAATGACGGCAACGGCTGCGCCAACGCTGCGGGCAACTGGC
GCAGGTCGAGGCTTTTCACAGCCAAGTCATCCACTGGGACTTGACCGTCATGCAGCAACA
GGCTGGCGCCGGCGTTCTTGAGGATGTAACGCAGACGCTCGGCCGGGTGCGCAGGATCCA
GCGGCAAGTACACCGCCCCATAGCCGAATACCGCGAGCAGGCTGGCGTAGAGCGCTGCGG
ATTTGCCCATGCAAACGCCAATCACTGGCGGGTCGGCGTCAATAGCCAAGCCGGCCATCA
ATTGCTGGATGGCGACCGCCTGGGCGTGCAGTCGGGCATAGCTGATGCGCTGGCCGTTGA
GGTTCAGCGCCGGGCGCTCGGCATGAAGTTGCAGGCTCTGCTGCAGGCGCTCGATCAGCG
CTACTTCGCCAGTTGCCAGCAATGGCAGGCTGTCGTGCTGGTTGTAGCGATGCAGCCAGG
CCAGTTGCTCCAGCCAGCCAAGACCTTGTTGCTGGTCCTCCTGCCCGGGGCTGATGGCGG
CTGCCTGCTGCAGGTAGTCGGGGTTTCGCGAGAAACGGCTGACGTGCAGCGCGAGGGTTT
GCTGCAGGCTGTCGATGGTCTTCCGGCGCAGTTGCTGGCCATTGCCGGACACCTCCGCTG
CCAGCGGCTGGCGCTCGATCAACCGCTGCGCGGTGGCTGTGCCGGTCCAGCACAACAGCT
CCAGTGTCGGCAGTTCGCCAGCGCTGTGCAGGTACAGTCCCAGGCGCAGGCTCAACAACG
CGCAGTCGCCAAGCCCCTGCCAATCGCTGGCACTCAGTGCCAGGCTGCCATCATCGATGA
GCAGCTGTGGCCGGGGCCACGGGCGATGCTGCAAGGCTGCGGTGCTATCGGCCAGGTACA
GCGCGTGCCCATGGTCGAGCAGTTCCTGGTGCAGCAGGGCCAATGCCGGGCTTGTGCCGA
TCAGACAGATTTGCAGGCGTCTCATGGCGCTCTCCTTGGTTCGGGCAGGTAATGCGCCAG
GGCCTGTTGTACGCAAGGCGAATCGAGCATCGAGCTGGCGCGGAACAGGCGCAGGATGTT
GCCCAGCAGCGGATGCCGGTGATCGATCGGGTAGGCCATCGCCGTTACCTCCTGGCGCAA
TGCTTGGCGCGCGGTCTCGCCGATCGGCAGGTGCTCGATCAGGCTGAAATCGAAGGCTTT
CTGGATGTCGTTGGTCAGGTACTGGGTGAGAAACACCGGGAGGATGTCGGCAATGCACCG
GCGATCCGCCTCCGGCGCGCTGTGCCAGTAGATGCGTACCAACCGCGCCCAGAAGGTCGA
GTGGCGCCCCTCGTCGAGCAGGTGGTCGGCCATTAGCCCCTTGACCGAGGGCTTGACCGT
GTCATCGCGGGCAAAGGCGGCGACGTCGTCCGTCAGGGTGTTCTCGGCAATACCTACGCA
AATCAGCTCAAGGGCGTCGCGCAGATGTTCCGGTGCCAGCGCCAGGGCTGCGGGTATCGC
CCGGCTCAGCTCGATCTCCCGGGGCAGGGCAATCGGCTCGATGCCGGTCAGGGCGATGGT
CTGGTGCATGAAGTCCATGGCCACCAGGGCGTGGTAGTCCTCATCGACCACCACGGTCAT
GGCGTCATAGCGGCAGGCGAACGGAAAGCGAATGGCGAAGCGGTCCTTGGCGATCCGCCG
GGCGGTGTGATCGACGATCTCGGTCTCGAAAATCACCACGTCGTTGATGAACTTGTAGAG
GCTCTGGGCCAGGGCGAAATCGCGCTGCTGCGGGCACGCGCGGACAAAGGTTTCGCTGAG
CACCAGCGGCTGGCGGCTGAGCGGGTAGATCAGGCGCTGATCATCCTCGACCAGGCGTCG
TGGCCGGGTGCGGATGGTCGCCCGGCTCTCCCAGGCCTCGGCACAGGAGGTGTAGTCGAG
GGCGTTCATGCGCTGGTCTCCACGACGTTTTCACGCATCGACAGGCGCAAGCGGTCCCAC
AGGGCAATGCGGCTGTCGACGGCGGCAATGGCGGCTTCGAGCACCTGGCGTTGTTGCACC
GGGTCGCCTTTGACCAGCCTTGCCAGCAAGGCCTCGGCGGCCGGGCCGTGGTCTTCGGAA
TCGACCTCGATGTGCCGCTGCAGGTAGTAACGGAAGGTGGGCGCCTGTTCGCCGCTGATA
CCCCAGTCATCGAGGATGCGCTGGAACATGGTCGGGATGACGCTTTCGCGGCCATGCAGA
AAGGCTGCGGCGACACCATGGGCCGGTGCGCCCAGGGCGGTTTCCAGCGTGTGGCAGACG
AACTGCAGGGCTGCCTCGCTGGCGCCTGCACGCTGCAGGGCACTGGCGTAACCCACGCCT
TCACGCTGCAGGCTGACGAAGCGCTCGATCGCCGCTGTGCTGGCGCCGACCTCGCGCATG
GCGTCCAGGTACAGCTCGAAATGACTGTAGTGGCCCTGGCCGGGGCGGTCGTCGGACTCC
TCGCCAAGAACGATCTCGTTGATCAGGCGTGCGGCGTGCGGGTCAAGCGGTGGCAGCCAG
GGCAACTGGATACAGGTCAGCTCCTGCTGCAGGCGCTTGGTCAGCGACATGAAATCCCAG
ACGGCGAAGACATGGGTTTCCATGAACCGTTGCAATACCGGCAAACAATCGATTTCAGTA
AAGATCGGGTGTGCGGCAAGTTCGGCTTTGCGGGCGATAAGAAGCGAAGTCAATGTATTC
ATGGGGTTTCCTGGTCACTGGCTAACATCCGGTTAATGTCTTTTCATCGGCGGCGGCGAA
GTTTTCAGCGGCCGAGCAGGGGCCTCGACTGAATTATTCGATAACAGCGCAATGGCAGAC
GTATCGATGCAGTTGGCATCGTTTTCTTCGGTGAACGGGCGCCTGGCGGTGGAGGTGGCC
CGTGCCATTAAAAAGTTAGAACAACTTTTAAGTGATCGGCAACAACTTTGTTAATTATAT
TTGCAGTGTTTGTTTTTAAAGTGTGAGTGGGCGGGATAAAACTTTTATAGTTAGTTTTAT
TGGCATGTAAGTGCTCCTTCCGGCAACCAAGTGTCAGAATTGAAACTGCATGAGTGAATG
CCTCACTCGGAGCACTGGAACAATAAAAGTCGGACCTGGTTGACTCTTGAGGGCAGCTGA
TCGATATCGGTCCTTGCCCGGCGCGCGGCTCCTTCTACAGGTGTGCGATAAGCAGACGAC
CTGGCCCGCCTGAGGGCGATCAGCGGTCGCTGCGCGGGTAAGAGTGTGCCGAAAATGCAA
GAGCCGCCATGGCTGGCTGAAACAGCAAGAGACAAATCAGCGGCGCGGGCGCGCCCTTGG
AGGGCAGGGTATCCCTGCGTTTGCAGGGCTCAGAGGCTGAGCAGGCCCAGGTGGGTGTTG
ATGATTTGAATCAGCCGCTGGTTGAGTTGCGGCGCATCGCCCGCGGCGTCGGGCAGTTCG
ATCAGCTCGATCTCCCGGCCGCTGTGGTCGTGCCAGCCGAGCATGCGCGGCAGCGATCCT
GACGGATACAGCGCAGTGACCGGCACGCTGAGCCCGGCGGCCGCTTCGGCTGGGTCTGCC
TGCGGGCTGTCGCTGGTGGCGACAAACAGGTGGCGGGTTTGCCCCGGGTGCAGTTGCTCG
GTGTGCCGGGCCAGAGCCAGGGCCAATTGCGCCCCGGCACCCTGGCCGAACAGGGCGTGG
GGTTTACGCAGGTACACCTGCAAGCGCTCGATCAGCGAGTCGATCAGGGTGGGGTTGCCG
TGCAAGGGCAGTGAACGGATCGGGTCGCCGTAGGCCAGCACGTTGACGGTCACCAGTTCG
ATATGGTCGTTGAGCGCCACCGACCAGGCACGGTACTGGCTCAGATGATCCTGGCTGCAG
GCAAGGCAGATCAGGCGGATCTGCGGCGGCTGGGCAGAGCCCGATACGGTTCTGCGCTGA
AGTGTAGGAGCGTGCACTGCCTTTCCTTTCGCTCAAGGGGTGCCCCGAGCGCAATAGCTG
CCAATGGCCGGGATTGCCGGCGATGGCGGTGGGTTCACTCTGCCGGTGGTCTGTTCAGGT
AGGCCTTGATCGCTTTTGCCCCGTTGTTCAGGTGGCGCTCGAGAATCCTGATGGCATCTT
CAACCGACTTGTCGTTTGCGGCGTCCACCAGCCCGATGTGATCGTCCTGGGTCAGCTTGC
CCAGGCCCATCGATGACAGGTGAAAGCGCAGGAAGCGCTCTTCTTCGTTGAGCTCGTTTT
CAATCAGGCGCAGCAGCTTCTGGTTCGGTGCCTTGCTGTACAGGCTCATGTGGAACAGGC
GGTTGAGGCGCCCGATCTCGGCATGCCGGGTTTCGGTTTCAAGCTGGGTGATGTAGCTGC
GCGCCTGGGCAATGTCGTCGGCATCGAGCAGCGGGATCGACTGGCGTAGTGCTTCGGACT
CCAGAATGACCCGCAAGGCATAGGTATCGACGGCGTCTTCGCCGATCAATGGCGCAACTA
CCGCGCCCTTGTGCGCCACCACCTGCAACAGCGATTGCGCTTCGAGCTGGCGCAAGGCCT
CGCGGACCGGCATGCGGCTGACACCGAACAAGGTTGCCAGCTCCTGTTGGCGCAAGGCCA
GCCCAGGGGGCAGGCGGCCATCGAGAATGGCACTGCGCAGCCGCTCTTCAATCACGCTAC
GCGCCAGGTGTGGCGGCACTTGTTCGCCACCCAGGATTTCGCTCAGGGGTCTGGTTTTTC
CGGCCACGCTGTTTTTGCCTGAAGTCGAAGTGAAATAATTGGATCCAATATCCAGCAACA
CTAGTTAGGGGAGGGATACTTGTCAAATAGCGGCGTTCGCCAACCCTTATTTATTAAGTA
AACAGCAATCAACGGCCGCGCGCTTGCTATCGTGAAGGAAGTTTTTGTTCAAGGGAAGCC
GGGTTGCAGCCCTCGCCAGACAGGGGGTTGCCCGTGGTCAACGGATTGCTGGCGCAATGA
TTGTAAGGTGCCATTGTTTTTTCCGGGTCGAGGCCGCACCATCGGCGTTTTTCCACAGGT
CTGCGCGGATTATTCGCATTGGCGATACGTTGGGCTGTTCAATTGACCCTGCGCCGGCTC
GGCCTGGCCGTGGTGCTCGGCTGCCTGTTACTGGGCGGCCTGCACGCGGATTGGGACTTC
TCCCAGATCAGCCGCCGTGCCCAGTCGTTGTATGGCCCGCTGGGGCCTGGCCAGGGCCGC
ATTGATGCCTGGCAGAACCTGCTGGCGACCCAGAAGCAGGGCAGTGAGGCCGAACGCCTG
AAAGTGGTCAACCAGTTCTTCAACCAGCAGCTGCGGTATGTCGAAGACATCGACCTGTGG
CGCGAAGTGGACTACTGGGCAACCCCGGTACAGTCACTGATCAAGGGCGCCGGTGACTGC
GAAGACTATGCTATCGCCAAGTACTTCAGCCTGCGGCGCCTCGGGGTTCCGGCAGAAAAA
CTGCGCATTACCTACGTCAAGGCCCTGCGCCAGAACCGCGCGCACATGGTCCTGACCTAT
TATTCAAGCCCGGAGGCCATGCCGTTGGTACTCGACAGCCTGATCGATGCGATCAAGCCC
GCCAGCCAGCGTCCTGACCTGCTGCCGGTGTATTCCTTCAACGGTGAAGGCCTGTGGCTG
ACCGGTGCGGGTGGTAACAAGAAGGTCGGCGACACCAAGCGCTTGTCGCGCTGGCAGGAT
CTATTGAAGAAGATGCAGGCCGAAGGCTTCCCCGCCGAGCCGGCTTACTGAAGGAGCACA
GATGTCACTGTTCAAACAATTGCTGCTTGCCATCTGCCTGTTCCTGGTAGTCGCCTTCAG
CGGCAGCTTCATGGTCAGCCTGGAGAGCTCACGCAGCCAGTACGTCAACCAGTTGCGCTC
CCATGCCCAGGACGCCGCCACGGCGCTGGCGCTGTCGCTGACGCCGAACATCGACGACCC
GGCGATGGTCGAGCTGATGGTCAGCTCGATCTTCGACAGTGGTTACTATTCGAGCATCAA
GGTCATCGACACGGCGTCCAACGCCCTGCTGGTCGAGCGCCACGCCGAACCCGACCCCAA
CGGTGTGCCGGCCTGGTTCATCCGCCTGATCGGCCTGGAGGCGGCCGGTGGCGATGCCAT
CGTCAGCCGCGGCTGGCAGCAGGCGGCGCGGGTCGAGGTGGTCAGCCATCCGATGTTCGC
CCTGGCCAAGCTCTGGCAGAGTGCCCTGGGCAGCCTCGGCTGGCTGTTGCTGTGTGGCGC
CCTGAGTGCGGTGCTTGGCGCCTTGCTGCTGCGTCGCCAGCTCAAGCCGCTGGACTACAT
GGTGGCGCAGTCCCACGCCATTGCCCGGCGTGAGTTCCTCAGCCTGCCGGATTTGCCGCG
TACCCCTGAGCTGCGCCGGGTTGTGCAGGCCATGAACCAGATGGTCGAAAAGCTCAAGGC
GCTTTTCCAGGAGCAGGCCGAGCGCAGTGAAAAGCTGCGTGTCGAGTCGTATCAGGACAG
CCTCACCGGCCTTGCCAACCGCCGCTATTTCGAGATGCAGCTCAACGCCTTGGTCAGCAA
CCTCGAAGAGGCGCGCCCGGGCTACCTGCTGTTGCTGCGGGTCAAGGACCTGGCCGGGCT
CAACCAGCGCCTGGGCGGCCAGCGAACCGACCAGTTGCTACAGGCGGTCGGCCAGCAACT
GCAACGCACTTGCGCCAACTACCCGGAAACCAACAACCTGATCACCCGCAGCCGCGGCGG
CGAATTTGCCGTGCTGGCGCCGGGGCTGGTGCACGAAGAGGCGATCCAGCTGGCCCAGGC
CCTGGAAGTGACCCTGCAGAGCCTGGCCGACACCGGCGCCAGCGATGTCACCCCGGTTGC
CTGCATCGGCATGGCGCCCTACAGCCCGGGCGACGATCCGCAGGCCTTGCTCAAGCTCGC
CGACGAGGCCCTGGCCCGCGCCGAGAGCCAGCTGGAGCCGGGCTGGGTGTGCCTGGAGCA
AGGCACCGCGCCGCAAGCCGCCGATACCCACCACGCCTGGCATTCCTTGCTGGATGAAGC
ACTGCAGCAAGGGCGTTTCCAGTTGTTTTTCCAGCCGGTAGTGGCCTGTGAAGCGCCGGA
GCGCGTGTTGCATTACAAGGTCATTTCGCGGGTGCTCGATACCCAGGGCCAGGCCATTGC
CGCCGGGCGCTTCCTGCCGTGGCTGGAGCGTTTTGGCTGGTCGGCGCGGCTCGATGTGCT
GATGCTTGAGCAAGTGCTCAAGCACATGCACAGCCACAAGGAAGCCCTGGCGCTGAACCT
GTCGGCCGCAACCCTGGCTGACCCCAAGGCATTGCAGCGGGTCTATGACCTGCTCGGCCA
GAACGCCGTGCTCGGCCCGCGCCTGACCCTGGAGATCGGCGAAGAGCAACTGCCGGAACA
GGCCGTGCTCGAGCAACTCACCCGGCGCCTGCGGGCCCTGGGCTTCAGCCTCAGCCTGCA
GCGCTTTGGTGGGCGCTTCAGCATGATCGGCAACCTGGCGCACCTGGGCCTGGCCTACCT
CAAGATCGATGGCAGTTACATTCGCGCCATCGACCACGAACGGCACAAGCGTCTGTTCAT
TGAAGCGATCCAGCGCGCAGCGCACAGCATCGACTTGCCGCTGATCGCCGAGCGGGTCGA
GACTGAAGGTGAGCTCAAGGTATTGCGCGAGATGGGTATTCAGGGGGTTCAGGGACGCCT
GGTCGGCGAGCCGGCACCCTGGCGTTGAAGCAGGACGTGCAGGCCCGCAACGGGCCTGCA
GCGGTCAGATCAGGCCGCCGTTTTCTTCACTGTCGTCGATCAGGTTGGTCAGCCCGCCCA
GCACCTGGCGGGCATTGGAGCGGCTGAGCAGTTTGGCCTGGGCGCCGGGCGGCAGGTCGG
TGATGCTGATCACGCCTTTGGTGGTCAGCACTTCGATCAAGTCCTCAAGCACCCGGATCA
TGTCCAGGTCACTCTGTTTGAGCTGCTTGAGGCTGTTCTCGACCACGTCGTCGGCAAACC
ACTCCTGGACCTCGGCATGGTCGGCCGGGAGCATCTCCGTGTATTCGGCGTAGGGTGCGG
CCTCTACCCGGACCAGTTGGCCCTGTGCATCGCGTTGCACGTAGAACATGGGGTATCCCT
CTGAATGTCAGTCCGTATCCGCAGTCAGCAGCATAGGCCAAGCTGGCCGGGCGTCTAGCC
CCGGCGAGCGAGTATGCGCTGTGAATACGGTGCAGGCAAAGTCCGCAGCACCGCGCCAGC
CCCGGGAGGGCTGGCGCAGGCCGTGGATCAGCTGTTGGAGTGGTCGATCTTGATGGTCGG
GTCGGCACCGGTTACCAGCGAATTGATCGTGGTATTGGCCCAGTTGACGCCTTCCAGCTT
GATCGTCACATCGGCATTGGCCAGGCCACCTGTGGCATTGAGCTTGCCTTCGGAGCTGAC
CTGCAGCGTCGACTCACCGTTGACCGTGGTGATCTTCAGGTAGTTGTCGATGGTGCTGGC
CTTCTCGCCCTGGAGCAGGTCGCTCAGGTCCAGACGGTCGCCTTCGGCAGCCTTGAAGTC
CTTGATCACGTCCTTGCCGGTGTCGCCGGCCTTCCACACGAAGGTGTCGGCACCGCTGCC
ACCGATCAGGATGTCATCGCCCTTGCCACCGATGAGGATGTCGTTGCCTTCACCGCCCAG
CAGTGTGTCGTTGCCGGTACCACCGAGCAGGATGTCATTGCCCTTGCCGCCATCGAGGTA
GTCGTTGCCACCCTGGCCGAAGAGAATGTCGTTGCCGTCGCCACCGATGAGGATGTCGGC
GCCATCGTTGCTGCGCGACACATCGAACTCGCTGACGTGCTCGCTGATGTACTGGTGCAG
CACACGGCCATCGACGTCACCCAGGGCTACGCCCAGCTTGCCGGCCACGTAGGCCTGCAT
GGCCTCGACACCGTTGCCGGCGATCGAGTCGAAGCTGACCAGGTCGCCGAACAGGATGTC
GTGGCCGTCGCCGCCGCTGACCGTATCGTTGCCCGGCTTGGTGGCCTCGGTGTGTCCGAG
GATCGCCTCGGCCAGCTTGCTCGGGTCGATGTTGGTCTGCGGCTTGCCGTCACTGTCGAA
CGGCTTGAGGTCGTTGACGTTGACGCCACTGTTGAGGCCGATGGCTTCAACGCTGGACAG
CCCGCTGAGGATCTTGAAGCCGTCCAGCGAGTTGTTCCAGGTGTCGTTGCTGGTGCCATT
GCCCCAACCGGAACGGCTGGACAGCTCGAAGGTGCCGTCGCCCTGGGCACGAATGGTGCC
CGAGGTCGAGGTGTACCAGCTGCCGTAGTACTTGTACTGGGCATTGAGGTTACCGTCGGC
GTCGATACTGACCCGGTTGTTGCTGTCCAGCTGGTAGCGGTTCAGCGTATCGCCAGGCTT
GTAGTTGATCGCCTGGAGGAAGCTGTCCAGGGTCCAGCCGGAGTTGGCCAGCTGCGGGTT
GCCTTGCTCGTTGGCCTGGTGGAAGGTCGGTTGGCCGTCGGTAATGAAGAACGTCTGGTT
ACTACCGGTGTTGCCGGCATTCTTCAGGGTCTGGAACCAGTTGGCCGTGGTCTTGAAGGC
GTCCTCATAGTTGGTGCCGCCGTCGGAGTACATGGCCTTGAGCGCATCTTTCAGCGCTTG
CAGCGAGCCGGCATCGGACAGGTTGACCGAGACTGACTTGTTCACCTGGCTGGAGAAGTC
CACCAGCAGGATGTTCACGGTACCCGACTGCGCACCCTTGACGCTGTTGGCCAGGGTGTC
GAACACCGACTGCAGGGACTTTTGCGCAGCGTCGACACCGGCGGCTTTCATACTGCCGGA
GGTATCGACGATGAACGCTAGGTTGTAGTCCTGCCCCGGTACCACGTGCAGGCCGTTGAC
GTCGGCGACGACGATGTCGTTGCCGGTGCCAAGCTCGCGGCTGTCGTTCTCGGCCGTCAG
GTTGCTGGTGGTGTAGGTATCCGGGTAAACGGTGACCTTGATGGTGCCCTGGGTGAAGTC
GGTGCTGCCGTTGGCCTTCTCGGTTGCCCGCGAAGTGACGGTCACATCGAACTGGCCCTG
GTAGTAGGCTGGCGGCTTGATGCTCAGGCCGTTGAGGTTCCAGCCGGTGACATCGACTTC
GCCCTTGCCGACGGTGACAGTGTGGCCGGCGCCATCGCTGAGCACCGAGCCTGCCGGAAT
ACCGCCGAGCTTGACGTTGAGGGTTTCCGAGCCATCGGTGTCGGTGAGGTTGGTGGCGAT
ACCGACCAGCTTGACGGTGCCGTTCTCGGCGCCTTCATTGAGCTTGTAGCCCTGGTAGTA
ACCCTCGCCGTTGGCACCGTGCAGCTCGCCAACGGTAACCCCGGCGTTGGTCAGCTCGTT
CACGCCCGGGTACATCGGGATGTTGGCGTTGCTCAGGTCGACCGGGGTGCTGCCGTTGAC
CGACAGGTTGACGTCATAGCTGCCCGGGCCGCTCTGGTTGGCGTGGTAGATGTCCAGGGT
GTAGTAGCCGCTGATGGTCGGCTTGAACGAACCACTGATCGCACCGCCTGCGCCCCAGGT
CGCCTGGGCCACATTCTTGCCGCCGATGGTGATCAGCAGGCTGTCATCGCCGACACCGCT
GAAGCTGTAGGTCTTGCCCGCTTCGAGGTAGATCAGGCCGGAGGTCTTCGAGCCCGAACC
GCCGACGACGCTGGCGTCCGACTGGGCGTTGGTGACCTGCGAGCTGCTGTTGGCCTTGCC
CGAGTTGTCGAACACAGTTTTCAGCGCATCGCCGGTGATGCCGTTGCCGTTGGTACCCAG
GCCGTTGAGGCTGTTCCAGGTCTCTTTGACCAGGCCAATCGAGTTGACGTTGTTGCTGCC
GATGTTCAGGTCAGGCTTGTCGGCCACCGGGGTGATATCGACCTTGATGGTGGCTTCGTT
GCCCAGGCCCTGGCCGTCGGTTGGCTTGTACTTGATCTGTGCGTAGTCGGCTTCTTTGTT
[truncated: 5,609,926 more chars]
