# Supplementary material for: Cysteine synthases CYSL-1 and CYSL-2 mediate C. elegans heritable adaptation to P. vranovensis infection
Source: Nat Commun. 2020 Apr 8;11:1741. doi: 10.1038/s41467-020-15555-8 (PMC7142082; doi:10.1038/s41467-020-15555-8)
Supplement: Supplementary file 5 — Supplementary Data 2 [file 41467_2020_15555_MOESM5_ESM.txt]

>000003F|arrow
AAAGGGCCTCTTTCCTCAGGGCCCGGGCACGGCTGATAAAGCCTTGACCGCTTTTCTCGA
CGACCTGGGAATGTCCTGGCTGGACCCTTGGAACGGCACGCCAATGCAACGGTTCACGCT
TGATCCCGTCAGCCCCTGACAGGTCAGCACGCTACCCCCACCAACTTGCCGCCTTGGTGC
GGCAAGTTGATGATCGGGTTCTTGGGATGCTTCTGGCTTCAGTTCAATGGGCACCACGAT
GCACTCATAAGCTCCGTCGCCCATAAACCCGCGCCGCAACACTGGCAAGCGCTGCACACA
ACATCAGGCTAACCCCCAATGCCTGCCACTCACTTGCCAGGCTCAAGCCCGCGCCAATCA
ACGCGTAATACAACAACCCGAACAACGCCCCCGCCGTCCCCCGGCAATCGCCATACTCGA
TCAGCGCCGAACCCAGCAGCAGCGCAATCGCCATGGCGAAGGCGCCGAGCATGAAGGCCA
TGGCCACCGCGATCAGCCAGTGCTCGCCCAGCAGCAGGATCGCCAGCGCCGCCAGCAGGT
TCACCGCGCAGGCCAGGTTGAGCAGGGTTGCCTGGCTGACACCCCGTGCCAGCAATCGCG
CATTGAGGCGCGCGCCGAGCAGCGAGCCCAGCGCCAGCAGTACGCCGCTGTAGCCAAACA
GGCTGTGCAACTGCAAACGCTGGAAAATGAACGGTGCCAGGCTGTACCAACTGAACACGC
CGATGTTGAACAACGCCACCAGCAGCGTCGCCAGCAGCACCCGGCGATCACCGAGCATCC
GCCGCAAGGTGCCGATCACACTGGCGTGGTGGGGCGTTTGCGGGCGGGTTTCCGGCATCA
GTTGCCAACTCCACAGCGATAACGCCAGGGCCATCAGCAACTGCGCGGCGAGCACGCCAC
GGTAACCCAAGGCCTGGGTCAGCAGCGAGCCGCTGAGCACGCCAATCGCCGGGCTGATGG
CCAGGAACATGCCGATCAGGGAAAACACCCGCGCCAGTTGCGCACCGCTATATGCATCGC
GTAGCGCGGTTTGCGTGACCACCGAACCGACCGCTGCGGCGAAGGCGGCGACGATGCGCG
CGCCAAGCAGGCCGGCGAAATGTGTGACCAACAGGGCCGCCAGCGAAGCCAGGCCGTACA
GCAGCAAGCCTGCGAGCAACGCCGGGCGTCGGCCCCAGAGGTCGCACAGGCGGCCCCAGA
CCAGCACGCCGACGGCAAAGGCGGCGAAATACAGCGACAGGGTTTGCCCCGCCTGTGCAG
GCGTTACCCCAAAGCCCTGGCCGATATCCACCAGGGCGGGGCTGTAGAGGGTTTCGCCGA
TCTGCGGGAACATCAGCAGGGCCGTGGCCAGGGGCAACCAGGTGCGTTGGGTCATGAGCA
GGGTCCCGTGGGTAAAAGGGCGCTCATGGTAGGCGGCGGGCGATGGGTGTATTGTCGCGG
TCTGGTCTAGAAATAGTGAAAATCGGACAACCTGCATGGCCTGGCTGGAACCTACCGCCC
TCTTCAACCCCGAGCACGTCGATGCGCCCATCGTCGGCATCTGCTCGGCCCTGGGCGAGC
ACGATTCCGGCGTCCATCAGCACCGTATGGGACAGGTGCTGTTCACCCGCCAGGGCTGTG
TGCGCATCGATGCCCAGGCGCCGGACCTGCTCTGCCTGCTGCCGCCGACCCGCGCGGCCT
GGATTCCCGCCGGCGTAGCCCATCGGGCGCGAATGCGGGCGACCGTGGACTATCGCTCGG
TGTACCTGGACACCCGCCACTGGCCGCGTTTGCCGGATGAAGTGGTGATCCTCGACGTCA
ACCCGCTGCTGCGCGAACTGCTCGAACGCATCGCCCAGGCGCCGTTCGAAACCGACTGGA
GCCAAGGCGCCGCCGCGCACCTGGCCGGCCTGTGCATCGCCGAACTGCAGGCTGCCGGGC
AGCAGCCGATGCGCTTGCCGCTGCCCAGGGACCGGCGCCTGGCGCGCCTGGTCGAGAACC
TTGAGCAGTTGCCGCCGCCGCTGCAAGAGCTGGCCCGCACAGTGGGCGCCAGCGAGAAAA
CCATCGGTCGCTTGATTCGCCGCGACACTGGCATGTCCTACCAGCAATGGCGCCAGCAGT
GGCGGCTGGTACGGGCGGTGGAGCAGTTGGCGATCCATCAGCCGCTGACCCAGGTGGCGC
TGGAGCTGGGCTTTGCCAGCGACAGTGCGTTCATCGCTTTCTTCAAAAGCATGACCGGCA
GCACGCCGCGGGCGTATTGCCGCTGAGCAGAAGAGCAGCCCAGGCTCAATCTTGCAGGTC
GTCCTCGCTCATCCACTCCACGGCATCGGCCAGCGCCACTTCGGCCACCCACTCACTGAA
ACTGCGGGTCACCTGTTCATAGCTCAGCCGCGAGCGTAGCTCCAGCTTGTCGGCGAACGA
CAGGTGCGCGGTGATTACCTTGTCTTCGATCACCCCGTCGCGCACCACGAAGAAGGCAAA
GTCTTCCCGGTCCTGGCGGCGGGCGAACAGGTAGACCTCGAAGTCCGCGCCGGTCTCCTT
GGCAAAGGCCCGGGCGGCGAAGGCGTTTTTGCTCAGGTCCGGGCCTTGTTGCAGTGACGC
CGGGGTGTCGCAGAAATACCACGGCTCCCAATCGGTCAGGCCTTTGTGGATGAACCAGCG
GTAGGCAAGCGGGTAGGGCATGGGGTTGGTCCGTCAATGAATACAGGCGCGGCGGTACTC
GCCCGGCGTTACGCCATAGGCTTGCTTGAACTGCCGGTTCAAATGGCTCTGGTCGGAAAA
GCCCAGGGCGAAGGCGACGTTGAACGGTAGGCAATCGTTTTTCAGCAGTTCGCGGGCGCG
GCTCAGGCGCCGTTGCTTGAGCCAGGCATGGGGCGGCAGGCCGGTGGCCTGGCGGAACAC
CCGGGCAAAGTGAAAGGGCGAGAGGTTGACCGCCGTGGCCAGTTCTTCCAGCGATGGCGG
GTAGGCCAGGCGGCTGTCCATCAGTTCCTTGGCCCGGGCCACGGCGCAGGGTTCGTTGCC
GGGCGTGCGCGCGGTGCCGGCACGGGCATGGCGTTGCACCAGCAACAGCACGGCTTCGCG
CCAGGCGGTTTGTTGTTCCAGGGCACCGGCGCCGTGTTCGGCCGAGCAGTGCAGCCAGCT
GAAGGCCTTGGCCAGTTGCGGGTCGTGCAGTACGCTGGCGTCGAAGCGCGGCAGGCCGTC
GCGCTTGAGCTCCAGCTCGTCGAGCACGCCGGTGATGCGCTCGCTGTCGGGGTAAAAACC
GCGATAGCGCCAGCCATCTTCGCTGGCCTTGGCACCGGTGTGCAGCTCGTCGGGGTTGAT
CAGCACCATGCTGCCCACCGGCGCCAGGTGTTCGCTGCCGCGGTGCCAGAAACGCTGGGC
ACCGGACTCGATGATGGTGATCACGTAGCCTTCGTGCACATGGGGAGCGAAGCGCTGCTG
AAAATAACGCGCGTGCAGCATCTCGGTATCACCGAGCGCCGAGGCTTGCCAGAAGCGGGT
CTGTTCCTTGTGTGCAGGGTTCATGGGCTGCCGTTCAACCACCAACGAAAGACAAAAAAG
AAGGCCATGCTCAGCAGCATGCTGATCAAGGTGCTGCGGGTCAACAGCACCAGCACCACC
GCCACTACCGAACCGACCAGGTACGGGTTGCTCAGGCTCAGGTCGAGCTGGTGCCCGGGC
AAGAACACAATCGGCCCGCAAATGGCGGTGAGCATGCCCGGCACGGCAAAGCCGAGGAAC
TGCCGGGCATTGGAGCTCAGGCGCAAGGGCAGGCGCGGTTCCAGGAAGGCATAGCGGTTG
AGGAACACCAGCAGGCCCATGCCGATAATCAGGGCGAAGATCATGCGCGTGCTCCACTGA
ATTTCTGGCAGACAAAGCCGGCGCTCATGCCCAGCAACCCGGCGGCCACCAGGCCGATGT
CCCAGTGCCAGGCGCTGAACAGCACCGAGCAGAACAGCGACACCGCCACGCACACCACGG
TGGGCAGGTTGCGCACCAGCGGCGCGATCAGGGCAACGAAAGTGGCGACGATGGAAAAAT
CCAGGCCTAGCTGGTCGAGGTGCGGAATGTTCTGGCCGAGGATGATCCCGGCCAGGGTGA
ACAGGTTCCAGGCAATGTAGAACGTCAGGCCGACCCCCAGGGCGTACCAGCGATTGAACT
GCTGTTGGTCGTACTGGCTGGTGAGGGCGAAGAACTCGTCAGTGAGCAAAAAGCCCAGGC
CCAGCCGCCAGCGGGTCGGCAGGCCCGACAGCACCGGGCGCATCGACAGCCCGTAGAGTA
GATGCTGGGAAGTCAGCAACAGGGTGGTCAGCAGGATCGAGAACAGGTTGGCGCCGCCCT
TGAGCATGCCGATTGCCACCAGCTGCGCGGCACCGGCAAAGACGATCGCCGACAGGCCCT
GGCCTTCCCAGGGGCTGAGGTTGGCTTCGATGGCCATGGAACCGGCCAGCAGCCCCCAGG
GAGCGACGGCGAGGGACAACGGCAGGATGGCGATGGCGCCACGGATGAAGGCCTGGCGGG
CGAACGGCGGACTGGACATGGACGGCAGCAACAACCAATGAACAAGGTTGTACAGCATGC
CAGAGGCGGGCGCCGCTGACTTGAACGATCTTGCTGTCAGCGGCGCGGCAGAGGGCTTGG
CGCTCAGTAGTGGTTGCTGGCCAGGCGGCGCTGCGCGGCGATGCAGCCATTGATGTCCAC
CGCTTTTTGCCAGTAGGCCTTGCTCTGCGCCGGGTCGGTGCTGGCCAGCAGGCGGTAGAC
CTCGGCCTGGTAGTCGCGCTGGCGGCCCCACTGCATGGCCAGGCCCTGCGGTTGCTCGCG
ATGGCACAACAGGCGCACGGCCGGTTGCGGGTAGTAGGGGGCGTACAGGCTGGCCAGGTT
CGGCACGCTTTCGAGCGCGTTGCGGTATTCGCTACGGCTGTAGTTGGGGCACCAGTTCTC
GATGCCCAGGGCCGCCGGGGCAAAGCCCTGGCCCATGCTGGCTTCGAGCAGCGGGCAGGC
GGCAGCGGAAATCTGTGCTGCCGGCAGGTAGGTGATGTAGTAGAGCGCCAGGCGATACTG
GGCGGCCGGGTGGTCAAGCTCCACGGCTTTTTTCAACAGGCTCACCGCAGGCGCCAGGGT
GCGGCCCAGGGCCTGGCCTTGCTGGGCAAGATCCTGGTCGGTGGTGCTGGTCTTGAGGGT
GAAGCTGGCGCTCTGGTTGTCGGCCTGTTCCAGCAAACTCACGGCCTGGCGGTACAGCAG
GTCGGCATGCGGGTCGATCTGTACGCCGGCAGCCAGTACCGAAGTCGGCAGCACGACGGC
GAGCAGGCCGTGCAAAAGGGGCGAGCGGATCAAGGAAGTGCCTCTGGAATTCGGGGCCGG
GCGGGTATGCATGTTGGCTTGGAGAAGACTGCGCTGTTCAGGGTTCAATCCGACTGTCCA
TAGTGTGGCTGGCCTGGGTGATAGCGCGCCATTCTAACCGCTCCGGGCCCGCGCCCGAAA
GCGTAGCCCGTCAGGGCAACAGTTGCCGGATGTTGTAGGCCAGCCCGACGGCGGCGATGG
CCAGCAGTACCACGGCGCTGATGGCGCTGATCAGGCGCCGGTCGAGGCGCTCGGCGAGGC
GGCCGATGACCAGGATGTACAGGCCCAGAATGCCCAGGTCGAGCACCAGCCAGACCAGCG
CCAACAGCATCAGGCTGTGGCTGAATTGCTCGGTGACCTGAATGAACTGCGGGAAGAAAG
CGACGAAAAACAGGATGTCCTTGGGGTTCGACAGGCCAATGGCAAACCCCTGCCATAGCC
CGCCCTGGTGCACCGCAGGCGGCGCTGCGGCGTGCGCGGGCCGGCGCAGTTCGGCCAGCG
CGCCGAGGCCCAGAAAGCCGATGAACAGGCAGCCAAACACGCTCAAGGCGCTAAGCAGCA
GCGGGTTGATCGCGGCGCTGCTGAAGATCAGCAGCGCCGCCAGGGCGATCAGCACCAGTG
ACGCGCCGTTGGTGCCCAGGGCGGTCAGCAGTGCCTGTTTGCGCCCGGCGCGAGCGGTGG
TGTTGACCACCAGCGCCACCACCGGGCCGGGGCTGGCGATCAGCAGCACAACGGTCAGGG
CGTAGGTAGCAAGCAGGGCACTGTTCACGGGCGGGTCTCGAGGGCGTTTGGCGGGAGCGC
AATTCTCGGCAGGCCCGGTCCGGTTGTAAAACGCCTGTTACTGTGGCTTTCTATTAGTTT
GACTCATGCTAGAGGCGGCCATGACCGAACGCATTCCCGCATTGCAGGCGCTCAGGGCGT
TCGAGGTGGCCGCGCGCTACGGTTCGTTCACCCGCGCCGGCGAAGAACTGGCCCTGACCC
AGGGCGCCATCAGCCATCACATCAAAACCCTCGAAGGCCTGTTCGACTGCGCCCTGTTCG
AGCGCCGCGGGCCGAAAGTGGCGCTGACCGAAGCGGGCCGGCTGCTGGCCCAGGAGCTGA
AAATCGGCTTCAAGATCATCGAAAACGCCTGTGGCCTGCTCAGGCAGGACCGCCAGCAGC
TGCGCCTGAAGGCGCCCTCGACCCTGACCGTGCGCTGGTTGCTTGGCCAGTTGGCGCTGT
TCAAGCACTGTGAAGAACACGCTCAGGTGCAACTGAGCAGCGTGTGGATGGACATCGATA
CGGTGGATTTTTACAGCGAGCCCTACGACTGCGCGATCCTGTTGGGCGACGGACATTTCG
GCGCCGGCATCGCCAGCCTCAAGCTGTTTGACGAATGGCTGGTACCGGTGTGCCAGCCCG
GTTACCCGGCAGACCTGGCCCATTGCGAGCTGCTGCACCCATCTCCCGACCGGCGCGACT
GGCGGCGCTGGTTGCAGCGCACCGGGGCTGCGGCCATCAGCCTTGAGCGCGGCCAGCTGT
TCGACACCCTTGACCAGGGCATCTCGGCGGCTCAGCAAGGCCTGGGTGTGGCCGTGGTCG
ACCTGTTGCTGGCCAGCGCCGAGCTCGCCGCCGGGCGCCTGGTCACGCCGTTTGCGCAGG
CGGTGGCCACCGGTGAGGGCTATTACCTGGCCTGGCTGCAGGCCAGCCCCAAGGCCCGCC
AGGTGCAACAACTGGGGGCGTTCTTGGTGCAGCAGGTGCCACAATTGCCTGCCCAGGGCT
TTGATTATTTATATGACTAATACTGCGGCGCGCCAGCATCGGGCAGCAGCCGCGTGCTCA
TGAAGTCGATGAACACCCGCAGCCGTGGCGGCACTTGCCGCCCCGAGGGCCACAGCAGGT
AGAAGCTGCCGCGGCGCTCCATGTAGTCATCGAGCACGGTCACCAGGTCACCGCGCTGCA
ACTGCTGGCGCACGGTGAAGTCGGGAATGCAGGTGATGCCGCGATCGCGCATGGCAAAGC
AGATGCGCGTGTCGACGTGGTTGCAGACCATCGACACCGGGATCTCATAGGCGTGGCCGG
CGGGCTCCTGACGCAGCGGCCACTGTTCGAGCTTGCCGGTGCTCGGGAAACGGTAGTGCA
GGCAGGTGTGGCGGGCCAGTTCGGCGGGGTGCGCGGGGCTGCCATTGCGCGCCAGGTACG
CCGGCGAGGCCACCAGTACATGGTGAAAATGGCCAAGAAAGCGCGCGCTCAGGCGTGAGT
CGCTGGGCGTTCCGCCGCGCATTACCACGTCAAAACCTTCGCCGATGATATCGACCATGC
GGTCGTCGAAATCCAGGTCCAGTTCGATCTCCGGGTACTGCGCCATGAACTCGCTCAAGG
CCGGCATCACCAGCGCAGTCACCTGCGGCAGGCTGATGCGCAAACGCCCGCGCGGCACTT
CACTGGCCTGGGACAGCTCAAGCTCGGTGGCCTCGATCTCGGCAAGGATGCGCCGGCTGC
GCTCCAGAAACTGACTGCCCTCGGCGGTGAGGGTGATGCTGCGCGTGCTGCGGTGAAACA
GGCGTACGCCCAGGCGGCGCTCCAGGCGCGCCACGCGCTTGCCAATGGCCGAGGCGCTGA
CCCCCAGCGACTGCGCAGCGCCGACAAAACTGCCGGTTTCTGCCACCCGCACGAACACCA
CGAAACCGCTGAGGCTATCCATCTGCATTTCCCGATTGCGGACACCCGTGTCCGTTATGA
GCGGAATTGTACCCGGCTTTTTCCGCAGTGCGCGCAGGCTTAAGGTTCGCCCATCTTTCC
TACAGGAGTTTCACCATGACCCACATCAGCTGCAGCGCCGATGGGCCGGCCGCACTGGAG
CAGCCCTTGCCGGTCAGCGGCCTGCTGGCCCTGGCCATGACCGGCTTTATCGCCATCCTC
AGCGAAACCTTGCCGGCCGGGCTGCTTGGGCAGATCTCCAGCGGCATGCAGGTCAGTGAG
GCGATGGCCGGGCAGATGGTCAGCGTCTATGCCCTGGGCTCACTTTTGACCGCCATCCCG
CTGGTGACCCTGACCCAGGGTTGGCGGCGGCGTCCGGTGCTGTTGCTGGCGATTGTCGGC
TTTTTGCTGTTCAACACGGTGACGGCGTTGTCGAGTTCGTACTGGCTGACCCTGGTCGCG
CGCTTCATGACCGGTGTTGCCGCGGGCCTGGCCTGGGGCGTGATTGCCGGGCATGCACGG
CGCATGGTCAGCCCCGAGCAGCAAGGCCGGGCCATGGCGGTGGCGATGATTGGTGCGCCA
GTGGCCTTGTCGCTGGGGGTGCCGGCCGGCACCTGGCTGGGCGAGTTGCTGGGCTGGCGC
ATGACCTTTGCCCTGGTGTCCGGCGCGACCCTGGTGCTGGTGGCCTGGGTGCTGTGCAAG
GTGCCGGATTTCGACGGCCATGCCCCGGGCCAACGCCCCGGTATCGCTCAGGTGCTGCGC
ACACCCGGGGTGCTGGCGGTGCTGCTGGTGATCCTCACCTGGGTGCTGGCGCACAACGTG
CTATACACCTACATCGTGCCGTACCTGGCCTCGGTGGGCCTGGCGGCGAGCACCGGCATG
GTCCTGCTGACCTTCGGCATTGCCGCCCTGGCCGGCATCGGCGTGGTCGGTGCGCTGATC
GACAAGCACCTGCGCAACATGGTCCTGCTGAGTTTGTTCGGTTTTGCCGTGGTGGCGCTG
GTGCTTGGTTTTGTCAGCCAGTCGGCGCCGCTGGTGTATGTCAGTGTCGCGCTCTGGGGC
CTGACCTACGGCGGCGCGCCAACCCTGCTGCAAACCGCCAGCGCCGATGCCGCCGGGGAG
GGCGCCGATGTCGCCCAGTCGATGATCGTCACGGTATGGAACTCGGCCATTGCCGCCGGT
GGCCTGCTTGGCGGTGTGTTGCTCAGCCAGTGGGGCGTGGGCAGTTTCCCCTGGGTGTTG
CTGGCGCTGATCGCCCTGGCCCTGCTGATTGCCGGTCGCGCCCATGGCCACGGTTTCGCC
CCGGGCGCACGGGTGCCGAGCTAAGTTCGCCAGGCCGCCGCGCAGACGGGTAGAATCGCC
ACATACACAGGTGTTTTCGAGGTTGCAGCGGTGGAGTTACAGCAGGGCTTTGTCCTGACC
CGGCATTGGCGCGATACCCCGGCCGGTACCGTTGTCGAGTTCTGGCTGGCCACCGACCAG
GGCCCACGGCGCTTGCGTCTGCCGCTGCAGACTTCAGTGGCGTTCGTCCCCGCCGAACAG
CGGCGCCAGGCCGAGGCGGTGTTGCGCGGCGAGCGCGAGGTCGAGTTGCGCGAGCTGGCC
CTGCGCGATTTTGAACAACGGCCGGTGCTGGGCTTGTACTGCCGTCAGCACCGCCAGTTG
ATCCAGCTGGAAAAGCGCCTGCGCGCCGCCGGCGTGCAAATCTACGAAGCCGATGTGCGC
CCGCCGGAGCGCTACCTGATGGAGCGCTTCATCACCGCGCCGGTCAGCTTCAGCGGCACG
GCGGATGCCAGCGGCGTGTTGATCGACGCCCAGCTCAAGCCCGCCGCCGATTACCGCCCC
ACGCTCAAACTGGTGTCGCTGGACATCGAAACCACCGAACGCGGCGAGCTGTATTCGATT
GCCCTCGAAGGCTGTGGCCAGCGCCAGGTGTACATGCTCGGCCCGGCCAATGGCGACGCC
GCAGGCGTGGATTTCGACCTCGAATACTGCGACAACCGCGCTCAATTGCTCGAACGCCTC
AACGACTGGCTGGCCGTGCACGACCCCGATGCGATCATCGGCTGGAACCTGGTGCAGTTT
GACCTGCGCGTACTGCAGCAGCACGCCACCCAGCTCAAGGTGCCGCTGCGCCTGGGCCGT
GGCGGTGAGGCAATGGACTGGCGCGAGCACGGCAGCCGCGCGCATTTTTTTGCCGGGGCG
GCCGGGCGGCTGATCATCGACGGTATCGAAGGGCTGCGTTCGGCGACCTGGAGCTTCCCC
GCGTTCAGCCTGGAGAACGTGGCCCAGACCCTGCTCGGCGAAGGCAAGGCGATCGACACC
CCGTACCAGCGCATGGACGAAATCAACCGCATGTTCGCCGAGGACAAGCCGGCCCTGGCC
CGCTACAACCTCAAGGACTGCGAGCTGGTGACGCGGATCTTCGCCAGGACCGAACTGTTG
ACCTTCCTCCTCGAACGGGCCACGGTCACCGGTTTGCCGGCTGATCGCAGCGGCGGTTCG
GTGGCGGCGTTCTGTCATTTGTATATGCCCTTGATGCACCGCCAGGGCTTCGTCGCGCCC
AATCAGGGCGAGCGCCCGGAGGAGGCCAGCCCGGGCGGTTTTGTCATGGATTCGCGACCG
GGCTTGTACGAGTCGGTGCTGGTGCTCGACTACAAGAGCCTGTATCCGTCGATCATCCGC
ACGTTTCTGATTGACCCGCTAGGGCTGGTCGAAGGCTTGCGCGAGCCGGGCGATGAGACC
TCGGTGCCAGGCTTTCGCGGGGCGCGTTTTTCCCGCAGCCGGCATTGCCTGCCGGCGATT
GTCGAGCGGGTCTGGCAGGGCCGTGAGACAGCCAAGCGCGAGCACAATGCGCCGCTGTCC
CAGGCGCTGAAGATCATCATGAACGCCTTCTACGGCGTACTCGGTTCCAGCGGTTGCCGC
TTCTTCGACCCGCGCCTGGCCTCATCGATCACCATGCGCGGCCACGAGATCATGCGCCGT
ACCCGCGAGTTGATCGAAGCCAAGGGTTATACGGTGATTTATGGCGACACCGACTCGACC
TTCGTCTGGCTCAAGCGTGCCCATGACGAGGCGGACGCGGCGCAAATTGGCCGCGAGCTA
GTGCAGCAGGTCAACCAGTGGTGGCGTGAGCACCTGCGCGACAGCTATGGCCTGGACAGT
GCCCTGGAGTTGCAGTACGAAACCCACTACAAGCGCTTTTTGATGCCGACCATTCGCGGC
GCCGAGGAAGGCAGCAAGAAACGCTATGCCGGCCTGGTGCAACGTGGCCAGGGCACTGAA
GAGATGATCTACAAGGGCCTGGAAAGCGTGCGCACCGACTGGTCGCCGCTGGCCCGGCAG
TTTCAGCAGGAGCTGTACGAGCGCATCTTCAAGCGCCAGCCTTACCAGCAGTACCTGCGT
GAGTATGTGCGCAAGACGTTGGCCGGTGAGCAGGATGAACTGTTGATCTACCGCAAGCGC
CTGCGCCGCCCGCTGGCTGACTACCAGCGCAACGTGCCGCCGCATGTGCGGGCGGCGCGC
ATGGCCGATGACTTCAATGACCGTCAGGGCCGGCCGCGGCAGTATCAGAATGGCGGCTGG
ATCAGCTACGTGATAACCGTGGCGGGGCCGGAGCCGCTGGAGACGCGACATTCGGCGATC
GATTACGACCACTACCTGATCCGGCAATTGCAGCCGGTGGCGGATGCGATCCTGCCGTTC
GTGGAGGATGACTTCACGGCGCTGATCGATCGGCAGATGGGCTTGTTCTAGCCGGACCTG
CATGCACCGACCCTGTGGAAGCTGGCTTGCAAGCGATGGCTGCGTAGCAGCCGCTATTGA
GTCCACACCACCCGCAGCAAAGCCACCATCAACCACGCCGTCGCCGCCAGGGCGGTGATG
GTGCGCACATGGTTCCAGCGGTTCCACACCCGTGCATAGGTGGGCCAGGCACTGGCCGCT
TCGCTGCTGGCCGGGTCCAGGCGCGCCAGGCTCTGGTTGCGCGGCACGTTGAACAGCAGG
GTCACCAGTACGTTGCCGAGCAGGTACAGGCCGCTGCCGATGCCGATGCACAAGCTGCCG
GGCAGTGGCCAGCGCAGCCAGGCCCAGGCCAGCAGGATCGCGCAGGTGACGGCGGTGCCG
AGAAACAACGACAGGAACAGGCGGTTGAGCACCACCTGGTTGATCGACTGCATGGCGGTG
ACCGCGCTCTGCGCCGGGATGCGCTCCAGGGCCTGCATGACAAAGTTTGAGAAGGCGAAG
AACAACCCGCCCATCAACCCACAGCCCAGGGCGGTAACAAGGATCAGCAGCAACAGCAGG
GTATCGGCAATGCTCATGGTTCAGGCCTTTTTCCAGGGTGGTCGACGGGCATGGCTGGCG
GCCTTCAGCTATCCTCAGAATCGGATGACAGACCTTTCGGAAGGTATCCAAGGTCGCACT
TGGTAATCGGAAGTTACCTTTGCTTTGCCCACTCATCTGGCCCTGTAGTTTAGGCTCGCA
ACCCGGATCTTTCGTCGCGATTTGTAGTCTTTGATGCATGGAAATTGAAAGGAGATGCGC
ATGCTTGTTCGGTCACTGACCCTCGCCGCCTTGCTGGCCTTTGTTGCCGGTCCTGCCCTC
GCTGCCGATAGCGATGACCCTCTGGCCCGGGATCTGAACAAGGCCCGTCCCTTGGTAGTC
CTTGCCCCCAGCACCGCCGACCCGACTCTGCGCGAATTGAACAAGGCCCTGGAAGACCCG
GCCAGCAAGGCGGCATTCGAGGAACGCAAGCTGGTGCTGTACAGCGTTGCCGGCATGATC
GGCAAGCGCGATGACAAGTTCATGGATCAACAGGAGACCATGGCCCTGATCCGCCGGTTC
AAGTTCAGTGCCCGGGATACGATGGTCACCCAGGTGGTACTGGTAGGCAAAGACGGCGAA
CAGCACCGGATCGAACACACCGGCACCCTCGAGCCCAAGGCGATTTTCGATGCGGTCGAC
CAGTTGCCAGCGGCAGAGAAAGCCATCGTGCCGGCGACCGTTGCCGATTTGAAGGAGGAC
GCCACCAAGGGCAAAGAGGTCAAGTCCGGCAAGGACGGCAAACCCGCTAAACCCGCCAAG
CCGGCACCACCACCCAAACCGCCGAAGCCGCTGGAGGATTGAGGTTCAACCAGAAGCGTG
CAGACGTACAAAGAATGCTGTGTTGAATGTGCCGAGCTGTTCGAGGAACTGTTCGGCGCT
GGCTTCGGGTTGATAGGCGTGACGCAAAAAGAATTCGACCTCAGCGGCCAGTTGCGGACA
AGCAATACGTAACTGGTCAGCATGATCCTCCAGGGTCAGCGGCCACGAAGGGTCCTTGTC
ACTTCGCAGCATATTGCCGGCCCGCAATGCCTTGCGTGAGGCTTCCCGTTGCAGCCGGCG
CAGCGTGTCTGCGTCGCCCGCATCGGCGATACCCTCGGCATATCGCTCAAATGCAGCGTG
CAGGTCGGTATTGACTGCCCGCGCGATGGCTGGTGAAGGCTTGAATGGCGCGAAGTTCTG
GGCGAGGTCTTCGCCCCAGATACAGCGGCAGTGATGCTTTAGCCAGTAACCCCAACTGTT
GCGGTGTTCCTCGGCCAGCACCTGATCACGGGTGCCGATGTCGAAATCGATCTTGCTCAC
CAGTGGGTGCCGGTCCTGCAGCTCAGCTCTGGCCCGTTCTAGCTGCTGCAGATCATTGGC
GTTGGGGCAATGGTTGAATATCAGGGTCACGTCCAGGTCCGATTCACCTTCGCGGGCATC
GCCACGGGCAACGCTGCCGTAAAGGTAAATGCCACCGAGCAGCGTATGGCATCGGTTTTC
GAGGGTGCGGCAGAGGTCGTCGAGCACAGGCCGGTAGGCGGGTTGTTGCGCTATCGGCGC
AAGCGTGAGGATATCGCCGTTGGCATCCACCCCACCGATGTACTTCTCCATGAACACCCG
TTGGAAACCCTGATCGAGGGCGCGATGGGTTTCGTGATACCCAAGCGCTTGATACAGCCC
CAGGTTCTCCGCCATGGCCTGGTTGGTGTACAGGCGAATCCGCGGCAATCCCAGCTGGCG
GGCGCGGGCTTCGGCCTGCTCGAGCAGCTGGCGGCCATGACCGCGGCCCTGGGCTTGGGG
ATGCACCGCGACATTGTCGAGGAGCATTGTCTGCGCTTCGACGATCAGCACCAGCAGACC
CACTACCTGTCCCTGGTCTTCCAGCACCTGAAGCTGCCGGCGGGTGACCAACTGCGCGTA
GTCTTCCAGCATCGGGCCGGGCTTGGCGCCGATGCGGGCGATGTAGGGGCTGTAGGCCGC
CTCGATCAGAGCATCGATGGCGGGCAGGTCTTCAGTGGAGGCCAGGCGGATCATGCAGCG
AGTCCTTGGGCGAGCGTGCGGTTCACTACGCTAACACTAACTCCCGGTCTTGACCTTGCT
CCATACCCGGGTGCGGATGCGTTCGTACTTGAGTGGCAGCGGCTCCAGGGCGAACAGGGT
GTCGAGCACCGCCTGGGGTGGGTATACCGACGGGTTGTCGCGGATTTTTGCGTCTACCAG
CGGCGCGGCATCCTTGTTGGCGTTGGGGTAGCCGAGGTAGTTGGTCGAGGCAGCGATTAC
CTCGGGGCGCAGCATGTAGTCGATGAAGGCCAGGCCTTGCTGCGGGTTGGGCGCGTCCTT
GAGCAGGACCATGCTTTCGAGCCAGAACGGTGCGCCTTCGTGCGGAATGCTGTAGCGGAT
GTCGCGGCCATTGTTGGCGTTGTTGGCGGCAAGCTTGGCATCGAACACCCCGCCAGACCA
GCCGAGCACCACGCAGACATTGCCGTTGGCCAGGTCGGAGATGAACCGCGAGGAGTCGAA
GTAGGCGATGTGCGGGCGCACCTTGAGCAGCAGCGCCTCGGCCTTGCGGTAGTCCTCGGG
GTTCTTGCTGTTGTAGGGCAGGCCCAGGTAGTGCAGGGCGATGGGGATGATCTCGCCGGG
TGCATCGAGCATGGCCACGCCGCAGTCGGCCAGCTTGGCGAGGTTTTCTTCCTTGAAGAT
CAGGTCCCAGGAGTTGAGCGGTGCATCCTTGCCCAGGCGCGCCTTGACCTTGTCGACGTC
ATAGCCCAGGCCCGTGGTGCCCCACAAGTAGGGGGCGGCGAAGCGGTTGCCGGGATCGTT
GCCCTGCAGTTTGGCGAGGATCTGCGGGTCCAGGTGCGCCAGGTTGGGCAACTGGCTGCG
GTCGAGCTCGGCCAGTACCCCGGCCTTGATCAGGTTGGGCAGCAGGTCGGCGCTGGCAAA
CACCACGTCATAACCGCTGCGCCCGGCCATCAGCTTGCTCTGCATGCCATCGCTGTTGTC
GAACACGTCATACACCGGGGCGATCCCCGAGGCCTGCTGGAACTCCTTGGTGGTGTTCGG
CGCGATGTAGTCATACCAGTTATAGATGTGCACGCTGGGCGCGGCGGCCTGGGCGGCGGC
CAGGTTGAGCAGCGCGGCCAGGGCCAGGGGCAGGCGACGGATCGACTTCATGAAGGGCAC
TCCGGATTCTTGTTATAGGGGTAGCGCTCAGGGGATCAGCAGTTCGCGGCGGCCATCGGC
GTGTTCAAGGCGCTGGCCAGGCAGGTGCAGGCGCCGGTCGGCCAGGTAGTCGTAGTCGCG
GCGAGCCAGTTCGAGTTGCCCAATGTCCAGTTCGATGAGCTGCCGGCAGGGCTCGCGCCC
GGCCTCGAACAGCAGGCGCCCGTGCGGGTCGACCACGGCGCTGCCACCGGCGAACACCAG
GTTGTCATCGCCTGCACCGACGCGGTTGACCATCAGCGCGAAGGCCTGGTTCTCCTGGGC
GCGGGCCATGATCGCGGTGCGGTGCACCGGGCCGTAGGGGTCCATGTTGCCGTTGCTGAC
CACGATCAGCTCGGCGCCCAGTTGCGCCAGGGCGCGGCTGCTTTCCGGCAGCTCGATGTC
GTAGCAGATCAGCAGGCCGATACGCAGGCCTTTGAAGGTGGTGGTGGCGTAGCGATCACC
GGGGGTGAACAGGCCGCGCTCCGAGGGCCACAGGTGGGTTTTGCGGTAGCGCAGGGCGAT
GCCTTCGGGGGTGAGTAGCAGCGAGGTGTTGTAGAAGCGGCCATCGGCCTTTTCGGCCAG
GCCGATCACCACCGCCACGTCACGTTTGCGCAGCGCCTGCAGCACCGCCTGGACGCTGGG
GCCGTCCACCGTTTCGGCAACTTCGGCCAGCTGTTCGGCGCTGGCAAAACCCATCAGTTG
GGTTTCCGGGAACACCAGCAGGTCGGTGTCGGCCGCACAACCGGCGATCGCTTCAAGGGT
GCGTTGCAGGTTGTAGGCGGTATCGCCGTCGCGGCCGGCGAGTTGTATCAGTTCGATCTT
CATCGGGGTTCCTTGCGGGGGGCTGGAACCGAGTATGCGGCGCGACGGCGTGGGCGTTAA
TTACGTTGATGGAGTAACCCTGAATGGGTAATGGCGTTCAGATCTCGCGTTCGACAAAGG
CAAAGTCATCGTCGATCAGTTGCTGCAGGTACTGATCGAAACTGTCGGCGATCACTTCAT
AACTGTCCGGGTCGTGCAGGTAGCGCACCACCTGGCCGACAGTGCCACCAGCGGCGGGGT
TGAAGTCGATGTACAGCTTCGAGCTACCGCCGTTGTTCATGCAATGGGAGAAACACAGGC
GCTGGTTCATGGCCAGGTCGCTGTCGATGCCCGCGCCGACGGTTTCCGGGTATTCCTCCA
GGTACTCGCCGTACATGCCGCGAATGCTGTCGGTGTAGCTCCGGGCGTCTTCGAGGATCT
GCTCGCTGGCGCTGAGGTAATAGGGGTATTCGAACACGTCCGAACCGAGCACCAGGACGA
TGACCGTGCCGCCTGGGTAATCACGAAAATGAGTGCCGTCGATCTGCCCGAGCAATCGCA
GCAGGCTGTCGGGGCACAGCGGGTAGTGGGCGCTGAGTTTTTGCAGGTCTGCGGCCGAAG
CGCCGTGGGCGAGGTTCAATTGTTCAAGCTCTTCGCTTGGCAGCGCCTGGCGCAGGCCGC
TGAGGTAGGTTTCGACGAGTGACATGGGGCGGTTCCTTCCTGAAAGCGCAGAGATGTCTG
GGCAGGCTGACTGAAATTGGCCGTGATTGCGAGCGCTATGCGCTCGATCGCCGGCAAGTC
CGGCTCCCACAGAGCTGGCGCAATTCTCAAGGTTCACCGGCGCTCTTCCAACCACTTCAC
TCATTCGCATAGAATGATAGAAATTCTCATTTACTTTTTCGAGTCATCATGAGCGATTCC
AACCCCGCCCTGCGCCAGCAGGTCAGCCACCTGTACCAGGCTCATCACCGCTGGCTGACC
GGCTGGCTGCGCCCGCGAGTGGCGTGCCATGACCTGGCCGCCGACCTGATGCAGGACGTG
TTTGTCCGCGTGCTCAGCGCCGACGATGCCGTCGACCGCCTGCGCGCCGTACGCGAACCG
CGGGGCTACCTGGCGACCATCGCCCGGCGCTTGATGATCGACCATTTTCGCCGTGCGCGG
CTCGAACGCGCCTGGCTGCAGGCGCTGGCCGAGCAACCTGAAGCCCTGGATATTTCCGCT
GAAGCGCGGGCGATCCTGCTGGAAACCCTGTGCGAGCTGGATGCCATGCTCGCCGGCCTC
GGCGCCCGGGTGCGCAAGGCTTTTCTGCTCTCGCAACTGGACGGCATGACCTACAAGGCC
ATCGCCGAAACCCTCGGCATTTCGGTGGTCACGGTCAATCGTGACATCGCCAAGGCCCTG
CACCATTGCACGCTGTACAGCCTGCAACACGAGGCTGACTGATGGCCGCCCTCGATTCGC
GCCAGCTCGCTGCCCTTGAGCAGGCCGCCGCCTGGCGTGCGCGCCTCAATGATGAAAGCG
CCGGCAGCGCCGAACACGCCGCCTGGCACGCCTGGCTGCAGGCCGACGAGCAGCACCGCT
GGGCCTGGCAGCAGGTCGAGCGGGTGCAGCAACGCCTGCAGCAAATGCCCACGCGCCTGG
CCGGGCGCACCCTGGAACTGGCCGGCCAGCAACCGGCGCTGGGCCGTCGCGGTGTGCTCA
AGGGGCTGGTGCTGGCGGCGGGAGCCGGTGCTGTGGGGTGGGGCGGTTACCAGCAGGCGC
GCCAGGGCCCCTGGTTCGCTGATTATCACACCCGCACCGGCGAACGCCTGAACCTGACCC
TGGACGACGGCAGCCAGGTTCAGCTCAACACCGCCAGCGCCCTGGATGTGCGCTTCGACC
TTCAACAGCGCCTGCTGGTGCTGCGCGATGGCGAGGTGCTGATCACCACCGCCAAGGACC
CGGCCAACCGGCCCTTCCTGGTACAAACCCGCCACGGCACCGTGCAGGCATTGGGCACAC
GCTTTTCGCTGCTGGCCGGCGAGAACACCACGCGCCTGGCAGTGTTCGAAAGCCGCGTAC
AGGTGCTGGCGGGCGAGCAGGGCGGCGGTGCGCTGCTGGAGGCGGGCGAGCAATGCCGCT
TTGCCAACCCGGCGCTGGTGCTCAGTTCGCCACTGGAGGGCAACCTGGATGCCTGGAGCA
AGGGCCTGCTGATCGCCAACGAGCAGTACCTGGGGGTCTTTATCGCTGACCTGGCGCGCT
ACCGCCGCGGCTGGTTGCGTTGCGCGCCGCAAGTGGTGGGGCTGCGCATCAGCGGCACCT
TCAGGCTCGACGACCAGGCACAGATCTTCCGCGCCCTTGAAAGCACGTTGCCGGTGCGGG
TCAGCCAGCGCACGCCGTATTGGGTGACGGTAGAGGCACGCAAATAAAAGTATTTTTCAT
GCAAATGATATTAATTCGTCTTGTCGTTCGACTTATGGAAGGCAGGCCCACTGCCTGAAT
GCCAACCAGAAGAGAACGCATCGAATGAGAACCCGCCCGATTCACCACGCCCTGCGCTGT
TGCGCGCTGTTGTTGCCCTTGAGCATGGCCCAGGCCGAATCGGCCGCGCGCAGCTACGAC
CTGGCCCAGGACGATCTTGGCCAGGTGCTGACCCGTTTTGCCGCCCAGGCCGGCGTGGTG
CTGTCATTTGACCCGGCGCTGACCCGGGGCCAGCGTAGCGAAGGCCTGCACGGCCAGTAC
GGGGTCGAGGAGGGCCTGCGCGCCTTGCTCGCCAGCAAGGGCCTGGCACTGATCAAGGAA
GCCGACGGGCGCTACAGCCTGGTGCGCGAAGTGAACGAGGCGGGTGCGATCAACCTCAGC
GCCACCGAGGTCACCAGCAACCAGCTGGGGACCATCACCGAAGAAAGCCACTCCTACACC
CCCGGCACCATTGCCACCGCCACACGCCTGGTATTGACCCCGCGCGAGACGCCGCAGTCG
ATCACCGTGGTGACCCGCCAGCACATGGATGACTTCGGCCTCAACAACATCGACGATGTG
ATGCGCCACACCCCGGGCATCACCGTCTCGGCCTATGACACCGAGCGCAACAGCTACTAC
GCCCGCGGCTTTGCCATCAGCAACTTCCAGTACGACGGCATTCCCTCGACTTCGCGCAAC
GTCGGTTACTCGGCTGGCAACAGCCTCAGCGACATGGCCATCTACGACCGCGTCGAAGTG
CTCAAGGGCGCCACCGGCTTGCTCACCGGCGCAGGCTCGCTGGGCGCGACCATCAACCTG
GTGCGCAAGAAACCCACCGCCGAGTTCAAGGGCCATTTTGATCTGGGCGCCGGCAGCTGG
GACAACTACCGCAGCGAACTGGACGTCAGCGGCCCGTTGACCGACAGCGCCAACGTGCGT
GGCCGGGCGGTGGCGGCCTATCAGGACAAGCACTCGTTCCTCGACCACTACCAGCGCAAG
ACCAGCGTCTACTACGGCGTCCTCGAGTTCGACCTCGACCCCGACACCCTGCTGACCGTC
GGCGCCGACTACCAGGACAACAACCCCAAAGGCTCCAGCTGGTCGGGCACCGTGCCGCTG
TACGATGGCAATGGCGACACCAATAATGTCTCGCACCACTTCAACAACGCAGCGAAATGG
AGCAGCTGGGAGCAGTACACCCGCACCGTGTTCGCCAGCCTTGAGCATCACCTGGACAAC
GGCTGGGTGGCCAAGGCCCAGTTCGATCACAAGATCAACGGCTACCACGCGCCGCTCGGC
TCGATCCAGGGCTACCAGCCACGCAAGGACGGCACCGCCGGCATCTATGCGCAGAAGTAC
ACCGGCGAAACCGTGAGCGACTCCCTCGACCTGTACCTGAGCGGGCCGTTCCAGCTGTTC
GGCCGCGAGCATGAACTGGTGATCGGCAACTCCTATACCGCCTCGCGCTGGAAGGGCAAC
GACTACCGCGACGTTACCCATGCCAATAACAACATCCTCGACTTTCCCAACTGGGACGGC
GACATCGCCGAACCTGACTGGGGCCCGGTGTCGGCGCGCACCGACGACAAGGTTCGCCAG
AACGGCACTTACCTCACCGCGCGCCTGCACCCGATCGACGACCTGACCCTGCTGCTCGGC
GGGCGCCTGGTCAACTACAGCTACGACGGCATCGACGCCGACAACAAGGAAAACGACCGC
CTGATCCCTTACGTAGGCGCGGTCTATGACCTCAACGACACCTATTCGCTGTACGCCAGC
TACACTGACATCTTCATGCCTCAGGACAGCTGGTTCCGCGACCGCACCGACCGCCTGCTG
GACCCGGACGAAGGGCAGAACTACGAGGTGGGGATCAAGGGCGAGTTCCTCGATGGCCGG
GTCAACGCCAGCCTTGCCTATTTCGAGATCCACCAGAGCAACCGCACCGTCGAGGACAAC
CAGTACAACGGCGACCCGACCAACCCGGCGGTGGGCTTCGCCTGGATGGGCGTCAAAGCC
AAGACCAAGGGCTTCGAAGCTGAAGTCTCGGGTGAGCTGGCGCCGGGCTGGCAGCTGCAG
GGCGGCTACACCCACAAAGTGATTCGCGATGACGATGGCCAGAAGGTGTCGACCTGGGAG
CCGGAAGACCAGGTCAGTTTCTACACCAGCTACAAACTCAAGGGCGCGCTTGATCGCCTG
ACGGTCGGCGGCGGCGCGCGCTGGCAGGGCAAGGGCTGGCAGGTACTGCGCAACCGCCCC
AAGGGCATCGACGAGGAGTTCGCCCAGGACCCGTTCTGGCTGGTGGACCTGATGGCCCGC
TACCAGTTCACCGAGCGTTTTTCGGCCACGGTAAATGCCAATAACCTGTTCGATAAACGT
TATTACACCAACATCGGTTTTTATAACTCGATGTCGTACGGTGACCCGCGCAATTTAATG
CTGACTACGCGCTGGGATTTCTGATCGGCTAAATAAAAAACGCCCCCTTGATCTATAAAA
AAGGGGGCGTTCTGTTATTCCGGCTTACAATTGCTTATCGAGCGCCAGGCCCGGCTTCTA
CGGGCGGCTTCAGGATCAGGTAGGCTTTTAGCGCAAGGGCTGCAAAGCAGAAGGCCATGC
CGGCAATGAATTGAAATGTAGTCATAAACTGCCCTCCAAAACAATTAACTGACGATTATA
ACATCTATAAATAATATAACTAGGCGTGGCGTTCGTGTTGCAATAACCAGCGCTTGCGTT
CAATACCGCCGCCATAACCTGTCAGTGCGCCATTGCTGCCCACCAGCCGATGGCAGGGAA
TGGCCAGGCTCACCGGGTTCAGCGCATTGGCCAAGCCCACTGCCCGTGCAGCTGCCGGGT
TACCCAGCTGTGCAGCAATCTGCCCGTAGGTGCGGGTAGTGCCTGGCGGAATTTCCCGTA
ACGCCGCCCACACCCGTTGCTGGAACGGCGTGCCGCCGGCATCAACTACCAGCGCATCAA
ACGCCTGCAACTGGCCTGAGCAATAAGCCTGCACAGCATCGGCGAGCGCCGTCAGCCCAG
CGGTTTCGCGTAATTGCACAGCGGCGCCAAAACGGGTGCGCAGCAACCGCAGCAGGCGTT
TTTCTGGCTCATCGAATTCCAGCGCCAACAGCCGTTGGTCATCGCCGACGATCAGCACCT
GGCCAATCGGCTCCGGCAGGTGCAGGCGGCGCAGCAGCAGTTCGCTCATGGGCAGTCCTC
GTTTCAGGCGTGTTCGATCAGCATCACCGCCAGGGTGTCGGCGGCCAGGGCCTCGAACAC
GTGCGGGGCGTCGGCCGAATAGCTCATGTAGTCACCGGCCTCCAGGGTCACCGTTTGCTC
GAGCGGGCCGACCCGGGCGCGGCCGCTGCAGAGGATCACGTGCTCAAGGGTACCCGGTGG
ATGCGGTTTTGACCGCCGCGGTTCACCCGGCTGCACCCGCAGCCGGTAGAGATCGCGCTG
TGCCCCGGCCGGGCAGGCGGCGAGCAGGGTGGCGGCGTAATGGGCCTGCTCGCTATGGCT
GGCGGCGCCTTCAGCGGCGCGAATCACCTGCACGTGCTGACGCGGCTGGCCCATCAGCCG
GCTGACCGGCACCTGCAACGCAGTGGCCAGGGCCCAGAGGGTTTCCAGGCTGGGGTTGCC
GACCCCGGACTCCAGTTGCGACAGGGTCGACTTGGCCAGGCCCGCGCGCTTGCCCAGCTC
GGTCACCGACAGGCCCAGGCGCTCGCGCTCGCGGCGGATGGCGCTGGCCAGCAGCAGGAT
AGGGGAATGGGCTTCGATCATGTGTTCTATATACCGGTCATTTGTTCGTCTTGACGAACG
CTACTCATCTGTTCAGCATAACGGACCTTTGTTCGATATGACAGGAGTCGATACAGCATG
CACCTGAAAACACGTGGCACCCTGGAGATGACCGCGGCCATGGTGATCTCCGGCACGGTG
GGCTGGTTCGTGCTGGCCGCAGACCAGCCGGCAGCGGCTGTGGTGTTCTGGCGTTGCCTG
TTTGGCGCGCTGGCGTTACTGCTGGCCTGTGCCGGCCTGGGCTTGCTCCGGCGCAGGGTG
ATTAGCGGCCGCCAGGCGCTGGCGGCGGTGTTGGGCGGGGTCGCGCTGGTGCTGAACTGG
GTGTTGCTGTTCAGTGCCTATACCCATGCTTCGATTGCCGTTACCACCGTGGTTTATCAC
ACCCAGCCGTTCATGCTGGTGGGTTTGGGCATGCTGCTGTTCGCCGAGAAGATGACCGTC
AACAAGGCCGGCTGGTTGCTGGCGGCGTTCGCCGGGATGCTGCTGATCGTCATGGCCGGA
TCGAGCGTTGACAGCGTTGCCGGAGACTACCGCCTGGGCGTGCTGATGGCCCTGGGCGCG
GCGTTTTTCTATGCCGTCGCTGCCGCTATCACCAAGCGTTTGCAGGGGGTGGCGCCGCAC
CTGATCGTGTTGATCCAGATGCTGGTCGGGGTGCTGCTGCTGGCGCCGTTTGCGCAGCTG
CCGGGGTTGGCCCTGGCGCCCGCTACCTGGGCACTGCTGGCCACGATCGGCATCGTCCAC
ACCGGCTTGATGTCGACCCTGCTGTACAGCGCCATCCAGAAAATCCCCACCAGCCTGGTC
GGCGCCTTGTCGTTCATCTATCCGGTGGTGGCGATCCTGGTCGACTGGCTGGCCCTGGGG
CATCCGCTGAGTGCGCTGCAACTGGCCGGTTCCGGCTTGATATTGCTGGCGGCGGCGGGG
ATGACCTTTGGCTGGATGCTGCGCATCACGACTGCTGCGCGGCCGATCGCTGGCAAGGCC
AGCTCCCACGGGGATCGTTGAGCACCTCAGGATTATCCATCAGAACCAGCGGTCATTCTT
TTTGCGCCCACGGCTCAAGGCCGGCAAGATCAAGCCCGCCAGCAAACCGGCACCGGCGAT
GCCGCCGCCGTACACCATGTAGCGCATCAACACCTGTTTGTTCTCGTCACCCAGGCGCGC
CTGGGTGCTGCGCAGTTCCGACTGGGTGTCGCTCAGCTCGGCATTGAGCGCCTTGCTGCG
TGCTTGCAGCTCGTCGATCAGCGCCTTGCGCGAGTCGAGGGTCTCTTGCATGCCTTGCAC
GCGGGTCTTCCAGCTGTCGTCGATGGTCTTGAGCTGTTCGCTGAGCTGGGTCACCTGCTC
GGTCAGTTGCGGCAGGCGCTCGGCCTGGCCGGGCACGGCCTGCAGGTCGCTGCTGGTGAT
CCACACGGTGTCGCCGGATTCGCCGCGCACCTGGCTGTAGTTACCCTGGGTGGCCAGTAG
TGTGACCTTTTGCCCGGACTTGAGGTTGCCGACAATGCGGTGGCCGTCGGTAGGGCCGCT
ACGCACGTAGGTGCTCAAGCTGTCGCTGACCCAGCGCTCGCTGCTGGGCGCTGCCTCTTC
GGCATGCAGCGGGTTGGCCAAAACCAGCAGGGCGCCTATCAGGCTGCCGGTCAGCAGGCG
GCGCGCGCCCGGGTTGCAGGAGGAAAACAGCGCGGGCGCCGCAGAAACGGGACGAGAGAT
AGGCATGATGGTCTTCGCGTGAAATAAACAATAAAAGCCCGATGACTGGGCCGGTGAACA
GTCGGCGTGCGCGCAGGCCGCCTGCTGAAAGACCATATTTCTGCGGGCAGGTTCACTGAA
GGGGGTAGGAAAATAGCAGCAAATGTTGCGGGCACAGGCTGTGCCCGCAAGCGGGGGCGG
GGCTTGAATCAGCTCACGACGCGGTAGCAGGGCACGTATTCGGCACCGCCCGGCAGTTTC
ATCCGGTGCTGGTCGACGAACGCCTGCAGCAGGTGGCCGAGGGGTTCGAGCACGGCGCTG
TCACCTTTGATTTCGTACGGGCCTTTCTCTTCGATCAGGCGGATGCCCTTGTCCTTGACG
TTGCCGGCGACAATCCCGGAAAACGCCCGGCGCAGGTTGGCGGCCAGTTCGTGAGGCGGT
AGCGCGCGGCTGAGCTTGAGCCCGGCCATGTTCTCGTGGGTCGGGTCGAAGGGGCGCTGG
AAGCCTTCTTCAATCTTCAGCAGCCAGTTGAAGTGGAAGGCGTCGTTGCGCTCGCGGCGA
AACTGCTTGACCTCCTTGAGCCCGTCGACCATCTGCCGGGCCACTTCGGCCGGGTCGTCG
ATGATGATCTGGTAGTGCGCCTGGGCCTCGTCGCCGAGGGTCGCGCGCACGAAGGCATGC
AGTTGCTGCAGGTACGGCGCGGCGCTCTTGGGCCCGGTGAGGATGACCGGGAACGGCAGG
CCGCGGTTGTCCGGGTGCATGAGGATGCCGAGCAGGTACAGGAATTCTTCGGCGGTACCG
GCGCCACCGGGGAAGATGATGATGCCGTGGCCGACACGCACGAAGGCTTCAAGACGCTTT
TCGATGTCCGGCAGGATCACCAGTTCGTTGACGATCGGGTTCGGCGCTTCGGCGGCGATG
ATGCCAGGCTCGGTCAGGCCCAGGTAACGGCTGCCGCTCATGCGCTGCTTGGCGTGGGCG
ATGGTCGCGCCCTTCATCGGGCCTTTCATCACGCCCGGGCCGCAGCCGGTGCAGACGTCC
AGCTTGCGCAGGCCGAGCTCGTGGCCGACCTTCTTGGTGTACTGGTATTCCTCGGTGCTG
ATCGAGTGACCGCCCCAGCACACGACCATTTTCGGCTCCACGCCAGGGCGCAGGGTGCGG
GCGTTGCGCAGCAGGTGGAAGACGTAGTCGGTGATGCCCTGGGAGCTTTCCAGGTCGATG
CGCTGGCTGGCCAGTTCGCTTTCGGTGTAGACGATGTCGCGCAGGGCGCTGAAGAGCATT
TCACGGGTGCTGGCGATCATTTCGCCGTCGACGAAGGCATCGGCCGGGGCGTTCAGCAGT
TCCAGGCGCACGCCGCGGTCCTGCTGGTGAATGCGTACCTCGAAGTCCTTGTAGGCTTCG
AGGATGGTCTTGGCGTTGTCGACGTGCGCGCCGGTGTTGAGGATTGCCAGCGCGCACTGG
CGGAACAGGGTGTACAGGCTGCCGGAACCGGCTTCACTCAGTTGCTGTACTTCACGTTGA
GACAGTGTTTCCAGGCTGCCTTTTGGGCTGACAGATGCATTGATAACTTCACGTTGGGGC
ATTCTGGGTTTCCTGTGAGCGGGTAAACGTCCATCTTCAGAACACCACCATACCGACAAA
TTGTCGCAGCAACGAGTGCCTTTCGCTGTCAGGCCTTCCAGCCGACCGCCTGCAGGGCCT
CAAGCAAACGCTCGGGGCGCAGCGCCAGGACCTTGCTGCCATGGGCCTCGAGGTCGGTGG
CAGCCAGCAGGGCATTGACGATGGCTTCCTCGACGGCGTCCGCCGCTGCGCTGAACAACG
CTGAGATATGGTCGTTGTTGACCATCTCAACCGTGCTGGTCGGCGCGCCGGGGTGGCCGA
AGTTGGCTGCCGGCAGGCTGTTGCCGGTGGAGAAGGCGATGAAGATATCGCCACTGGAGT
CCTCGGTGCCGCCGCCGACCCGGGCCAGGCCGACGCTGGCCCGTTGCGCCAGGCGCGTGC
ATTGGTGCGGCAGCAGCGGGGCGTCGGTGGCCAGGGTGATGACAATCGAGCCCATGCCCG
GCTCGCCGACATTGCGCGGCGCGCTGAACGGCGAATGCACCTCGCCCAGCACCTGGCCGA
CCGGGTAGCCGGCCACCCGCAGGGCGCCGCGTACGCCATAGTTGGCCTGCACCAGGACGC
CGACGGTCCAGCCGCCGGCCGCGCGGTCCAGGACCCGCGACGAGGTACCGATACCGCCCT
TGAACTCGTGGCAGATCATCCCGGTACCGCCGCCGACGCACCCTTCGGCCACCGGCCCCG
ATTGCGCCGCGGCCAGTGCGGCGTGGACATGCTCGGCCGTTACGTGCTGGCCCCAGATGT
CATTGAGCACGCCGTCGTAGGTTTCCAGTACCGTCGGCATGCACCAGTAGGTGCGGGCCT
TGGCCATCTCGCGCTCGGCCGCCACCAGCGCATCGCGGACCACGCCGACGCTGTGGGTGT
TGGTGTAGGCAATCGGCGTGGTCAGCAGGCCGGCTTCGCGAATCCACTCAAGGCCGGTGG
CATCGCCGTTGCCGTTGAGCACGTGCACACCGGCAAAACACGGCTGCAGGCTGGCGGCCT
GGGCCCGTGGTTCGATCACCGTGACGCCGGTATTGACCGCGTGGTCGCCGCTGCCGCGCT
GCACGGTGTGATGGCCGACACGCACGCCCGGCACGTCGGTAATGGCGTTGAACGCGCCAG
GGGTGCCGACGCCGATACGAATGCCCAGATCACGTACACGCATTGATTCACAGCTCCTGT
TGGAAGGTTCGAGGGGCGCGCAAGGGCCGTTGTTCGCAGCGCATGACAAGTGCTTGAGCA
ACGGCAATACTGCGTGCCGGTGTGCAGAGTCTAGGAGCCCGACCTGCCGCTGGCGATTCC
CCCCAATCGTTACCCCCTAGGAGTTACCGGTGAACCTGCTATTCGAAGCCGCTGCCCACC
ACCATGGCCTGGCCCGGGTCATCGACCAGTTGGGCAAGCCGGGGTTCTGGCATCAGCTGA
TCGTGCTGCTCGATCAACTGCTGCCGTGCGACACCGCCCTGGCCTTGCTGGTGGAGCGCG
AGGGCGCGCCGCAGGTGCTGGAGGAATTTGACCGCGGCTTTCGCGATGCGCCGGCGGCAG
CGCCCCTGTACCTGGGCGGTCTGTACCTGCTCGACCCGTTCATCCAGGCCATGCGCGACG
GCCTTGCCGATGGCGTGTACCGCATGGAAGAGGTCGCCCCGGACGAGTTTCGCAAGAGCG
ACTACTTCAACAACTACTTTCGTGCCCTGGTCGGCGAGGACGAGCTGCAACTGATCCTCA
ACCTCGATGCGGGCAAGGTCCTGGCCATCTCGCTGGGCGCCAACCAGCGTTACAACACCG
CGGCCATAGGCCAGCTGAGCCTGCTGGCGCCGTGGCTGCTGGCCTTGATGCGCCAGCACT
GGCACCAGCAGCATCCCCGGCAGGTTGCCGAGCATTCGACCCCGGTCGAGCGGGCGCTGG
AGCATTTTGGCAGCGACACGTTGTCGGCGCGTGAGCTGGAAACCGCCCGCCTGGTGCTGC
GCGGCAACTCCAGCAAGGCCATCGCCAAGCGCCTGGACATCTCCCAGGAGACGGTCAAGG
TGCACCGGCGCAACCTCTACAGCAAGCTTGGGGTCTCGTCCCAATCGGAGCTGTTCAGCC
TGTTTTTGCAACACCTGGGACAACATGACCATCAGGAGTGAATGATGCTACGGATACTCG
GCAAGGCTTCATCGATCAACGTGCGCAAGGTGCTGTGGACCTGCGCCGAATTGCAGTTGC
CGTTCGAGCGCGAGGACTGGGGCTCGGGCTTTCGCTCGACCGAGGATGAGGCCTTCCTGG
CGCTGAACCCCAACGCCATGGTGCCGGTGATCGTCGACGGCGATTTTGTCTTGTGGGAGT
CCAACAGCATCATCCGCTACCTCGCCGCCCAGTATGGCGGCCAGGCGTTGTACCCGGCCG
AACCGAAGGCGCGGGCGCGGGTTGATCAATGGCTGGATTGGCAGGCCACCGACCTCAACG
GTTCGTGGAGCTACGCCTTTGTCTCGTTGGTGCGCAAGGCACCGACCCACCAGGACCCGC
AAGCGCTGGCGGCGGGTTGCCGCAACTGGGCGAAGCACATGACCATCCTCGAACGTCAGC
TGGAACGTACCGGGGCCTATGTCAGTGGCCAGGACTTTGCCCTGGCGGACATCGCCATCG
GCCTGTCGGTCAACCGCTGGCTGCAGACCCCCATGGAGCGCCCGGCGTTGCCGGCGGTCG
AGGCTTACTATGAGCGCCTGAACGTGCGTGAAGGCTATCGCTTGCATGGGCGCAACGGGT
TGCCGTGAGACCTACTGGCCTCATTGCGGGTCAAGAGCCGTGAGGATCTGATGCGCCACC
TTCACCCGCTCGGCAATCGGGTAGTTCTTGTTCGCCAGCAACACAATGGCGATGCGTTTT
GACGGCACGAACGCCACGTAGGCACCAAAACCATCGGTCGAGCCGGTCTTGTTCAAGAAG
GTGTCGGCTGGCAGCGGCCGCGCCGGTTTCAGCCAGCTCACAGGTTGCGGCTCCAGCACC
ATCGACGGCGCATTGCCGGCCTGCAACTGCTCAAGGCTGACCGGGTAGGCATACTGCTCC
CAACCCAGGCCCTGGGTCATGGCACCGACCTGGTAATAGCCGGTCTGGGTGGTGGCGATG
GCCCGTTGCAGCGGTTTGCTCAGGCTGTGCGGCTGCATGTTCAGGTCCAGGTAATGCAAC
AGGTCCACGGCCGTGACTTTCAAACCATAGGCCTCGCCATCCAGCGGCCCGGGGCCGACG
CGCACCGCTTGGTCCTGCTTGTTGTATCCCTGGGCATAGTTGCCCATCTGCGCGCCAGGC
ACTTGCAGGTAGCTGTGCTGCAGGCCCAGTTGCGGCAGCAGCTGTTGCTCCATCAACTGG
GCGAACGGCGTTCCCAGGCTTTTCGCCGTGAGGTAGCCGAACAGGCCCAGGCTGGGGTTG
GAATACAAGCGCTGAGTGCCCGGCGCGTAGTCGGCTTTCCAGTGGCCGTAGTAGCCGGCC
AGGTCGGCTTCGCCCTTGACCGCGTCAGGGAACTGCAAGGGCAGGCCGCCCGCGCTGTAA
GTCCCAAGGTTGAGCAGGGTGATGCCATCGAACGCGGTGCCTTTGAGTGCGGGCCAGTGC
TTGCTGGCCGTATCGCCAAGGCTCAGCTTGCCACTGGCCTGGGCAAAGCCTGCAAGGGTG
GCGGTAAAGGTTTTGCTCACCGAGCCGATCTCGAACAGGGTGTCGGCATTGACTGGCTGG
CCGCTCTGTTTCGAGGCCACTCCGTAGTTAAAGTAGTGCTGCTGGCCATCGACGCTGATG
GCCACGGCCATGCCGGGGATTGCCTGTTGCTGCATCAGCGGGCGCACGACGGCGCTCACC
GTTGACTCCAGCGGCGTCTGCGCAAGGCTTTGCCCGGTAACCAGGCAAAGGGTAAAGGCA
GCCAGAATCCCTGGCTTGAGGTTGGTTTTTTGGTGCATGATCGGCAACCTTTCCTTAAGT
GGACTGTTGTGAGCCTGGCTGCAGCAGGGAGCGCCAATCTAGGCGCTTTGCCCAGGTTGC
ACAAACGATGATATTTCGCAGCAGCCATTAGAAAAATTTGGGAGTCTGCATGATCCGACC
ACACCTGCCCCTGAATGCCCTGCGTGCCTTCGAGGCTTCGGCCCGGCATTTGAGCTTTAC
CCGCGCGGCCATCGAGCTGTGCGTGACCCAGGCGGCGGTCAGCCATCAGGTCAAGAGCCT
CGAGGCCCAGCTCAAGGTCGCCCTGTTCAAGCGCCTGCCGCGCGGGCTGATGCTCACCCG
TGAAGGCGAAACCTTGCTGCCGGTGCTGCGCGAATGCTTCGACCGCATCGCCCAGACCCT
CGACTGCTTCGACGGCGGCCACTACCGCGAAGTACTCACCGTCGGCGCGGTGGGCACCTT
TGCGCTCGGCTGGCTGCTGCCACGCCTGCCCGAGTTCCAGGCCCTGCACCCGTTTATCGA
TTTGCGCCTGTCGACCAATAACAACCGCGTCGATATCGCCGCCGAAGGCCTGGACTACGC
CATCCGCTTTGGCAGCGGCGCCTGGCATGGCATCGATGCCATGCCGTTGCTGGAGGCGCC
GCTGTCGGTGTTGTGCGTGCCGTCGATTGCCGTGCAGTTGCACAGCCCGGCTGACCTGCT
GCAACACACCCTGCTGCGTTCCTACCGCAGCGATGAGTGGGCCGAATGGTTCCAGGCCGC
TGGCCTGCCGGGCGCGGTACAGCCGTCGCGGACCATGGTCTTCGATTCGTCGCTGGGGAT
GATGGACGCCGCCCTGCAAGGCGCCGGTGTGGCCCTGGCGCCACCGCTTATGTTCGAACG
CCTGCTGGCCAGCGATGCCATTCGCCAGCCATTTGCCCTGGGCATCAGTACCGGCAGCTA
CTGGCTGACGCGCCTGCAGTCCAAGGCCGAAAGCCCGGCGATGGTGGCGTTCAAAGCCTG
GCTGTTGAAGGCAGCTACAGGCTGAAACGCGAAGGCCGGCAGCCTTGCAGCTCGGGCGCC
AGTCGGCTGTCGATCAGCTCTTGCGCCACCAGTCGGCCGACCACGGCCGCCAGGGTCACG
CCCGAATGCATCACCGCCAGGTACAGGCCGCTGACAGTTGGCAAGGCACCGATAATGGGG
ATGCGATCATCCGGCATGGGTCGCAAGCCAACCTCGGTACTGATTAGCTCAAGGCCCTGG
CCGCCGTGCAAACTGTTGCGGATGGTAGTGCGCGCCCGCTGGGCAATGCCCTCGGGACCG
TCTTCGCCGTCGGCGTCGAGGTAGTCTTCGGCGGCCAGGATCAGCTCCGGCGTCGGTTGG
CGGATTTCCAGTTCGCTGCTGGCGATCAGGGTGTGCACCAGCCGCCGTTGCGCCCGCAGG
CGGATCAGGATCGACGGCGACGGATGCAGTGGCAAGCTGACGCCCAAGGGCTGCAGCAAG
GCCTTGCACGCGGTGCCTGCCGCTACGACCAGGCGCTCGCAACTGATCCGTCCCTCTGCG
CTGACAAGCGCGGCGACGGCGCCGTCCCGGCATTCAATCGCCAGCACCTGCATATCGGTC
AGCACCCTGGCGCCGTTGGCCTGGGCGCGTTCCAGCAGCAAGCGGGTCATCGCCAGCGGG
TCGATTGAGCCTTCCTGCGGTGCAAATAGCGCCTGTTGCAGTGGCGCTTTGAACTGCGGC
TCAAGCTTTCGCACGCGAGCCGGGTCGATCGGCTCGACGCCAGCGGCGGGCGAGGGCGCT
GCACTGAACGACAGTGCGCCGCTCCAGTTGATCGGCGCCGTGCCCAGCTCGTCTTGCAGG
CGGTGATACTCACCAATCGCCAGATTGCGCAAGGCGGCGAATTCGCCAGGCTGCGGCGCC
GTGGTGTTGATCCAGCCAAAGGCTCGCGAGGTGACCCCCAGGCCCGGCTGGCCCTTGTCG
ATCACTGTCACCTGGGTGTGCTTGCTCAGGTGATAGGCAATCGAGGCACCGACGATACCG
GCGCCGATGACCACCACGTGCGGGCGCTCGGCCTCTGCTGTCATTGGCGATTCTCCGGCC
AGGTTGCGGTCGGGAAGTAGCTTTCCATGCCCGGCTCCTTGTGCTCGACGCCGTCGCGTT
GCCAGTAGCAGGTCAGGCGCGCGTAGTTGTCCAGGTCGCCGTGGATCAGGCAGGTCGAAC
GGTGACCGGGCCAGGTGAAACGCAGCACCTTGGCCTTGGCAATGGCCGCGACCTCGACCT
GGCCGATGGCGGTGTGGGTCTTGCCGTCAATGGTCGTTGCCAGCAGCAGTTGCCCGTCCA
CATAGCGCAGCGTGGCCCGGCCGGCATAGCTGGCGCCGTTGTCGGGTTCTTTCCCGATCA
GCGCATAGGAGCCGACCACGAAGCCGTACAGCGGGTCCGGATAGTCCTCGTCATCGGCCA
CGCAAACCGTGCCGACCAGCAACAGACTCAGCAGCAACAGCCTCATGGCAGGCACGGGGC
GATACTCTTGTACGTTCACTTCAAAGCCAACTGCCGGGTAATGGTCGGGTCGCTGATCTT
GTCGTCGTCAATCAGCAGCAAGGCCTTGGAGAGGATGATCGACAGCAGCGCGTCGCCCTC
GAACGGCAGGTACTGCGGGGTGTTTTTCTGCCGCGCCTTGGCGTCGGGGACGATGCACAG
GTACTGATCGTTGGGCAGCATCAGGATGTTGCCCGAGCCCAGGTGGATCTTGTAGCTGCG
CAGCTTGCCGGTGACCTCCAGGAAGCGCCCGTGCAGGGTCCATTTGTCTTTGAGGCGGGT
CATGCGCGGCAGCAGTTTTTCCAGCAATTGCTTGCGCGTTTGCGCGGTGGCGCCCAGCTC
GCCGAACGAGTGGTTGTGCCAGTAATCGCGGTAGCGGCCGTCCGGCCCGCCGTCGGCCCA
CAGCGGGTCGTTGGCCAGCGAGGCGACGCCGACAAACAGGTCGACATCGCGCATCACTTC
GCTGAGCACCAACGGCGGCACCTGGTCCAGCGGCAAGGGCGCAGCGTCCACGGCGTTATC
CCAGCGGTTCAAGGCATAACCGCCGCCACCGGCATGGGCGCTGCGCTGGGCGGCGTCGAT
GGGGTAGAAGCGTACCTGGTCGCTGCTCAGGCGCAGGAAGGCGCCGGCTTCGTTGGTATC
GACGCCATAGTCGTCGCCCACGCCCTCGATCCAGAACTCGGCGCGCAGGCCCCAGGCCGG
CAGTTCGCGGCTGGCCGGCGGGTAGGTATCATCGACCATCAGCCGCAGCTTGTTGCGCCA
GCCGCGGGCGGCGGCCAGGGCGTGGAACTGGTGCTGGCGCAAAATGTGCGCGGCGAAGCG
GTTGGAGTAGCTGGCGGTGTTGCGCTCGGCTTCGGTCAGCAGGTAGACCTCGCGGTGGGC
CTGCTTGAATGGCTGGGTGATCTGCAGCGCTTCAATGCGCTCGCGCCAGGCCAGGACCTC
CTCCAGCGGGCGGCCGATCGGGTGCCAGAGGCGCACTTGCGCCGCGCTGGAAGGGCTGAT
GGTTTTACCGTCCAGGGTTTGCAGGCAGCCTTCGTTGAACACCACGGCGTGCTGCTGGCC
GCCGTCGCTGATCACCCAGATCAGCCGCCGCGCCAGGGTGCCGATCAGCGGGTGGTCGAG
GTAACGCTCCTGCCATTGATCGTACGGCCAGTGCTTTTCCAGCAGGAACAGGCTGTCCAG
GCGCTCGGCCTGGGCCGGCAACATGGCGCCGATGTCCTTGAGCGCGCCTTGCAGCTCCTT
GAGCTCGTCCTTGTAGTCGGCCTTGACCTTGGCCGGCACCGATTTTTGCGGCGTGCCGTC
GGCGCGGAACCAGCTCAGGGTAGCGGCCTTGCCATCGACTTTGAGCTCGGCGACAAAGGC
GCCGTCATCAAAACTTTCGCGGCGCAGGCCGACCTGCTCCAGACCGTAGGTCGGCACGCC
GAGTTCTTCGATCTGGTCACGGGGCAGTTGCAGTGCTTGGGCGGCGCTGGTGAAGGCTTT
TTCGATTTCCTTCTGCGCGGTGCCGAACTTGACCCGCACCTTGAGCAGGGCCAGTTGCCC
GACTGCTTCGCTGGTTGGGATCGACGACAGCGCGAACACCGCCGCGTTGCCGACCTTGGG
CGCCCGTGGGCCGATGCCGCGCACCTTGCGGTAGGCGCTCAGGGCCAGGCGGGCGATGGC
CCGGGTCAGTTCGCTGTCGGCCAGCGGCGCGCACATCCACAACAGGCCGCGCAGCACCGT
GGCGTTGCCATCGTGCATGCGTGCGCGGTCATCGGTGCTTTCCCAGCCGACGTTGAGCAG
CGCGCCGCAGCGCCCGGCATCGACCCGCGCAAACCAGCGCAGCAGTGCCGCCCGCAGCGG
TGCTTCACCGACCTTGGCCAACAGCGCCTGGGCGTTCTTCAGCCATTTCGCCGAGGGCCG
CGCCGAAGTTGCCGCAGCGGCCTGACGCAACAGCGCCAGCCAGTCTTCGCGCACCTCGGG
GCTCAGTTGTTCGAGGTCTTCCAGGGCCAGTTGGGTCCAGTGTTCGCACGGCGCCAGCAC
CTGCCAGGCGCCGCTGCCCAGCAGCGGGTCGAGCTTGGCCAGCAGTTGTTCGCCGAAGTT
GCCGTAGTGGCCCAGGTCGGCGCACTGGCTGCGCAGCATGATCAGCAGGTCACGCAGGTC
GGTTGGCACTGTGCTGAAGTGTTGCGCGATGATCCAGTCGGTCACCGTCAGGGTTGGCAG
GGTGCCGTAATAGGCAAAGCGGTAGCTGGTAAACCACTGCAGCACAGGCTCGGCCAGCTG
GCCGACGTCGGCGCCGTTTTCCATCAGCCAGGTCATCAGCGCCGGCAGTACGCCGTAGTC
GAAAATGTGCGAGAAGGCATGCCCGGCACTGGCGGTGCTCAGCTCACCGTTGTAGGCCAC
CACCCGTTCGATCAGCGCCAGCACCAGGCGCGTGCGCAGCGCCGGGTCAGGGCTCAGGGC
CATCACCGCCGGCAATTTGCCCAGGGCGAAGACCATGGCGTCGGGGCGGCCGTGAATTTT
TTGCAGCAGCGGCAGCAGTTCGCTGATCAGCGCATGCTCGTGGCGCAGTTCGGAGCCGGC
CAGCAGCGGGTAGCCGTCCGGGCCGATGTGCTCGACCGGGCCCAGTTCGGTTTGCGCGCG
ATCGTGGCGAAACGCCTGAAGTTGTTCCAGTGCCATGAGGTTCAGCCTCCTACCAGCGGG
GTCAGTTTGATGAAATTGACCACGCTGTCGTGGCGGATGGTCAGGACTTCGTCGAGGCTT
TCGGCCTGACGCTCGTCGAGCAGGATGAAAAAGCCATTGCGCTCGAAGGCCTCACAGGCG
ATGTCGACCTGCTTGCGCCAGTCGATGGTCTGGCGCTCGACGACAGGCTCGCCATTGAGC
GCAGCTTCCAGCGGTTCGGGGCTGACCAGGCGCTGGCGCCGACTGTGGCCGGTCTCAGTG
CTGCGCTGCTGGACTTCCTGATGGACCCGTTCGCGGATCAGTTGGCGCACGGTGATGGTG
TCGGTGGCAAAGTGCAGGGCGAAATCGTCGAAGACTTCGCCCGAAACCGACTCGTCGCGG
ACGGTGAGCGTTGCCATGGGAACTCCTTTTCTGGCAAGAGGCAAAACGAATGGGCGCAAG
AGTATCAGGCTGGTCGGCGGATTTCGACGTGCAGGCGCTCAACCATCACTGCCGTTGCGT
GCGCGAAAGAACTCCCCCGGCGGCAGGCCGAACTGCTTGCCGAAGGCGGCGATAAACGCC
GACAGTGATTCGTAGCCGCAGGCCAGGGCCACGTCGGTGACCCGCTCGCCGCGCTCAAGG
GCCGGCAGGGCGCAAAGCAGGCGCATGCGCTGGCGCCAGAGGCGAAAGCTCAGGCCGGTT
TCGCGTTGAAAACGCCGGCTCAGGGTTTTCTCCGACACGCCGGCTTGCCGCGCCCAGTCG
GCCAGCCCGGTCGGCGAATCGGGTTGTGCCTGCAGGTGGCTGCACAGGGCACGCAACTCA
GGGTCCAGTGGCAGCGGCAGCATCAATTGCTGTTGTTCTGCATTGTCCAGCTGGTCGAGC
AGCACCTGCACCAGGCGCCCGTCGGGGCCCTCGCTGTCGTATTCCACTGGCAGTTCGCTG
AAGCTGCGGATCAGCTCGCGCAACAGCGGCTTGACCGCGACTACCCGGCATTGCGGCTCG
CGCCAGCTTGCCGGTGCTTGCTCCAGGTACAGGCTGCGCAGGCAGGTGTCGTCGGCGCAA
CTGACCCGGTGCGGCACGTGCGCCGGCAGCCACACTGCGCGCTGCGGCGGCACCAGGTAG
AAACCCTGGTCGGTGTGCACCTCCAGCACGCCGCGAATGGCATAGGACAACTGCCCCCAC
GGATGGCTATGGCGGTAGCCGAGCACCACGTTGGGCAGCGCCTGCACATGGCCATACACC
GGGCGCGGCAGTGCCGTCAGCTGCTCCAGTGACTGCGGGGTGAAGGCGGGCGGTTGTCCT
TTTGGCGACACTGGCGGGGCGCTGGCGTTAGTCAAGATCGGGCAAAGACCTTAACGTCTG
CGGCGCCACAATAACAAGCCGGGAGCGGCCATGAAGTACCTGCGGATGCTGTTCGACAAT
TTCACCCTGGCGCTGCTCGGGGTTATCCTCATTGCCACGCTGCTGCCCTGCGAAGGCAGT
GGCGCCGTGCTGTTCGGCTGGTTGACCAACCTCGCCATCGGCCTGCTGTTCTTTTTGCAT
GGCGCCAAGCTGTCGCGCGAGGCGGTCGCCGCCGGTGCCGGGCACTGGCGCCTGCACCTG
CTGGTGTTTGCCTGCACCTTTGTGATGTTTCCGCTGCTGGGCATGCTGCTCAAGCCGCTG
TTGCTGCCGCTGGTGGGCGATGAACTGTACCTGGGCGTGCTGTACCTGTGCGCCTTGCCG
GCCACGGTGCAGTCGGCCATCGCCTTTACCTCGCTGGCCCGTGGCAACGTACCGGCGGCG
ATCTGCAGCGCGGCGGCGTCGAGTTTGCTCGGCATCGTCTTGACGCCGTTGCTGGTGGTG
CTGCTGATGGGCGTCGAGGGTGACAGCGGCTCGAGCCTCGATGCCGTGCTGAAAATCGTT
GTGCAACTGCTGGTGCCGTTCGTGGCCGGGCAACTGGCGCGGCGCTGGATCGGCGCCTGG
GTGGCGCGCAATGCCCGCTGGCTGAAGAGCGTCGACCAGGGTTCGATCCTGCTGGTGGTT
TATACCGCCTTCAGCGATGCGGTGGTCAGCGGCCTGTGGCATGCAGTACCTGCGTCGCGC
CTGCTGGGCCTGGCGCTGGTCTGCTGCCTGCTGCTGGCGCTGGTGCTGTGGCTGACCGGC
GCGCTGGGGCGCTGGCTGGGCTTCAACCTCGAAGACCGCATCACCATTCTGTTTGCCGGC
TCGAAAAAAAGCATGGCCACCGGCGTGCCGATGGCCCAAGTGCTGTTCGCTGGCGGCGGT
ATCGGTGCAATGATCCTGCCGCTGATGCTGTTCCACCAGATCCAGCTGATGGTCTGCGCG
GTACTGGCCCAGCGCTATGCCGCGCGTACTGAAGAACCCTCGCTTACAACAGAACCCCTT
TGACCGGTTGCAGTGGTGCCGGCGCCGCCTCATCGGCCAGCTCGCGCACGGCGATTTCCA
GGTTGCGGCACATGGCGTCCAGGGCCAGGTCGTTGGGCTGGGTGTCGAACGGGTCGGCGA
TCTGGTCACCCAGGGCATCCAGGCCGAAGAAGGTATAGGCCAGCACGCACACGGCAAACG
GCGTGAACCAGCCGATGCTGTCGACCAGGCAGAACGGCAGCAGGAAGCAGTAGACGTGGA
CGATGCGGTGCAGCATGAGGATGTAGGGGTAGGGGATGGGCGTGTTTTTGATCCGCTCGC
AGCCACCCAGCACGTACGACAGCCGGTTGAGCTGCTGGTCGAGGTTGGCCTGGATCACCT
CGCCGGCGCCGGCATCGCGGGCCTGGGCCATGAAGCGCTGGCCGAGCAGGCCGAGCAGGC
GGCTGGCAGGCGCATCGCTGCTGGCCAGGCTGGTGCGCGTCGGGGTGTCGAGCAGGCGCT
GGCGGTCGGCGCAGGCCGGGGTGCCGCGCAACTGGTCACGCAGCACGTAGGCGAAAGCAA
TCAAGGGGTCGAGCAGGGCGCGGCGCTGGCTGGCGTCGAGGCTCGGCAGCAGGCTCAGGG
TCTGGCGGGTCAGGTTGCGGCTGACGATCAGCAGCTCGCCCCACAGCGTGCGCGCTTCCC
AGAAGCGCTGGTAGGCCACGGTGTTGCGAAAGCCGAGGAAAATCGCCAGGGTCAGGCCCC
AGAGGGTAAAGGGCGTGGCGGTGAGGATCACCTTGTACTCGAACAGGGTGCCATGGGTGG
CTACCACTGCCGAGCTGATCAGCACGGTGTACAGCACCTTGCGCCAGATCGCCGGGATGA
TCGAGCCCTTGAGCGAAAACAGCAGGACGCGGATGGAGGGTTTTTGTGGCTGGATGATCA
TGCAAGGCAGGCCCTGTACAGTAACGCGAGTATTGACGCGCGTTACTGTAGGGCAAAGCT
GGGTCAGGATACAGTTTGGGATAAAAATGCCAGGGTCATCGGCACCAGAGAGTGAAGTTG
TCGAGTAAAGAGTAGTCGTGTGCGATGACACGGATCAGGGCGATGTTGCTGTTCGCCGGG
GCCGGGTATTCCAGCCAATCATACGCAGCAGAAGCAGGGCGCTCGAGAATCTGTCTATGC
AGAAGATTGCCTCGCGGATCAAGGAACTCAACTTCGCCGTGTTCGTTTCTGCCGCTCCAA
TAGAACCTGATACGCCCTGCCTCCGGGGTGGGGCCTGTCGGTCGACAGGCCTCGGTGCAT
TCGAGCACCGCCAGGGCGTGCTGGCTACTGGCAAAAATACCAGGTAGCGCGGCTATTCAT
GGCAGCAGTGGGGTGGTTGGGCGAGGTCTTGGTAACGGTCATGATGGCGCACCCAGTCCA
TGGTGCCTTCCTCGTTGCGGCCTTTGGGCATCAGGTCGAGAAAGTTGTAGGTACCGACCA
GCATGTCCAGGCCGCGGGCGTAGCTTGAGTAGGTGTGGAACAGCGTGCCGCCGGCATCGC
GGTAAAACACGCTGAGGCCCGGCAGCTCGGTTTCCTCGCCCGAATACGGCTCATAGTTGT
ACTGGTCGCTGCCCTTGGCGCCGACGCCGAAGTCCTGGTTGAAGCTGCTGCCATGCGACG
AGACCCAGGGAAACTTCCAGCCCATGCGTTGTTTGAACGCCTGGAACTGGACGTAGGGCG
CGCGCGACACCGCCACCAGCGACACATCGTGGTGGGCCAGGTGCAGGTTGGCGCCGTCGA
AATGATCGGCCAGGAACGAACAGCCCGGGCAGCCTTCATCCCAGCCTTCGCCGAACATGA
AGTGATAGACCAGCAGTTGGCTGCGGCCGGCAAACAGGTCGCCAAGGCTCAGGCGGCCCT
CGGGGCCTTCGAAGCGGTAGTCCTGGTCGACCCGCACCCAGGGCAGGGCGCGGCGGGCCT
TGCTCAGTTCGTCGCGCTGGTGGGTCAGGGCCTTTTCATGCAGCAACAATTGGCGGCGGG
CGCTGAGCCATTCGCTGCGCGAGACCACCTGGGGGTTTTGATGGTTGTCCATGGGTACGG
CTCCGCTGGGGGGAATGTACTCATGGTCGATTGTCGGGTGGGGGATTCGACAGAGGTGAG
TGCAGGGCTGATGAACGGTGGTGAATTCATCGCGGGTCAAGCCCGCTCCCACAGGTTTTG
CATCAACCCTTTGTGGCTGGCTTTAAGCCCCCACAGACCCACTGTGGGAGCGGCGGTGCG
GCGACCCGACTTGACCCGCGATGAGGCCAGTACAGCCAACTCATCAAGTGGTGCCCGGAT
TACGACCGCTTCGCGCTCGATCGCGGGGCAAGGCCCGCTCCCACTTTCAGCCGGACATCC
GCCCGATCAGCGCCCACAAGCGCTCATCGTCGAAATCCTCTACCACCAACTGCGCACCAG
CCTCCAGCAAGGCTTCAGGCCGCTGGCTGGTCGATAGCCCGACGGTGAAGATCCCCGCGC
CGCTGGCCGCCTTCACTCCCGGCAGCGAGTCCTCGAACGCCAGCGCATGCGCCGCCCGCG
CCTGCAGGCGTTCAAGGCCGGTGAGGTAGGGCAGCGGGTCGGGCTTGGCCCGGGCCAGTT
CTTCGGCCACCAGCACATGCTCGAAGCGTTGCTCCAGGCCCATGGCGGCGAGCATGTGCA
CGGCGTTGGCCCGTGGTGCGTTGGTGACCACGGCAACGCCGATGCGCTGGCGTTCGGCAT
GTTCAAGCAAACGCAGCAGGCCGGCGGTGGGCTGCAAGGTGGGCGACAGGGCGCGAAAGC
GCGCCTCCTTGCGCTCGGCGAACAGCTGGTGCTCGCTCACCGGCCGGTCAGGGAACAGGT
AGCGGCACAGGTCGGCATTGGCCCGGCCGCTGACGTGGGCATCGAACTCGGCTTCGGTGA
ACACCCGGCCTTCTTCGAGCAACAGCTGTTGCATGGCCAGCAGGTGGAGTTTGTCGGTAT
CGGTCAGTGTACCGTCGAGGTCGAACAACAGGGCATCAAGCATGGTCGGCTTCCGCTGCG
GTGGCCGGCCATGATAACCGGATCAGCGGGGCTGGTCAGATGCGTAGGAAAAGAGTACAA
ATGTACTCCATGAATAAACTATCGCCCAAACGCCGCGCTATTCTCGATTTCATTCGCCAG
CGCATCGCCGATCAGGCCCAGCCGCCAAGCCTGGCCGACATCGCCACGGCCTTCGGTTTT
GCCTCGCGCAGTGTCGCGCGCAAGCACGTCCAGGCGCTGACCGAGGCCGGTTTCATCGAG
GTCACCCCCAACCAGGCCCGTGGCATCCGCCTGGCCGGTGCCTTGCGCCGCCCCGAGGTG
CTGGAGATCCCGGTGCTCGGCCAGGTCGCCGCCGGCCGGCCGATCGGCCCGGACGTGGAT
ATCCACGAACAACTGATGCTCGATTCGCACCTGTTCAGCCGCTCGCCGGACTACCTGCTC
AAGGTGCGCGGCGACTCGATGATCGACGCCGGCATCCTCGATGGCGACCTGGTCGGCATC
AAGCAGCAGGCCGAGGCCCGTGACGGGCAGATCATCGTCGCGCGCCTGGACGGCGAGGTG
ACCATCAAGCGCTTCGAACGCGCCGGCGGGCATTACCGCCTGCTGCCGCGCAACCCGGCC
TATGCCCCCATCGAGGTCGGCCCGGAGCACGACTTCGTCATCGAAGGGGTGTTCTGCGGC
CTGGTGAGGCGCGGCTGATGGGCGCGGTGGTCAGCCTCGACGGCCTGCTCGACCAGCAAC
GGCTCTGGAAGGGCCGCCCGCAGGCCTTGCCCCAGGGCCTGCAGCCCAGCGGTCATGCCG
CCCTGGATGCGGCACTGCCCGGTGGCGGCTGGCCGCCCGGGGCGCTGACCGAGCTGCTGC
TGGCGGCCGAAGGCTGTGGCGAGCTGCAATTGTTGTGGCCGAGCCTGGCGCGACTGACCC
AGGCCGGCGAGCGGGTGGTGCTGATTGCGCCGCCGTTCATTCCCTACCCGCCGGCCTGGC
AGGCGGCCGGGGTCGACCTGCAGTGGCTGGCAGTGGTCCAGGCCACTGCCGGCGAAGTAC
TCTGGGCCGCCGAGCAGTGTTTGCGCTCGGGCAGTTGCGGCGCCGTGCTGTGCTGGCCGC
ACAAGGCCGATGATCGCGCCTTGCGCCGCTTGCAGGTTGCCGCCGAAAGCGGCCAGACCC
TGGCCTTTGCCTGTCGCCCGCAACAGGCTGCGCTCAACCCGTCACCGGCGGCGCTGCGCA
TTGCCGTCGATGCCCAGCCGGCCCAGTGGCGGGTGCTCAAGTGCCGCGGCGGCCTGGCTC
CGGCTACGCCCATTGCCTGCCCCGGGCGAGGCTGATGGATCATGCTCTGGGCCTGTATCC
TGCTGCCGCAGCTGGCACTCGACGCCGTGCTGCGCGCCCGCGACGACGCCGACACGCCAT
TGGTGCTGCTCAGCGGCCCGGCCCAGCGCCGGGTCTTGCAGGCGGTCAACCCGCCAGCCG
CTACCCTGGGCCTGCGCGCCGGGCAGGCGCTGACCACCGCCCAGGCCCTGGCCGGCAGTT
TTACCTGCGTCGAGCACGACCCGGCAGCTATCGAGCAATTGCAGCAGTTTCTGGCCGCCT
GGGCCTATCGCTTCAGCTCCCAGGTCAGCCTGCATTACCCACGGGTGCTGTTGCTTGAAG
TCGAGTCCAGCCTCGGCCTGTTCGGGCCCTGGCCGGCCTTTGAAGCGCGGCTGCGCGCAG
AGCTCAAGGCGCTGGGTTTTCGTCACCGCATCGTCCTGGCCAGCAACCCGGTGGCGGCGC
GCATGCTCGCCAATGCCCACGACGGCCTGGCCCTTGAGTGCCCGCAGCAAACCCGCGCGG
CGCTGGAGCAGATGCCCATCGACCGCGTCGGCCTGCCCGCCGAGGCCGCCAACGCCTTGG
CGCGCATGGGCCTGCGCCAGCTCGGCCAGGTCCTGGCCTTGCCCCGTGATGCCCTGGCCC
GGCGCTTTGCCGCAGCGGTGCAACTGCACCTGGACCGCCTGCTCGGGCGCCGGCCCATGG
CCCTGGAATTCTATTTGCCACCGGACCGCTTCGATGCGCGCCTGGAGCTGAACTTCGATG
TCGAATCCCATCAAGCCCTGCTGTTCCCCCTGCGCCGGCTGATCAACGACCTTGCCGCCT
TCCTCGCCGGGCGCGACAGCGGCGTGCAGCGCTTTGCCCTGCACCTGGAGCACGGCGAAG
GGCCCGACACCTGCGTGCCGGTCGGCCTGCTGGCGGCCGAGCGTGATCCGTCGATGCTGT
TCGAGCTGGCCCGTGGCCGCCTTGAGCAACTGCAAATTGCCGCGCCGGTGCGCAACCTGC
GCCTGCTGGCCGAAGACCTGCCGGCCTTCGTGCCGCAGCGCGCCGAACTGTTCGACCCGC
GCCCGCAACAGAACCAACCCTGGGAGCAACTGCGCGAACGCCTGCGCGCGCGGCTGGGCG
ACGAAGCGGTACGGGGGCTTGCGGCCCAGGCCGATCACCGCCCCGAGTGCGCCTGGCAGG
CGGGCGACGGGCCGCGCCAGGCGCTGGCGCTACCAGGTGCGCCACGCCCGGGCTGGCTGC
TGGCCGAGCCCCAGGCCTTGCCCGGCGTCGGCGTGCAGTTGCTGACCGGCGCCGAGCGCA
TCGAATCCGGCTGGTGGGACGGCGGCGATGTGCGCCGCGACTACTACCGGGTGCGTACCG
CCAGCGGTCTGCACGGCTGGGCCTACCGCACCCTCGGTGAAGACGGCCGCTTGTGGCTAC
AGGGCTGGTTCGCATGAACACCCCGGGCTACGCCGAGCTGCACTGCCTGTCCAACTTCAG
CTTCCAGCGCGGCGCTTCCAGTGCCCAGGAGCTGTTCCAGCGTGCCCGCCAGCAGGGCTA
CCAGGCCCTGGCGATCACCGACGAGTGCACCCTGGCCGGTATCGTCCGCGCCTGGCAGGC
AGCCAGGGCGGCGGGCCTGGCGCTGATCGTCGGCAGCGAAGTGCGCCTGCACGACGGCCC
CAAGCTGGTGCTGCTGGCCGAGAACCTCGGCGGTTACCAGCACTTGTGCAAACTCATCAC
CCTGGGCCGGCGACGGGCGAAGAAGGGCGAGTACCAACTGCTGCGCGAAGACTTTGCCAC
GCCCCTGGATGGCCTGCTGGCGCTGTGGGTGCCGGACGGCAGTGAGGCTGACCAGGCCAG
CGGCCACTGGTTGCGCGAGGTGTTCGCCGAGCGGCTGTGGCTGGCGGTCGAGCTGCACCG
TGGCGCCGATGACCCGCGGCGCCTGCAACAGTTGCTGGCCCTGGCCGAGCGCCTCGATAT
TCCGGCCGTGGCCAGCGGTGATGTGCACATGCATGCCCGTGGTCGTCGTGCCCTGCAGGA
CAGCATGACCGCCATCCGCCATCACTGCAGCGTGGCCGAGGCCGGCCAGCGCCTGTTCGC
CAATGGCGAACGGCACCTGCGCCCGCTGGCGCAACTGGCCGAGCTGTACCCGCCGGCATT
GCTCGAAGAAAGCCTGCGCATTGCCGCGCGTTGCCAGTTCGACCTGGGCCAGTTGCGCTA
TCAATACCCTCGCGAACTGGTGCCCGAAGGCCAGACGGCCAGCGCCTGGCTGCGCCATCT
GTGCGAGCGCGGCCACCGTGAGCGCTGGCCCGGGGGCATTGGCGACAAGGCGCGCCAGTC
CCTGGAACACGAGCTGCAGCTGATTGCCGAGCTCAACTACGAAAGCTACTTTCTTACCGT
CCACGACATCGTCAACTTCGCCCGGGGCCAGGGCATTCTCTGCCAGGGGCGCGGCTCGGC
GGCCAACTCGGTGGTGTGTTTCGTGCTCGGCATCACCGAGCTCGACCCGATGAAAAGCCA
CCTGCTGTTCGAGCGCTTTTTGTCCCGCGAGCGCGACGAGCCGCCGGACATCGACGTCGA
CTTCGAACACGACCGCCGCGAAGAAGTCCTGCAGTACGTGTTCCGCCGCTACGGTCGCCA
TCGCGCGGCGCTCACCGCCGTGGCCAGCACCTACCACGCTGCCGGTGCAGTGCGCGATAT
CGCCCGGGTGCTGGGCTTGCCGGTGCAGCAGATCAACGCCCTGGCCGATTGCTGCGGGCG
CTGGAGCGACCGCCTGCCGCCTCCCGAGCAACTGCGCGAAGCCGGTTTCGACCCCGACAG
CCCGTTGCTGCGCCGGGTGCTGGCGTTGACCGGCGAGCTGATCGGTTTTCCTCGCCACCT
GTCCCAGCACCCGGGCGGCTTCGTGATTTCCGAGCAGCCGCTGGACAGCCTGGTGCCGGT
GGAAAACGCCGCCATGGACGAGCGCACGGTGATCCAGTGGGACAAGGACGACCTCGACCT
GGTCGGCCTGCTCAAGGTCGATATTCTTGCCCTGGGCATGCTCAGCGCCTTGCGCCGCTG
TTTCGACCTGCTGTATCGCCACCGTGGCCGCCGGTTGACCCTGGCGAGCATCCCGGCCGA
CTGCGCGGCGACCTACGCGATGATCGGCCGCGCCGACACCGTCGGTGTGTTCCAGATCGA
GTCGCGGGCACAAATGGCCATGCTGCCGCGGCTCAAGCCGAAGAACTTCTACGACCTGGT
GATCGAGGTGGCTATCGTTCGCCCCGGGCCGATCCAGGGCGACATGGTTCACCCGTTCCT
GCGCAGGCGCCAGGGGCTTGAGCCGGTGAGCTATCCGTCGGATGCGCTGAAGCAGGTGTT
CGAGCGCACCCTCGGCGTGCCGTTGTTCCAGGAACAGGTGATGGAACTGGCGATGGTTGC
CGGCGGTTATTCGGCCGGCGAGGCCGACCAGCTGCGCCGGGCCATGGCCGCCTGGAAGCG
CCACGGCGGCCTGGAGCCGCACCGCCAACGGCTGACCCAGGGCATGCTCGACAACGGCTA
CAGCGCAGAATTTGCCGAGCGCATCTTCGAGCAAATCAAGGGCTTTGGCAGCTATGGCTT
CCCCGAGTCCCACGCCGCCAGCTTCGCCTTGCTGACCTATGCCAGTTGCTGGCTCAAGTG
CCACGAGCCGGCAATCTTTGCCTGTGCGCTGATCAACAGCTGGCCCATGGGCTTCTACAG
CCCCGACCAGATCCTGCAGGACGCCCGCCGTCATCACCTCGAGATCCGCCCGGTGGATGT
CTGCCACAGCGACTGGGACTGCAGCCTGGAGCCGGGGGCAGGGGACGCCCTGGCCATTCG
CCTGGGCCTGCGCCAGGTGCGCGGCTTTCGCCAGCAGGACGCCTTGCGCATCGAACAGGC
GCGGGCCGAGTGCGGCTGGCGCGATGTCAGTGACCTGTGCCTGCGGGCGCAGCTCGATGC
CCGTGCGCGTGAGCTGCTGGCCGATGCCGGGGCCTTGCGCGGGTTGGCCAGCGACCGTTA
CCGGGCGCGCTGGAGCGTGGCCGCGGTGCAGGCGCAACTGCCGTTGTTCGCTGGCATCGA
GGCGCCAGTGGAAGCACCGGTGGATTTACCGCAACCGTCGCTGAGCGAGGACATGTTTGC
CGACTACGCCAGTGTCGGCACCACCCTCGGCCCGCACCCGCTGACCTTGCTGCGCCGCCG
CCTGAATGCCCTGGGGTGCCGCAGTTCGCAAGCGCTGGAGCAGGCCGAACACAACGATCG
GGTCAGCGTGGCGGGGCTGGTGACCGGGCGCCAACGACCGGGGACCGCCAGCGGGGTGAC
CTTCGTCACCCTTGAAGACGAGTTCGGCAACGTCAACGTGGTGGTCTGGCGCGACCTGGC
CGAGCGCCAGCGGCGGGTGCTGGTGGGCGCGCAACTGCTGCGGGTGAGCGGAAAGCTGGA
GTGCGAGAGCGGGGTGCGTCACCTGATTGCCCAGCGCCTGGAGGATCTGAGCCCGCTGTT
GCAGGGGCTGGATGTGCGCAGTCGGGATTTTCACTGAACAGCATCGCGGCCCTCATACCA
TCGACAGATGCTGCTTGCGTGTCGGCGGCGCAAAGGCCCGGTCGATTGCGCGCAGGTCTT
CACTGCTGAGCACCAGGTTGGCCGCCGCCGCGTTCAGGCGCACATGCTCAAGGTCCACCG
CCTTGGGAATGGCAATCACGCCGTCCTGGCGAATCACCCAGGCCAGGCTCACCTGCGCCG
GCGTCGCACCATGGCGCTCGGCAATCTCGGCCAGGGTCGGGTGCTTGAGCAAGCGCCCGG
CCTGGGCCAGCGGGCAGTAGGCCATGGTCGGCAGGTTACGCTTGTGGCTCCAGGGCAGCA
GGTCGTATTCGATGCCGCGCAGGGAGGGGTTGTAAAGCACCTGGTTGGCCGCGCAATCAC
CGCTCAGCCGATACAGCTCGCGCAGGTCGTCGACATCGAAGTTGGACACGCCCCAACGGC
CGATCTTGCCCTCGACGCGCAAGCGCTCGAAGGCTTCGACGGTTTCCGCCAGCGGGTACT
GGCCACGCCAGTGCAGCAGGTACAGGTCGATGTGTTCGGTGCCCAGGCGCTTGAGGCTAC
GTTCGCAGGCCGCGGGAATGCCTTTGAGGCTGGCGTTGTGCGGGTACACCTTGCTGACCA
GGAACACCTGCTCGCGACGCCCGGCAATGGCCTTGCCTACAACGGTTTCCGCGCCGCCTT
CGGCGTACATTTCGGCCGTATCGATGAGGTTCAGGCCCAGCTCGATACCGTGCTGCAAGG
CGGCGACTTCGGCGTGCTGGCGGGCCGGGTCTTCGCCCATGTACCAGGTGCCCTGGCCGA
TGGCCGGGATGTTGTGTTCGGCAAGTTTCACGGTACGCATGTCACCTCCTGTGGGCGGAT
ATGTTCAAGCAATACATCGAGCAGCGCCTGCGCCGCTGCCGAGAGTTTATGGTCGGCCAG
CAGGGTCACGCCAATACGCCGTTCTATACTCGGTTCTACCAGCGGCACGCAACGCGCACC
CAGCTCCTGCATCTGGCCGATGCACAGCGCCGGCACGGCACTGACGCCCAGGCCGTTGGC
AACCATGCGGCCGATGGTCGACAACTGATGGCTTTCAAAGGCTACCGCCAGCTTGCCGTG
TTCGGCGGCCAGGTGTTGCTCCAGCAGCAGGCGCACCGCCGAAGGGCGTTGCAGGGCAAT
GAAGTCCTCGCCCAGCAGTTCACGCCAGCTCACCTGTGGCTGTTGCGCCAGCGGCGAGTC
GGCTGGCACCACGGCGACGAAGCGGTCCAGGTACAGCGGCGTGAAGCGCAGCGGCTCGCT
GGCTTCGGGTTCGAAGCCGATGCCCAGTTCGACGCGGCGGTGGCGCACCAGTTCCAGCAC
CTGTTCGTTGATGACGTCGTGGACGGTGACGTTGACCCTCGGGTAGCGCTGGCGGAACAC
CTTCAGCGCCGCCGGCAGCAGGTTGCCGGCAAAGGCCGGCATGGCGGCGATCGACACCCG
GCCAAGCTGCAGGGTAAAGCGCTGGCGCAGCAATTCTTCGGTGTTGTCCCAGTCGGCCAG
CAGTTGCCGGGCCAGCGGCAGCAGCACTTCGCCCTCAGGCGTCAGGCTGACGCTGCGGGT
GGTGCGGCTGAGCAGGGCGCCGCCGAGGTTGTCCTCAAGGGCCTTGATGGTCAGGCTCAG
GGCCGGCTGCGACAGGTGCAGGTGTTCGCCAGCCTGGGCAAAGCTCTGGTATTTGGCGAC
GGTGACGAAGGCGCGCAACTGTTTGACGTTCATCGGGCTAGGCTATTCTTTTGAAAAGTT
AATCAATCGATCATAAAAACAAAATTAACAAATAAGTGCTCAGGGGTGAAGATGGTTCAA
ACGCTCGCCGACACCCCTGTCGGATCAACAACTACAAAAGGCGGATCAGCATGGCCGGAC
TGGACAAGCGCGTAGCAACCTATGAACAGGCCCTTGAAGGCCTGACCGACAACATGACGG
TACTGGCCGGTGGTTTCGGCCTGTGCGGCATCCCGGAAAACCTCATTGCCGAAATCAAGC
GCCGTGGCGTCAAGGGCCTGACCGTGGTCTCCAATAACTGCGGCGTCGACGGCTTTGGCC
TGGGCGTGCTGCTTGAAGAGCACCAGATCCGCAAGATGGTTGCCTCCTACGTGGGCGAAA
ACGCCGAGTTCGAGCGCCAGCTGCTCAGCGGCGAACTTGAAGTGGAACTCACCCCGCAAG
GCACCCTGGCCGAGAAGATGCGCGCTGGCGGCGCCGGCATCCCGGCCTTCTTCACCGCCA
CCGGCTACGGCACCCCGGTCGCCGAAGGCAAAGAGGTGCGCGAATTCAACGGCCGCAAGT
ACATCCTTGAAGAGTCCATCACCGGCGACTTCGCCATCGTCAAGGGCTGGAAGGCCGACC
ACTACGGCAACGTTGTGTACCGCAACACCGCGCAGAACTTCAACCCGCTGGCCGCCACCG
CCGGCAAGATCACCGTGGTCGAGGTCGAAGAGATCGTCGAGCCGGGCGTGCTGCTGCCGA
GCGAAATCCATACCCCGGGCATCTATGTCGACCGGGTCATCGTCGGCACCTTCGAGAAGC
GTATCGAAAAACGCACCGTCAAAGCCTGACCCGACCCCAGAACAATAAAGAGATCCTGAC
CATGGCACTTACCCGCGAACAAATGGCCCAACGTGTAGCCCGTGAACTCAAGGACGGCTA
CTACGTCAACCTCGGCATCGGCATCCCGACCCTGGTGGCCAACTACGTCCCGGCCGATAT
GGACGTAATGCTGCAATCGGAAAACGGCCTGCTGGGCATGGGTGAATTCCCCACCGAAGC
GCAGCTGGACGCCGACATGATCAACGCCGGCAAGCAGACCGTCACCGCCCGCACCGGCGC
CTCGATCTTCAACTCGGCCGAATCCTTCGCCATGATCCGCGGCGGTCACGTCGACCTCAC
CGTGCTTGGCGCCTTTGAAGTGGACGTGCAAGGCAACATCGCCTCGTGGATGATCCCCGG
CAAGCTGGTCAAGGGCATGGGCGGGGCGATGGACCTGGTGGCCGGTGCCGACAACATCAT
CGTCACCATGACCCACGCCTCGAAGGACGGCGAGTCCAAGCTGCTGCCGCGTTGCAGCCT
GCCGCTGACCGGCGCCGGCTGCATCCGCAAGGTGCTCACCGACCTGGCATACCTTGAGAT
CGAGAACGGCGCCTTCATCCTGCGCGAGACTGCGCCGGGGGTGACGGTTGAAGAGATCAT
CGAGAAGACCGCGGGCAAGCTGATCGTGGCGGATGATGTTAAAGAAATGACCTTCTGAGT
CGTACTTTCGGGCCCCATCGCGGGTCAAGCCCGCTCCTACAGGTATTTGTGGGAGCGGGC
TTGCCCCGCGATGGGGCTTTTGGCTGTTCCAGAAAAATAACGATAAAAGGAAAATCCCGT
GGCCGCTGATATCCAAGACAGCCGCTCCGCCCGTTTTGCCCTGCGTTGCTCGAACTGGGC
CGAACGCTGGTTCCCCGACTCCTGGGTGTTCGCCGCCCTGGCCGTGGTGCTGGTGTCGGT
CGCTGCCCTCGCCATGGGCGGCAAACCCACCGATACCGCCAAGGCCTTCGGTGACGGTTT
CTGGAGCCTGATCCCGTTCACCATGCAGATGGCTTTCGTGGTCATCGGCGGTTACGTGGT
GGCCAGCTCGCCACCTGCGGTCAAGTTGATCGACCGCCTGGCGCGCCTCCCCAACAACGG
TCGTTCGGCGGTGTGCTGGGTGGCGTTGATCTCGATGGTCGCCTCGTTGCTCAACTGGGG
CCTGTCGCTGGTGTTCGGCGGTTTGCTGGTGCGCGCCCTGGCCCGGCGCACCGACCTTAA
AATGGACTACCGCGCCGCCGGTGCCGCCGCCTACCTGGGCCTGGGTGCGGTGTGGGCCCT
GGGCCTGTCGTCTTCGGCCGCGCAACTGCAGGCCAACCCGGCCAGCCTGCCGCCGTCGAT
CCTGGCGATCACCGGGGTGATCCCGTTCACCGAGACCATCTTCCTCTGGCAGTCGGGGGT
GATGCTCGCCGCGCTGGTGGTGGTTTCGCTGGTCGTGGCCTATGCCACTGCGCCGGGCCC
CAACAGCGCCCGCAGCGCCGAAGCCTGCGGCGTCGACCCAAGCTTCTCGGCACCGCCAAC
ACCGCAGCGCACCCGCCCGGGCGAGTGGCTGGAGTACAGCCCGATCCTGATCCTGCTGCT
GGTGGCCCTGGCCGCTGGCTGGCTGTACAACGAGTTTTCGACCAAACCTGCGATCACCGC
GATTTCCGGGCTGAACACCTACAACCTGCTGTTCATCATGGCCGGTGCCTTGCTGCACTG
GCGCCCGCGCAGCTTCCTCGATGCCGTGGCCCGTGCGGTACCGACCACCACCGGGGTGCT
GATCCAGTTCCCGCTGTACGGCTCGATCGCGGCGATCCTGACCCAGGTCCAGGGCGCCGA
TGCGCAGAGCCTGGCGCACCACATCTCGACCTTCTTCGTACAGATCGCCACCCACGACAC
CTATGCCTTGCTGATGGGCGTGTACTCGGCGGTGCTGGGCTTCTTCATCCCTTCGGGCGG
CGGCAAGTGGATCATCGAAGCGCCGTACGTGATGCTGGTGGCCAACGACCTGCAGTACCA
CCTGGGCTGGGCGGTGCAGATCTACAACGCCGCCGAGGCGCTGCCGAACCTGATCAACCC
GTTCTACATGCTGCCGCTGCTGGGCGTGCTGGGCCTGAAGGCGCGCGACCTGATCGGCTT
CTCGTTCGTGCAGTTGCTGGTGCACGTGCCGCTGGTGCTGTTCCTGCTGTGGATCCTCGG
CACCACCTTGCAGTACACGCCGCCGGTGATGCCGACCCCTGCGGGTTGATCAGCCAGGAA
TCATCGCAAAGCCGACGCCGAAGCGGTTCCAGGCGTTGATGGTGGCGATGGCCAGGGTCA
GGTTGACCACTTCGGCTTCGCTGAAGTGCTCGAGCAGCGCGCGGTACTGGTGCTCCGGGG
CGCGCTGGTCGGGCAGGCGGGTCAGGCTTTCGACCCAGGCCAGCGCCGCCCGCTCGCGCG
GGCTGAAGAATTCGGTTTCGTCCCAGACGCTCAGGGTCTGCAGGCGCGCTTCGCTTTCGC
CGCTTTTGCGTGCATCGTTGGCGTGCAGGTTGACGCAGTAGGCGCAGCCATTGATTTGCG
AAGCACGCAGGCGCACCAGCTCCAGCAGCGAATTCTCAAGCCCCGATTTACCCAGGGCCA
TTTCCAGGCCGACCATGGCTTTGTAGGCTTCAGGCGAGTGTTTGGCCCATTCGATACGAT
TGCTCATTGCTGCTCTCCGCTAAGGTCCGCCACAGGCGGCGATGGCGCTACCTTAGCGCC
AGGTACGGCGTACTCGAATAGCCAATTTTGCCCTTTGTCAGGAGGCCAATCAGTCAAGGG
CCTGGAGCACGTCGCGCAGGCGGTCCAGGGCCGGGTCGATGTCCAGCCGTTCGATGGCGC
CAAAGCCCAGCAGCAGGCCCTGGCGCACCGGCACGCGGGCATGGAAGGGCGCCAGTGAAT
ACAGGCCGACCTCGACCTTGCGCGCCATGCTGATCAAAAACTCCACGTCCAGCTCGCCCC
GGGCCAGGGCGCTCAGGTGATAACCGGCAGTGGCCGGCACCACTTCGAACCAGGGCGCAA
GATCACCCTGCAGGCGGGCCAGGATGCATTCGCGGCGCGCGGCATAGACTTCATGCACGC
GGCGGATGTGCTTTTGCAGCGAGCCTTCGCTGATGAACTGCGCCAGCGCCCACTGGTTGA
GGGTCGGGGTGTGCCAGTCGGTCAATTGCTTGGCGATGCAGATCGCCTCGCGCAGCGCTT
CGGGGACGATGCAGTAACCCAGGCGCAGCTCCGGCAACAGGGTCTTGGAGAAGGTCCCGA
CATAGGCCACCAGGCCGTGGCGGTCGAGGCTTTGCAACGAGTCGGTGGGCCGCCCTTCAT
AGCGGAACTCGCTGTCGTAGTCGTCCTCGATGATGATCGCGCCCAGCGCTGCGGCACGTT
CGAGCAAGGCCTGGCGGCGCGCCGGGCTCATCGGCATGCCCAGCGGGAACTGGTGCGAGG
GGGTGACGTAGATCAGCCGCGTACCCTCGGCGATCTGCTCGACGCACATGCCCTCGGCGT
CGACCGGCACGCATTGCAGCTCGGCGCCCTGGGCCAGGAACAACTGGCGCGCCGGGGTGT
AGCCGGGGTCTTCCATGGCCACCTGGCAACCGGGTTCGACCAGCACCCGGGTGATCAGGT
CCAGGGCTTGCTGGGCGCCGTTGCAGACCACCACGTCCTGGCTGCTGCAACGCACGCCGC
GGGCGAAGGCGATATGCCGGGCGATCGCTTCGCGCAACTCCGGCAGGCCCTGGTGGGCGC
TGTAGCGGGCGCTGCTGTGGCGGATCTGGCGCAGGGCGTATTGGCTGCAGCGGCGCCAGT
CATCGAAGGGGAACTGCACCTTGCTCGAGGCGCCGCCGATAAAGTCGTAGCGCAACATCG
GCAGTTTGAGGTCAGCCAGCGGGTTGGCCCGGGCCTGCCATTTGGCCAGGGTGGCGGCGC
TGGCCAGGGGGATGCTGGTACCGGGGGGAGGGTTGCGGGTGGTGGCAGGGGTGATAAAGC
TGCCTTTGCCGACCTGGCCGCTGAGCAGGTTGTCGTAGGTCAGGCGCGAATAGGCTTCGG
CCACGGTCTTGCGCGACACCCCCAGTTGCTCGGCCAGCAGGCGGCTGGGGGGCAGTTGCG
TGCCGGCCGCCAGGCGGCCGCTGTCAATGCCGTCGCGCAACTGCTGGTAAAGCTGCTCGG
CCAGGCCCTTGCGGCCTTGCAGGCTGATGTGGAGTTCCATGGTGAGGGGCGTATCCGCAG
GCGTTTGTCTGGCGTTCAGGTTACCTGATTCGCTGCCGTTGATCCCCTGGTGCAACGCCT
ATGCCCGCAGCGCGCCACACTCAACGGGTCGAGGTTCGCCGGCACTGCGGCGAACCGCTT
GCGTGCACAGGAGAATCACCATGAGCCTGCGTTATCTGCCGGGTTTGAGCCTGTTGCTGG
CGGCGACGGCCCAGGCCGCCACACCGGTGCCGGTCTATCACTATGGCATGCCCGTGGATG
TCGCCCGGGTGCTGCAGCTGAGCGAACCGGCCAGCGACACCTGCGAGGTGGTGCTGGCCA
GCATGGTCTATGTCGACTCCGCGGGCCGGCAACACAGCCTGCAGTACCTGAAACTGGCCC
GGGTCTGCACCGACCGCGGTTAGTCCCAGGCTGGCGCCAGGCTCTCGGGGCTGGTCAGGC
GCAGGCCGCTGTCGAGGGCGGCGATCCTGCCCATGTCGTCAGCGCTGAGCTTGAGTTCGC
GGGCCTTGAGGTTGCCGGCCAGGTTCTCGCGCCGGGTCGAGGACGGGATCACCGCATAAC
CCAGCTGCAGGGCCCAGGCCAGGGTCACCTGCGCCGGGGTGGCGCCGTGCTGCGCGGCGA
TCTGCTCGATCACCGGGTCGTGCAGGACCTTGCCGTAGCCCAGGGTCATGTACGAGGTCA
CGGCAATCCCCTGGCGGTGCATGAAGTCCACCAGCGTGCGGTTCTGCAGGTACGGGTGCA
GCTCGATCTGGTTGGTGGCGATGGCGTCCTTGCCGACCACCTCAATGGCCTGGCGCAGCA
GGTCGATGGTGAAGTTGGACACGCCGATCTGCCGGGTCAGGCCCTGCTTTTGCGCTTCGG
CCAGGGCGCCCATGAACTCGCTGACCGGCACTGCGCCCTGGGGCGATGGCCAGTGGATCA
GGGTCAGGTCGAGGTAGTCGCTGCGCAGCTTGTGCAGGCTGTCCTTGAGGCTGGGGATCA
GCTTGTCGGCGGCCAGGTTCTCGGTCCAGATCTTGCTGGTGATGAACAGCTCGTCACGGT
CGATGCCGCTGGCGGCCACGGCCTGGCCGACCTCGGCTTCGTTGCCGTAGATCTGCGCGG
TGTCGATGGCGCGGTAACCGAGTTCGAGGGCGGTGGCCACCGAATCGATCACTACCTGGT
CCTTGAGGCGGAAGGTGCCAAGGCCAAGGGCGGGAATAGTCATGAGCGGGTTCCTCCGGT
GCGAGCGTTGATAAACAAGACGTGCAGTATTGCGACTGTGCCCGCGCAGAAAAATGCCCG
TTGCCGCACAAGCTTTTTGCTTGCAGCGCACGAATGCTCCGGCAGTGGTAGCCTTGCAGG
GTCAGTCGCAACGGATTCGGCCATGGCCCAGCACAAGCTCAGCATTCGTCAACGCAACGT
TGACAACATCCTTCTGGCAGCGGAAAAGGTCTTTGCCGAAAAAGGCTTCGCCGGCACCGC
CATGGCCGACATCGCCGAGGCCGCGCAGCTTCCACGCAGCAACGTGCACTATTACTTCAG
CACCAAGGCCGAGCTGTACCAGGCGGTGCTGTTCGGCCTGCTCGATGTGTGGAAGCAGGA
TGCCCTGTGTTTTGAACTGTATGACGATCCGCGCATCGTGCTGAGCAGCTACATCCGAGC
CAAGATGAACCATTCGCGCACCCGGCCCCATGGCTCCAAAGTCTGGGCCAACGAGATCAT
CCATGGTGCGCCGAACCTCGGCGCGGCGCTGGACGACCCGCTGTACGACTGGGCGAAAAT
GAAAGAAGCGAAGATCCGCCAGTGGATCGAAGACGGGCGGATCCTGGCGGTGGAGCCCTC
GGGCCTGCTGTACATGATCTGGGCCTCGACCCAGCACTACGCCGACTTCAGCCACCAGGT
CGGGCTGCTCAACGATCACCAACCGCTGTCGGAGCTGCAGTTCGAACGGGCGGTACAGAC
GGTGACCAGTGTGATCCTCAGGGGGATCGGGCTTGAGCCCTGATCAAAAGCATCGCTGGC
AAGCCAGCGATAGGGCCCTGATCGTCAAAAGCTGAACTCGATCTCCTCGTACAAGCTTCC
CGGCTCCAAGCCATCGGTGCTGTGCAACTCGCTCTCCTTGCCCAGCGCCTCCAGCAACGG
CCGCCTTGGCACTTCGGTGCCGGCCTCGGGGTTGCCGTGCTTGCCGGGCATGGTCGACAG
CACGCTGGTCAAGCGTTGTGGCGTGCCGGCCTTGCCGCGTTTGTTGAAGCCGCCCCAGAG
GCTTTTTGGCGTGGCATTGAGGCTGCCGTGGTGGCCGACCTTGTACAGGTCGACGTCTGC
CAGCAACGCGCGAATGTCCGGCTGGCTCAGTGCGTAACTCCAGTTCTCGATCTGCGCATC
GCCCGGGAACAGCAGCTTCTTGCCCGCCACTTCAAACAGCAGGATCAGGCTGGTGTTGTT
CATTGCCTTATCCAGCGCGGTGACGATCTGCAGCAACTGCTCGCCACGGGCTTCGCGCAC
CCGCCGGGCGATCCAGCGGGTGCTCATCGGCAGCTTGCTGCCACGGGTCGCCGGGTAGTC
GGCAAAGGGCCCGGGGTCGTCGTCCGGCGCATTGACCTGGGCATCGACCAGTTGCCGGTG
CAGGTGCCAGAACTCGGCCGGGTCACGGCTGCGCTGCTTGCGGATCGAGGCGCTCTGCTC
GACCGTGGGCGGGCCGAGAACATGGGTACGGACACCGGGCAACAGTTCGGCCAGGGCATC
TTCGCTGCCAAAAAAGGCATAGGCGTTGCGCTTGCCCATGCTCGCCAGGTTGTTCACCGC
GCTGGCGTTGGAGATGTTGTCTTCGCCGATAAACCCCAGGCGCCTGGCCAGCTCTGCGGA
CAACCCATGCTTGCCCTGGTCGAGCAGCTTGACTACGGCGCTGGCCAGGGCATTCATGCT
CTTGAGGGTCTGGGCCATGCTGCGCGCGCCGCGCAGGCCCGGTTGCTCGGGGGCAATGGC
GTCTTCGGCCAGCTCCAGCTGTTCGGTCCAGGGTTGCAGCACCAGCTCAGGTGCCAGGCT
GCGAATCACATCGCCACTGGCGGTGCCGGCGCGATTGCTGGCAAAGCCGCTGATATGGTC
GGCGTGCCGGTGGGTGGCGACCACCGCATCGAGCTTGCCCGCGCACTTGGCCTTGATGTC
TTCGGCGATTGCCAGCAGGCGCTGGCCCTGGGCAACGCCCTTGGGCATGCCCATGGAGCC
GAAGTCGATCAGCACATGGCGGCGTACGTCACCGGGGTAGTTGAAACGCAGCAAAAAGCA
GTCGCCAAAACCGACCTGGTAGGCATAGAGGGTCAGGCTGGTCGGGTTCATGCTTGCTCC
TCGCGCAATGGGCCGACCTGCCAGGCGCGCTGGCGGTGCAGTTGCGCCAACGGGTTGCGC
AGGTCCAGCTCGCTGGTATCGAGACCTGCCAGGTAGCTCAAGCGCCGCAATTGCCACTGG
CCGTCGTTGAGCGGGCGCTGGACGTGATACTTGATGCGCCCGTACTGGTCGAAAATCAGC
GTGCCGGCGCCGTAGACGGTGAGCGCGTCGGTGGTCTTGATCCAGGCCGGGCGCGGGCTG
ATGTTGCACACGCTCTTGAGCTCGGCGCCAAAGATGTTGGCCTTCATGATGTATTCGCAC
ACGCTCTCGCGCAGCAGCAGGCCGTCGGTGCCCAGGCGGATGCTCGGGCGCACCGACACC
ACTTCGGTGTAGGCGCGCTCGTCGATGCCCAGCACCGCACGGTTCTCCCAGAGAAAACGG
AACACCTCTTCGTCGTCGCGCAGCATCGAGTCGAAGTGGCTGTTGCGGTATTGCACCCGG
CCGTTGTCGGCAAAGCCGTGCCAGCAGCCGTCGCTGTCGGTGCGCGCTGGCGGCGGATTG
ATGCCGAAGGCTTCGAAGGTGGTGCGGATGATCAGCCGGTAGTCGTAGCGCGAATCGTCC
GGGGCCACCTGGGCATCGACGGTGAGCAGAGCGGCCAGGTAGTCGCCGAACTCCAGGTCC
AGCGGCGGGCAGTAGTCCAGGGCGCGGATGGCGATGGTCAGCAACTGGTCGGCGGCCTTG
GCGCCTTCTTCAACCACTTCGCGCAGGTTGTACAGGTTGTCGCCAAAATTGCCCAGCTCG
CCCAGGCGCGCCACCCACAGGGCGAGCATGCTGCGAAGCATGGCGGCGGCGAAAACTTCG
CCACGGTTGTGGGCTTCGGCGAACTGCTCGTCGCTCAGGTAATCCGCCGACGGCGGCAGC
ATCACCGAGCGGCGCAGGGCATTGGCGCGCAGGCCTTCGAGTTGCTGGCCGAACTCTTCG
CCGATACCGAACAGCAGCGACTCGGCAAGGTTCTGCGGGCTCAGCTGGTCGCCGTTGAGC
AGCCGGCGATCGCCCTGTACGGTGAGCTCGATACGCCCGCCATTGGTCAGGGCGTACTCG
ATGATTTCGCGCAGGGAAAACACCGACAGCAGCGCCACCACGTCGGCAAAGCCTTCGTGG
AAGGCTGCCTGATCGGGCCCCGAGGCATTCATGAAGCCGCCGCGCAGGCCGTCGAGAATC
GCGTGGGTGGCCTCGTGGGCGACGATGTCGTGGGACAGGCAGGTGAACACGTGCTGGCCG
TCGAGGCCCTTGAAATAACCGAACATCAAGGCGCGGTCGGCCCGCGAGTAAAAGGCATTG
GCCTCGACGAAAGCATGCGGCACCACATGCAACTGGTGGCCCTCGAAGCCCCAGCCGACC
CTGCGCCCCAGGGCCATCTCGAAGCGCGCCAGGGTGCGCATGACCACCGCGTAGACGTGC
TGGCAGTGGAACGCCGGATTGCCCAGCAGCGCCTCGCCGGGCTGATCGAAGGGGTCGATC
ATCGCGCCGCTGGTGGCGTCCTGCTGGTAGGCGTGGGCGTGGTACAGCTGGTTGCGCGAG
GCGTCGAAGTCGACCACCTTCAGGCGGTAGCCGGTGGGGCCCAGGCCGAGGGTTTCCAGC
GGCACGCTGACCCGGGCGAACAGCAACTGGCCGCGGGCATCACGCACCGCCGGGTCCTGG
GCGAGGATGGTGAAGGTCTGGCTATTGGCTTTGACGACCATGGGCAGCACTCCTGTGCAC
CAGGCTTACATCATTGGAAATACTCTCAGGGTAGCTTCAATGGCTCGTATTCCAAGGGCG
TTTCGTTGCCCTTGCGGTCGATCCGGTAGTGCTTGCCATCGCGTTGTACGATGGCCTGGC
CGTCGCGAAAAAAACCGGGTCTGTCATAGATATAGGGCAGCACCACCTTGCCCTTAAGGT
CGATAAAGCCCCATTTACCTTCTTTTGCCGCGCTCAGCAGATTGTCGTTGATCAGCCGTC
CGCCCCAGGTATTGTAGGCGAAGCCGTCGTATTCGAAAGGCAGCACCACTTTGCCGGATG
TGTTCATCAGGCCGCTTTTTTTGCTGGCGCTGTCGTTCAGCAGCACATAGCCCTTCTCGG
TAATGGGCCGCGAGCTGAAGCGCAGGGGGATCACCTGCTCGCCCTTGCGGTTGATCATGC
CGAACAGGTTGCCTTTGGCGACTACCGCCAGGCCGTCCTTGGCGTCGTCGAAACCCTCTA
CCCAGTCATACTCGAACGGCACCACGGTGCGGCCCCGGGTATCGATGTAGCCACACTCGG
AATACGTCAGGCAGACGCCTGCCAGGCCATCGCTGAACGGCCCGGGGCGCTTGTAGAGGG
TCGGGATGAGCAACTGCCCCTTGCGGTCCATGTAGCCCCATTTGTTGTTGATGCGAACGG
CTGCCATGCCTTCGTGGTAAACCGGTTGCAGCTCGATGGACGGCGCAACGATGACCTTGC
CGCTGGGGTCTTTAAGGCCATACAGGTCATTTTCCTTGAAACTGACCGGGTCGGCGGGGG
TGGCGCTGCAGGCCGCCAGGGCAGCGCCCAGGCACAGTAACGGGAGGGAGCGAAAGAGGG
CCTTCAATTCAGTGCATTCCTTGGCAAGGCGAGGTAAGGGCAAGGCGCGCACCTTAGCCG
ATCGCGCCGCACTTGCCCAGCCATTCAACCGCGGGCGAAAGCCTCAAGGCCGCCGCCTTC
GAGGCGGTAGCGCACCCATTCATCCTGGGGCAGGGCGCCCAGGGATTTATAGAACTGGAT
GGCCGGCTCGTTCCAGTCGAGCACGCTCCACTCCAGGCGCCCGCAGCCGTTGGCCAGGGC
TTCGACGGCGATATGACGCAGCAACTGCTTGCCGGCACCGCCACCGCGTTGCTCGGGGGT
GATGTACAGGTCTTCGAGGTAAATGCCGTTGCGCCCCAGCCAGGTCGAGTAGCTGTAGAA
GTACACCGCATAGCCAATGGCCTGGCCGTCGCGCTCGCAAATCAGGCTCAGGGCCTTGGC
GCCGTCGTCGAACAAGGTGCGTTCGATGTCGGCCCGGGAGGCGATTACTTCGTGGACGGC
GCGCTCGTAGTCGGCAAGCTCGGTGATGAAGGCGAGGATCTGGGCGGCGTCTTCGCGCCG
CGCGGGGCGGATGGTCAGGCTCATGGCAGGCTTCCGGCGGGTGAGGTAATCGCCCATGTT
AGCCGGAACCAGCCTTGAGCGTCATCGCTTCGCTGCGCAGCCATTTGAGCACCAGGGCAA
AGGCCAGGCTGGCCAGCGCAGTCATGCCGGCCAGGGGCCCGGCGCTGCCATCGGAGAGCT
GGCCGATGACCAGGCTGCACAGTGCAGTGAAGGCCATCTGGATGAAAAAGAACAACCCCG
AGGCGCTGCCGGCGATGGCCGCATAAGGCTGCAGCACCGCCCACTGGCAGGCCGGAATGG
CCAGGCCCACCGAGAGCATGATCAGCAGCATCGGCAGGACGATCGCCAGCAGCGCGTCGG
GCCACAGCCGGGTGGCGAGCATCAGCAGCAGCGCGCCAGCCAGGTTGAGCACCAGGGCCT
GGCCGAGCAAGGCATCGGCGCTGTAGCGGCCACTGCGCCGGCGAAACAGCTGCGAGCCTA
CCAGGTAGCCACCGACGGTGACGGCGAACAACGCGGCGTACTGCGCCGAACTCAGGCCCA
GGCGGCGTTGCAGCAGGGTCGAGGACTCGGCGATGAACGGGAAGTAGGTGCAGTAAACGC
AGGCAATCGCCAGTGAATAGCGCATGAAGTAGCCGTCACCGAGCAGGCGCAGGTAGACCT
TCAGCACCGGTTGCTGACGCAGCCCGTCCACTTGCGGCGGGCGGGTTTCCGGCAGGCGCA
GGGCGATCAGCAGCAGGCTCAGGGCAGCGCTCAAGGTCAGCAGCAGGAAGATCCAGCGCC
AGCCCAGGCCGGTTTCGATCAGGCTGCCCAGCACGGGCGCGATCATCGGCGACAGCGCCA
TACCCATCGACAGGTAGCCGAGCAACTGGCCCTGCTGCTGGCGGTCGAAGTGATCACGCA
CCATCACCCGGCCAATCACCGCCCCGCAGCAACCGCCCAGGGCCTGGAACAGGCGCGCGG
CAATCAGCACCTCGACACTGCTGGCCAGGCTGCAGGCAAGGCTTGCCAGCAGGTAGATCG
TGCCGCCGAGCAGCAACAGCGGGCGGCGGCCAAAACGGTCGCACAGCGGGCCGCTGATCA
GCATGCTCAGGGCGTAGCCGAGCATGTACAGGGTCAGGGTCAGGTGCAACTGGGCATCAC
TGGCGTGCAGGGCGATGGCGATGTCGGGCAGGGCGGGCAGGTAGATGTCCAGGGCCACCC
GCGGCAGGCAGACAATCATCAGCAGCAATAGAAGCCAGGTTCGCGGGCCGGGCGAGGAGG
GGGTGGGCATTGAACGGTTCCTTGTGATCGATGCGCAGACCTTAGCGGCCAATGTGGTTT
AATCGGCAGCGCCATTAAGAACAAACCTGATTGGACCACTATGCGCACAGGCAAAGCCGC
CATCGCCCTCGATCTCCCGCTGCCCACGGCATTGGCCCAGGGCAAGCAGCAAGGCGCCTA
TGCCGCCCTGCGCGATGCGATCCTCGACAAGCGCCTGGCGGCCGGCAGCCGCTTGCCCTC
GACGCGCACCCTGGCCGAGCGTTGGCAGCTGTCGCGGGGCACCCTGGAGCTGGTGTTCGA
GCGTCTGCGCGATGAGGGCTATGTCAACCGGGTGGCCGGCTCCGGTACCCGGGTGTGTGC
GGTGGTGCCTGACGCCTTTATCGCTGCTGGCAGTGAGCCGGCAGCGGCGCCGGCGTGCCA
GCCGCTCAGCGCACCGAGCACGGCCAGCGGCGCCGGTGTGCAGGTGGGTGTGCCGTTTGT
CGCGCGCCTGGCCGACCCGGCGCTGTTCCCGCTCAAGGCCTGGTCCCAGGCGCTGGCCAA
GGCCCTGGCGACAGCGCCGGCAGCCTTGCTCAGCTCGCCGGATGCGGCCGGGCTGCCGGC
CCTGCGCGAGCAGATCGCCGACTACCTGCGCCGCTATCGCGGCATCCGCTGCACTGCCCA
GGACTTGATCGTCACCAGCGGCATCCGCCAGTGCATCGACCTGTTGGCGCGCAGTGTGAT
CCGCCCGGGCGACAAGGCCTGTGTCGAAGACCCCGGCTACCGCACCGCCAGGTCGCTGTT
TGCGCGGGCCGGGGCGCAGGTGGTGGCGGTGCCGGTAACCGCCGAGGGCATCGACGCGCA
AGCGCTTGAGCGTCACCTGGATGCCCGCCTGGCCTGCGTGACCCCGGCGCACCAGTCGCC
GTTGGGCGTGACCCTGTCGGTGTCGCGGCGGCTGATGCTGCTGGACTGGGCCAAGCGTGC
CGAGGCGTGGATCGTCGAAGACGACTACGACAGTGAATTCAACTACAACAACGCACCGCT
GCCGGCGCTCAAGGCCCTGGATCACGGCGACCGGGTGATCTACTGCGGCAGTTTCAACAA
GACCCTGTTCGCCGGTCTGCGCGTGGGTTTCATGCTGGTGCCGGCGAGCCTGCGCGCACC
GTTGCTTTCGACCCTGCAGGGCACCGGCGGCGCGGTCGGGGTTACCGAGCAACTGGGCCT
GGCCGAGTACCTGGCCAATGGCAGCTTCGTACGCTACCTGAGGCAGGCGCGCCAGGCCTA
TCAGCAGCGCCGCGACCTGCTGCTCGCCTGCCTGGCCGAGCATGCGCCGGGCCGTTATGA
GGTCAGCGGCCAGCAAGCCGGTTTGCACTTTGTCCTGTGGTTGCCGGCAGGGGCGGATGA
GCAGGATTTTTGCCAGCGCGCCGCCGACCAGGGCCTGCAACTGCAACCGATCGGCAGCTT
CTGCCAGCAGGTGCAACTGCGGCCTGCGGTGATGATCGGCTTCACCGCCCTGAGCGATGC
GCAGTTGCGTTTTGCCGGGCGCAAACTGGCGGCGCTGCTGTACGAGGTTTCTTAATCGGC
GGGTAACCGGCATGCTAGGACACGCTCGATTTCCCAAGGCCACTAAAGGAACCTGCGATG
ACCTGGTCAGCTGCGCAATACAGCACCTTCGAGAACGAACGCACGCGCCCGGTGCGCGAC
CTGGTAGCGGCGCTGCCCAACCACACAGTCGCCAGCGCCGTGGACCTTGGCTGCGGCCCG
GGCAACTCCACGCAAGTGCTCGCCAGCCGCTATCCCGAGGCGCAGGTGACCGGCCTGGAC
AGCAGCGAAGACATGATCGCCGCCGCCCGCCAGCGTTTGCCGCAGATGGCCTTCGAAGTG
GCTGATATCGCTAGCTGGAGCGTCGATGAGGGTGTCGATGTGATCCTCGCCAACGCCTCG
CTGCAATGGCTGCCCGACCACGCGCTGTTGTACCCGCAGCTGGTACGTCAACTGACGGCC
GGTGGCAGCCTGGCGATCCAGACCCCGGACAACCTCGACGAACCGGCACACCGCCAGCTT
CGCGAGATCGCCAAACTGGGCAGCTGGGCCAGCAAGGTCGGTGATCTGCAGTTGCCGCCA
CGGCACACTGCGGCCTATTACTACGATGTGCTCAGCCCCCATTGCCGGCGCGTGGACGTC
TGGCGCACCACGTATTACCACCCGCTGGCAGGCGGCGCGCCGGCGGTGGTGGAGTGGTTC
AAGGGCTCGGCATTGCGGCCGTATCTGGCGGCGCTGGATGCCCAGGAGCAGGCAGACTTT
CTGCAGTACTACCTGCAGGCGATGGAGCAGGCGTATCCGCCTGCCGCCGATGGCACGGTG
CTGTTGCCGTTTCCGCGCCTGTTTATCGTTGCTACACGCTAGGCTTTGTACGAAAAGTGC
CTGCGCGACGATCATGCTGCGTTGAAAACAGGCTCGGAATGCTCATTTACAACTCGTAAA
CTCCGCTTCCTCGCCTGTTTTCGCCTTGCCTGATCGCCGCTCGGCGACTTTTCGTACAAA
CCCTAGGCAATGCGCTGCTGACGTCGCGCCTGCCACTGGCGCATTACGTGCAGGTAGACC
AGGCCGTTGACCAGCACCACCACCGAACCGAGCACCAGCTGGATGCCAGGCGTCAGCCCC
GCCGGGTAGATGATCGGCCAAATGTAGTGCTCGATGAAGCCGCCTTCATAACCGGCCAGG
CCCGAGGCCTGGCGCAGGCGGTTTTCCCACTCGGTGAGCGGGCAGGTGAGGTGCAAGAAC
TCCACGGCCATGCCCCAGCTCATCGCCGGCAGATGCCACCACATCGCACCGCGCCATTTG
AGCACCAGCAAACCGCCAAACAGCACGAAGACAATAAACAACAAGTGAAACAGCACCAGA
CCATCGGCGCCCAGGCGGTAAAGCATGACGATTCCTTCCTCGCGGGGATATTCCTGTAAC
CGTCATGATATAGGCATTCGTGCAGCGCTACGATTGCCTTCAGCGAGGGAGAGCCGCCAG
GCCTCCCTCGCTGTTTTTGCTGCCTGCCTCAGGACGCTTCGCGGTAGGGGTTGCGCGGGT
CATGCAGCCAGTCAAGAAACGGCTTGCCGGTGTCCTGCGGGACCATCTCGATGCAGTCCT
GCACCGGGCAGGTGATCTGGCACAGGTTGCAGCCCACGCATTCGGCGTCGATCACCTCGT
AGCGGTGGCTGCCGTCGGTCTGCTTGAGGTTGGCGATGGCCTGGTGCGAGGTGTCTTCGC
AGGCGATGTGGCAGCGCCCGCAACCGATGCACGCCGCCTGGTCGATCCTGGCCACCACCT
GGTAGTTGATGTCCAGGTACTTCCAGTCGGTGGTGTGGCCCACGGCGCGGCCCTGGAACT
CCTTGAGGCTGCGGTAGCCCTGGCTGTCCATCCAGCGCGAGAGGCCATCCTTCATCTCGT
CGACGATGCGAAAGCCATGCAGCATCGCCGCCGTGCACACCTGCACCGCGCCGCAGCCGA
GGGCGACGAACTCGGCGGCGTCACGCCAGCTGCCGATGCCGCCAATACCGCAGATCGGCA
GGCCGTGGGTGGCCGGGTCGCGGGCGATTTCGGCAACCATGTTCAGGGCGATCGGCTTGA
CCGCCGAGCCGCAATAGCCGCCATGGGTGCTCATGTCGCCGACAATGGGGTGGGCAACCA
TGCGTTCGAGGTCGACGCTGGTGATCGAGTTGATGGTGTTGATCAGCGACACCGCGTCGG
CGCCACCACGATGGGCGGCGCGGGCCGACTGGCGGATGTCGGTGATGTTCGGTGTCAGCT
TGACGATCACCGGCAGCGAGCAGTACGTCTTGCACCAGCGGGTGACCTGTTCGACGTACT
CCGGCACCTGGCCGACCGCCGCGCCCATGCCGCGTTCGGGCATGCCGTGGGGGCAGCCGA
AGTTGAGCTCGATGCCGTCGGCGCCAGTGGCTTCGACCAGCGGCAAAATGGCTTTCCAGG
ATTCTTCGACGCAGGGCACCATCAGCGAGACGATCAGTGCGCGGTCTGGCCAGTCCTTCT
TCACCTGGGTGATTTCGCGCAGGTTGATTTCCAGCGAACGGTCGGTGATCAGCTCGATGT
TGTTGATGCCCATGACCTCGCGGTTGGCCCCGTAATGCGCCGAGTAACGCGACGAGACGT
TGACTGCGGCGGGGTCTTCGCCCAGGGTTTTCCAGACCACGCCACCCCAGCCGGCCTGGT
AGGCACGGACCACGTTGTAAGCCTTGTCGGTGGGCGGTGCGGAGGCCAGCCAGAACGGGT
TGGGCGCCTTGATGCCAGCGAATTCGATCGACAGGTCAGCCATTATGCAGCCTCCACATT
GAGCATCAGGTGCGCATGCATGGCCTCGGCGGCCAGCTTGCCGTGCTGCACGGCCTGGAC
GGTAAGGTCCTGGCCGAGCTGGGTGCAGTCGCCGCCGGCATACACGCCGGGCAGGCTGGT
GCGCAGCTGCTCGTTGACGCGAATGCGCTCGCCCTCGCGGGCCAGCTGCTGGCCGCTGCT
GTCGCTCAAGGCGCTGGCATCGAAGGCCTGGCCGATGGCTTTGAAGATCGCGTCGGCAGC
CAGTTCGAAGGTCTCGCCGGTTGGCTGCAGGCGGCCATCGCTTAACTGCGTGCGGGCAAA
GCGCATGCCGCGCACCCGGCCCTGATCGTCGAGCAGCACTTGTTCGGGCTGGGCCCAGGT
CAGCAGGCGTACCTGGTTGTCCTTGGCGATGTGTTGCTCGTGCGCGGTGGCGCCCATGTC
CTCGACGCCACGGCGATACACCAGGTTGACGTCGCGGGCACCGAGGCGGGCCATTTGCAC
GGCCATGTCGATGGCGGTATTGCCGGCGCCGAGGACGATGCAACGGTCGGCCACCGGCAG
GGAGGTGAGGTCATCGGCCTGGCGCAGTTCGCGGATGAACTCGGTGGCGGCGAGCATGCC
CGGCGCTGCCTCGTTGGCCAGGCCCAGCTGGCGCACGGCATTCAGGCCCAGGCCGAGGAA
CACCGCGTCGAACTGCTGTTGCAGCTCGGCCAGGCTGAGGTTGTCGCCCAGCACCTGGCC
GTGACGAATCTCGATGCCGCCGATCTGCAGGACAAAGTCCAGCTCGCGCTGGGCGAAATC
GTCGACCAGCTTGTACTTGGCGATCCCGTATTCATTGAGGCCGCCGGCTTTGTCCCGGGC
TTCGAAGATCACCACGTCATGGCCGTGCCAGGCCAGGCGGTGGGCGCACGACAGCCCCGC
CGGGCCGGCGCCGACCACGGCAATGCGTTTGCCGGTGCTGGCGGCGCGCTGGAACGGGTG
CTGGGCAAACTCGGCATGGTCCACGGCATAGCGCTGCAACAGGCCGATCAGCACCGGCGC
GCACTCCTGGTGGTTGTTGCGCACGCAGGCCTGCTGGCAGAGGATCTCGGTGGGGCACAC
CCGCGCGCAACTGCCGCCGAGGATGTTGGCCGAGAGAATTTTCTGCGCCGCGCCCTGGAC
GTTCTCCTGGTGGATGTTGCGGATGAACGAGGGGATGTCGATCTCGCTGGGGCAGGCGTT
GACGCAAGGCGCGTCGTAGCAATACAGGCAGCGTGAGGCTTCAAGCGCGGCCTGGCGGGC
GTTCAACGCTGGCGCCAGGTCGCTGAAGTGCTCGGCGAGGGTGGCGTTGCTTTCGGACGG
TCGGGGGAGGTGGTTGAGGGAATCGATCACGGTGGGTTCCTCATTTTTTTATTTTTTTTG
GGGAAGGCTTTGCCTTCCATCGCGGGTCAAGTCGAGGCGTCGCACCGCCGCTCCCACATG
TGGGAGCTGGCTTGCCCGCGATGCTCTTCAGCGCTTAACGGCGACCGGCCGTGAATGCTC
GGCCCGCTTGCTGAGCAGGTCGAACACCGCCGGGTACGCCGGCCGTTCGATGTAGCGCCC
GGCGCCGCGCTCGGCGCGCAGGTCGCCGTGGGCCCAGACCAGCTTGCCCTGGCTGATGGT
GTGGCTGGGGATGCCGCGCACGGTCTTGCCTTCGAAGATGTTGAAGTCCACCTGCTGATG
GTGCGTGGCCGCCGAGATGGTCCGTGTGCCTTGCGGGTCCCAGAGCACCAGGTCGGCGTC
GGCACCGACGCGCAGGGCGCCTTTGCGCGGGAACAGGTTGAAGATCTTCGCGGTGTTGGT
CGAAGTCAGGGCGACGAAGTCCTGCATCGACAACTTGCCGCTGTTGACCCCTTCGTCCCA
TAGCACTGCCATGCGGTCCTCGATGCCGGCAGTACCGTTGGGGATGCGGCTGAAGTCGTC
GCGCCCGGCGGCTTTCTGTTCGGCGCAAAAGCAGCAATGGTCGGTGGCGGTGGTGTGCAG
GTTGCCCGATTGCAGGCCGTGCCACAGCGCCTCCTGGTGGCCGTCCTGGCGCGGGCGGAA
CGGCGGGCTCATGACGTAACCGGCGGCGGTTTGCCAGTCGGGGTGGCGGTAGACGCTGTC
ATCCAGCAGCAGGTGCCCGGCCAGCACTTCGCCGTAGACCTGCAGGCCTTTGTTGCGCGC
GTAGGTGATTTCATCCAGGGCTTCGCGGGTCGAAACATGCACCAGGTACAGCGGCGTGCC
GAGGGTTTCGGCGATGCGAATGGCGCGGCTGGCGGCTTCGCCTTCGACCTGCGAGGGCCT
TGATAGCGGGTGCGCTTCCGGGCCGGTAATGCCCTGGGCCATCAGTTTGCGCTGCAGGTG
ATAGACCAGTTCGCCGTTCTCGGCATGCACGGTCGGCACCGCGCCGAGCTCCAGGCAGCG
CTCGAAGCTGGCGACCAGGGTGTCGTCGGCGGCCATGATCGCGTTCTTGTAGGCCATGAA
GTGCTTGAAGCTGTTGACCCCATGCAGGCGCACCAGTTCGCCCATCTCCTCGCGCACCTG
CTCGCTCCACCAGGTCACGGCGACGTGAAAGCCGTAGTCGCTGGCCGACTTCTCGGCCCA
GCCACGCCACTGGTGGAAGGCTTCGAGCAAGGACTGCTGCGGATTGGGAATCACGAAGTC
GATGATCGAGGTGGTGCCGCCGGCCAGGCCCGCGGCAGTGCCGCTGTAGAAGTCTTCGCT
GGCCACGGTACCCATGAAGGGCAGTTGCATGTGGGTGTGCGGGTCGATGCCGCCGGGCAT
CAGGTACTGGCCGCTGCCGTCGAGCACTTCACAGCCGGCCGGCACTTCAAGGTCAGGGCC
GATGGCCTTGATCACGCCGTCGGCACACAAGACATCGGCGCGGTAGCTTTCTTCATGGGT
AATCAGGGTGGCGCCACGAATCATAAGCGTCATCAGATGCTCCTCGCAGGCTTGACCGGT
TGTTACCGGTTCTAGGTTTTGTACTTTTTTCAGCGTAGGCGAAAACCTGTCATCGCTGTC
AGGAAATGAATCTAGTCGGCGATTTCAGATAGGGCAAATATTTAATTTATATGCATATAA
CAAGGTTAACTTACTGATTTATAAGAGTTATATGATTTGAGTGGTGCTGAGGGAAAACGA
CCAGTGGTCCTGTCGTTCTTGACAGGTTGTAGAAATGGTCAAGATTTCTCATGGGCAACC
GTGATTGCCCACATGCCCGTGCAATGCAACCAACTCCCAAAAACACAACAACAGTGGAGC
GGCCATGCAGCAGACCAGATCGCAGGTGAGCGAACGCGACGGCTTGTTCGAACTCGACGC
CGGCAGCGACGTCCTCGACAGCCCCCGGTATAACCACGACATCGCCCCGACCAAGGTGCA
CGAGCGCACCTGGAACAAATGGCACATCACCGCGCTGTGGGTCGGCATGTCGATCTGCGT
GCCGACCTACACCCTGGGCGGCGTGCTCACCGCCTATTTCGGCCTGACCGTGGGCGAGGC
GCTGCTGGCGATTTTGCTGGCCAACACCGTGGTATTGATCCCGCTGACCTTGAACGCTTT
TCCCGGTACCAAGTACGGCATTCCCTTTCCGGTGCTGCTGCGTTCGTCCTTCGGCATCAT
CGGCTCCAACGTACCGTGCCTGATCCGCGCCCTGGTGGCTTGCGGCTGGTTCGGCATCCA
GACGATGTTCGGCGGCCTGGCCATTCACCTGTTTCTCGGCTCGCTGTCGGCGGACTGGAA
AGCCCTCGGCGGCACCGGCGAGGTGATCGGCTTCATGCTGTTCTGGTGCCTGAACCTGTG
GGTGGTGCTGCGCGGCGCCGAGTCGATCAAATGGCTGGAAACCCTGTCGGCGCCGCTGCT
GGTGCTGGTGGGAGCGGGGCTGCTGGTGTGGGCCTTGCCCAACGTCTCGATCAGCGAGTT
GATGGCCCAGCCGCCCAAGCGCCCCGAGGGTGCCAGTGTCTATGGCTACTTCTTTGCCGG
GCTCACCGCCATGGTCGGGTTCTGGGCCACCCTGTCGCTGAACATCCCTGACTTCAGCCG
CTACGCCAAAAGCCAGAAGGACCAGATCCTCGGGCAGATCTTCGGCCTGCCACTGACCAT
GTTCCTGTTCGCCGCCCTCGGCGTGGTGCTGACCGCAGCCTCTGCCTCGCTGGTGGGCGA
AACCGTGTCCGATCCGGTCAGCCTCATCGGCCACATCCAGAGCCCGATGTGGGTGGCGCT
GGCCATGGCCCTGATCATCATCGCCACGCTGTCGACCAACACCGCAGCCAATATCGTCTC
GCCGACCAATGACTTCCAGAACCTGGCGCCCAAATGGATCGGGCGCACCACGGCGGTGCT
GCTCACCGGCCTGGTGGGCTTGCTGCTGATGGGCCATGAGCTGCTGAAAAAGCTCGGCTG
GATCGTCAGCGACGTCAGCCTGGAGAGCGTCTATTCCAACTGGCTGCTGGGCTATTCGAG
CCTGCTCGGGCCGATAGCCGGGATCATGGTGGTCGACTATTTCATCACCCGCAAACAGAC
CCTGGACCTCGCCGGCCTGTACCGCGACGACGTCTACCCGGCCTGGAACGCCGCTGGCTT
CATTGCCTTCGGCGTGCCGGTGGCGCTGACCCTGCTGTCGCTGCACAGCAGCGCCTTCAG
CTGGTTCTACGACTTTGGCTGGTTCACCGGTTCTGCCCTGGGCGGGCTGATCTACTACGC
CCTCGGTAGCTTCAGGGCCGCCCGCACGGCCAACCTCAAACCCACCGTGTAAGCCCATGG
CCCGCAGAGGCCAGGCACGTGATGCAGGAGACGCACATGCAAACCGCTCAGGATGTTCTG
CAATCGACCCAACGGCATATCAACGGCGAACGCCTGTGGCAGTCGCTGATGGAGCTGGCC
CGGCTTGGCGCCACGGTCAAGGGTGGCGTTTGCCGGCTGGCTTTGACCGACCTCGATCGC
CAGGCCCGCGACCTGTTCGTCAAATGGACCGAAGAGGCCGGCTGCACCGTCAGCATTGAT
GGCGTCGGCAACATCTTCGCCCGCCGCCCGGGGCGCAACCCGCAATTGCCGCCGGTGATG
ACCGGCAGCCATATCGATACCCAGCCCACCGGTGGCAAGTTCGATGGCTGCTTTGGCGTG
CTGGCCGGGCTGGAAGTGCTGCGCACCCTCAACGACCTCAAGGTCGAAACCGAAGCGCCG
CTGGAAGTGGTGGTGTGGACCAACGAAGAGGGCTCGCGCTTTGCTCCGTGCATGATGGGT
TCGGGGGTGTTTGCCGAAAAATTCACCCTGGCCCAGACCCTGGCCAAGACCGACGCCGAA
GGCATCAGCGTCGGCGAGGCGCTTAACGCCATTGGTTATGCCGGGCCGCGGGCGGTCAGT
GGTCATCCGGTGGGCGCCTATTTCGAAGCGCATATCGAGCAGGGGCCGATCCTTGAAGAC
CAGCACAAGACCATCGGCGTGGTGCTTGGCGCGCTCGGGCAGAAGTGGTTCGACCTGACC
CTGCGCGGCGTCGAGGCCCACGCCGGGCCAACGCCGATGCACCTGCGCAAGGACGCCCTG
GTCGGCGCCAGCGCGGTGGTGGCGGCGGTCAACCGCGTGGCTCTGGAGCACCAGCCCCAT
GCCTGCGGCACGGTCGGTTGCCTGCAGGCTTATCCCGGCTCGCGCAACGTCATTCCTGGC
GAGGTGCGCATGACCCTGGATTTCCGGCATCTGGAGCCGGCGCGGCTCGACTCGATGATC
GCCCAGGTCAAGGATGTGATCAGGAGCACCTGCCAGCAGCATGGGCTGACCTACAGCCTG
ACGCCGACCGCAGACTTTCCACCGCTGTACTTCGACGAGGGTTGCGTGCAGGCGGTGCGC
AGCGCAGCCCAGGGCCTGGGGTTGTCGCACATGGATATCGTCAGTGGCGCCGGGCATGAT
GCGATCTTCGTCGCCGAACTGGGCCCGGCGGGGATGATCTTTGTGCCTTGTGAAGGCGGG
ATCAGCCACAACGAGATCGAGAATGCCGCGCCGCAAGACCTGGCCGATGGCTGCGCGGTG
CTGTTGCGCTCGATGCTGGCCGCGGCCCAGGCGCTGGCGCGGGGCAGGGAGGCGGCTTAG
GCCCTGATCGCGGGTCAAGCCCGCTCCTACTGTAGGAGCGGGCTTGACCCGCGATGGGAC
TAAAGGCTGTCCTGCACCATCTGCAAAAACGTCGCCACCAGCCGCCGTGAGCTCTGCTCG
CGCAAGCACACCAGGGTCTCGGTCAAACGCCGCTGGCAATCGACAATCGGCAACGCACAC
ACCCGCGCATCGGCGCCGAACTCGGCGGCCGACACCACGCCCACGCCAATCCCCACCACC
ACCGCCTCGCGCGCCGCTTCGCGGCCTTCGACCTGGATCGCCGCGCGGATGCGCAGGCCG
GCGCGGGCCATTTCTTCTTCCAGGGTCTGGCGGGTGACCGAACCCGGTTCACGCAGCACG
ATTGGCGTGTCGTCAAGGTCGGCCAGGCTGATCGAACCACGGCTGGCCCAGGGGTGGTTG
TGCGAGACGAAGGCCACCATCGGGTCGCTGCGCAGCGGCACGCACAGCAGCCGGTCATCA
TCAACGTCGCGGCCGAGCAGGGCCAGGTCGGCCTGGTAGTTGAACAGCCGCAGCAGCGAC
TCGTCGGTATTGCCGGTCTCGACCTTGACGCTGATCCCCGGGTACTGCTGGCAGAAGCGC
GCAATCTGCGGCAGCACGTGCACCGGCGCATCCACCGCCAGCACCAGGGTGCCGGTCTGC
AAGGCGCGCGAATCCTGCAGCAGCTCATGGGCTTCGGCCTCGCAGACGAACAAGCGCTGG
GTGATCGCCAGTAAACGCTCGCCCAGATCGGTCAGTTGCACCGAACGCTTGTTGCGGTGA
AACAGCAAAACCCCGAAACGTTCTTCGAGTTTACGCACCTGGTCGGAGATCGCCGGCTGG
GTCAGGAACAACCGTTCGGCGGCGCGGGTGAAGCTGCCGTGCAGGGCAACTGCGTGAAAA
GCCTTCAACTGAGCGTGGGACACCGACATCGCAGCACCTGTTACAAGCTGAGCTTATTTG
TGAAATACGATAAATCGATTTTATTTATCAGTCAGTAATTGTTTCTATCTGAGCAGGTGA
CGGGTTCGACCGGCCGTCACGCAGTGCGCAACACAACAACAAGACAGGCGTTTTTTTCAA
ATTCTGCCGGCACACTCAGCTCTCGAGGTCAGATCCCACCATGAACAAACACGTTGCAGA
TATCAAACGTTGGCGCGTGCAGATTTTTGCCATCACCTGGCTGGCCTACGCCGCGTTCTA
CTTCACCCGCAAAGCCTTTTCGGTGGCCAAGCTCGGCATCGCCGAAGACCCAAGCTTCAC
CCTCGACAAAATGGCCATGGCCAACCTCGACGCCATCTACCTGACCGCCTACGCATTCGG
GCAATTTACCTGGGGCATGCTCGCCGACCGCTTCGGCCCGCGGGTGGTGGTGCTCGGCGG
CCTGGTGATTTCTGCCGCCGCTGCCGTGGTGATGGGCAGTTACGCGACCTTCCCGATCTT
TGCTACCTGCATGCTGGTCCAGGGCCTGGCGCAATCGACCGGCTGGGCCGGGCTGTGCAA
GAACATCGGCAGCTTCTTCCCGTCCTCCCAGCGCGGTCGGGTATTGGGGCTGTGGAGTTC
ATGCTATGCCTTTGGTGGCCTGGTGGCCTCGCCGTTTGCTGGTTGGTGGGCCTACACCCT
GATCGGCAGCTGGCATGCGGCGTTCATCTCCAGCGCGGCGGTGGTGGCGCTGGTAGCGGT
GCTGTTCTTCATCTTCCAGCGCAACAAGCCTGAAGACGTCGGTTTGCCGGCGGTGGAGCC
CGAGCCCGAAAGCATGCTGCCGGGCTCGACGATTTGCAGCATCTGGGCGCCGTTGCGCGA
GATCCTGCGCAACCGCACGGTGCTGACCCTGGGGCTGGCGTACTTTCTGTTAAAACCGGC
GCGCTACGCGATTCTGCTCTGGGGCCCGGTGATCGTCTTCGAACAGATGCCGTCGGTGGG
CAAGGTTGGCGCGGCAATCATCCCCACTGCCTTCGAGCTGGCCGGCTTGCTCGGCCCGAT
CATGATTGGCCTGGCCTCGGACAAACTCTTCGGCGCCCGGCGCATGCCGGCCTGCGTGAT
CAGCCTGGTGGTGCTGACCGTGGTGCTCGGGCTGTTCATGGCCGCCCTGCATACCGGCAG
CGTATTGCTGGTGGTGGCTTTGCTGTTTGTCATGGGCCTGACCCTGTACGGGCCAGACTC
GATGATCAGCGGCGCTGCCGCCATCGACTTCGGCACCGCCAAGGCCGGCGCCACCGCCGC
AGGCTTCGTCAACGGCTGCGGTTCGGTCGGGGCGATTCTCGGCGGCCTGCTGCCGGGTTA
CTTCGACAGCGTCACGGTGTTCATTGTCTTTGCCGGCTGCGCGCTGTTCTCCGCCCTGGT
GCTGCTGCCGCACTGGAACAGCCGCCCGGCCAGCCCCGAGCACACCCCGGCCGTTGCCCC
CAACACGGCCATGGCGATCAAACCGCTGCGTACTTGAACCTATAAGGAAACCGACATGAG
ACCGTTCTGGCTGCAACAGGCGCTGGACCAGGAAGTTGCACCCGCGTGCCCGCCGCTGGC
GGCTGATACCGACTGCCAGGTGTGCATCGTCGGTGGCGGCTACACCGGCCTGTGGACGGC
GCTCATGCTCAAGGAGCACAACCCGGCGCTGGATGTGGTGCTGATCGAGGCCGACATCTG
TGGCGCCGGCGCCAGCGGGCGCAACGGCGGCTGCGCGCTGTCGTGGTCGGCCAAGTACTT
CACCCTCGAACGGCTGTTCGGGGCGCAGGAGGCGGTGCGCCTGGTCAAGGCTTCGGAGCA
GAGCATCTACGCCATCGGCGAGTTCTGCCAGGCCCATGGCATCAACGCCGACTACCGCCT
GGACGGCACCTTGTACACGGCCACCAATCGCGCCCAGGTCGGCGCCACCGATGGCGTGAT
TGCAGCGCTTGAGCGCCAGGGCATCAACTCGTTCCAGCGCCTGGCGGTTGCGCAGGTGCA
GCGTCTAGCGGGCTCGGCCAAGCACCTGGAAGGCTGGTTCTCGCCGGCCGCTGCCACGGT
ACAGCCGGGCAAACTGGTGCGCGGCCTGCGCCGGATCGCTTTGCAAAAGGGCGTGCGCAT
TTATGAGGGCACGGCCATGAGCGGTTTGCAGCAAGGGCCGCAGGCGCTGGTCGAAACCGC
CCGTGGCAACATCCGCGCCGGTCGCGTGGTGCTGGCCCTCAACGCCTGGATGGCGCGGGC
CTTCCCGCAGTTCGAGCGCAGCGTGGCGATCGTCTCCAGCGACATGATCATCACCGAGCC
GCAACCGCAGTTGCTCGAACAGATCGGCCTGACCAGCGGCATCAGCGTGCTCGATTCGCG
GATCTTCGTGCATTACTACCACAACACCAGCGATGGCCGGCTGATGCTCGGCAAGGGCGG
CAATACCTTCGCTTATGGCGGGCGGATGCTGCCGGTGTTCGACCAGCCTTCGCCCTATGA
GCCGTTGCTGCGCCGCAGCCTTGGCGAGTTCTTCCCGGCCCTGGCCCAGGTGCCGGTTGC
CGCGACCTGGAACGGGCCGTCGGACCGTTCGGTGACCGGCTTGCCGTTTTTTGGCCGGCT
CAATGGCCAGGGCAACGTGTTTTACGGCTTTGGCTACTCGGGCAGCGGCGTCGGCCCCTG
CCACATGGGCGGGCAGATCCTTTCGTCGCTGGCCCTGGGCCTGGACAACCCATGGACCCG
CTCGCCGCTGGTCAACGGCCCGCTGGGCTACTTCCCGCCGGAGCCGATCCGCTACCTGGG
CTCGCTGATGGTGCGCAATGCCATCCGTCGCAAGGAGCAGGCCGAAGACAACGGCCGCCG
GCCGCGCCACCTTGACGTGCGCCTGGCGCGTTTTGCCGCTGCTGCGGGCAAGGCCGACAA
GGGCTGAAGGGTTTTTTTGTCGATGGCTTGCGGAGCGTATAAACTGCTTGCCACTTTGGC
CGGTCGCTACCTGAACCGGCACCTGAAACAAGAGAGTCGAGATGGGCGCACAGTGGAAAG
CCAAGCATAGAGAAGTCGCAGCCAACGCCAAAGGCAAGATCATGGGCAAGCTGTCCAAAG
AGATCCAGATCGCTGCCAAGTCCGGCGCCGACCCGGACATGAACCCGCGCCTGCGCCTGG
CCATCGAGCAAGCCAAAAAGGCTTCGATGACCCGCGAGACCCTTGAACGTGCCATCCGCA
AGGGTGCCGGCCTGGACGGCGACGCGGTGCAGTACACCGCCGTCACCTACGAAGGTTTTG
CCCCGCACCAGGTGCCGCTGATCGTCGAGTGCCTGACCGACAACGTCAACCGCACCGTGG
CGCAAATCCGCGTACTGTTCCGCAAGGGCCAGCTGGGCGCTTCCGGTTCGGTGGCCTGGG
ATTTCAACCATGTCGGCCTGATCGAAGCCACGCCGGCCAGCCCTGACGCTGACCCGGAAA
TGGCCGCCATCGAAGCCGGCGCCCAGGATTTTGCCGAAGGCGAAGAAGAGGGCGCGACCC
TGTTCATCACCGACACCACCGACCTCGACGCCGTGCAGAAAGCCCTGCCGGGTCAAGGCT
TCACCGTGGTCTCGGCAAAAATCGGCTACACCCCGAAAAACCCGGTCAGCACCCTGAGCG
ATGAGCAGATGGCGGAGGTTGAAGCCTTCCTGGAAGCCATCGACGATAACGATGACGTGC
AGAACGTCTATGTAGGTCTGGCGGGTTGATGTGAACCTTCCGCTCCCACAGGTACATTGT
GGGAGCGGCGGTGCGACGCCTCGACTTGACCCGCGATTCAGACGCCGCGAAGCCGCTGAC
AAACCTCGGCAAACCCCGGCCGCAGCATCACCTCATCCCGTACACACTCGCGCTGCACCC
CCCGCAACACCTCGCAATCGCCCTCGCAACACGCCAGCAATTCCCCCAGCAACACCCCAA
ACGCCAGCACCTCGATCCGCTGTAGCGCTTCAGTCGCCACGCTGCCATCCAGCGGATGGA
ACGACGCCGCGCCAAAGTCCCCCAGCAAGCAGTCGCCATGCTCGTCACACAGCACGTTGT
GCGCATACAGGTCGCCATGGGTGATGCCGTGCCCGTGCAAATGCGCGCCTACCGCTGCAA
TGGCAGCGGCCAGGCGCCGCACGCTGGCAAGGCGCAAACGCCGCTCGCGCGGATAACAGT
CGCGGGTGCATGAATCCAGGCTCGGCGGCCCGGCCAGGTTGAACCAACTCGGCTCGATCA
ACTGCATCACCAGCGCCGGCAGTTGCTGCGGGTGGTTGTCGATGCGCCCGACCAGGCGCA
CCAGTTGCGGGTGATCGCCAGCGGCAATGCAGGCGCTCATTTCGTTGAGCGGCAAGCCGT
CGCTGGTGATCTCGCCCTTGTACAGCTTGACCGCCACCGGTGCGCTCTGCTGCTGCCAGC
GCGCCTGGTGAATGACCCCGGACGCGCCCTGGCCCAATACCTGTTCAAGGTCGATCTGCT
GCCAGTCAATCACCTGGCAATGGCCAGGATCTTGCGGTGTGCAGTAGCCCGCCGCCATGG
GGTTGCCGGCGTAGGCCAGCCAGGCCAGGCGCGGCATCTGCAGCAACCAGTCGGGCAGGG
CCGGCAGCCGGTTGGCCGACAGGCGCAGCAGTTCAAGCCTGGTGCAGCGCGCAAGGCTTG
CCGGCAGTTCGCGCAGGCGGTTGCCGGCAAGCATCAGCTTTTGCAGGTGCGGGCAATCGC
CCAGGGCTTCGGGCAAGTATTCGATGCGATTGTCGGTCAGCACCAGGGCCCGCAGCCGTG
GTGGCAGCGCCGCGCCGCTGACCTGCTCGATCTGGTTGCTCTTGAACCCGACCATTTCCA
GCATCGGGCACTGGCCGATGCCTTCGGGCAGGTGGCGAAAGCGGTTTTGCGAGCAGAACA
GCACCTTGAGCTGGTGCAGCCGGCCCAGGTCCTCGGGCAGGTCGCTTAGGTTGTTACCGG
TCAGGTTGAGTACCTGCAGGCTGTCGGCCAGGTCGAAAATTTCCCGGGGGAAGTGCTCCA
GCCCGCAGGCCAGGTCGAGGCGGGTAATGCCCGTCAGACGGCCGGCTTTGAGGTCTTCAA
GGGTATGCATGGGGTTGGCGGCAGGCTCGTAAATAAACGCCGGTCATCATACCGGCAAGA
TGCGACTTAAGTCCCATGGCAGACTGACAACTGCGGTCCATACTCGAAGCTCGCCCTTTA
TTAATAACAACAAGTTCAGGGTTCTACATTCAATGACATACCAGCACAGCTACGCCCGCT
CCATCGCCGATCCTGCCGCCTTCTGGGCCGAACAGGCCGATCACCTGGCCTGGTACCGCA
AGCCCCTGCAAACCCTTGTTGAAAATGCCGATGGCAGCCACCAGTGGTTCGCCGACGGCC
GTCTCAACAGCTGCTACCTGGCCCTCGACCATCAGATCGAACAGGGCCGTGGCGAGCAGA
CCGCGCTGATCTATGACTCGCCGGTAACCGGCAGCCAGCAGCAGTTCAGCTACAACCAGC
TGCGCGATGAAGTGGCGCGCCTGGCCGGCTTGCTGCGCGAGCTTGGGGTCGAGAAGGGCG
ACGGGGTGATCATCTACATGCCCATGGTGCCCCAGGCGGCCATGGCCATGCTCGCCTGCG
CGCGTATCGGCGCGGTGCATTCGGTGGTGTTTGGCGGCTTTGCCGCCAACGAGCTGGCGC
TGCGCATCGACGATGCCCGGCCCACCCTGCTGCTGACTGCTTCGTGCGGGCTGGAATTCG
ACCGGGTCGTCGACTACAAGCCGCTGGTCGACCGCGCCTTGCAGCTGGCCAAACACCAGC
CGCGCCAGGTGCTGGTGCTGCAACGCCCGCAAGCCACCGCAACCCTGGTCGAAGGCCGCG
ACCTCGACTGGCTCGAAGCGGTGGCCACGGCCAGAGCGGTGGCGCCGGTGGAACTGGCCG
CCGCCGACCCGCTGTACATCATGTATACCTCGGGCACCACCGGCAAACCCAAGGGGATCG
TGCGCGAAAACGGCGGCAACGCCGTGGCCCTGAGTTTTGCCATGCGCCATATCTATGGCA
TGCAGGCGGGCGACGTGTGGTGGGGGATTTCCGACGTTGGCTGGGTGGTTGGCCATTCGC
TGATCGTCTACGGGCCGCTGATGAATGGCTGCACCACGGTGTTCTACGAAGGCAAGCCGA
TCCGCACCCCGGATGCCGGCGCCTACTGGCGGGTGGTCGAGCAGTACCGGGTCAACGGCC
TGTTCTGCGCGCCCACCGCCATGCGCGCGATCCGCAAGGAAGACCCCGACGGCGAATTGC
TGCGCCGCTATGACCTGAGCTCCCTGCGCCAGCTGTTTCTGGCCGGCGAGAAACTCGATT
CCAGCACCCATCAATGGCTGGAGGCCACCAGCGGCAAGACCGTCCACGACCACTGGTGGC
AGACCGAAACCGGCTGGCCGGTGACCGCACCGTGCGTGGGCATGGAGGGCAGTGCAGCGC
GGCCGGGCTCGAGCAACCGGGCGGTGCCGGGCTACAACGTACAGGTGCTGGATGATGACG
GGCATCTGCTCGGCGCCAACCAGCAAGGCTCGATCGTCATTGCCTTGCCGCTGCCGCCCG
GTTGCAGCCAGACCTTGTGGGGCGACCACCAGCGCTACCTGGATGCCTACCTGAAGACCT
ACCCCGGCTATTACCACACCGGCGACGGCGGCTATCTGGATGAAGACGGTTTCGTCTACA
TCATGGGCCGCACCGACGACGTCATCAACGTCTCCGGCCATCGCCTGTCTACCGGCGAGA
TGGAAGACCTGGTGGCCCGCCATCCGGCGGTGGCCGAATGCGCGGTGATCGGCGTGCACG
ACGAGATCAAGGGCCAGGTGCCGCTGGCGCTGGTGGTGCTCAAGGACGGCCAGGACATTG
CCCAGGCGCAGTTGCAGAGCGAGCTGGTGGCCAGCGTGCGCGAGCAGATTGGTGCGCTGG
CCTGTTTCAACCAGGTGCGGGTGGTCAAGCGCCTGCCCAAGACCCGCTCGGGCAAGATCC
TGCGCGCGGTGCTGCGCAAGATTGCCGATCAGCAGCCGTATACACCGCCTTCGACCCTGG
ATGATCCGGCGGTGTTGGTGGAGATTGAAGCGGTGTTGGCGAGCCTGGCGCGGGTTGGGT
AGGGCTTTCATCGCGGGTCAAGCCCGCTCCCACAGATCTCAGCAACCTGGCGCAACTGCC
CCAACCGACTACGGGTGCGGGCCAGGTCGCTGGCGCTGCCGCCCAGGCTTGCGGCCAGCG
GCAGGCTGCCGATCAGCACCAGGTGCTTGTCCTGGTCATAGAGCACGTCCACCAGGTTGA
CGAAGCGCTGCTGGGCGGCAATCGAGCAGTCTTCAAGGTTCGGCAGGCAGTCGATGATCC
AGTGGTCAAAACGCCGCGCCAGCTCCAGGTAGTCGATCACCGCGGTGGGTTGCTCGCACA
GCTCGACAAAATCAAACCCCACGGTGCGCTGCTCGCTCAGGCGGGCGCGCAGTGTGCGCT
TGCCTACCTCCAGTAAAACCGGCGCGTCACCCGGCTCGGGCAACTGCAGGGCCTGGCGCT
GTTCGCGGCTGCCCGGCCACAGGTAATGGCCCTGGGTAAAGCGCTGCTGGCCAGCCGCGC
CGGGCAGGCTGCGAAAGTCTTGCTCACCGCCGACTTCCAGCACTTGCATGCGGCTGTTGA
TCAGGCGGATCACCGGCTCGAAACGCTGGTGATACAGCGGGTTGGGCAGCAAGCCTTGCG
GCGCGTAGTTGGAGGTTACCAGGAGAAAAATCCGCCGCTCGAACAAGGCCTGGAACAACC
GGGTGATGAGCATGGCATCGCCGATGTCATGCACGTGGAACTCGTCGAAACACAGCACCT
GGCAGTCGTCGAGCAATTCATCCAGGGTGCAGGCCAGGGCGTCGTCCTGCTGGCGATGAT
CAAACATGCCCTGGTGCAGGCGGGCGAAAAAGTCATGAAAGTGCAGGCGGCGCTTGCGCG
CCTGAGGCAGGGCCTGGAAGAAACCGTCGAGCAGCCAGCTTTTGCCGCGCCCGACCGCGC
CGTACAGGTACAGGCTGCGCGCCTGGCCGCTCTCAATTTGCGCTGCCTGGGCCGCCATAT
GTTCGATGACGTGTAACTGGCCGGCGCTCAGGGTATAGCCGCGGGCTTGGGCCTTGGCGG
CAAAATGCTGACGAACGGTCGCCGCCACGCTGTTGTCTTCGGCCACCGGCGTGCGTAAGC
GACGCCAGGCGCGCAACGGCGAACGTATCCAGGAAGGGGGCAGGGCAGGCAAACCGGGCT
CCTCGGGGCAACGGCACTCAAGGGCCAGCTTGAGCGAGGGCGGCTAATTTAACCAATATG
AATAAGGCCGGCCAGCGATCTCTGAGCGGGATAAGTGATGGCTTCTATCGCGGGGCAAGC
CCGATCCTACAGATAGATCTTGTACGGGGCTTATACATTTCCCTGCAAACTGGCAGGTTT
TTCCTTCACTGCTACCCTCAAGGTCAGATCACTCCTGCGTTGAAGGATGACAAGGTGAAG
GGACGCTCTTTGGCGACGCTGCTCGGGCTGAGCATGGCCAGCACCGCAGGCGCCGCCGAT
TTCATGGTTGAAGTCAAAGTGCAAGTGGAGCGCGGCTGCCTGCTCATCCACCAGCCCCGC
GATGCCGGCGCCCAGGCCTTGGGTGTGCTCGATTTCGGCCGCACGGCGCGGCTGGACGAC
CCGGCCGGCCCGCTCAGCAGCCAGTTGCTCGCGCTACGCCCGCCACGCCTGGAATGCAAC
CCAGACACCGCTTACCAGGTGCAGGTCGATGGTGGCCAGCACGGCGGCATCGGCGAGGTG
CGCTACCTGGCCAGCAACCAGCCTGCGGCGAAACCCATACCCTACCGTTTGTACCAGGAC
CCGGCCTGGCGCCTGCCGCTGCCGGTCAATGTTGCCCAGCATGCGCGGGTGCCCGATTCG
GGCTCGGTGGCGCTGCCGTTGTATGCGCGTATCGAGCGCCTGGCCGAAGTGCCGGCGGTG
GGGCGTTATTCGGACCTGCTCAAAGTCACCGTCACCTGGTAACCGGGGCGGCGCCTGCTA
AAGGAACTGGCAGTATGAAAGGGATAATGCTGTTGACGCTTGGCCCGCTGCTGTTGCTCA
GCCCCGATGCTTTCGCGGCCATGAGCGGGCATATCCAGGCGCGCCTGGTGATCAGCAGCG
CCTGCCAGATCAGCGGCGGGCCGGGCACCCTGGAAACCCCCGGCGGCGGTGTACTGGATT
TTGGCAGCCAGGGCCCGAGCTGGACCAACCCGCTGCGTTCCGGCATCGAAGAGGCCACCG
GTGACGGCAGCCTGCAGGTGCGCTGCAACCCGGCGGTGCGCGCCTTTACCGTGAGCATCA
ACGGCGGTGCCAACGGTGATGGCGCCACCCGGCGCCTGAGCAATGGCCGCGAGCTGATCC
CCTATGAGCTGTCTGCCGACCCGTCGGGCCGGGCCCGTTACAACATCGGCCAGACCCGCA
ATTTTTCGGTCAGCAGCGCCGCGCAGATTCCGATTCCAATCTACGGTGCAGTAGTCGCCC
ATCCCAAGGCGCTACCGGCCGGCATTTACCGCGACACCCTGATGGTGACCCTGGACTGGT
AATACGCAAGGAGTGACTCATGCACCCGAACCTCTCACGCTTGATTTTCGCAGGCCTAGG
CCTGGCGCTCGCCACCCAGGCCCAGGCGGCCACGGTAACCGGCAACATCACCGCCACCCT
GACGCTGATCGCCAGTTGCCAGGTCAACGGGGGCGGCGGTGCCAGCGGCCTGAACTTCGG
TACGCTGAACTTCGGTACCCAGGAAGCGCTGTTCACCACTGCCGGCGGGCAGGTGCTGGG
CGGCGGCGGTGGCGCCATGAGCATCCTCTGCTCGAGCGGCACAGTGCCGGTGATCAAAGT
GCGTGCCGGCGCCCACGACAGCCAGTCGCCCGGCGGCAGCCGTGCGCTCTACGACGGCGT
GGCGAATTACGTGCCCTATGATTTCTACACCGATTCAGGGCACACCCAGCTGCTGGCCAT
CGACGGCACCATCACCTTGCCGACCAGTACCGGCGTGGCCCAGACCGTCAACCTGTATGG
CCAGGCCAAGGGCAAGGCGGGCCTGCCAGCCGGGGTGTACACCGACACGGTGGCGGTCGA
GCTGAGCTTCTGAACCGTGAGCCGCACCTGGTCCGGGCTGCTGGCCATGGTTGCCTGCTG
CCTGCCGCTGCCGTTGGCGGCGGTCACCACCAGCACTTTCCAGGTCAGCGCCACGGTGGC
GGCCGGTTGCCTGGTGATGGGCGGCGTGAGCAACTACGGCAACCTCAATTTCGGCAGCTA
TTCGGCGCTGTCGACCAGCAGCGTCACCACCGCCCTGGGCGGCACCACGGTGACCCTGCA
ATGCACGCCGGGAGTGAGCTTGAGCATGAGCGTCGATGCCGGGCTGAACAGCGCCAGCGG
CACGCGCAACCTCAAGCGCAGCAGCGGCACCTCGCTGGTGGCCTATCAATTGTTTCGCGA
CGCCGGCTTCAGTCAGAGCCTGGGCATCAACCAGAGCGTGGCGGTGAGCTACAGCGATCC
GAGCACGATCAAGTTGCCGGTTTACGCCCGTGCCCAGTTGACCGGCAACCTGCCGGCCGG
CAGTTACACCGATGTGGTGCAGGTGGTGCTGACCTTTTGAACGGCGCCGCCGGATGAATA
TGACAATAAGGAGAGTGTGCATGGAAGTAGGCGCCGGCAGTTCGCGCTTGAGCTACACCC
TGTTGAGCTGCGCCCTGGCGCTGTTGTGCAGTGCGCCGTTGCAGGCCGCCACCTCGGTAC
TGATCTGGCCGATCGATCCGGTGCTGGAGGCCAATCAGAAAGCCGGCGCGCTGTGGCTGG
AGAACCGTGGCGATGCGCCGGCCAACCTGCAGGTGCGGGTGTTCGCCTGGCGCCAGGGCG
AGTTCGACGACCAGTACCAGGCCCAGCGCGAGATTATCGGCAGCCCGCCAGTGGCCAATA
TCGCCCCGGGGCAAAAGCAGCTGATTCGCCTGACCCGCACCGGCAGCTCGCCGGTGGGCC
AGGAGCAGGCCTACCGGATCATCATCGATGAAATTCCCCCGGCCTTGCCGGCTGCGGCCA
GCGCCGACAAGGCCCAGGCGGCGATCCGCTTCCAGATGCGTTATTCGGTGCCGCTGTTCG
TCTATGGCGAAGGCTTGTGGGGCAAGCCTGACCCCAGTGGCCAGCGCGGTGACAGTGCGG
TGGGCAAGCCGTTGCTGAGCTGGCGTCAGGTCTCTGTACAAGGCAAGCCCTATGTGGAAA
TCCGCAACAGCGGCCCGGTGCACGCGCGCCTGACTGACGTGGTGCTACAGCAGGGCAGCC
AGAGCCGGCCGCTGGTGGAGGGTTTGCTCGGCTATGTGCTGCCCGGCGCCAGCATGCGCT
GGCCGGCGCCGCAGCCGCTGGGCGCCGCTTCAGTGCTCAAGGGCCGGGTCAATGGCCAGG
AGCCTGCGCAAACCCTGAGCCAGGGGCAATGAACGACAGCTAGCAGCACTACAGGGGCCA
GGGAGGACCCGGTAATGGTCGGATACTGTGTGTGAGCATCTCTTCGGCGCTGCGGGCCTG
TGGCCTGACCGTGCTGGGCTGTGGATCGCTGCTGGCTGGCGAACTGCCGCCGCCCCCGGC
CAGCCTCGAGGCGGTCGCCGATGCGCCGTTGTTCCTGGAACTGCTGGTCAACCAGATGAG
CAGCCCTGAGCTGGTGGCGGTGCAGCAGCGCGCCGGGCGCCTGTACATGGCCACCGCCGA
CCTGCAGGCGGCCGGCATCGAGCTGCCCGGCGAGTATGGCGACGAAGTGGCGCTGGACAG
CATCCCCGGCCTGCACAGCGACTACGACAGCCAGGGCCAGCGCCTGGTGCTGCAGGTGCC
ACCGGCCTGGTTGCCGACCCAGCGCATCGGCAGCCGCCAGTTGTACCCGGCCAGTGAAGC
GCGCAGCAGCTTCGGCGCCTTGCTCAACTATGACCTGTATTTCAACGATACCGACGACGG
TGGCCGCTATCTCGCGGCGTGGAACGAGCTGCGCCTGTTCGACAGCTGGGGCACGCTGTC
GACCACCGGCCAGTGGCGTCAGTCCTTGGGCGGCAACGACTACGCCGACAGCCAGGAAGG
CTTTCGCCGCTACGACACCACCTGGCGCTACACCGACGAGGCGCGCCTGCTGACCCTGGA
AGTCGGCGACGTGCTCAGCGGCGCCTTGCCCTGGACCAGTTCGGTGCGCCTGGGCGGCCT
GCAACTGTCGCGCGACTTTGCCGTGCGCCCGGACCTGGTCACCTATCCATTGCCGGCCTT
CGCCGGGGAAGCGGCGGTGCCGTCCTCGGTGGATCTGTTCATCAACGGCTACAAAAGCTC
CAGCGCCGATTTGCAGCCAGGCCCCTACACCCTGACCAACGTGCCGTTCATCAACGGCGC
CGGCGAAGCGGTGGTGGTGACCACCGATGCCCTCGGCCGGCAGGTGTCGACCACCTTGCC
GTTCTATGTCACCAGCAGCTTGTTGCAAAAAGGCCTGGCGGACTTCTCGCTGGCCGCCGG
CAGCCTGCGCCGGGACTACGCGCTTCGCGACTTTGCCTATGGCCCGGGGGTGGCCGCCGC
CAGCCTGCGCTACGGCCTGAGCGACAGTTTCACCCTCGAAAGCCACGCCGAGGCGGCCGA
GTCCCTGGCCCTCGGCGGGCTGGGCGGCAACTGGCAGGTGGGCAACTGGGGCGTGGTCAA
TGCGGCGCTGAGCCAGAGCAGCTTCGACAGCCGCAGCGGCCAGCAACTGAGCGTCGGCTA
CCAGTACAACAGCCAGCGCCTGGGCTTCAATTACCAGCGCCTGCAACGGCGCGGCGACTA
TGCCGACCTGTCGCTGGTGGACAGCCCCTACACGCGTCTGAGCCAGCGCAGCGAACAGGT
GACCATGAGCGTCAACCTCGAACGCTACGGCAGCCTCGGCGCTGGTTACTTCGATGTGCG
CGCCGGTGACAACTCGCGCACCCGTTTGCTCAACCTCAGCTGGAGCAAGCCGTTGTGGCG
TAACAGCAGCCTGTACCTGTCGGCCAACCGCGAAATCGGCGACAGCCAGTGGGCAGTGCA
GGCGCAACTGGTGATTCCGTTCGACCTGCGCGGCACCCTGAGCTTTAGCGTTGAGCGCAA
CAAGGAGGGCCAGAACCAGCAACGGGTCAACTACAGCCGCGCGGTGCCCAGCGAAGGAGG
CTTGGGCTTCAACCTCGGTTACGCCGACGGCGACCGTGAGGCTTACCGCCAGGCCGACGT
CACCTGGCGCCTGCAGTCGGTGCAACTGCAGGCCGGCGCCTACGGTAGCAGCGACAGCAT
GACCCGCTGGGCCGATGCCAGCGGTTCGCTGGTGTGGATGGACGCCGGGCTGTTCGCCGC
CAACCGTATCGACGATGCCTTCGTGGTGGTCAGCACCGAGGGCTTTGCCCAAGTGCCGGT
ACGCTACGAAAACCAGTTGGTCGGGCGCACCGACAAGAACGGCCACCTGCTGGTGCCCTG
GAGTAGCGCCTACTACCGCGCCAAGTACGAGATCGACCCCATGGAACTGCCGGCCAACGT
CCAGAGCCCGCAGGTCGAGCAGCGGGTGGCGGTGCGCCGGGGCAGCGGCTACCTGCTGGA
ATTCCCGCTGCAACGGGTGGTGGCGGCGAGCATCGTCCTGGTCGATGGCAACCATAAGGA
ACTGCCCCTGGGTAGCCAGGTGCGCCATGAGCAGAGCGGGGCGCTGGCGGTGGTCGGCTG
GGACGGGCTGGTGTACCTGGAAGGGCTGGCCGCGGACAACAGCCTGCAGGTGCAGATCGC
CAACGGCGGCAGTTGCCGGGTGCAGTTCAAGCTGGCGCCCGAGCAGGACCAGGTGCCGCT
GATCGGCCCGCTGGTGTGCCAATGAAGCGCCTGCTGATGCTCCTGGCCTTGCTCGCCAGC
CCCCAGGTGCACGCGTTGTGCTCGGTGATCGATACCGCGCCGGCAAGCTTTGGCAGTGTC
AGCTCGACCCTGGTGCGCACCACCGTGCAGTCGGCCTCGACCCTCAATGGCGGGCTGCAA
TGCACCGGCTCGCTGGTCAGCCTGCTGGCCAGCGACGATCACTTCTACGCCACTTTCACC
CCACCGGCCGGCAGTACCGGCCTGCTCGGCCCCACGGGCGATGTGATCGGCTACACCCTG
TACGCCAACAACACCACCAACTACCCGATCGCCCGCAGCCTGCCTTACGACTTTGCCCGC
AACGGCATCCTCGATGCCTTGGGCCTGCTCAACGGCACCACGCCCAAGTCGGTGCCGCTC
TACCTCAAGAGCCTGAGCGGCAGCAACGTTGCCGCCGGTCTTTATCAGGAAGTCCTGACG
GTGTACTGGAACATCAGCTACTGCTGGGGCATCGGCATCGGCAGCATCTGCCTGGGCCGG
CAGAACCTCACCGGCACCACCAGCCTGACCGTGAGCCTGACGGTCACCAATGACTGCCAG
ATCACCAGCCCCAACATCAGCTTCGGTAGCGCGCCGGTGGTCGGCGGCTTCAGCACGGTC
AACAGCAACGTCAATGTCTCCTGCACCAAGGGCAGCAACTACACCGTGGGCCTGGACGAT
GGCCAGAATGTCTCAGCCGGGCGCCGGCGGATGAAGTCGGCGGCCAACAACTATATGGCC
TATGACATCTTCAAGAGCGCCGGCAGCGTGCGTTGGGGCAGCGTCACCACGGCCCGGCGG
GCCAGCAGCGACGCCGATATCAACCCCGGTGTGGGCACCGGCACCGGCAGCCAGATCTTC
AACTACAACGCCAAGGTCTACACCGACCAAGCCACACCGCCCGCCGGCACTTACCTGGAC
AACGTAATACTCGACGTGCAGTTCTGAGCCCGTGCGCCTTCGCTCAGCCACCAGTAACCC
AGGGCCACGGCATTGAGCAGCGCGCCATAGGCACACACCAGCAGCCAGCCGCCCCAGGCA
TAGGCCAGGGTCGAGGTCAGCGCGCCGAAGGCACTGCCCACCGAGTAGAACAGCATGTAG
GCAGCGGTCAGCCGGCTGTGGGTGGCTTCAGGCAGGCGGTAGATCAGGCTCTGGCTGGCG
ACGTGCACGGCCTGCAGGCCCAGGTCGAAGACCACCACGCCGAGCAGCAGCGCCCACAAC
GAATATTCAGTCAGGGCGATGGCCGCCCAGGACGCCAGCATCAATAACAGCGAGCCGCCA
CTGACCCACTGGCCCAGGCCGCGATCCACCAGCGCCCCGGCCCGCGCCGCCGCCAGCGCA
CCTGCTGCGCCCGCCAGGCCGAACAGGCCCACTTCGCTGGTCGACAACGACAGCGGCGGG
GCGCTCAGGGGCAACACCAGCGGCGTCCACAGCACCATCGCCGAGGCGAAGCTGAGCAGG
GCCAGCACTGAGCGCCGGCGCAGCAGCGGTTCATCGCGCAGCAGCAACGCCAGTGAATGC
AGCAGCTCGCGGTAACTGCCCGCCGCCTGCACCGGTTGTTGCCGAGGCAGCACGCGCCAG
AGCAGGGCGGCAATCACCAGGGTCAAGGCCGCCGACAGCCAGTAGATCGAGCGCCAGCCG
GCGAGGTCAGCCATGGCCCCGGACAAGGTACGCGCCAGCAGGATGCCGATGACGATGCCG
CTGGTGATCACCCCCACGACATGACCGCGTTCGCTGGCCGCCGACAGCGTCGCGGCGTAG
GCCACCAGCACCTGGGTGACCACCGCCAGCAGGCCGGTCAGGCCCATGCCCAGCAGCAGC
CAGGGCGTGCTCGGCGCCCAGGCGATCAGCACCAGGGCCAGGGCCGAGAGCAGCGACTGG
CCGACGATCAGTCGCCGGCGGTTGAGGCGATCGCCCAACGGCACCAGCAACAACAGGCCC
AGGCCATAGCCGACCTGGGTCAGGGTCACCACCAGGCCGACCAGGCCGGGGTCGATGGCA
AATTCCCGGGCCATGGCTTCGAGCAAGGGTTGCGCGTAGTAGACATTGCCAACCGCCAGG
GCACAGGCCACGGAGAACAGCAAGATGACGGCGGATGACATTCGGTGTTGGGGTTGCATG
GGGTCTACCCTTCTGGTTGCATAATGAAACCAGTTGTACGCTAGAGAAACTGGTTTTATA
TTGCAACCACTTTCACTGGCGAGATTTCCCATGGTCCAACGTACCCGCCTGCAAGACGCC
GAATGCCCGGTGGCGCGTTCCCTCGATGCCATTGGTGACTGGTGGTCGCTGCTGATCGTG
CGTGATGCCTTCGATGGCCTGAAGCGCTTCAGTGAGTTCCAGCGCAACCTGGGCATGGCC
AAGAACATCCTCAGCACCCGCCTGCGGCAACTGGTCGAGCACCAGATCTTCGAGCTGGTG
CCGGTGTCCGAGGGCAGCGCCTACCAGGAATACGTGCTCACCGAGAAAGGCCTGGGCCTG
TTCCCGTTGATCGTCGGCTTGCGCCAGTGGGGCGAGGCGTTCTACTTCGCCGAGGGCGAG
GCCCATTCGCAACTGGTCGACCGCGAACACGGCAAACCGGTCCAGGCCCTGCAGTTGCGC
GCCGCCGACGGCCGCCTGCTCGGCCCGCACGACTGCGTGCGCCTGCCGGCCCGGGGCTGA
GCCTGGCAGCCAGCTACAACCTTCACGGCAGCCACGGGCAAGACGGCCATTGCCAGCGCG
CGCAGAGTAGGACCACTGTCATCCTTCTGCTCGAGGTCTTTTGCCATGTCGCTCAACGAC
ACGCTCAGTGCGCACCTGAATCGCGGCACGGTCGGCTTTCCCACCGCCCTTGCCAGTACC
ATCGGCCTGATCATGGCAAGCCCGGTGATCCTCACCGCGACCATGGGCTTCGGTATCGGC
GGCAGTGCCTTCGCCGTGGCCATGCTGATCGCGGTGGTGATGATGCTGGCGCAGGCGACC
ACCTTTGCCGAGGCGGCGTCGATCCTGCCGACCACCGGCGCGGTGTACGACTACATCAAC
TGCGGCATGGGGCGCTTTTTCGCCATCACCGGCACGCTGTCGGCCTACCTGATCGTCCAC
GTCTTTGCCGGCACCGCCGAGACCATGCTGGCCGGGGTCATGGCCCTGGTGAACTTCGAG
CACCTCAACACCCTGGCCGAATCGGCCGGTGGTTCGTGGCTGCTGGGTGTCGGCTTCGTG
ATCATCTTCGCCATCCTCAATGCTTTTGGCGTCAGCGCCTTCGGCAAGGCCGAGATCATC
CTCACCTTCGGCATGTGGACCACGCTGATGGTCTTCGGCGTGCTCGGCCTGATGGCCGCG
CCGGCGGTGGAGCTGGAGGGCTGGTTCGGCGTGTCGCTGGTCGGCACGGACCTGGTGACC
ATTCTCTCGCTGGTGGGCATGGCCATGTTCATGTTCGTCGGCTGCGAGTTCGTTACGCCG
CTGGCGCCGGATTTGCGCCAGTCGGCGAAAAGCATGCCACGGGCCATGGCCCTGGGCCTG
CTGGGGGTGGCGACGTGCATGTTCATCTATGGCGCAGCGATGAAGCGCCAGGTCGACAAC
GTATTGCTCGACGCCGCCAGCGGCGTGCACTTGCTCGACACGCCCATGGCCATCCCGCGC
TTTGCCGAACAGGTGATGGGCGATATCGGCCCGCTGTGGCTGGGCATCGGCTTTCTGTTC
GCCGGTGCGGCGACCATCAACACGCTGATGGCCGGGGTGCCGCGGATCCTCTACGGCATG
GCCGTGGACGGCGCCTTGCCCAAGGTGTTCACCTACCTGCACCCGCGCTTTAAAACGCCG
CTGCTGTGCATCCTCGTCGCCGCCTTGATTCCATGCCTGCATGCCCTGTGGCTGGGCGGC
AACACCGACCGCATCATGCACCTGGTGCTGGCGGCGGTGTGCGCCTGGAGCACCGCGTAC
CTGCTGGTAACGCTGTCGGTGGTGATCCTGCGCATCCGTCGCCCGGACCTGCCACGGGCC
TATCGCTCGCCATGGTTCCCGCTGCCGCAAATCCTCTCGAGCGTCGGTATTGTCCTGGGC
ATGTGGTTCATTACCCCGCCGGGCATGGACCCGGCCGACATCTACGTGCCCTTTGGCCTG
ATGCTGGCCGGCACCGCGGTGTATGCGCTGTTCTGGACGCTACTGGTGCAGAAGGTCAAC
CCGTTCAAGCCGGCTTCGGTAGAAGAGGTGCTGGCGCGCGAATTCGCTCATCAACCGGGG
ACTGCACATGGCTATTGCCCTGCGCCAACTGTGGCAAAGGCTGTCTGATCGGGCGCCGGC
CGGCTATCGGCCGGGGCTGACCCTTGAAAAGCTGCAACGCAACCTCGGTCTGGACAGCTT
CGAGGTGCTCGGCCCGGGCTTTGGTCGCTTCAACTGGGCCGGGCAGGCGGTGCAGGTGCG
CGAGCGCTGCGAAGCGCAGTTGCTCATGCACCTGGTGCTGAGCGAATTCAGCCTGAGCCT
GCCTGCCACAGGGCAGGGCAGCGCCCACCTTGAACTGCACCACAGCGGGTCGTTGCGCCG
CAGCGGCCTGCGGGTTCAGCTGCGTCAGGGCGAGCCGGCGTTGCAGGCCGAACTGCAACG
GCGCCTGCTGGCCGATAGCGCGTTGCTGCAGGCGCTGATGCCCCTGGACTTCAAGCGCCT
GCGCCTGCACAGAAGCGACGGCCAATGGACCCTGACCCTCGAACACATCGGCGCCAGCGA
GGTGGTCAACCGCCTGCCGGCCTTTCGTCGCTACATTCGCCTGAGCCCCGAACAATGCCA
GCACCTGCTGGCCACCCTGCAAGGCGTGCCGGGGCTGTTGGCCGGGCTCTGAGCCGGCCA
TCTGGCATCAAACCTGCTTCCACTCTGGCTGCTTCACGCAAGTTGCGCGCACATAGATAA
CATGTTAACTATTGCCCAACAAAAACAAGATGCCATTGTGGAGGTACCCATGAGTATCCA
TCACGCCAGCAGCCCTGCGCTGGAACGCTGGAACGCAACGATGCAGAACATCTGCGGGGT
GTACGAGACGGAACTGGCGTTCAACCCCTCGCTGTTCATCGGCGAGATTTCCACCTGGTC
GCGCGGCGGCCTGGCCCTGGCCAACCTGCGTACCAACGCCGGGCTGATCCGCCGCAAGGG
CCTGAACAGCGACCGCGACAACGACCAGCATTGCTTTCTGGTCAGCCAGCGCACCGGCTT
CTCGCAGATCACCCAGAACGGCGTCAGCATCCAGCTGGCGCCCGGCGAAATGCTCCTGAT
GGACGCCGCCGGTGCCTGCGAAATCATGCCCTTCGGCCTGATCGAGCACGCTTCGCTGTC
GCTGTCGCGGGCCGAGGTGTGCAAGCAGTTGGGCAGCGACAGCCGCACCTTCGGCAAGAT
CTCCCAGACCCGCGCCTGCGGGCGCATGCTGCACCTGCTGATGGACCAGCTGTGCAAAGA
GCAAAGCGCCGGCGAAGACGAGCAGGGCGAGGGCCAGGCGCTGCACAGCGCCTTCCTGTC
GCTGCTCGGTTCGGCCCTTGAAGGCAGCGACGACCTCTGCGCGTTGCCGGCCTCAATACA
GGGCGCCAACCTGCGCAGTTATGTGCAAAAAGTCATCGATGACTCCCTCGGCCAGGCCAA
CCTGACCCCGGTCAACCTCGCCAACCGCCTGAACATTTCCGTGCGCCACCTCTACCGCCT
GTTCGAAGAGCAGGGCGACAGCGTCTGCCGCTACATCCAGCGCGCGCGCCTCAAACGCAG
CGCCGCCGACCTCGCCAACCCGGTGCTCAAGCGCGAGTCGATCACCACCATTGCCTACAA
ATGGGGCTTCACCGACTCGGCGCACTTCAGCCGCTCGTTCAAGAAACAGTTCGAGCAGTC
GCCCAAGGACTACCGCGCCAGCAGCCTGGCCTGATCAGCGTTTGATCGTTGCTGACTTGA
CCGCAGGATGCGGTCTGTATAGGCTCGTCCGACCTCGCTACCTACCGATAGGTAGGTAGA
GCGCCAAGCGCCAGCCAGGTCCCGTTTTTATCTGGAATCAAGCCTATGCACAGTGCAGCC
TCCACGCCGACCGCCCGGGTCGGCTTCGCCATTTCCCTGGCCCTGATCGGCGCCCTCGGG
CCCTCGGCGGTCGACATGTACCTGGCCAGCATGCCAAGCATCGCCAGCGAGTTCGCCACC
TCCTATGCCGGGGTGCAACTGACCCTGACCGTGTTCCTCCTGGCCATGGGCGCCGGGCAG
TTGTTGTTCGGGCCGCTGGTCGACACCCTCGGTCGGCGCCGGCCGTTGCTTGCCGGTTTG
CTGGTATTCGTCTTGAGCTCGCTGGCCGCCGCTGCCGCGCCCGACCTCAACAGCCTGCTG
CTGGCGCGTTTCATCCAGGGCCTGGGTAGCGCCCTGACCCTGGTGGTGATCATGAGCATG
GTCCGCGACGTTGCCGAAGGCGCGCGGGCGGCGCAGATCTTCGCCTTGCTGATGACCATC
GAAGGCCTGGCGCCGGTGATCGCCCCGGCATTGGGCGGCTTTGTCGGTGCGCACTTTGGC
TGGCGGGCGATCATGCTGGTGCTGGCGGCATTGGGCGTGCTGGTGCTGATCAACTCGGCG
CTGATGCTCAAGGAAACCTTGCCCGAGGACAAACGCATGGCCTGGCAGCCTCGGGAGTTC
CTGCGCACTTACGTACGGATCGCCCGTGACCGCCAGTTCCTGCGCCCGGCCCTGGCCTTG
TCGGCGGTGTTCTTCTTTCTGTTTGCCTACATCGGCGGGGCCGCTTTCGTTTACCAGCAT
CACTTCGGGCTGTCGGTCGAGGCGTTCGGCACCCTGTTCGGCGCCACCGGCGTGGCCATT
CTGCTCGGCGCCATCACCGCGGGCCGCCTGGTGGCGCGCAAGGGCCTGGTGCGCCTGGCC
CGCTGGGGCGCGGCGTGCATGCTGGTCGGCGCCGTGCTGGTGCTGGCCGGTGCGCTGAGT
GCGGCGGGGCTGGTGGGTATCGTTGCCGGCATGGCGGTTGCCATGTTCGGCCTGGGCATT
GCCGAGGCCACGCTGATGTCGCTGGTGATGTCTTCGCAGAGCACCGCGCTGGGCTCGACT
GCTGCGTTGCTCGGTGCCTTCCAGTTGATCATTTCGTCGTTCGCCACGCCATTGTCGGGC
ATCATGGCGCCTTTGGGCGCGGCGCACTGGGCGTTGTTGCTCGGCCTTTCGGCGCTGTGC
GTGGCGCTGCTGGTGCACATCAGCACCCGCCATGCCGAGCCGCAGGTGCACAGCCTGGCT
GGGCATTGATCCGTATTTGTTGGGGGAGACACCGCTATGAGAAGCCTGACGCCGTCGGCG
GAAAAGATCTGCGCGATTGCCGTCGAGCAGTTTGCCGAGCTGGGTTACGACGCCTCGTCG
CTCAACGATATCGCCGCCGCGGCGGGCATGCGCAAGCCGTCGTTGTATGCGCATTTTGCC
GGCAAGGACGACCTGTTCCAGGTGGTCTATGCCCGGGCCCTGCACGCCGAGCACGAGTAC
CTGGAGGCGTGCTTTGCCGAGCAGGTGCCGACCGGCGAGCTGCCGGGGCAACGTTTTGCC
GAGCGCTTGAACGCGCGCTACCAGGCCTCGGCGCATTTGCGCTTCATGCTGCGCACGGCG
TTCTTCCCGCCCAGTGAACTGCGGCCGGTGATCTGTGCCGGCTTCGAGGCCTACCTGGCG
AGGTTGGGCGAGTTGTTTGCCCAGGCGTTGCGCACGTTCGCGCCGGGGCTGGAGGAGGGG
CAGCAGCGCTTGTATGGCGATGCCTACCTGGGGATCGTCGACAGTTTGAATGTCGAGTTG
ATCTATGCGGGGGCGGAGGCGTTCGAGCGGCGGTTGGCGGCGCTTTGGTGGATGTTCGGG
GCGTCTTTGGCCAGGCTTTAGGGCCTCATCGCGGGTCAAGCCCGCTCCCACAGGTTCGGT
GCATGCAGTACTTGTGGGAGCTGGCTTGCCAGCGATGCTTTCAGTCAGACCACCGCAAAG
TAATGCTTCACAAAGCTCTCGCTGAGAATCTCCCAGAGCACCGGCGTGCCCTTGGTCACG
AACCAGCTGTCACCCACGTTGTAGGTGCGGCTCACACCCGTGGCTTCGTCGGTCAGGCGC
ACCTGGCCGGTGACTACCACGGCCTGTTCGTTGAACGGGTAGACCATGCGGAACTTGCCG
GTGGTGGTGCCAAAGTAGGCGCTGCTGACCGGGTCGGTCGGTGCACCGAAGGTCATTTTG
CCGAAGGCGCGTACTTCGCCTTCGAGTATCTGCGAGCCCAGGTCGGCAACGGTGCCCCAG
GCGTCGAGTTGGCTGAGCTGGAGGTTCGGGGTGACGGCAGTCAGGGTCATGGCAGTGTTC
CTTGAGGGTTGAAAGAGTTGGGGCTTAGCGCCGGCCATTCCAGTAGCCGGACAGCTGGTG
CCAGGATTTGCCGGCGGTCAGCAGCACCGAGCGCAGTTGATCCTTGGCCGGGATGGTCGG
GCGTGGCACCGAGCTGATCAGGTCATAGCGCGCCGAGCCTTCGCTCATGCCTTCGGCCAG
GACCTTGCAGATGATGTGGCTGGGGGTGACGCCAAAACCGGAATAACCTTGCACGTAGAA
AGCGTTGCGCCGACCGGGCAGGGTGCCGATCTGCGGGAACAGGTTGGGGCTGCAGGCCAT
CGGCCCGCCCCAGGCCAGGTCGATTTTCACGTCCTTGAGGTAGGGGAAAATCTTCAGCAT
CAGGTTGCGGTTCCAGGCCTTGAGATCGCCCGGGATGTGTTCGACCAGCGGCGTGGCGGC
ACCAAACAGCAGGCGATTCTCATTGGTCACCCGGTAGTAATCGATCACCGGGCGGATGTC
GCTGTAGGCCCCGCGAATCGGGCTAATGCGCTGGATCAGCTCGTCTGGCAGCGGCTCGGT
CATCATCTGGAAGGCGTAGGTGTTGATGGTCGAGCGGTGCAGCTCCGGCTCCAGCTTGTT
GAGGAAACTGTCGCAAGCCCACAGCAGCTTGCTGGCGGTCACCGAACCGCGCCCGGTGCG
CACGCGGATGCGCTCGCCGTACTGCACCTGCAGCGCCGGGCTGTTCTCGAAAATGCGCAC
GCCGTGTTCGCTGAGCGCCTTGGCTTCACCGAGCAACAGGTTCAGCGAGTGCACATGGCC
ACCGCCCATGTGCAGCAAGGCGCTGCTGTAGGTGTCGGAGCCGATGATCTGCTTGACCTC
GCTGCCACCGAGAAATCGGATCTCATGCTGGGAGTTGACTGACTTGAAGTCTTTTTCCCA
GGCGCGCAGGGTTTTTTCCTGGCGGGCGTTGAAGCCCATGTAGCCATAGCCGTGACAGAA
GTCGGCGTCGATGGCGTACTTGGCGATGCGGTTCTTGATGATGTCGGCGCCCAGGTCGCT
GATCTCGAAGATCTGCCGCAGGCCATCGTCGCCGACGTGCTGTTTGATCTTCTCCAGATC
ATGGCCGATGCCGGCCATGATCTGCCCGCCATTGCGCCCGGTGCCACCAAAGCCCAGGTA
GCGGGCTTCGAGTACGACGATGTTGGTGATGCCTTTTTCCGCCAGCTCCAGGGCCGTGTT
GATCCCGGAAAAGCCGCCGCCGATGATGACCACGTCGGCGTCCACGTCCTGTTCCAGGGT
CGGGAAGCTCAGGTTGTATTTTTTGGTGGCGGTGTAGTAGGTCGGCGTTTCGATGTTGAT
CATGGCGCAGCCTGAAAAGTGAAGTACTGATGGGCTCTATTAAGGCCTTGCCCGGCGCCT
GCGTCTTGACCCTGCGTGCCGCCGGGCTTGACTGCCGGTGCCAGGGCTGTGGCAAGGCGT
TGATTTTGTTAAAGTGTTAACAAAATAGCCTGATGATTAGCCTTCCCATGCCCCAGCCGC
GCCCGTCGTTGACCCTGACCTTGTTGCAAGCCCGCGAAGCGGCCATGCGTTTTTTCCGCC
CCTCGCTCAACCAGCACGGGCTCACCGAGCAGCAGTGGCGGGTGATCCGTATCCTGCGCC
AACAGGGCGAAATGGAGATCTACCGCCTGGCGGAACTGGCCTGCATCCTCAAGCCGAGCA
TGACCGGGGTGCTGGTACGCATGGAGGCGGCCGGCCTGGTCAGCCGGCGCAAGGCCGAAC
AGGACCAGCGCCGGGTGCTGGTCAACCTGGCGCAAAAGGGCGAGGAGATTTTTGCTTCGA
TGAGCCAGTGCATGGAGAGCAATTACCGGCGCATTCAGGAGCAGTTCGGCGAGCAGAAGC
TGCAGGCGTTGCTGGGCTTGCTGGAGGAGTTGAAGCAGGTGGGGCGGTGACTGCATCGCG
GGTCAAGCCCGCTCCTACGGGATGTGCAGGAGCGGGCTTGACCCGCGATGAGGCCAGTAC
AGTCAATACACAGAAGGCCCAGACGAGCTCACTACCACATCCCCCTTGAACTTACCCGCC
AACCCCTGCAAGCCCTTCATCAACACCGTGGTATCGACCCCCACCGCGACGAAGCCTGCG
CCCAGTTCCAGGTAGCGCCGCGCCAGGCCCTCATCGGCACTGAGAATTCCCGCCGCCTTG
CCGGCCTTCTGAATCTGCACGATCGCCTGTTCAATCGCCGCTTGCACCTCGGGGTGCCCG
GGGTTGCCACGATAGCCCATGGAGGCACTCAAGTCCGCCGGGCCGATGAACACCCCGTCA
ACGCCCTCGACCGCAGCAATTGCCTCGAGGTTGCGCAGCCCTTCAAGGCTTTCGATCTGC
ACCAGCAGGCACATCTGTTCATCGGCCTGCTCGAGGTAGCCGGCGATGCTGTTCCAGCGC
GAGGCCCGCGCCAGGGCGCTGCCGACGCCACGCACGCCCTTGGGCGGGTAGTGCATGGCG
CGCACCAGTTCGCGGGCCTGCCCGGCGCTTTCGACCATCGGCACCAGCAGGGTTTGTGCG
CCGATATCCAGCACCTGCTTGATCAGCGCGGTGTCGCCGATCACCGGGCGGATGATCGCC
TGGGCCGGGTAGGGGGCGATGGCCTGCAACTGGCCGAGCATGCCGCGCAGGTCGTTGGGC
GCGTGTTCGCCGTCGATCAGCAGCCAGTCGAAACCGGCGTTGGCGGCAAGCTCGGCACAG
TACGGCTCGGCCAGGCCAAGCCACAGGCCGATTTGCGCCTCGCCGCGTTGCAGGCGTTGT
TTGAAGCGGTTGACGGGCATGTCCATGGGCAATTCCTCAAACGAAACGGCAGGCAATCGA
ACCGAGCATGTCGTAGTCGACATGGAAGGTATCGCCGGGGTTGGCCGCCACCGGGCGGGT
GAAGGAGCCGCCGAGAATGATTTGCCCGGCTTCAAGGGTGACGTCGTACGGCGCCAGCTT
GTTGGCCAGCCAGGCGACGCCCTTGGCCGGGTGGTTGAGCACCGCCGCCGAGACCCCGGA
CTCTTCGATCACGCCGTTGCGGTAGAGCACCGCCGGCACCTTGCGCAGGTCGATATCGCC
CGGACGCACCGCGCGCCCGCCCATGACCACGCCGGCGTTGGCGGCGTTGTCGGAGATGGT
GTCGAAGACCTTGCGGGTGGCCTGGGTCTGCGGGTCGATCTGCTGGATGCGCGCATCGAT
GATCTCCAGCGCCGGGATCACCCACTCGGTGGCATCGAGCACGTCGAACAGGGTCACGTT
CGGGCCCTTGAGCGGCTTGCCGAGGACGAACGCCAGCTCCACCTCGACCCGCGGCACGAT
AAAGCGCTCGAAGGGAATGTCGCTGCCTTCGTCGAAGAACATGTCATCGAGCAGCGCGCC
GTAGTCCGGTTCGGTGATGTTCGATGACACCTGCATGGCCCGTGAGGTCAGGCCGATCTT
GTGGCCGACCAGCTTGCGCCCGCCCTCGATTTTTTGTGCGACCCAGGCGCGCTGGATGGC
GTAGGCGTCCTCGATGCTGATGCCCGGGTGCTCCAGGGAGAACTGCCGCACCTGTTCGCG
GCTGCGTTCGGCGCGCTCGAGCTGGGCGGCGGCTTGCAGGATCTGGCTGTGGTCAAGCAT
GGCGAAATCTCTTACTGAGGGTTGACGATGGCAGCCTTGGTGCGCAGCACCAGCAAGCCG
CCGAGGGTGATGAACAGCGCCAGTACGTACAGGGCCAGGCTGGCGCTCTGGGTGGTGTCG
CGCATCCAGCCGATCAGGTACGGGGCGAGGAACGAGGCGATGCTGCCGAACGAGCTGATC
AGGGCGATACCGGCGGCCTGGGTGGTGTTCGACAGGAATGCCGGCGGCAGCTGCCAGAAC
ATCGGCAAGGCAGCGCTGGCGCCCATGCCGGCGATGATCAGGCCGCCCAGCACCATCACC
GGGTTGCCGGGTGCCAGGCCGGCCACGGCGATGCCGGTGGCCGACATCAGCAGCGGCACG
CACAGGTGCCAGCGGCGTTCACGCTGACGGTCGGAGGAACGGCCACAGGCGATCATGAAG
AAGCACCCGGCCAGGTACGGCACGGCGCTCAAAAGCCCGACGCGGCCATCGCTGCCGATG
CCGGCGCCGTGGATCAGGGTCGGCATCCAGAACGCCAGGGTGTTGACCGCCAGCATCACC
GCAAAGTACACCGCCACCAGCAGCCAGACCTGGCTGTCACGCAGGATGCCGGCAAACGAG
GTGATGGATTTGCGCTGCTCTTCCTGGTTCAGTTGCTCGCGCAGTTGCTGCTTTTCAGTG
CCGTTCAGCCAGCTGACACTCTCGAAGCTGTCGGGCAGGCACTTGAGTACCACCAGGCCG
AGCAACACCACCGGCGCGCCTTCGATCAGGAACATCCACTGCCAGCCACGCAGGCCGGCG
GCGTCGTGGAACAGCTCGAGGATGCCGCCCGACAGCGGCCCGCCGACCACCCCGGCCATG
GGCACGGCGATGGCGAACAGCGCGGTGATCTGCCCACGACGGCGGGCCGGGTACCAGCGG
TTGAGGTAAACCAGGATGCCGGGGAAGAAGCCGGCTTCAGCGACGCCGAGCAAAAAGCGC
AGGACATAGAAGCCCGAGGCCGATTCGACCCAGAGCATGCTGGTCGACAGCGTGCCCCAG
ACCACCATCAGGGTGGCGATCCAGCGCCGTGGGCCGACGCGGTCCAGGGCCATGTTGCTG
GGTACGCCGAACAGCGCGTAGGCAATGAAGAACAGCCCGGCACCAAAGCCGTAGACCGTG
TCGCTGAAGTGCAGGTCGCTGCTCATCTGCATCTTGGCAAAACCAATGTTGATGCGGTCC
AGGTGAGCGAACAGGTAGCAAATCAGCAGCAGCGGCATCAGCCGCCAGGTGATCTTGCTG
TGGGTCGAGTCATGTTGGGCAAGGGCAGCGTGTTGGGCAGTATTGGCTGTGCTCATGATC
TTGTACTTTTTGTCAGAGGGCCGTTGGGGAGGGCGGGTGGCTGTGGTTCAGCCCGCCTGG
TTTTGCAAAAAGGCGTGAACGTTGTTCTGTTTGAAGTTCAGCTGCGGGTGCAGCTCGATC
ATCTCGAACGACAGCGCCAGCAGGCGTTGACTTTGCAGCTCGGCAAAGTGCGCGGTGATC
ACCGCGAACAGCGCCTCGGCGACCTCGGTGCGGGTTTGCAGATCGCGGCCGTGGCCGACC
TTGAGGGTCATGTGGACGAAGGCGTAATCGTGCTTGCCATCGGCCATGCGCCAGCTGTCC
AGGCGCACGCCACGGCTGCGGATGCCGCCCAGGGGGAACACGCCGCTGGCGCCCAGGCTG
GCGTGGACCTTGGCGAACAGGCCGGGCAGGTCGGCCTGTTGCTCGATGTTGTCGGTGTAC
TCAATGATGAAATGCGGCATGAAGATCTCCGTTTGAACGGCGGCAAGCGGCAAGCTACAA
GCGGCAAGAGCGCGTGCTCTTCGCTTGCAGCTTGTGGCTTGAAGCTTGTGGCTGCTGCCT
TCGCGCTACAGCGGGAAGATGGCGTTGATTTGCCCGGTGCCGGAGCTGCCGAACGGCTCG
GTCAGGACCTCGACCGGCTTGTTGTAGTCGGCGCCGCCAAGCAGGCCCAGGAGCATCGCC
GTGTCGTGCATGCCGCCTTCGCCGTAGCAGTGGTTGGCGTAGTCCGGGAGCATCGCGCAG
AACTCCTTGAAGCGGCCCTGCTTCCACAGCTCGACCACGCGCAGGTCCATCTGCTTGTCG
AATTCGCGGGTCCAGTTGTGGATGTTGGCTTCGGCGTTGCGGTCATCGGAAAAACGGTGC
GACAGCGAACCGGAGGCCAGCACCAGCACTTTGCGGTCGCTCTTTTCGATGGCCCGGCGC
ACTGCGGCGCCGAAGGCGAAGCTGTCTTCCAGGCGGTGCCAGGCGCACCAGGCGGCAATC
GACACGACCTTGAGCTTATGCGCGTCGGGCACGTCCATGTGCATGTAGCGCATCGGCACC
AGGGTGCCGTATTCAAGCTCAAGGCTTGGGATGTTGTGGGCCAGGGTGCGCACGTCGGCG
GCGTTGGCTTCAAGGCCGATCAGCTCGCCCAGTTGCGGGCAGCCGGGGTACTCGAAGTCC
ATGTTCTTGATGAAGTGCGGCAGCTCGTTGCTGGTGTAGGTGCCCTTGAAGTGCTCGCCA
CAGTTGATGTGGTAGCCGCTGTTGACCAGCCAGTGGACGTCGAACACCACGGCGGTGTCG
GCGCCCAGTTCGCGGGCGCGGCGGCCGATTTCCTTGTGCCCGGCGATCGCCGCCTCGCGG
CAGCCATGGTGCTTGCCGGGCAGTTCGGACAGGTACATCGAGGGTACGTGGCAGACTTTG
GCTGCCAGGACGACTTCGCCCATGATGGAACTCCTGGAAATTGTTGTTCTTGTGTGCGAT
CGGTTGCGCCTCATCGCGGGTCAAGCCCGCTCCCACAAGGCAGCCTCAAAACCTGTGGGA
GCGGGCTTGCCCCGCGATGCTGTCAGACGCCCCAGCGCGGAATATGGTGACTGCCCATCG
AGATACACACGTTCTTGATCTCGGCAAACACCTCGAAGCTGTACTGCCCGCCCTCACGGC
CGGTGCCTGAACCCTTGACCCCGCCGAACGGCTGGCGCAGGTCGCGCACGTTCTGGCTGT
TGATGAACACCATGCCGGCCTCGATGCCGCGGGCCAGACGATGCGCCTTGCCGATGTCCT
GCGTCCAGATGTACGAGGCCAGGCCATACTCGGTGTCGTTGGCCAGTCGCAGCGCCTCGG
CTTCGTCCTTGAAGGGGATCAAACACACCACCGGGCCGAAGATTTCTTCCTGGGCGATGC
GCATGCTGTTGTTCACGTCGGCAAACACCGTCGGCTGAATGAACTGCCCGCGGGCCAGGT
GCGCCGGCAGGTTGGCCGGGCGCTCAAGGCCGCCAGCGAGCAGGGTCGCGCCTTCTTCGA
TGCCGATCTTGATGTAACCGCTGACCTTGTCATAGTGGGCCTGAGTGATCATCGAGCCTA
CCTGGGTTTGCGGGTCTTGCGGGTCGCCGACGATCAGGCGCTTGGCCCGCGCGGCAAACT
CGGCGACGAACTGCGGGTAGACGCTCTGCTGGATGAAGATACGGCTGCCGGCGGTGCAGC
GCTCGCCATTGAGCGAGAAGATGGTGAACAGCGCCGCATCCAGGGCGCGCTCAAGGTCGG
CGTCTTCAAAAATCAGCACCGGCGACTTGCCGCCCAGCTCCATGGAGTACTTCTTCAGGC
CCGCAGTCTGCATGATCTTCTTGCCGGTGGCGGTGCCACCGGTAAAGGAGATGGCACGCA
CGTCGGGGTGGCGTACCAGGGCGTCGCCAGCGGTGGCGCCGTAGCCCTGGATGACGTTGA
GCACGCCGTTGGGGATGCCGGCTTCCACCGCCAGGCGCCCCAGTTCGTTGGCGGTCAGCG
GCGACAGTTCGCTCATCTTCAGCACTGCGGTGTTGCCCAGGGCCAGGCACGGCGCGGTCT
TCCAGGTGGCGGTCATGAATGGCACGTTCCACGGCGACACCAGCCCGCACACGCCCACCG
GCTGGTACAGGGTGTAGTTGAGCATCTGGTCGTCGACCGGGTAGGTATGGCCGTCCATGC
GTGTGCAGACTTCGGCGAAAAAGTCGAAGTTATGCGAGGCCCGCGGGATCAGCACGTTCT
TGGTCTGGTGGATCGGCAAACCGGTGTCGAGGGTTTCAAGCTCAGCCAGGTGCGGCACGT
TCTGCTCGATCAGCTCGCCGAGCTTGCGCATCAGCCGCGCGCGCTCCTTGGCCGGGGTGT
TGGCCCATTTCGGGAACGCCTCTTTCGCTGCCGCTACCGCCTGGGCTACTTCTTCGGCGC
CGCCGCTGGCGACTTCGCCAATGGCCTCGCCGGTGGCCGGGTTGTAGTTGACGAACACGT
CTTTGCTTTCGACCTCACGGCCGTTGATCCAGTGTTTGATCATGCTGCTCATGCCTCTTG
GCGGTTGAGGGCGAAGAACTCGGCTTCGCTGACAATACGGTTGACCAGGCGCCCGACGCC
TTCGACTTCGACCACCACTTCATCGCCCGGCACCACGTCGGCCAGGCCTTCAGGGGTGCC
GGTGGCGATCATGTCGCCCGGCTGCAGGGTCATGAAGCTGGACAGGTATTCGATCAGGTA
GGGGATGTCGAAAATCATGTCCTTGGTACTGCCTTGCTGCTTGAGCTCACCGTTGATCCA
GGTGCGCAAGGTCAGGTTGGAGGCATCCGGCACATCGGCGACATCGACGATCCACGGCCC
GACCGGGGTGGTGGCGTCGCGGTTCTTGACCCGCAGGTTGGGACGGTAGTAGTTCTCCAG
GTAATCGCGAATCGCGTAGTCGTTGCACACCGTGTAGCCGGCCAGGTACTCCAGCGCATC
CTCGCGCTTGACGTTGCGCGCAGGCTTGCCGATCACTGCCACCAGTTCGCACTCATAGTG
CATGTAGGCGACGTTGTCCGGGCGCCAGCTGACCTGGTTGTGGCCGGTGTAGGTGCCCAC
CGATTTGACGAACGCCAGCGGTTCGGTGGGCGGTGTGAAGGCAAGCTCGGCGGCGTGGTC
GGCGTAGTTCAGGCCCAGGGCGAACATATTGCCGGTGGCCGGTGGCAGCCACTCGACCTG
CTGCTCGGCGAGCAAGCGGCCATCGGCCAGGCGCACGGCGTTGTCGGCCTCGACGGTGAC
GGCGTGGACTTCGCCCTGGTAACGGATACGTGCGTGTTTCATCAGCGCTTCTCCTGCGCG
GCAACGATGCTGTTGGTCAGGCGTCCGAGGCCGCTGATCTCGACTTCAACCTGGTCCCCG
GGCAGCACATCGACGCGGCCTTCGGGGGTGCCGGTAATCAGCACATCGCCTTCGTGCAGG
GTCATGAATTCGCTGATCTCGGCGATCAGCTGGGCGACGCTGCGAACCATGTTGGCGGTG
CTGTTGTGCTGGCGCAGGGCGCCGTTGACGAACAGCTTGATGCTCAGTTGCTGCGGGTCG
GCGACCTGCGCGGCCGGCACCAGTTCAGGGCCCAGGGCGCAGAAACCGTCGCGGCACTTG
GCCTTGACCGCCGGGCGGTAGTAGCTGTCTTCGGGCAGGCTGAATTCGTTGACGATGGTG
TAGCCGGCGACATGGCTGAGGGCCTCGTCGACGCTGACCCGGGTGGCACGCTTGCCGATC
ACCACACCCAGGGCCGGGCCCGGTTGCAGGTGCTCGATGCCTTGCGGGTAGACCACCGGC
TGGCCATGGCCATTGCGGGTGTTGGGGGTCTTGATGAACAGCACCGGCTTGACCGGTGGC
TTTTGATAGGGCGGCTGTTCGAATTCGGCGAGACGCTGGTCAAGCAGGCCCTGGTAGTTC
AGCGCAACGCCGAACAAGGTACCGCTGGCAGCATCGTGCAAGGCACGGCTCATGGGGTTC
TCCTGGCTGGGGCAGGGGCAGGGTCCCTGCTCGAATAATTGTTAATGTGTTAACGTTATA
ATTAAGATGTTAACGAAATGCAAGCGGCTTGCTGCAGGAGTAAGCTGGCCGCATAACAAC
AGGCGTGAGCAGGGCCATGCGCGAGCAACAACCAATCCCCAACATCAACATCGGCCAGGT
CTACGATCAGCGCTACAGCGATGCCGAGGTGCACTACGACAAGCTCGGCAACCTCGCCGG
GTTTTTCGGCCGCAATATGCCGGTGCACCGCCATGACCGGTTTTTTCAGGTGCATTACGT
CAAAAGCGGCACGGTGCGGGTGTACCTGGACGATCAGCAGTACGTCGAATCGGGGCCGAT
GTTTTTCCTTACGCCACCGACCATCCCGCATTCCTTCGTAACCGAACCCGATGCTGACGG
CCATGTGCTGACCGTGCGCCAGCAACTGGTCTGGCAGCTACTTGAAGCCGATTCCGGATT
GGCGCCGGGGCCGCAAGTGGCGCCGGCCTGCGTGGCCTTGAGCGGCCTGGAACCAAGCTA
CGCCGCCGAGGCGCGGCGCCTGGCGCTGCTGTTCGATGAGCTGCACAGTGAAATCAACGC
CAGCGCCGCCGGGCGCGGGGCGGCGCTGGAAAGCCTGACGCGGCTGATCATGACCAGCCT
GCTGCGCCTGTGCGCGCGCTCGCTGCCGGCGCGGCAAACCCGTCATGAAGACTTGCAGGT
GTTTCATCGTTTCAATGAACTGATCGAGGCCCACTACCTTGAGCACTGGCCGCTGGCGCG
CTATGCCCAGGGCATCGGCGTCACCGAAGCGCGGCTCAACGAAGTGTGCCGGCGCATCGC
GGACCTGCCGTCCAAGCGCCTGATTCTCGAACGCCTGATGCAGGAAGCACGGCGTCTGCT
GCTGTACACCGGCAGCTCGGCCAACGAGATCTGCTACCGCCTGGGCTTCAAGGACCCGGC
GTACTTCAGCCGGTTCTTTTTGCGCTATGCGCAGCTGACGCCGGGGGAGTACCGTCAGCG
TCAGGCTGGATTGCGCTAGGCCTGGCCGCGCAGCCAGAGGTTGTCGAAACGCCAGGTGCT
GAACAGTGTCTGCTCGGCTGCGGCGCCGCCGACCTGGCGCGAAAACGCATCGAGCAGATT
CACATAGCCCCAGATCAGCAAGCCGCCGCGCTCATACTGAATCTGCTGGGCCTGGTGCAC
CAGTGCGCTGCGCTTGGCCAGGTCCGGCTGGGCCATGGCCTGGAGGAACAGTTCGCTGAA
CTGCGGGTCGTTGAAGTGGGTCTTGTTGGCCACGGCGAAGGGCGCATCGATGTGCATGGC
GCTGGCCAGAAACGGCGCGCCGATGGTGCCGCCAGTGCTCAGTTGCCACTGGTCGTGCTG
CGGGCCGTCGAAGGTGGCCTGGTCGACCTGGCGCACCTTGAGGTTCACACCGATGGCCTT
GGCCTGTTCGGCGAACACCAGCGCCGAGGCCAGGGCCGGGCCGCTGGTGGTCACCAGCTC
GACTTGCAACTGCTCGTAGCCGGCTTCGCGCAGCAATTGCGCCGCCCGTTGCGGGTCATG
GGGGCGCGGGCCGAGGCTGTGGTTGAAGGTCGGGTCATCAGGTGCGTACAGGTCGTTGGC
CACCCGGCCCTGGCCGTTCAAGGCACGGCGCACCAGCTCCGGGCGGTCGGCGAGGAGGCG
AAACGCCTCGCGCACCTTGGGGTTGTCGAACGGCGGTTTGCTGGTGTTCATCTCGAACGA
CAACCAGTTGCCGCTGACCGAAGTCACCAGTTGCAGGCGCGGGTCGCGTTCGATGATCTG
CAGCTGCTCGCTGGGCAGGCCGTTGGCCATGTCGATCTGCCCGGCGCGCAAGGCCGCCAG
GCGCGAGACCTGGTCTTTGAAGTCGATGATCTCCAGTTCATCGGCGTAGGGTTTGCCGTC
CTTGTAGTAGTTCTCGAAGCGGCTGAACACCGAGCGCTGGCCGGGGCTAAAGCTTTTCAG
CTTGTACGGCCCGGCACCCACCGGGTTGGTCACCGGGTGGTAATCGACCGGGACGATGCC
GCCGAAGTTGACCCAGGTTTCGGCCAGCGGCAGGTAGCTGCGCCCGTCCTTGAAGCGGAT
GCGCACGGTGCGCGCGTCGAGTTTCTCCAGGTTGTCGCGATCGACCCAGTGCAGCAGCGC
GGCGTAAGGCGACGCCAGTTGCGGGTCGGTCAGGCGGCGAATGGAAAAGATCAGGTCGTC
GGCATCGATGCTCTTGCCGTTGTGAAACTCAAGACCCTGACGCAGGCGCACGGTCCAGCT
GCTGGCGTCGGCGCTGGCTTCGGCTTCTTCAGCCAGGGCCAGGCGCGGCTGCATCTGCTC
GTCCCATTCCCACAGCTTGCTGTACAGGGCAAAGCCGCGGACGATGCCGCTGCCGATCGG
TTTGTGGGCATCGAGGTTGCCGACCTGACCGCCGGCCAGCACGCCCAGGCGCAGGCGCCC
GCCATGGCGCGGCTGGTCGCTGGCCGGGCTGCTGGCGGCCGGTGCGTCAGGGCCGCAGCC
GCTGAGCAGCAGGCCGCCGCCCAGCGCCAGGCTGTAGCCGAGAAAGCGTCGGCGCTGCTG
ATCGAAAAGGTCCATGGCCTCAGGCTCCTGCTGCACGCAGGGCTGGCGCCTGGGTGTCGA
TGCGCTTGAGCGGCGCCCGTTCGCCGCGAAAGTGCGGGAGGATGTGCTCGCCCAAGCGGT
AGGCTTCTTCCAGGTGCGGGTAGCCGGCGAGGAAGAACAGGTCGATGCCCAGCGCGTTGT
ACTCGCGAATCCGCGCCACCACGTTGGCGTAGCTGCCGACCAGCGCCAGGCCCGGCGGAA
TGCCGATATAGCCGAAGCCGGCCCAGACGTTGGGGTAGATGAAAAAGTCGTCGAACGGCC
GGGTTTCGTCCTTGGCCGCGTACTCGTTTTCGTAACTGAGCTTGCGCGCGGTGCGCAGCC
CGGCATGGGCGGCCACAGCCTTGACCGCACCTTTGGCCACGCCTTCGTCGAAGAAGCGCC
TGGCCTCGGCCAATGCCTGGGCTTCGGTCTCGCGGGTAATCACATCGATCGACAGGCCGA
AGCGGATATTGCTGCGGCCATGCTTGAGCGCGCGCTCGCGAATGTCGGCTATCAGCGTGC
GGATCTCGTCCGGGTGCTCGGCGCGCATCAGGTAGAAGTCGGCGTGGCGGGCGGCGAATT
CCCGTGCTGCGATCGACGAGCCGGCGGTGCAGATCAGCGGCAACTCGGCCTTTTTCTGCG
GGCCGCGCAGGCCGCCACCTTCGGCCTTGTAGAAGCGCCCCTGGTAGTGGAAGTTCTCCG
AGTGCCAGTAACCCTTGACCACGTCCATGAACTCGGTGGCGCGCTCGTAACGTTCATCGT
GGTCGCTGAAGTCGCCAACCTGGCGCTGCACGGCATCCGAGCCGCCATTGATGATGTTCC
ACACCAGGCGGTTGCCGCTGGCGCGCTGGTAGGTCGCCGCTTGCTGCACCGCGATCCAGG
GCGTGTAGTGGTAGGGCTGGAAGGCGGTGACGTAGCTCAAGGTGCGGGTTTCGCGGGCCA
GCAGCGAGCACACTGTCCAGGGCTCTTCGCCGGACGGCGCGTTGACCATCAGCGCGCCAC
CGAAGCCGTTGATTTCGGCGGCGCGGGCGATCTGCCCGAGGTAGTCGATGTAGGTGAAGT
GATCACCCACGGCAAAGTTCGACACGGCGCCGGTGCTGTCGCCGCCGGCATGCCAGTCGC
CGCGGTTGCGCGGGTCGCCGGGGAGGAACTGGGTTTCGCCGTGCAAGGGCAGGCGGGTGA
AGAACTCAATGCTCACGGTCAGCGTCCTTATTGCACGGTGGGGTTGCAGAGGGGGGCGAT
GGGCTGGTCGTTGAACACCTTGCGGGCAAACGGCAGCGAGTCCTTGAGCGAGGCGTTGAC
CGTCTCGCTGTGGCCCAGCCCCTTGTACAGGTGGCCTTCGACGATCGAGCCGGTCTTGCA
GGCGTCCTGCATCAGCGCCACCTGGGTAGCGGCCGCCGGGGTCTTGTCTTCGGCGCCGGT
GCCGATGAAGATCGGCTGGGCGAGTTTCAGGGTCGGGTAGGAGACTTGCGCCAGCCACGG
CTTGAGCTGCTCGCCGTTGTTGGCCTTGCGGGTGTTGGCCGGGGTCAGGCCGGTGCCGAG
CACATCGGCCACCAGCGACGACAGGCAAGTGCTGCGCGCTTGTTCGAACAGCGGCAGGGC
CTTGTCGGTGTAGAAGTCGCGTGGGTCGATGCTCGGGTCGTACTGCTGCGCCGCCAGCAG
GGTGTAGAAACCGTAGGCCAGCGAGGCGTCGACCTTGTCCTGGTCCTGTTCGCCGACGTT
CTTGGCGCCGACGGTGTAGATCACCCCGGTGCCGACGCTGCCCTTCAGGCCCAGGTCCGG
GGCATAGGTGGGCGCATAGGCGGCCGAGGCGAAGGCGCCGGCGCCGCCCTGGGACTGGCC
GACCACCAGCACCTTGTTGGCCAACCCCGGCACCCCGGCGATCACCGCGCGGGCGGCATC
GAGGATGCCGTAGGCGGCCATGCGGTTGTTCAGCAGCGGATGGCCGCCGGGCACGCCCAG
GCCCTGGTAGTCGGTTGCGACGATGGCGTAGCCCTCGTTGAGCCAGCGCGCCAGGTACTG
CACGTCGCGGTACGAGCGCCCGGCCCAGGACGGCGCGCAGACATCCGCCACGCCCACCGT
GCCATGGCCCCAGGTCACTACTGGCCAGCCGCCTGCCGGCGCCTGGCCTTTGGGGATGAA
CAGCGCGCCGGAGACCGCCACCGGGGTCTTGCCGTCGATGCCGTCGGTAGAGCTGTAGAG
AATGCGCAGTTGCGAGGCGGCGCCAGGCAGGCTCAGGGTCTTTTCCAGCGGTTCGCTGCG
CAGCAGTTTGCCCGGTTTGCCAGGGATCGCCTGGCTCCAGCTGTAGAACGCCGAGACCCG
GCCATCGCCTTGCAGCGGGTCGGGCTTTGGCGCGAAGGTTTCTGCGGCCACGGCGCTGAG
CGACAGGGCCAAAAGGCTCAGGCCAAAGGCGAAGGTTTTTTCCAGTTTCATCGAGAGGTC
CTTGCACGGTGCGTTTGCCAGGCCTGAGCGAAATGCGTGCCAGGGCGCTGCAGGGCTCGG
TTTTGCGGGGCCGAAATGCCTTCAAGGGCAATCCTGGCGGCGCGTCGATGCTGGCTGGCA
GCCACGGGTTGCTGGGCGACTGCTGCTGTGGCAGCAGCCTCAAGTGCATATCTCTAATTG
GAATATATAAATACTAATTAATAATTATTTGTTCTAATTTGTTTCGGGCACTATGGCCCT
GCGCTTTCACTGCCAGGAATGCACCATGTCGCTGATAACCCATCCCCACGCCCGGGAACT
GACCAAATCCGTTCGCGCCACCGTTCTGGTGTTCAAGGACCCGCGCTCCCAGGAACTGCT
CAGCCGCATCGAACGCCTGGCGCCGAGTGAAGCCAACACCCTGATCATCGGCGAGACCGG
CACCGGCAAGGAGCTGGTCGCCCGCCATATCCATCAACTCAGCCGCCGCGGGCGCGAGCC
GTTCGTGGCGGTCAACTGCGGCGCCTTCGCCGAAACCCTGGTCGAGAGCGAACTGTTCGG
CCACGAGAAGGGCGCCTTTACCGGTGCCACCAACAGCAAGGCCGGTTGGTTCGAAGCGGC
CAATGGCGGCACGCTGTTCCTCGATGAAATCGGCGACCTGCCGTTGAACATGCAGGTGAA
ATTACTGCGCGTGCTGCAGGAGCGCGAAGTGGTGCGCCTCGGTTCGCGCACACCGATCCC
GATCAACGTGCGCCTGGTGGCGGCGACCAACGTCAACCTTGCCGATGCGGTGGTGGCCGG
GCATTTCCGTGAAGACCTGTTCTACCGTCTGCACGTGGCAACCATCCGCCTGCCGCCGCT
GCGCGAACGGCCTGGGGATATCCTGCCGCTGGCTGAGTTTTTCCTTGAAGAGCACTGCCA
GCGCCTGGGTTACAGCCGCGCCAGCCTGAGCCTGGAAAGCGAACGCAAGCTGCTCTCGCA
CAGCTGGCCGGGCAACATCCGCGAGCTGGAAAACGCCATTCACCATGCGCTGCTGGTGTG
CCGGCAACAGGTGGTGCAGCCGGCCGACCTGCACCTGGTGGACATGCGCTCGGTGGGCAT
CCGCCAGGAAGAACACAGCCAGCCGCTGCGTATCGCCAGCGAGCCGCCAAGCCTTGAAGC
GGCGCTGACGGCGCTGTTCGAGCAGAACATCCCGGACTTGTACGAGCATATCGAGCAGAC
GGTGTTTCGCAGCGCGTACCGCTTCTGTCATGGCAATCAGTTGCAGACCGGGCGCTTGCT
GAATATCAGCCGCAACATCGTGCGGGCGCGGCTGGAGAAAATTGGTGAGTTGAAGCGCAC
GGACGGTGTCGCCCTTTAGGGCCTCATCGCGGCGACCCGACTTGCCCCGCGATGCTTAAA
GTCCATCTGATCCGTATAATTACCGCCAACCTGAATCTGTAACTCAGTACACCCAAAAGC
CATAGTAACGGCCTCCCTGATGAGGTCCGAACCATGTATCAGTATGACGAGTATGACCGT
GCGCTGGTGTTCGAGCGCGTGGCGCAATTTCGCGATCAGGTGCGCCGGTTCATCGCTGGC
GAACTGAGTGAAGAAGAGTTCCTGCCCCTGCGCCTGCAAAACGGCCTGTACCTGCAAAAG
CATGCCTACATGCTGCGCGTGGCCATTCCCTACGGCACCTTGGGTGCCCGGCAGCTGCGC
ACCCTGGCGCAGATCGCGCGCGAGTACGACCGTGGCTACGGCCACTTCACCACGCGCCAG
AACATCCAGTTCAACTGGGTCGAACTGGCCCAGGTGCCGGACATCCTCCAGCGCCTGGCC
GAGGTCGAGATGCATGCGATCCAGACCTCCGGCAACTGCGTGCGCAATATCACCACCGAG
GCCTTCGCCGGGGTGGCCGCCGACGAGTTGCTCGACCCGCGGCCGCTGGCCGAGATCCTG
CGCCAGTGGTCGACCATCAACCCGGAATTCCTGTTCTTGCCGCGCAAGTTCAAGATCGCC
ATCTGCTCGGCCATCGAAGACCGCGCAGCAATCATGATGCATGACATCGGCCTTTATCTT
TACCGCGACGGCCGTGGCCAGATGTGCCTGCGGGTGATGGTCGGCGGCGGCCTGGGGCGC
ACGCCGATCCTCGGTTTGCAGATTCGCGAAGGGCTGGCGTGGCAACACCTGTTGTCCTAC
GTCGAAGCCATCTTGCGCGTGTACAACCGCCATGGCCGGCGCGACAACAAGTACAAGGCG
CGGATCAAGATCCTGGTCAAGGCGCTGGGCATCGAGGCGTTCTCCCGCGAGGTGGAGGAG
GAGTGGCAACACATCAAGGACGGTCCGGCGCAACTGACCGAGGACGAATTCCAGCGTGTC
GCCGCCGCCTTCGAACCACCGGCCTACGACAGCGTCATCGATGATGAGCTGGCCTACGAC
ACCCACCTGGCCCAGGATCACGCCTTCGCCCGCTGGGTGGCCTGCTGCGTCAAGGCGCAC
AAGGTCCCGGGTTATGCCAGCGTGGTGCTCTCGACCAAACCGGGCGATGCCTCGCCACCG
GGCGACCTGACCGATGCGCAGATGGACGCGGTGGCCGACTGGTCGGAGCAGTTCGGTTTC
GGCGAGATCCGTATTGCCCACGAGCAGAACCTGATCCTTCCCGACGTGCGCAAGCGCGAC
CTGCACGCGCTGTGGCGCCTGGCCTGCGAGCGCGGCCTGGGCACCGCCAACATTGGCCTG
CTGACCGACATCATCGCCTGCCCGGGCGGCGACTTCTGCGCCCTGGCCAACGCCACCTCG
ATCCCGATTGCGCAGTCGATCCAGCGCCGCTTCGATGATCTTGACTACCTGCACGACCTG
GGTGAGCTGAGCCTGAATATCTCCGGCTGCATCAACGCCTGCGGCCACCACCACATCGGT
AACATCGGCATCCTCGGCGTCGATAAAAACGGCAGCGAGTGGTACCAGGTGACCCTCGGT
GGCGCCCAGGGCAAGCACAGCACCCTGGGCAAGGTCATCGGCCCGTCGTTCAGTGCCGCC
GAGATCCCCCAGGTGATCGAGCAGATCATCGCCACCTACTGCGCTTATCGCGAACTGGAC
GAACCCTTTGTCGACACCGTGCGCCGGGTCGGCCTGGAGCCTTTCAAGGAACGTGTCTAT
GCCAAGCGCCCGGAGGAGCTGATATGCGTAATGTGATTGGCCTGCGCAACGGTGAAGCGC
AGTTGATCGAGGACGATCCCTGGCAGCTGTTGCGCGAACCCGGCGAGCTGCTGCCTGACG
GCCTGGTGATCTTGCCCCTGGCCAGCTGGATTGCCCGCCGTACCCAGCGGCCCTTCGGCC
GTGATGGCGTGTTGCTGGGCCCGGACGACGAGCTCGAGCCGCTGCGCCCGTGGCTGCCCC
AGGTGCCACTGATTGCCGTGGATTTCCCGAGCTTTCGCGATGGTCGTGGCTACAGCCAGG
CCTACCTGCTGCGCAGCCGCCTGGGCTGGCATGGCGAGCTGCGCGCGGTGGGCGATGTGC
TGCGTGACCAGCTCAGCCATATGCGCCAGTGCGGTTTCGACAGCTATGCCGTGCGCCAAG
ACAAGTGTGCCGAGGATGCCCTCAAGGGCCTGGCCGGCATGAGCGTGCTGTACGGGCGTT
CGGTGATCGAACCACGGCCGCTGTTTCGTCGACGTTGATCAACAAACGGCATTCCGACCA
ATGGTTAAGGCCCTGTGTACGGGGCCGCGTGTGGATCCAAGCGCCGGGGTAACATCTTGA
ATAAACATGTAAATTGCAACTAAAGGAGGACGTATAGATAACAGCTAAATGTCATAAGCT
GTTATCGCCGCTTGGCCAATTAGCGATAGTCTGGCTGTACTGTTGCGCGCTTGAAACACC
TGCGCCGGGCGGTAGTTTGCGTGGCGCATAGCGCCTGCTATACCAAGGGAACGAGGTGTT
GTCAGGACGCTGAATATCATGCCGAAGAATGAATACTGTGAATTAGAGTTACGCTTGGCC
TGGCATGATGAAAGCAGTTATCTGCTGGATGCACGGTTCATGAACCCAAGTAGTGATACG
GAGAATGAACTGGTTGCGCCGGTGCGAATAACGTTTGACATGGCGCAACTTCGTGATGCC
GTGCTTGATGCCGAGCGCTACGGAACATTATTGACTCACCTGTTGTTTTCCGGCGCCGGA
AGTCCCTTGCGGGAAGCGTATGTCCATGCACGTATTGCCGCCGCCAGGCAACATGGATTG
CGCGTGCGTTTGAATATTCAGAGCAGTGCGCCGGAACTTCACGCTTTACGTTGGGAAACC
TTGCAGGATCCGGATGATAACAGCCGGCTGCTGGTGCAGGAGAATGTATGGTTTTCGCGC
TTCCTCAGTGCCCGGGACTTTCGCTGGCAACCGCGTGCCGACAGCGGGGAAATCTCCACC
TTGGTGGTGGTGGCCAACCCGGATGACTTGAACACGCGCTGGAACCTTGCGGCCATCGAC
AGTGCTGCCGAGCTGGCGCGGGTCACGAACGCGGTGAAGCTGGGCGAAGCGCGTGCGTCA
ACCAGCATACAGATACGCACCCTGGATAAACCCGCCTCGGTGTTCAATATTGCCACTGCC
CTGAAGCACAAATACGCCGACGTCCTCTACATCATTTGCCACGGAGCGATTACCAGCGAT
GGCAAACCCCGGCTATTGCTCGAAAAAGAAGACAAGACTTCGCATTTCATCGAAGGCAAG
GAGCTGGTCGAACGTATTCGAGACATGGATGAGCGGCCTCGCTTGATCATTCTCGCTTCC
TGCGCCAGCGCCGGCGACGAACACGCCGGCGCATTGACCGCCATCGGTCCCAGCCTGGCG
GCAGCGGGGGTGCCGGCGGTGATAGCCATGCAAGGTGCGATCACCCAGCGCACCAGCGCC
ATGTTCATCACCACGCTGTTCGAGGAACTCGCCTGCCACGGCCAGATCGACCGCGCCGTG
GCCGCTGCGCGCAGCCAGGTGCGCGGTGAAAGCGACTGGTGGATGCCGGTGCTGTTCATG
CGCTTGCGCTCCGGGCGGTTGTGGCCGGCGTTTGCCCAGCCCGACGCCCAGTTCGACAGA
TGGAAAAGTATCGTCACCGATGTGGCCAAGGAAAAGTGCGTACCGATTCTGGGGCCCGGA
CTGGTGGAGTCGACACTGGGCAGCATGGGTAACATTGCCAAGAAGTGGGCGCAACTGTAT
GAGTTTCCGTTGGCCCCTCAACACCGCGATCGGATCGAGCATGTCGCCCAGTACTTGAAG
TACCGGCAAAGTCCGAATGTGGTCGTGGCGGAACTTCAGTCGTATTTGATATCGCACATC
CGTGAACGCTACAAGGAACAGCTGGCAATAGTGGAGGATGATCAGGGTGAACGGTTGCGC
AATGGCAAGGACTCGGATCAAACCCTCAATGAGTTAATGGCTTTTGTTGGCCGTCATCAG
CGCCAGCAGCATAAAGAAGATGTGCATCGATTATTGGCCAGGTTGCCAGTGCCGATTTAC
ATCAATGCCAACCGGGATAATTTTCTCAGGGATGCCTTGATTGAAGCAGGTAAACAACCG
CAGATTGCATTGTGTACCTGGGTGACCAATAACAATACGCCGCAGTTCAATGGCCCGTCG
CTGCCGAAGAAATACAAACCCAGTGTCGCCGAACCGTTGATCTTTTATGTGTATGGCAGC
CTCGAATATACCAACAGCCTGGTGATTACCGAAGATGATTATTTTGATTTCCTCATGGCG
GTCACCCGCAATGAGCGCTCCCAGCTGGCCAGTATCCCGGGGGCGGTGTCCAGCGCATTG
GCGTCGCAAGGTGCACTGTTACTGGGATTTCAACCCGATGACTGGGACTTCCGGGTGCTG
CTCAAAGGGATCCTGATGCAGCCGGGAAGCTCGCTTAACGGTACCCGCGTGGCGGTGCAG
GTCAGCCCGCGTGAGGGCCTGATCATCGACCCGGACCGCGCCAGTGATTACCTCGCCAAG
TATTTCATCGATGCCCACCAAGGCAAGCTTCACGTGTTCTGGGGCAGCGCCCAGGCGTTT
ATCCAGTCACTGACGGAACGTTGTATCGAACAAGGTGTAATCCCTCCTGACGCGTAACGA
GGTGGCACCATGACAGACCATGCCAACCCCTATATTGGTCCGTTACCGTTCACTGAAGGC
AAAACCTTGTACGGTCGGGAGCAGGAAACCCAGGTGCTGTTCGACCTGTTGATCAGCAAG
CGCATCGTACTGCTGATTTCACCCTCCGGTGCCGGCAAGACATCGCTGATCCAGGCCGCC
TTGCTACCGCAGCTCAGAGAGCGCCTGTGGCCATTGCCGATTATCCGCCTGGACAGCCTG
AGCCCGCCTGGTGCGGGCGAAAGCGATTCGTTCAATCCGTACCTGAGCGCGACCCTGCAT
TCGATGGAGGCCGGGCGCGGCGATGAGCGCTTGAGCGAGGGCGTGCTGGCGCAGCAAACA
CTGGCAAGCTACTTGAAACTGCGCATGCGCGATGCAGAGCAGGCGCAGCCCAATGGGGTG
TTTCCGGTGCTGGTCCTCGACCAGTTTGAAGAGCTGTTTACCCTGGATCGATACGACTGG
GAGCGCAAGCAGGCATTCATCCAGCAACTGGGTAAACTGCTGAGCGAAGGCATTGACCTG
GGGCCCGGCGAGGATGGCACCCCCCGGGTGCAGCAGGTCTGGGCACTGTTCTCGATGCGT
GAGGACTATGTTGCCGAACTTGAGCCGTATCTGGACCTGATTCCGACGGCCCTGACTTTC
CGTTATCGGCTCGAACCACTGGACCGCACGCAGGCAGTGGAGGCGATCGTTGGCCCGGCA
GCGGGGTGGTTTGAAGCCGCTGCCGCCGAGCGCCTGGTCAGCGACCTAAGCGGCACCGGC
CAGCCGGGCGAGCGCAATACCAAGCAAGGGCGCTATGTCGAACCGGTGCAACTGCAGGTC
GTCAGCTTGCGCTTATGGGACAAAGTGGTTATCGGCGAACAGCGGGCAATCACCGCGGCG
GATATCAATGCCGATGGGCAAAGCAACGAGGTCGACACCGCGCTGGAGGAGTACTACCAG
GTCGAATTGAATCGGGCCAGCGCCGGTCGCAAGATTCGAGAACGCACTCTGCGCGACTGG
ATCGAGAGCAAGCTGTTGACCGACAGCCAGGCACGTACTCGGGTGCTGCGGGAAATCGGC
GTTGATCCTGCTCTGGATGAAGCGGTGGACTCATTGATCGACGGCCACCTGTTGCGTGCC
GACACCTCGGGTGAGCGCACCTGGCTGGAGCTGTCCCATGATCGCCTGGTCAGGCCGATT
CTGGACAACAACCAGAAGTGGCGGGAGTCGCACCTGCAGTTGGTGCAGAAGCGCGCCATG
CAGTGGATCAAGGAAAACCGCGCGGAAAACCTGCTGCTCAATCCTGCAGAGTTACTAAAA
GCCCAGGAATTCGTGGAGGAGCATCCTGGCGAACTCAACCCGCTCGAATGCGAATTTCTC
CAGGAGTCCCGGGACTTGCAGGCCGAGCTGCAGGAGCAGGCACGGCGCAATGAACAGATA
CGCGCTGACAATCGCCGATTGGGCAAGCGCCTGGGGATTGCCGCGGGGTTGATTGGCAGC
CTGGTCTTCGGCCTGGTAATCGTGGCAATTGCCTGGATCAGTGCAAACGATGCCAAGGAT
GCGGCAGAGAAAGCAAAAATCGCTGCGGACCAGCAACGTACTGAAGCCTTGCAGGCCAAG
TACCAGGCCCAGGAACGGCTGCTGCAGGCACGAATGATGGAAGCCAACGTGCAGACTGAC
AGTGGCCGGTCGTTGAGCAGCTTGTCGCTGCTGGAGCCCGGCACGAGTGTGTCGATGCAG
GCGATGTATTTTCGAAGCTTGCTCAAAGCGTTGGGGTCGAGTCCGCCGCTGACCCGGGTG
GTCGGCCAGGGCCATGTGGTCAAGGGCTTGCAGTTTTCCGCCGATGGCGGGCAGTTGTAC
TCCGGCGACTGGAACGGGCAGACCTTCGCCTGGCCGCTGGCCGGGGACGAGGCGCCCGGC
CAGAGCCTGGACAACGATGCAGGGCAGAGCATCCAGTCGCTGGCCTACAACCCGCTGCGC
AAGCTGTTGGTCAGCGCCAACCGCATCGGTGCAATGGTCCTCTGGCAGGAAGGTGGCGCG
GCCCCGGTGGAGCTGGCGCGGTTTAATGCTCGGGATGTGAGTGTCGACCGTGGCGTGCTG
ATGAGTGCGCAATTCGATGCCAGCGGCCAGTGGCTGGTAACCCCGGGCAATCGCCGCAGG
CAACCGTCGTTGTCGGTCTGGTCGCTGGCCGACCTGGCCAAGCCGGCCGTGGTTGCAACC
TTGAGTGGCTACCACACCACCAACATTTCCAGGGTTACCTTCGTACCGGCCGGAAAGTAT
GCCGGCTACCTGGTCTCTGCCGATACCGAGGGCAATCTGGCACTGTGGAAACTGCCCGCA
ACGGCCACGGCACCTGTCGTTACCCTGCACACCCTGGACGTCATTCGCAAGAAAGTCGGT
GTCTTTGCCGCAACGGTCGACCCCTCCGGGCGCTGGCTGGCAGCAGGCACCGCCGACGGC
AGCCTGCTGTTCTGGGATCTGTGGGCGCAAAAGCCGGGCGACAGTGGAGTGGTAGTGCCC
AGTTTCATGCATCACGGCCGCGTCACAGCCATGGCTTTTTCCCGCAAGGGGGACAAGCTC
TATAGCGTTGGCGGCGACAAACTGTTGCTTGAGTGGACGCTCCCTGAGCAAGCAGCCAAA
CCGCTGGATACCCAACAGTTGGCATCCGCCATCCAGGTCGTGCGCGTCGATGGCTGGGGC
GAGAAGCTCTACAGTATTGCCCTGCACCCGCAACAGGAAGGCATTGTCGCAGTGGGTGGC
GGTACCCAGATCCGCATGCTCGATCTCAACCGCATGACGCCTTTGACCAGCCGCATGACT
GGCAGTGAAGGCCCCTGGCGGGCAATGAGCGCTTCGCATGATCAGCAGGTGGTGGTCGGC
CTGTCGGCCAATACGCTGAGCGTCAGGCGTTGGTACCGGCGCGAGGCCAACGCACAACCG
CAGTCCCTGGACTTCCCGGGCCCTGAACGGCGGCTGACGACCCTGGCATTGTCGGGCGAC
GGGCATACCCTGGCAGACCTGACCTGCGATGGCTACTTGCAAGTCTGGGATGTGACGGGC
GATACACCGCAACGCAGGCTGGAAAGCAGGGCCGGCCGGCAGGAGCAGCAATGCCGAAGT
GAGCGCGATGAGTCCGTGGCATTTCAGCCCGGCGGGCAATTGCTCGCCAGTGCCTTCGGT
AATCAACTCAAACTCTGGGCGCAAGACACCAATGGCGGCTGGTCACTGGTGGGCCAGCAC
GCGCTGGCCGAGCAGCAACGGATCAAGGCGCTGGCCTTCAGTCCGTCTGGCAAGCAATTG
GCCATTGCGGGGGATTGGGGCGTCATCGAACTATGGTCTACCGACGGCGGCGCGCTGAGC
CAGGTTAATCAGGTCAGTGCGGGAGCCCAGGCATTGATCACTGCTCTGGCCTTCAGCAGC
AATGGCGAGCGCCTCGCTTCCGGTGGTGATGATGCATCGGTTATCGAGTGGCGGGTGGCC
GACCTGCAGTTCCTGGGTTCCAGCCAGTGGCACAACCGGGCGGTGTCGAGTATTGCCTAC
CTTGCCCAGTTCGACTCCACCCTGCTGGTCAGCGGTGATCGCGAAGGGCAGATGGTGCTG
TGCGCGACGCCGGTCAGTGAAGACCAGTGCTCGCCAGTGGGCAGCCCCCGGGGGACGCCG
ATCAGCGCAATGGCCGCCGTGGCGGACGAACTGCTGGTATCGAGCAACGCGCTCTGGCAA
TGGCAACTGCAACCGCAGGTAATGCGCGCCGCGGCGCAACGTCTGGCGCGCAGGCCCACG
GCAGTCGTCGAGGTGCCTACCCAGGCGCAGGCGCAATGAACAACCAGACGGTTGTCTTCA
ACGGTATCAACGGTGCCGACGGCAATTACCTGACTGCACCGTTAACGCCTGAGTGTCTGG
GGCAGCGCCTGATGCAATTGAACGACCCTGCCAGTGACCTTGAATCCCTGAAGGCGCGTG
ACCTGAAAAGGCAGGCGTGCTTCGGTCTGCCATTGGACATGGATGGCCAGGCATTGGCGC
AAACCGGTTGGGCGGTAATCTTTGCCCGCTCGGCGCGCGCCGAGGTACGCCAGGCCCTGG
CTCCGCTGCTGGCGTTGCGAGCCCAGGAGGCCGGGGCGTTGTACCGCGAGTTCAGCGGCG
AAGCGGGTTACTGGCCAGGCGATACCGCACGTGCATGGCTGGCTCGCCAGCCCCGCGGCA
AGTCACCGGGTGTTGTCGCTCCGCAGAAGGTGCCCTACTACCTGATGATCGTTGCTGACC
CGCAGGACATTCCTTTTCGCTTCCAGTATGAACTGGCCGTCAGCTATGCAGTCGGCCGAA
TCCATTTTGACCATCTGCAGGGCTACCACAACTACGCCCGGTCGGTTGTCGCGGCGCAGG
CCGCCGAGGTCGCATCGACACGCCGGGCATTGTTCTTCGGCCCCTGCAACGAGGCGGATG
CGGCCACTCGGCTGAGTTGCGCGCTGCTGGTCGAACCCCTGGCACAACAACTCGCAACGC
TTTCGCTCGAACATTGGCAGGTCGAGCAGTGCGTGGCAGACCAGGCCACCAAGGCCAGGC
TGCTTGGGCAACTGTCGGGGCAGCCGCCGTCTCTGCTGTTCACCGCCAGCCATGGCATGG
GCTTTCCTTGCGGCGATCCGCGACAACTGCGCCATCAGGGCGCGTTGCTGTGCCAGGACT
GGCCAGGGCCGCAGCAGCACCGGGGGGCGATCCCCGCTGACTACTACTTGAGTGCCGATG
ATCTGGACGACCATCTGTGCCTGGCCGGCAGCGTGATGATGCATTTCTGTTGTTATGGTG
CCGGCACGCCACTGCAGGATAACTTCAAGCACAGCAACGAGGCCTTGCGCCAGCTTGCAT
CGCGGCCATTTCTGGCCGCTTTGCCGATGCGTGCGCTGAGCTTGCCGGCCGGCGCTGCGC
TGGCGGTGATCGGACATGTCGAGCGGGCTTGGTCCTACTCGTTTGACTGGCCCGGTTGCG
GCGATGACCTGGCCACCTTCAAAGGTACCGTACAGGCGTTGATGAAGGGCAAGCGCGTGG
GGCTGGCAATGGATCATTTCGCCATGCGTCACGCCGAAGTGTCGGTAGCGTTGAATGGTG
AACTGGATGTGCTCAAAGACCCGATCGCCAAGCGAGATGACCTCGCGCTTGGCGCGCTGT
GGATTGCCAGCAACGATGCACGCAACTATGTGATCCTCGGCGATCCGGCAGTCAGGCTGC
AGGTAGAGGTCTGACCGGCAGTGGTCTATGGTTTCTGTCTGGTGAGTACATCCTGCCTGA
GAGAGGCCTTATGACCGAGCCCAGCAACAGCCGCCGCCGCTTTATCGCCGCCAGTTCCGT
GCTCGGTGCCGCCGGGGCCATGTACTCGACGGCGCCACTGGCCGCCGGAGCCCTCCTGCG
CGGGACCGAAACGGCCGTGCCGGCCGAGCTGATCCTGCACAACGGCCGGCTGCACACGGT
GGACCGCGAGCGGCCACAAGCCAGCGCCGTGGCCATCCGCGACGGGCGCTTCGTGGCGGT
CGGCGATGACGCCCAGGTCATGGCCCTGCGCGGGCCGGCGACCCAGATCATCGACCTCAG
GCAACGCACAGTGATCCCCGGGCTCAATGATTCGCACCTGCACTTGATCCGCGGCGGCCT
GAACTACAACCTGGAACTGCGCTGGGAAGGCGTGCCGTCGCTGGCCGACGCCTTGCGCCT
GCTCAAGGACCAGGCTCTGCGCACGCCGGCGCCGCAGTGGGTCAGGGTGGTCGGTGGCTG
GAACGAGTTCCAGTTCGCCGAGCGCCGTTTGCCGACCCTTGATGAGCTGAACCAGGCCGC
GCCCGACACCCCGGTGTTCGTCTTGCACCTGTACGACCGTGCCTTGCTCAACCGCGCCGC
CCTGCGCGTGGTCGGCTATGACCGCAATACGCCCAACCCGCCGGGTGGCGAGATTCAGCG
CGACGCCAACGGCAACCCTACCGGCATGCTGATCGCCCGGCCCAACGCGATGATCCTTTA
CTCGACCCTGGCCAAGGGACCGAAGCTGCCACTGGAGTACCAGGTCAACTCGACACGCCA
GTTCATGCGCGAACTCAACCGCCTGGGCCTGACCAGCGCCATCGATGCCGGTGGCGGCTA
TCAGAACTACCCCGACGATTATGCGGTGATCGAGCAACTGGCCAAGGCCAGGCAGTTGAC
CGTGCGTATCGCCTACAACCTGTTTACCCAGAAGCCCAAGCAAGAGCTGGCCGACTTCAA
ACACTGGACCCGCAGCGTCAAGTACGGCCAGGGCGACGACTTTTTGCGCCATAACGGCGC
CGGCGAGATGCTGGTGTTTTCCGCTGCCGACTTCGAGGACTTCCTCGAACCACGCCCGGA
CCTGCCCGCCAGCCTGGAGGGCGACCTGGAGCCGGTGGTACGCCATCTGGTCGAACAGCG
CTGGCCGTTTCGCCTGCACGCCACCTACGACGAATCGATCTCGCGCATGCTCGAGGTGTT
CGAGAAGGTCAATCGCGACATTCCCTTCAACGGTTTACCGTGGTTCTTCGATCATGCCGA
AACCATCAGCCCGAAGAACATCGAGCGGGTGCGGGCGCTGGGCGGCGGCATCGCCATCCA
GGACCGCATGGCCTTCCAGGGTGAGTACTTTGTCGAGCGCTACGGTGCCAAGGCCGCCCA
GCACACACCGCCGATCCAGCGCATGCTCGCCGAGGGCATCCCGGTGGGGGCCGGTACCGA
CGCCACCCGGGTGTCCAGCTACAACCCCTGGACTTCGCTGTACTGGCTGGTCAGCGGCCG
TACCGTCGGCGGCCTGGCGCTGTACCCGCAGGGCCTGGACCGCGACACCGCGTTGTCGCT
GTTCACCCATGGCAGCGCCTGGTTTTCCAGCGAGCAGGGCAAGAAGGGCCAGATCAAGGT
TGGCCAGTTGGCAGACCTGACAGCCTTGAGCGCCGACTACTTCAGCATCGACGCCGAAGC
GATCAAACACCTGGAATCGGTGCTGACCCTGGTCGACGGCAAGGTGGTATACGGCGCAGC
CGAGTTCGCCCGGCTTGACCCGCCGGCGTTGCCGGTGTTGCCCGACTGGTCGCCGGTGGC
CAAGGTGCCTGGGCATTGGCGCCAGGGTGCGCCGCTGAGCGCCCAGGTGCATCAATGCGT
CGGGGCCTGTGCGGTGCATGCCCACCAGCACCAGCACGCGCGCCAATCGTCGGTGCCGGT
CAGTGATTTCCAGGGCTTTTGGGGCGCTTTTGGTTGTTCCTGTTTTGCCTTCTGAAGGTT
CGGGCTACCATGCCGGATCGCCCGTTCGACAGGATGTTGCTGCATGCCATTCACTACCCG
CGTTGCCCGGCCCAGTGATGCCGAGGCGCTGAGCATCATCGCTGGCCAGACCTTTGCCCT
GGCCAGCCCGCCAGACGCTGCCGCCCCGGCATTGCAGGCGTACATCGACACGCAGTTGCA
GCCCGAACACTTCGTCCTGCACCTGCTCAACCGACGCAAGCGCCTGCGCGTGCTCGAGCA
CCTGGGCGCGGTGGTGGGCTACAGCCTGGTAGACAGCACACCCGAGGTATTGGGAATTGC
TGAAGCGGACGGCTTGCCGGAGCTCAGCCGCTGCTACGTGCTACCCGAGCACCATGGCCA
CGGCGGCGCCCAGCGGCTGCTCGACGACACCCTGGCGCAGGTGAGCGGCGCCATTCGCCT
GACCGTCAACGAACAAAACGCCCGGGCGATCCGCTTCTACCAGCGCAATGGCTTTAACAA
GGTCGGCGAGGCCGTGTTCGAATGCGGGACGGAGCGCCATCGCGACTGGGTGATGGTCGC
GCGGCGTGGATAAAACTGGTTAAAGTGTCGTTCACCTCTTATTGCTCAAGGTTGTGTTCA
TGACTGATCTCAGCGCATTCCCGATCACCCGCAAATGGCCGCCCAAACAGCCCGAGCTGC
TGCAGCTGTATTCGCTGCCCACACCCAACGGCGTCAAGGTGTCGATCATGCTCGAGGAGA
TCGGCCTGGCCTACGAGGTGCACAAGGTCAGCTTCGAGAGCAATGACCAGCTCACCCCCG
AATTCATCTCCCTGAGCGCCAACAACAAGATCCCGGCGATCCTCGACCCCAACGGCCCGG
GCGGCCAGCCGCTTGCGCTGTTCGAGTCCGGGGCGATCCTTATCTACCTGGCGGAAAAAA
ACCGGCAAGCTGCTGCCGGCCGACCCGGCCAAGCGCTACCAGACCCTGCAGTGGCTGATG
TTCCAGATGGGCGGCATCGGGCCGATGTTCGGCCAGCTAGGGTTCTTCAACAAGTTCGCC
GGCAAGGACTATGAAGACAAGCGCCCGCGTGACCGCTATGTGGCCGAGTCGCGGCGTTTG
CTCGGGGTGCTCGACAAGCGTCTTGAAGGGCGCGACTGGGTGATGGACGAGTACAGTATT
GCCGACATCGCCATTGTGCCCTGGGTGCGCAACCTGATCGGTTTTTATGAGGCGGGCGAG
CTGGTCGGCTTTGACGACTTTGCCAACGTCAAGCGCGTGCTCGCGGCGTTTGTCGCGCGG
CCGGCGGTGGAGCGGGGGCTGAAGATCCCTGCTTAGCGCTCAATCGCGGGGCAAGCCCGC
TCGCACATACCTGTGGGAGCGGGCTTGCCCCGCGATGACTAAAACACCTGCCGAAACACC
CAGTACAACCCCCCGGCCAGCACAATCGCCGCCGGCAAGGTCAGCACCCAGGCCATCAGC
AGGTTGAACAGGGTGCGCATCTGCAAGCCCGAGCCATTGGCAACCATGCTCCCGGCCACC
CCGGACGACAGCACGTGGGTGGTCGATACCGGCAGCCCGTACATGTCCGCCGCGCCAATG
GTGCACATCGCCACCAGCTCCGCCGAGGCGCCCTGGGCGTAGGTCAGGTGGGTCTTGCCG
ATCTTCTCGCCGACGGTCACCACGATGCGCCGCCAGCCGACCATGGTCCCCAGCCCCAGG
GCGATGGCCACGGCGATCTTCACCCACAACGGAATGTAGCGGGTGGCGCTGTCGATCTGT
TGCTTGAACAGCTGCACCTTGGCCCGGGTATCGGCATCGAACCGCGCCAGCTGGTGCTTG
TCGATCAGGCGGATGGCCTCGGAGGTCAGGTACATGTCGTTGCGCACGTTGGCCATGGCC
TCAGCGGGCACCCGGTTGAGCGAACCGTAGCCTTTGACTTCGCTGCCGATCATCCCGGCC
AGCGCCGCCAGGGCCGGCAGCAGTTCGTCGCTGGCCTGTGGCTGGCGGATGAAGGCGCTG
AGGGTCTGTCGTGGGTCCGCCGGCGCTGCTTGCGGGGCACTGCGCTGCAAAGCCTGCTGG
GTGACCTCGGCGACGGCGGCGAACTGCAGCGACTGGTCGGCCGGCATGGTCCGGTTCAGG
GCATAGGCCATGGGCAGGGTGCCGACCAGGATCAGCATGATCAGGCCCATGCCTTTTTGC
CCGTCGTTGGAGCCATGGGCGAACGACACCCCGGTGCAGGTGAGGATCAACAGCCCGCGA
ATCCACCAGGGCGGCGGCGTGTTGCCGACCGGCGCCTGGTACAGCTCGCGGCGCTTGACC
AGCATGCGCAGGGCCAGCAGCAATAGCGCCGCGCAGGTAAAGCCCACCAGCGGCGAGAGC
AGCAGCGAATAGCCGACCTTGCTGGCCTGGGCCCAGTCCACGCCGCTGGTGCCGTCGCGC
CCGTGCATCAGTGCGTTGGCGATACCAACGCCGATGATCGAGCCGATCAAGGTATGCGAG
GACGAAGCCGGCAGGCCCAGCCACCAGGTGCCCAGGTTCCAGATGATCGCCGACAGCAGC
AGGGCGAACACCATCGAGAAGCCGGCCGAGGAGCCAACCTGCAAAATCAGCTCCACCGGC
AGCAAGGCGATGATGCCGAAGGCCACCGCGCCGCTGGACAGCAGCACGCCAAGAAAGTTG
AAACAGCCGGACCACACCACGGCCACCGACGGCGGCAACGAATGGGTGTAGATCACCGTG
GCGACGGCGTTGGCGGTGTCGTGAAAACCGTTGACGAACTCGAAGCCCAGGGCAATCAGC
AACGCCAGGCCGAGCAGCAGGAAGGGGGTCCAGGTGGTGACGACGGTGCCGGTGGCGTCG
ATGTCGCGCAACACGCTCCAGGCGGTATATACAAGGCCGGCCACCAGCAGGCCGAAAAAC
AGGGTCAGGGTGGTACGGCCGGGTTTGTGATCCAGACGTGGGCGTGGATCGTGGTTGGCC
AGCGATGGGCTGCCAGCCAGGGTCGGGGTGGTCATGATGACGGGTCCGGGTTACCAGAAA
GGGTCTAGCCTTGCCCGGCCATGATAAAAACAATCGGTGACAGCACCGTGACCTCGGTCA
AGGAAAGTCCTAGGATCAAGGGACCTGCCGATGGAGGGTAACGATGATCCGCTGCAAACG
CGTTTATGACCCGCAGGACGCTGCCGATGGCCAGCGGGTGCTGGTCGACCGCCTGTGGCC
GCGCAACACGCGCAAGGACCAGCTGCAGGCCCTGTGGCTGCCGCAGGTGGCGCCGTCAAC
GGCGTTGCGCCAGGCGTTTCATCAGGGTGAAGTGGACTTTGCCGGCTTTGCCCAGCGTTA
TCGCCAGGAACTGACGGCGCAGCCGGCGCACTGGTGGAAACTGCTGGGCATGGCCGGGCA
GGGCGATCTGACCTTGCTGTATGCCGGCAGGGACACCGGGCACAACAATGCCACGGTGCT
CGCGCAATGGCTTGAGGATGAGCTGGAGCGCCAAGGGCCGGGGAGTTCGCCGGTGTGTTA
TGCCGACGAGTTCAAACCTTGACCCGCGAAGAGAACCACTATGACTGTGCAACTGACCCC
CGCCAGCGACCAGCACCGCACCTTCGCCCGCGACCTCACCCGGCGGGCCATGCTGCCCTA
TTACTGCGAGTTCGACCTGCTCTGGCAGGAAGAAGCCTTCGACCAGGCCTGGGGGTGGCG
CGAGCAATGGCTGATCAGCGACGCCGAACAGCCGCTGGGTTACTTCAGCCTCAGCCAGGA
CCGCCAGGCCCTGTTCATCCGTGAACTGCACCTGCTCGAAGGTTTTCGCGGCCGCGGCAT
CGGCAGTTGGGTATTAACGCAACTGGCCGACTGGACCGGCCAACGGCACTTGCCGCTGCT
GCGCCTGATGGTGTTCAGGAGCAACCCGGCACGCTTGCTGTACCTGCGCGAGGGCTTTGT
CTGCGTCGGCGAAGACGAGTGCTTTTTGCGCATGCAGCGGGCGATCACTTAGCTCGACCC
GTACTACGCAGCCCTGGCGTTGGGTCGCCTCAAGCAGCAGGCCCTGCACCGGCAACAGGT
CGCCAATCAGCAGGTTCTGCAAAATCGGCTTGCCCTCGAAGGTATTCGGCCCCAGCACCA
CCCGCTGCACACCCTCGACCCGCACCACCGCCTTGCCGACCTTGCCCAGGGTGTTGCCGC
TCAAGGTCAGGGGGCCGGCCAGCGGCGTGGCATTGCGCAGGCTGACGGCGTATTCCGGGC
TGTTGCCGATGCGGTTGCCGATCAGGCTGACGGCGCCGACCTCGCTGGCATCCACGGCGC
TGCCCTGGCTGTTGCCGATCAGGTTGTCGCTGATCAGCAGCGGTGCGGCTGCGCTCGGCG
TCAGGTTGCGCAGCTGGATGCCGTTGCCCCGGCTATCGCCAATCAAGTTGCCGCTCAGTA
GCAGGGCACCCTGTTGCTCGCTGACTTCGATGGCCGCCTTGTGCGCGCCAAGGATCAGGT
TGTGCTCGATACGTGCGCGGGTCTGGCCGCGCAGGCGGATGCCGCTGTTGTTGTCGATGC
CGCGTAGCTGGTTATTGCGTACCACGACCTGGCTGTCGCGCACGTCGATGGCGTACTGCT
GGGACTGGCCGAACTGGCTGTTGTCGATCTGCGCCTGGCTGTGTTGCAGCTCTACCGCGC
TGGACAGTTCATTGAACTGGCTGTCGCGGATGATCAGCGTGGCCGGGCGGGTAGAGGCTG
CCTGCTGGCTGCTCAGGGCGGTGCTCAGGCCGCGCGAGAGGTTGGCGTTGTAGCCCAGGC
GGTTGAGGGTCGAGCCGATCACCTGGGTGTGGCTACCGGCCCAGGCCACCACGAACGGCC
GCCAGGCGCGCTCGGTGCTGCCGGGCTTGTCGCCGGCGACGCTCTCCAGGCGCGACTGGT
TCAGGCCCAGCCAGCCCTGGTTGATCAGCGCCGTGCCGGAGTAGCTGTACAGGTACAGGC
TGGTGCCTTCGAGCAACAGGCCGCCGTCGCTGGCGATCACCAGCGGGTAGCTGAGCAGGT
AGCCGTCCTTGTAGCGCTTGATGATCTTGGGGTCGTTGAGGGCATCGTGCAGTTGCGCCA
GGCTGATGCTGCCGCCGCGCACCATTACCGCTTGCGGGTGATGCGCCTGGTAGCCGGCGA
TGGCGCGGAACAGGCCGTTATTGACGAACGGCTCGAACGGCCAGCTGCCGACCTGGGAGG
AGAACATCGGTTGCAGGCTGATACTGGCGCGGCCGGCCGGGCGCGGGCGTTCGCTGACCT
GCAGTTGCACGGCCTGGCTGACCTGTTGCCGCAACTGCTGCAGGTCGCGCTGGTGTTCGG
CGCTGTCTACCGCGCTCAGTGTTTGCTGCAGCGGCAAGCTCTGGCTGGCAGCCTGGGCCA
CGGCGCTGAACAACAGCGCCAGGCAGGAAAGGGTAAGCGGGCGGGCAAGCATGGCCATGA
CGGTTCGTCCTTGGGTTACGGCAGTGTGGGATAGAACGGCTTGAGCGGGCCGCCGATCTG
GCTGTAGTTGTCGACCTCGCCATCCTCGCTGTCATACAGCTGGCGGGCCAGGCGGTTACC
CGGGGCGCGCTGCAGGAAGGGGATCAGCCAGGCCAGTTTGTACGGGGCGACGTCGCTCTG
CGATTTGCCCTTGAGCTCGGGCAGGCCGTCGGGATCGAGGATGCTGCGGGCGGCGAAGTT
GGCCAGCAGCTCCAGGGTCTGCTGATCGTCGCTGCTCCACGGCAGGTCGTTGGCCCGCGC
CGACTCGGCCAGCAACACCAGCGGCACCAGGGCATACTGGCTGTAGGTGGCGGCCAGTTT
GCTGCGCGCCACTTCCAGCGGCAGGTAGGCGTAGCTGCCGTCAGCGGACTTCACCGCCTG
CTGCAGGCCGCGGCGCAGGTTGCCGTCGGCCCACTGGATGAAGTCGTCGCGCTGCACCAG
CATGCCGGTCGCCGCCACCGCCCAGGCCGCCCAGTAGTCGTGGTTGTTGAACCAGGTAAA
GCCCGGGGTGCGGCGCGGCTGGTACTCGGCGATGATGCGCTCGCCCAACTGGTTGAACCA
GGCCTTCTGCGTCGGCGACAGTTGCAGCTTGGCGTCGCTGGCGGCCTGGGTCATCAGCAC
GGTCGAGGCCATGGCCGCCACCGCCCATTTGCGCGCGGCCATGCCGGTGCTGCTGGCGTC
GGGGTTGAGCAGCGCACCGGCCTCGGCCCAGCGTTCCAGCCACTGGTCCTGGCAAGCCAG
GGCCATGTTCGCCTCCTGCGGATTCTTCGCCCGCTGGAAGCGCTTGCTGGCGTAGATCAG
GCCGCCGATGAACTGTTTGACCTGCTTGCCGATCTGTTCGCTGTTGGCGTCCGGGCTGCT
GCGCAGGGTCGACTTGCTGGCGTCGCGCTGGTCGTACTTGCTTTGTAGCTGCAGGCTGCC
GGTGTAGGGCGGCGGTGCTTGTTTGCTGCAGCTCAAGGTGCGGTAGTCGGCGATCATCGC
CGATTGCGCGGTGGCCCGCGGTGGCCAGATCGAGCTGGCCGCCAGGCTGTCGGCCAACTG
CAGGCTGGCGCACAGGCCCAGGCCCAGCGCGGTCCAGGTCTTTACAGGCATACGCGGGTT
TCCACTTGGGTGGCGGCGGTGCCGGGCTGGGTCGGCTCCATGAACACCGACAGCAGGTTG
GCCCCGGCAAATTCCTTGGCCCGGCTCAGCTCAAGGTAGTACTGGCCGCCGCTAACCACC
GCCTCGCGGCGAAACCAGACCTTGTCGCGGGCGCCGTTGTCGTAATAGACGATCACGTAG
AAATCCTTGACGTTCTTGTCGCTGATGCGGATATCGAGAAAGCCCTGGCCGTTGCCGAGG
TGCTTGCGGTTTTCGCCTGCGTTGCTGAGCAGTTCGATGCGCTCGTTGACCCGCAGCGGC
GGGCGCTCTACCCGGTTGGCCAGGACTTCGGTCGACACCGGGCAACCGCCTTTGATCGCC
GGGATCAGCTGGCGGTACATCTGCTCGGATTCCAGCTGGTAGTTGGCCGGCAGTTCCCAG
ATGATCAGCTTCGGCGGTGCCTTGGGCTTGTAGTTCTCTGACAGCAGGTATTCGAGCAGC
GAGCCGTCCTGGCCGACGCCGGGCAGGGCGTAGTTGAGGATGTCGACCTCAAGGTACTGC
TTGAGGTAGCCGTCGAAGTTGAACTGCTTGCTCTCGTCTTCACGGGCGGCGGCGTTACTG
TCGCCAACCAGGATCACCTCTGGGTCCGGCGCGTCGTCGAACAGCGCATCGGCACCAGCG
GCCTCGGGGATGGTCTGGTAGCCGCGCACGTACTGGAAACCGTAGTTGTTGCCGCAGATA
TAGCTCAGCGCCAGGTTCAGGGTGCCGTCCTTGGGCACCATGACCCCGGGTTCGGTGCGG
TAGCTTTTTTTGCTCAGGTCGGTGTAGAACGGCTGGCGACGGATTTCTTCGGCAACCAGC
CGCGCCGTAGCTTGGGCACCGGCCGGGGTCCAGTGGTGGTCACGGCGAAAGAAGAACTCG
CCCTTGGGCGGGGTGTGCACCAGTTGCATCAACGGCGGCACCACCGCGCCACCGGCGCGC
AATTGCTGCAGGTAATTTTCCAGGTTACCGCTGGCGCGGGCAAAGTCGAAACCATGCAGC
TTGTCGGCGTAAAGCTTGTCGCGGTGCATCAGGCCACGGGTCGGTTGCACCGCCATGGCC
ACATGGATGCCCTGTTGGCGAAAAGCGGCCATCAAGCGCGCAAACTCCGGGCGCATGGGC
GCCGGGATGCCGAAGTCGTTGGTCAGGTCGACCGCCGAGCGGAACAGCCAGCGGTCCTTG
GCCGGGACGATTTCGCGCATCAGCTTCATGCGCCCTTCGGCGTAATTCTGCGGGTTGCTC
AGGCCCGGGCAGACCATGCACTCAAGGCTCGTGCAACCGGCCTTGGCGGGCTCTGCGGCC
ACGCTCGGGGCGCTCAGCAGAGGGCCCAGCAGCGCCGCCAGGCCAAGGGGAAGAATGCGC
TTCATGATCACTCGCTCGGGTCGATGCTGTTGGCCAGGCTCATGCTCTGGTAGCCGGCGC
CCTTGGGCAGCAGCACATAGCTGTAGGAGCGGCCCTTTTTCAGGAACAGTTCGTCGAACT
GGGCAACGTTCTGCTCATCGACGTAGGCGGCAAAGCCGATCTTGATCTCGTTGACCATGC
GGCTGCCGGTCTGGTCCTTGCCCAGCGGGTCGACGATCACGTGCTTGCCATCGACGGTTT
TCAGCGCTGCCTGGGCCGGGGTCAGGTTGTAGAAGGCGACCTGGGCCTTCTTCGGCTCGT
TGACGTACTTGTCGGCGATCAGGGTCAGCTTGCTGCCATCAAAGACTACGGTGCTGGCGG
CGTTGGCCTTGAGCTGCGGCTCGATGGCGGTGCCGCCGACGGCGATCTTGTGCGCGCCGG
CCGGGGTGAAGCGGTAGCCGCTGAGCTGGCCGGCGGCGACCCGTTGCGCGGTGATCTTGC
CGCTCATGGTCACATCGATGTTGCTGCCGGACAGGTTGAGCACGCGCACGAAGGCCGAGT
CGGCCGGGGCTACGGCGTCATAGAGGTCGGCGTTGCCTTCGGCGGCATGAACGGCGGCGC
TGCCCAGCAGCAGGGCGGAAGTGGCGAGCAGGCGTTGCAGTGCAGTGTTCATCAGTCTCT
CCTTAGAAATGTTGGGTCTGGCCGGGGCGGCTCAGCGAGCCGAGGCGGTGGGCGAGCAGG
GTGCGCAGGGGGAATTCCCAGACCACGGTGTCGATCTCGGGGTTGCTCAGTTGGTCGCTG
GCAAGGAACTGGCTCATGGCCTCGAACGGCCCGCGGGCTTCCACCGACACGCTCAGCAGG
TCGCGGTTGAGTGCCTCCTTGAGAAAGCCGACGAAGTTCCAGTCATCGATCTTGCTGTAG
CTGGTACCCACCAGCATCAGGCTCTGGGTTTCGCTGGCGAACAGGTCGCTGGCGCTCTGT
TCGGCCTTGAGGGTTTCGTACAGGGCGATCTGGTTGGGGCCGAACTGCGGCGCCAGTTGC
GCGTGGTTGAACTGGATGTAGTTCATCAGGTCGCCCTTGACCGTCTTGTCGGCGACTTTG
TGCGACAGGTAACGCTGGTCACCGAGCAGTTCCGGGTGCTGGCGGGCCAGCTCGTAGGCA
CTCAGGCGCGCGCCTTGCGGGCTCCAGTGGGTGTCGGACTTGAGGAACAGCTCGGGGCCG
GCAAGGTTGGCCAGAAATGCCGAGCGCAACGGCGTGACGGCAATCTCCTGCGCCTGCAGG
CGCTCGACGAAACGGTCGTAGAGGCTGATCGCCCGTGGGTCGACGGCGCGTTCGGTGTGC
GCGGAATACACGTCGACTTTCATCGGCAGCGGCAGCACGATCAGGCGCTTGTTGTGGGCC
TTGAGCTGCTGCTCGACCTCGGCGATCTGCTTGAGCTGGCCGTCGAGGTTGGCCTCAAGG
TTGTTCGGCACGCGGTATTCCTGGTTGGTGTAGAGCCAGCCGTCCTTGCCCAGCACCACG
CCCTTGGTGCCTTCGTCGAACAGCCGGTACTGGGCGTTGGCCCACAGCTCGACCGACGGC
TCACGGAGGAAGAAGCGCTTGTCGTAGACCTGCTCGAATTTGCGCAGCAGCTTGCCGTCG
ACGAACAGGTTCCAGGCGTCGGTCTGGTTGCGGGCAAAACTGAACACCGGGGGCAGCGAG
TAGACGAACATGCCCGCCAGCAGGACGCCGAAGGCAATGCCGTTGACCTTGCTGGCCGAA
TTCATTACCGGGTACATGGCGGTCTCCTAGAACTGAAAGTACAGAAAGGGCGAGAACGAA
TGCGCCGCCAGGCTGCTCAGCGCCAGGGCAAAGCCGGCCCACAGCAGCAGGGCCTTGAGG
CCGCCGACATGGCGCATGAAGTACTGCTCCTTGTTGCCGGCGTAGAAGCGCACGTTGTTG
CTGCCGGCCAGCACCAGCCAGCACAGGGCAATGGCGGCGAACGACATGGCCATCTTCGAG
GCGCCAAGCACGTACAGGTCCAGCGAACCGAGGCCGTTGAGGCCGAACAGCGCCTGGTAG
ATGTCGATGCTGTGGCGCAGGTCGTTGGTGAAGAACAGCGGCATGCTCAGGATGATCAGC
ACGAAGGTGCGCAGGTTGCGGCCCAGGTGATAGGGCGTGGTGATCTTGGTCGCCAGGTTG
AATTTGCGCTCGATGACCATGCCCAAGCCAAAGAACAGCCCCCAGCAGATGAAGGCGAAG
CTGGCGCCGTGCCACAGCCCTGACAGCAGCATGGTGTAGACCAGCGCCGGCAGCGCCCCG
GCGATGCGCTTGCGCACCAGCGGCATGTACACGTAGTCGCGCAGAAAGTGCGCCAGGGTC
ATGTGCCAGCGCGCCCAGAACTCGGTGATGCTCTGCGACACATACGGCTGGTTGAAGTTT
TCCGGAAAACGGAAACCCATCATCAAGGCCAGGCCCAGGGCCATGTGGCTGTAGCCGGCG
AAGTCGAAGTACAGCTGCAGGGTCGAGACCACCAGGCCGAACCAGGCATCGCTCAATTGC
AGGGTGCCTTCGCTGATGAACAGCACGTTGATCGGCGCCAGCTGGTCGGCGATCAGCACC
TTCATGATGAAGCCGAGCATGAACCGGCACACGCCCAGCGAGAACAGCTCCAGCGAATGG
GTGCGCTGGCGCAGCTGCGGTGCCAGCTGGCTGTAGCGCAGGATCGGGCCGGCCACCAGG
TGCGGGAACAGCGCGACGAAGGCGGCGAAGTCGATGAAGTTGTTGGTCGGCGTGGCGTCC
TTGCGGTAGATGTCGACGATGTAGCTCAGGGCATGGAACACATAGAAGGAGATACCCAGC
GGCAGGAAAATCGTCTCCAGGGTGAAGGTGTTGATGCCCAGCGGCGCGAGCAGGGCGGCC
AGCACCTCGGCGCCGAAATTGGCGTACTTGAAGTAGCCCAGGGTCGACAGGTTGCCGATG
ATGCCGATCCATAGCAGGCGGAACGCCCAGCGCTTGTCGCCGGCATCCAGGCGCGCCTTG
ATGCGCAGGCCGAACCAGTAGTTCCAGTAGGTGATGGCGACGAACAGCAGCAAAAAGTCC
GGCCGCCACCAGGCATAGAAGATGTAGCTGGCGGCGACGATCACCGTCGAACGCCACGGC
GCCCGGGCGAGGAAGTACACGGCCAGGAACAACGGCAGGTAGAGGAACAGGAAGACGTTG
GAGGCGAAGATCATCTCGGGTTCCGTCCTTAGTAGCTGACCACGACGCCGAAGGTCAGCT
GGTAGTCATCACCACTGTCCAGGGCGTTGCCGGCGTTGAGGTAGCTGGCGCTGACCAGGG
CGTTGACGTCCAGGTGCTTGCCGTCGATGGCCACCGGAAACATCTTCCAGTAGTAGTTGA
GGTCGAGCATCTGCCCGACGTCCTTGCCGCCGCCGTGGTTGCCCTGGGCAATGGCGCGGT
TGCGCTCGCTGCGCTGGTCGCCTTCAAGGCGAATCGGCAGGGTGCCGTTGGCATCGCGCA
GCTTCAGTTCGGTGAGGCGAAAATCCAGGGCGCTGCGCGGTGTCGGGTTGGTTTCCAGGG
CGATGCCGTAGTAGCTCAGATTGCGCAGGTCGAGGCTGACGAAAGAGCTGGCCAGGCGCG
TGCTGTAGCTGCCCTGGCGGGTGATGCGGTCGGACTGGATGGCATTCAGGCGAAAGCCGT
CGTTGTCGTTGCTCGGCTTGTCGGTCAGGCCGCCGCGCAGGGCCACCCGTGGTGTCCATG
GCAGGTCGTGGAAGCGCTTGCCGATTTCGCCCAGGGCCGCCCAGCCGCTGGCGTTGTGGC
CGCTGCTGGTGAGGCCGTTGACATCGGTGTTGTCGACCTTGCCGTCCAGGCCCGCGAGTT
CCAGGTGGTAGTCGCTGAACAGCGGCGTCAGGTCAAGATCGTCAGCCTTGAAGAACAGCC
CGTAGCGCATGCCCTTGAAGTCGTAGCGGTCCTCGGCGTCGTGGCCGCTGTGGTCGTTCT
CGTGCATCAGGCGCACGCCGGCCCAGTTGTGCTCGCTCCAGCGGTAGGCGTACTCGCCCA
TCAGGTAGGTGGTGCGCTCCTCGCTGTCGGCCAGGCGATTGACGTCGCTGTTGTAGTTGT
AGAACTTCTGCGCCACGGCGACAAAGCCACGGGAGAAGGTGTCGTTGTAGTTGAAACGCA
GCGACTCGATGCTGTCGTCCCACCAGATGCCGTAATCGTCGAAATAGCGCTGGCGCCCGG
CCGACAGCGAAAAACGCGGGTCGTCGCCGAGCAGGTTGCGTTTCACATACAGCTCGCGCA
GTTCGGCGTACCAGCCTTCGGGCTGTTCGCGGTCGAGGTTGTTGGCGTTTTCGTTCTGCA
CGCTGGCCGACTCGCTGGAGTCGTAGTTAAGCCACAGGCGGCCATAGACCATCCACTTGG
CCCAGCGTTTTTCCGGCGAGTACCAGGCGAACGACGGCTCGTAGCGCAAGCTGTAGAACA
TCTCGCGGCTGCGGCCGACTTCGGAGTTTTCCGGGCCGTAGCCGGTTTGTACGGTGAGCT
TGTTGAAAAACTCCGAGGTGATCACCGGCTCGCTGCCATCGGCGACCCGCACCGGCTCGC
TGCTGTCGGCCTCGGGGCCGGTGACTTCTTCCAGGGCGTGCGCCGGGTACAGCGGTGCCA
GGGCCAGCAGGGCGCCGAACAGGGTGTGGTGGGCTTTCACAGGGTTGCCTCCTTCAACAG
ATCGTTGCGTGCCGCCAGGGCGCGCGCGATGTCATCCTTTTTCAGGGTCTTTTCCAGGCG
CGTGACCAGGCTGCGGGCACCGTTCTCGCCCAGCGCCAGGGCCACCTGGGCATAGGTGTA
GGCCTTGACCGGGTCATGGCAGATGGCACGGCCGTAAGCGTGCAGGGTGGCCATGCGGTA
CCAGGCGGCGGTGGAGCCGGCCCGGGCCTGGGCCTGGAAGATCTGCAGGGCCTTGTCCTG
GTCGGGCTGGTCGGCCACGCCCTTGCTGTAGTACTCGGCCAGCAGCAGCTCGGCGTCGGG
GTAGCGGCTGGCAACCAGCTCGTCGATCAGCGCGCGGGCCTTGTCCGGGTCCAGGGTCAG
CCAGTTGTTGACCATGTAGAACGAGGCCTGCAGCGCCTTGGCCCGGGTCGCTTCGCGGGT
CCGCACCTGGTCGATCAGCGCCTGGGTCTCTTCGGCGTTGTGCTCGGTGGGGTTGGAAAT
CATAAAGTTGGCCTTGGACACCATCGCCGGCACGAAGCCGCGCTCGACGGCGTTGTCACG
CCAGCGATGGGCTTCGCCGCGGGCGAGGTCCAGGGCATCGCTGCGCTGTTTCTCCAGGGC
CAGTTGCGCGGCGTCCGGCTGCACCCGCGCCGGGCCCATGGCACTGGCCTGGCGCTGGTA
GCGGTCGGCTTCCTGCTCGGCGCGCTGCACGCTGTTGATGCTGTCGAGCAGCGAGCCGAT
GCGGTGCACGATTTCAACCGCCAGGGTCGGGCGCAGCGCTTCGAGGCTGCGGGCAAAGGC
CGGGAAGGTGCGGTCCTGGTCGTCGCCGAGAAAGCGGTAGTAGCGGTCGATCGCCCGCAC
ATCGACGCGCACTGCCTGCTGGTACCAGCGCTCGGCGCCGGCGCGGTCGCCCTGGCGCTC
GGCCAGCACCGCCTGGTACAGCTCGGGACGGCAGTTGAGCAGGCACGACTGTTGGTACAG
CGCCAGCAACTGCGCCGCCTGTTCGCTGGAGACCAGCTGCGGGTAGACCAGGAATACCTC
CAGGGTGGTGCTGGCATTGCGCGGGTCGAGGGTCGCCGGGTAACGCGTCAGGGCCTGGGC
CATCCACTGCTGCTGGCCCTTTTGCAGGCTCGGGGTGCGGTCCAGCAGACGCGCCAGCGA
GGCCAGCGCCGGCACTTGGCCGCGGCCGTCGGCAAACGCCTCCTTGTACAGGGCGATGAC
GTCTGCGCGGCTGGCGCCATCGCTGTTGGCCAGCACATCACCGAGCAGCAGCTTGGACGC
CAGGTCACCGCGCTCGGCCAGGATGCGCAGGTCGGCACTGACATTGGCGCTCGGATCCTT
GTACAGCGCGTAGCGGATCTGCTCCAGGCTTTGCCCGGCCAGGGCATTACCGGCACAGGC
CAGGCCAAAGCCTGCCAGCAGCAGGCGGGAGGGCGTCTTCGCATTCATTGCCTATTCCTT
CCTTGGGGGTGCTTAGCGCGACGCCGTGAACGGCAGGCCCAGGTACAGGTCCACCGCCAC
CGGCTTCTGGTACGCGGCGCGCGGCAGCGGGCTGTCGGGGGCGATGGTCAGGGCCAGGTT
CTTGTTGGCTTCATCGACGCGAGAGTCGATAACCTTGCCGCTGAAGGTCTCATCCAGGCC
GAACACCTTGAGGTCCACCGAGGTCACCCGGCCGATGTCGGCGAGCTTGTCGAACGGCAC
GTTGGCGGTGACGAACAGGCCTTCATCCCTGGGCAGCAGATGCACCAGTGGCGCCTGCTT
GTAGCCAAAGCCGTCGAGGGGCTTGCTCGGGAAGTACAGCTCGCAGTCGCACGGGCTGTT
GATCACGGTTTCGATGGTGGCGCGCCCGAGCAGGGTCTGCAGGTCGCCGGGCGAGAGGTC
GGCCACCGCCTTCATGTCGGCCGGGCTGGTGAAACTGGTGGCCAGCTGGGTGGAAATACT
CGCCACCGGCGCGCCGGCTTTGACCTCGGTCTGCCCCGGCGCCAGGAGGAACTTCACATA
GCCGTTGTCGGGCATGCTGATGACCTGGGCATTGGCCGAGACCTGGGCCTGTACTGCCGG
GATACGGAAGAACAGCAGGTAGCACTTGTAGGCGACAAAGCCCAGCGCGGCGAGGCCGGC
GGCGGCATACAGCAGGGTGCCGAGGGTGGCCTTGAGGCGCTCGCTGGAGCTGCGCGCACT
GGCGTACTTGTGCTTGCGTTCCTTGATGTAGTTTTCCCGCTGCATCACGTTGAACAGGCC
ATTGATGTCGGCGATTTCGCCCGACAGGTAGGCGCTGATGATGTAGCGCAGGATGTCGCG
CTTTTGCGAATCGAGCTCGACGAACTGGGCGCCGACTTCCTGGCCGCGCTGGGAGACGAT
CTTGATCTGGCTGTCGATGTTCAGGTCGACCTGGTTCAGGCGCAGCTGGATCGAGGCGTG
GTACAGGCTGCCGATCTTCAGCGGCTCGGGGTGGACCAGGCCGATGCCGCCCAGGGAGAT
GTCCTGCAGGGTGCTGTCGAACGGCGCCTGGCCGGCCGCGCTGAGCTTGACCCGGGCGTT
GAGTTTGGTGCGCACGTACTGGCGTTCGTCGATGGCTTCGTGGACTACGTTGGCCGGTAC
TGCGGGTGTGCTTGAGCTACTCATGGCAGGCGCCTTTCCTTAACGTTGCGTGAGTTCGAG
AAGAACCGAGATGACCCCGAAGAAAATCGCGATGGATGAAAACAGCATCGCCTTCGAGGA
CCAGCGGTTCAGGGCGGCATCGAAGTTGACGGCGCCGTTGCTTAATGTGGTTTTTTGCCG
GGTCCAGCTCTGCTGGTCCATGTGGAACAGGGCGTAGACTTTCATCAGCGAGCCGATGAT
CTGGTTGTAATAAAGAACGAACGGGTACACCGGGCTGACCGGGTGGCCGGCGAACAGAAA
CAGCACGGTGACGATGCTGCGCGACAGCAGCACCCAGAACAGGTACACCAGCAGGTACTG
GATGCCGAACACGATGCCGGCGACCACCGAGGCGGTCAGGCCCATCAGGCAGGTCCACAT
CGACACCCGCTGATCGAGCAGCACATACAGGGTGAACAGGCCCAGGCGAGCGCGGCCGAG
CAGGGCGGTGGCACGAAAGTTCTGGCGCAGCGAGTTGCCGTACCAGCGGAACATCAACTG
GCGGGTGGCGCGCCAGAAGCTGTTGTCTGGTGGATGCTCGACGGTCAGGGTGTTGCTGTC
GGGCACGTAGAAAGTGTCCCAGCCGGCGCGCATCAGGCTCAGCCACGACGACTTGTCGTC
CCCGGTCAAAAACTGAAAGCGCCCCAGGCGCCAGTGCTGGAGAAAATCCGCCTCGACGTC
GCGGATGAAGTCCGGGTCGGTCATGACGCTGGCGCGAAAGAACGACAGCCGTCCGGTCAG
GGTCAGCACCCGGTGCGACAAGGCCATCGAGCACATGTTGATGTGCCGCTGGACGAAGCG
CATCGAGTGCCACTGGCGCATCAGGCTGCTGCCTTCGACTTCGCAGAACTCGTTGGTGGT
CAGGCCGCCGACGTTGGGCAGGTAGGCAAACAGCTTGACCGCACGCTCGACGCAGCCGGG
CAGCATCATGGTGTCGCCATCGACCACGCCGACCACCGAGTCTTCCAGCGGCATCTGCCG
TGACAGGGCGCGAAAGGCATGGGCCAGGCCGTCACGCTTGCCGGTGCCACGGGCGCGGAC
GATCACCAGCTTGATGTCATCGCGGTCCTTGACCTCGTTGCGCATGATCTCTTTGATGAA
CTGCTCGTCGCCCTTTTCGACGATCGAGGCAATCACCGTGCACGGCACCTTCAGCCGCTG
CACCTCCTGGAACACCGACTGGTAAACCTTGAAGGTGGTGTGGGTGGGGATGCGAAAACT
GGTCACTACCATGAACATGTGCGCCGGCAGCGCCGCATCGCCCATGCGTTCGACCGCCTT
GCGCATGCGCGGGAACTTCCAGTGCAGAAAGTACATGCCGCGCAGGTAATGGACGATGGC
GTTGCCGTAGCGCCACATGCCCAGTGCACCGATGATGAAGATGAACTTATGGTGCGCAGG
GTCGAGGTACTGCGGCGCGACCATCTCCGACGCCAGCGCAATCAGGCCGAACAGGCAGGC
CCAGGCGCAAAACCGCGCGCCTGCCTGCAGGTAGTCCGGCCGGCCCGAGGGCGGCTGTTG
CTGTCGTTCCATGTAGTCGTTGCTCCTGTGTTCGGGCCGCACCCGGCTGAATGACATGCG
CACTGTTCGCGCCTGGCCAGGACAAGGCCGGCCGGGCAGGAGGCAGGTGGGCAGTCAGTC
AGGCGGGGCGCCTGGGTCAATCGCCGGGTACTCTCTGGATGGAGTACTTTCTGGCTGGAG
TGCTCTGTGCTGGAGTACGGGGCCTTACCAGCAGATACCTTCACGCCGGGCATCGCTGCC
GTGGGCCATGAAGCCGACCAGGTCGATGATCTGCTTGCCATCGCTGGCATCCAGGGCCTG
CGCAAAACGGTCATCGTTGTTGCCCAGCACCACCACCTCGGCGTCGCGGATCACCTGCTG
CAGGTCGTTGCACAGCAGCGACGAAACGTGGGGGATCTTCGATTCGATGTACTCGCGGTT
GGCACCGAACACCCGCGCGTACTCGACGTTGGCGTCGTAGATGGTGAGCTCGTAGCCTTT
GCCGATGAGCATTTCCGCCAGCTCCACCAGCGGGCTTTCGCGCAGGTCGTCGCTGCCGGC
CTTGAAACTCAGGCCCAGCAGGCCGATGCGGTGCTTGTCCTGGCGGGTGATCAGCTCGAA
GGCGTTCTTCACCTGGTTGCGGTTGCTGGCCATGATCGAGGCCAGCAGCGGGTGCTCGAC
GTCCAGCTGGCCGGCGCGGTAGGTGAGGGCGCGCACGTCCTTGGGCAGGCACGAGCCACC
GAAGGCGAAGCCGGGGCGCAGGTAGTAGCGCGACAGGTTGAGCTTGTAGTCCTGGCAGAC
CACATCCATCACCTCGCGGCCATCGACGCCGGAGGCCTTGGCGATGTTGCCGATCTCGTT
GGCAAAACTGACCTTGGTCGCGTGCCAGACGTTGCAGGTGTACTTGATCATCTCGGCGAC
TTCGATCGACTTGCGGATCACCGGGGCGTCCAGGCCCTGGTACAGCGACTGCAGCAGGTC
GCCCGATTGCGCGTCCAGTTCGCCGATCACGGTCATGGCCGGAAAGTCGTAGTCCTGGAT
CGCGGTGCTTTCGCGCAGGAACTCGGGGTTGACCGCCACGCCGAAGTCGATGCCGGCGCG
TTTGCCGGAGTACTTCTCGAGGATCGGAATCACCACGTTCTTGGCCGTGCCGGGCAGCAC
GGTGCTGCGCACCACGACGGTATGACGGCTGGCCTTGTCGCGCATGGCGGTGCCGATTTC
GCGGCACACCGCTTCCATGTAGACCAGGTCCAGGTCGCCGTTTTTCTTGCTTGGGGTACC
CACGCACAACAGCGACATCTCTGTAGCCAGTACCGCAGCCTGGACATCCGTGGTACCGCG
CAGGCGGCCATGGCGCACGCCATCGAGCAGCAGTTGCTCAAGGCCCGGCTCGACAATGGG
CGACTTGCCCTGGTTGATCATGTCGATCTTGGCCGGCGAGATATCCACGCCCAGCACCTG
ATGGCCCCGTGCAGACAAACAACCGGCACAGACAGCGCCTACATAACCCAATCCAAAAAT
ACTGATATTCATAGTTCCCTCTCCCAAGGTGCAGCGAAAGCTGACCGAGATACTCAGTTA
AACGGCATGGTCGACGCGGCAGACGCGCAAGAAAAAGCAGCGCGCTAAAAGGAGGCGATG
CAAGCGTTTTTCGTTGTCTTATTACATCCTAAGGGAGTTTTTTTAACTTCGGCAAGCAGT
CTCTAACTCTTGCTTGGATAAAGTTTAAATCCACTCTGTTAAAGTTTAAAAACCGTTACA
AATCAATGATTTAAAGTTTGTGGTTAGTTCGGCGTCAAAAATCCGATATCGGCATTTTGC
CGAGAAAATGGCGCCAGAAAGCCGTTGCATCTGTGGCTTTTGACGATTTTCACGGTTTTT
TTGACGGGGCTTTTGCATGCGCTATGGAACTTCTTTATTCTCCCCGCGCTGTTGTATTAG
TGGCTGTTGATTTCGTCGGTGATGGCACTTTAGCTATTAAGCAAAGTTGTTGGCTTATTA
GCGCCTTGAGTAACAAGTGTGGGGCACAGTTGCAGGTTGTCCAGACAACCCCGGACAGGT
AGGGCGGGCTTTGACTTGTGCCGCGCGGCTGATCGCGGCATAGTTCGGGCTTCGTTCGAG
GCACGCCATTGACGGCTGTGTGCTCATCCATCCGGATGCTGGATAAAGGACGCCAAGCAA
ATGAACGGAATCGGTTCGCGTATCAGGGAAGAAAGAGAACGGCTGGGCCTGACCCAGCGC
GCCTTTGGCGACATTGGCGGGGTAGAGCCCAACGCCCAGGGCAAGTATGAAAGCGGCGAG
CGCACGCCCAAGGCCGACTACCTGGCGGCAGTGGCGGCGCGCGGGGTCGACGCGTTGTAT
GTATTGAGCGGCGTGCACACGCCGGTCGAACACAGCAGCCTGAACACCCAGGAAGAACAG
TTGCTCAATAGTTTTCGCCTGCTGCAAGAGGCCGACCAGGCTGCCGTCCGGCAGTTGCTC
GGCAGCCTGGCCGAGCGTGCCCAGATGCCGCCGGCGAGAGCGGGCGGCTATGAGCGCGGG
ATGTACGGGCGACTGTCGGGTAAATGAAAAAATGACGTCAGGTAAATGACGTCTTCCGTT
AGGTCTACGGCTGTATTTTTTGCTAAGGTGGCGGGATCCAATTACCGCCGCAGTGCGAGG
TGTCTGCTTGATTAGGGTGCTGGTGGTCGATGACCACGATCTGGTGCGTACGGGCATCAC
GCGCATGCTGGCCGATATCGATGGCTTGCAGGTGGTGGGCGAGGCCGACTCTGGCGAGGC
ATCGCTGAAGGTTGCGCGCGAGCTCAAGCCCGACGTGGTCCTGATGGATGTGAAAATGCC
CGGTATCGGCGGCCTGGAGGCGACGCGCAAACTGCTGCGCAGCCACCCGGACGTGAAAGT
GGTGGCGGTGACCGTTTGCGAAGAAGACCCGTTCCCCACCCGCCTGTTGCAGGCTGGCGC
CGCCGGCTATCTGACCAAGGGCGCCGGACTGGACGAAATGGTCCAGGCCATTCGCCTGGT
GTTTGCCGGCCAGCGCTACATCAGCCCGCAGATTGCCCAGCAACTGGCGCTCAAGTCGTT
CCAGCCGCAAGGCTCGCCGTTCGATGCGTTGTCGGAGCGGGAAATCCAGATCGCACTGAT
GATCGTCGGTTGCCAGAAGGTGCAGATCATCTCCGACAAGCTGTGCCTGTCACCGAAAAC
GGTCAATACTTACCGTTACCGGATCTTCGAAAAACTCTCGGTCACCAGCGACGTCGAGCT
GACGCTGCTGGCGGTCCGCCACGGCATGGTTGACGCCAGTCTCTGAGCGCATTCATGACA
CCTGTGTTCGATTCAAGCGCATTCCTGGCGACCTGTAGCGGTCGCCCGGGCGTCTACCGG
ATGTTCGACGCTGAGGCCCGGCTGCTCTATGTGGGCAAGGCCAAGAACCTCAAGAAGCGC
CTCGCCAGTTACTTTCGCAAAGCTGGCCTGGCGCCGAAGACGGCTGCCCTGGTGGCGCGC
ATCGCCCAGGTCGAAACCACCATCACCGCCAACGAGACCGAGGCGCTGCTGCTCGAGCAG
ACCCTGATCAAGGAATGGCGGCCGCCGTACAACATCCTGTTGCGCGACGACAAATCCTAT
CCTTATGTGTTTCTTTCCGACGGCGACTACCCGCGCCTGGGCATCCACCGTGGGGCGAAG
AAGCAAAAGGGCAAATACTTCGGCCCGTACCCCAGCGCTGGCGCCATCCGCGAAAGCCTG
AGCCTGCTGCAAAAGACCTTTTTCGTCCGCCAGTGTGAAGACAGCTACTACAGCAACCGC
ACCCGGCCGTGCCTGCAGTACCAGATCAAGCGCTGCAAGGCGCCTTGTGTCGGCCTGGTC
GAACCCGAAGAATACGCGGTGGATGTGCGCCACTCGGTGATGTTCCTTGAAGGCCGTAGC
CACCAGCTGACCAACGAGCTGAACGCCGAGATGGAACAGGCGGCCATGGCCCTGGAGTTC
GAGAGGGCCGCCGAGCTGCGCGACCAGATCGCCTTGCTGCGCCGCGTGCAGGACCAGCAG
AGCATGGAAGGCGGCAGCGGCGACGTCGATGTCGTCGCCGCCTTCGTCAACCCCGGCGGT
GCTTGCGTGCACCTGATCAGCGTGCGCGGCGGGCGGGTGCTGGGCAGCAAGAACTTCTTC
CCGCAAGTGGGCATCGAGGAGGAGGTGGCCGAGGTCATGGCCGCATTCCTCTCGCAGTAT
TACGTGGGCAACGCCGAGCGCGAACTGCCGGGAGAGCTGATCGTCAACGTCGTCCACGAG
GATTTTGCCGCCATCACCGCCGCGATCGAAACCCTGCGCGGCCGCGAGCTGACCATCAGC
CACCGGGTGCGCGGCACCCGTGCGCGCTGGCAGCAACTGGCGGTGACCAATGCCGAGCAG
GCACTGGGCGCGCGCCTGGCTAACCGCCAGCACATGGCCTCGCGCTTCGAGGCCCTGGCC
CAGGTGCTGGCCCTGGACGAAACCCCGCAGCGCCTGGAGTGCTACGACATCAGCCATTCC
AGCGGCGAAGCCACCGTCGCCTCGTGCGTGGTGTTTGGCCCGGAAGGGCCGCTCAAGTCC
GATTACCGCCGCTACAACATCGAAGGCGTAACCCCGGGCGATGACTATGCGGCCATGCAT
CAGGCCCTGACCCGGCGCTTTGGCCGGCTCAAGGACGGTGAGGGCAAGCTGCCCGACGTG
CTGCTGGTGGACGGCGGCAAGGGCCAGCTGAACATGGCCCGTGAAGTGCTGCAGGAACTG
GCGGTGCCCGACCTGATTTTGCTCGGGGTGGCCAAGGGCACCACGCGCAAGGCCGGTTTC
GAAACCCTGTACCTGAACGACGTGGCCCACGAGTTCACCCTCAAGGGCGACTCGCCAGCG
CTGCACCTGATCCAGCAGATTCGCGACGAAGCCCACCGCTTCGCCATCACCGGCCACCGC
GCCCGTCGCGGCAAGACCCGCCGCACCTCGACCCTTGAAGGCGTCGCCGGGGTCGGCCCG
AAACGCCGCCGCGACCTGCTCAAACACTTCGGTGGCTTGCAGGAGCTGACCCGCGCCAGC
GTCGAAGAAATCGCCAAAGCACCGGGAATCAGTAAAAAGCTTGCCGAGTCGATTTATGCC
AACCTGCATAGCGAGTAGAATGCCCGCTCACTTTGCAGCCAGTTGTGCCGATGAATATTC
CAAATCTGCTTACCGTTCTTCGTGTCCTGCTCATTCCGATCTTCATTTTGCTGTTCTATG
TTCCGTATCACTGGAGCTATATCGCAGCGAGCAGTGTCTTCGCCATCGCCGCGGCCACTG
ACTGGCTGGACGGTTACCTGGCCCGTCGCCTGCAGCAGAGCACGCCGTTCGGTGCCTTCC
TGGACCCGGTGGCCGACAAGCTGATGGTGGCGGTGGCCCTGGTATTGCTGGTGCAAGTGC
ACGCCAACTTCTGGCTGACCCTGCCGGCGGCGGTGATCATCGGGCGCGAGATCGTGGTCT
CGGCGCTGCGCGAGTGGATGGCCGAGCTTGGGGCGAGGGCGCACGTGGCGGTGTCGAACC
TGGGCAAGTGGAAGACCGCAGCGCAAATGCTTGCCCTGGTGATCCTGCTGGCCAACCCGC
CGGTGCTGACCTTCTGGGTGATTCTTGGCTACGCCTTGCTGATGATTTCTGCCGGCCTGA
CCCTGTGGTCGATGGTGCACTACCTGCGCGCCGCCTGGCCGCACCTGCGCGAAGGCTCGG
AGCAGAAATAAAGCTTTTTTGAATCAAGGGCTTGACGAGATTTATTGAATCGTTACAATA
GCCACCATCACGACGCGGGAATAGCTCAGTTGGTAGAGCACGACCTTGCCAAGGTCGGGG
TCGCGAGTTCGAGTCTCGTTTCCCGCTCCAAATATGGCGCTACAGCATTCAGCAGAGTGC
TGTGGTGATAGAAAAAAGGCCCTTCGGGGCCTTTTTTCGTTTCTGCTGTTCGGTGCTGGG
CAGGTGTCTGGTCCAGGGCGCTGACGCATCGTTGAACCATCAGTGTCTTGAGGTGAATTC
ACCATCCGTGTCTACGGCAATGCGGTCCATCGTCTTCTGCGTGTCTTTGACGATTTCGCC
AATTCGATGCGCTTCCTTGGCAAAGCCTTTGGCTGCCAAAAGTGGCAGGCTTTCTTGCAG
GGCCTTCAGGGTTTGGCGGATATCGGCAGCGGCCTTGAGGTTTCGGTGCGGGTTGTCCAT
TGGCTCTCCATTGACGGTCTGTGAAGTGGCAGTGCCCGCCCACGCAGGGCGGGGCAGCCG
CTTCAGGGTTTGCGCGAAGTCACCGCCGTCAGCGACAGCGTCACGGGACCGGTCGGTACG
GCAGAGGCTACGGGGGCTGTCAGTTGCATCCCCATCGCACCTTCCTCGCGGGTGTGCATG
TAGGGCGTGTGCTCCAGCTTCTCGACCTGCAATGAGGTGACACTGGCCTGATCACGGTGA
CCGCCAAGGACGGCGTGCTTGAGAACGTCCGTGTCGGGTGTTTGCCCACGGTCGATCACG
CTCAACAATCCGCCGGGACGAAGCACTTCATCGGCCAGTTCATAGACGCTGTTCTGCACG
AAAATTCGGTGCTCGAAGGCGGTTGGCATCAGGCGAGTGTCCACCGCGACGTTGTGGCCT
CGGGCGTTGTGGGTGCCGAGCAGCCAGCAGGCCACCGCGTCGAATCGAGGCTGGGCCTTG
AGCCACTGCTCGAACTGCGCGTCACCCAGGGCATCGCCTTCGATCAGCAGGCAGTCGGCC
TTGGGCGCATCACCCGGCGCGCAGTAGTCGAGTCGGTAGGCGTTGTCGTCCAGGCTTTGG
GCAGATTCGCGCGCAATGACCGCGACCGAGTAGCCGTGCTCTGAGAGCAGGGCCTGAGTG
GCTGCAATGCAGTGGGGGTTCTCTTCCACGCAGACCACGCTGTGACCATTCTTCAGCAGC
GCCAGGGTGGAATGGCCGACGCCGCAACCAATCTCCAGGAGGCGCAGGTAGCCCTCAACC
TGAGCGGTCATCCAGGCATAGTGTTCCTGGTTGCGGTGGCTGTTGGCATTGATCCGCCAG
TTGCGGGTGTACTCGCGGCGAAACTGCTCCAGCTGGTGCAGTGCGCGCGGCATATGGGTG
GTCCAGGGCGGTGAGAGGCTGTCGCCTGGGTTTGGCGATTTCTTGTTGTTCACGGTAAGT
CCTTTGCCTGAGTTGTTTCGACGATCTGCTATCGCCAGGCTGGATCTTCGGGCAAGGAGC
GTGCACAGGGCAAGCGGCGGGATGGGGAGAAATCGCAAGTGGTCAGGGCGCGAAGCCTGC
CGGTTTTGCTAAATGCTTTCAGCCAAGGCTCTGGTACGCGCCTCAACGACATTTCATACA
CTCGACTGACCGGTCGCCTGGACACATTGTCTTGCAAATTGGTTGAGTGGTCACCCGAGG
TTGCCGCGTTCGTCGTAGACGTAATATTTGCCGCAATAGTCGCGCAGCCGGTTATCGAGC
AGTTTGCTGCGCGGGTAGCCGTCACGCTCTGGCAGCACTCACGGTGATACGACCTGCTTG
TAACACCTCGATGCGGATAACCGTTTCATCGCCGCGGGAGGGCATTGACTCCTGGATGAT
GACGCCGTCAATGCAGGCGGTGCGCATGCGGTGGCGCAGTGCCCTGCCTTGAGGGTCGAA
GAACAGCTCGCTGGCGAGGATTTCAACCTGCTCGACCAATACACGGGTACGTTCGTCAGT
GGCGCAGAAGAACAGCACGCCGCTCCAGTGGTCATCGTCGTCCGGGTTGTGGACGTTGTG
CTCGACAAGCTGATGCAGGGCTTGCTTCAGCTCGGCAATTCGGGTTTTCAGTTGGCCCAT
GGCCTCATCCTCCGTTGACGCTGAGGTGTGGTCGCAATCCGTGCGAACAAAGTGCTCTTT
GGTTTCGGGTTATCGATGCACGCTGCCGTGAGAGGCGCTGGCGATCAGGCTGGCGCCACA
GGCGGTTTTCATGCCGTCGAGCGCGACCGGGATGCCGTTGATGCTGTAGGTGCTGCTGCC
TTCCACGATGGGGAAGATGCCTTTGCAGAGTGGGCAGGAGACTAGGTTGCCTTTGCCGGA
CATGGGGCGGCCGTTTAGTTTGGTATGAGGGATGGAATCGGTGACAACACCACCATGGTC
TGTAAGGTCGCCAAGTCTAATTATCGGAATCATGAATGCTATTCTTTGTTGTTCGTTGCT
ATGGTATTGAAGGGAGTTAAATTTGTGTTCATGCTGTGCCTCCGCTAGGGGGGGTTATTG
ATGTGCGTAAAATGACTATTGAGTTTCTAAAAGTCTGAAGGTTAGGGTTGAAGCTCTTTG
TTCTACAGGGCAGTCGGCAATTAAAGTAAGTTCGGAACATTTGTCGTGCCCCCATAACTG
ACAAGAGATTCTGAGCGAGCACGGTTCGGCATCTGTTCTAAAGATGTCAAAAGGAACTCT
GCCTGTACTATCCGGGGTGAAGGCTACGTCAAAAGGTGGGAGCCTAAGGTCTGAAACGTT
CTCACCTGATCGTTCCAGTTCTTCAGCGATTTCTTCGTAAATGGCCGGTGTTATTCCAGC
AGACTCTAGCTTTGCTTCTGTACCGTCTTTTATGGTCCTGAGGAGATCGTCAGCAAGCTG
GTAGGCTTTTTTATTATCAAGGTTTTCCATGTTTTTATTTCCTTCGCTTTGGGATGGTGG
TGTTTGATGTTGCGGAGGCACCAATGTCTGAGAAATATGCATCCGCTTTCAGGATGCTGC
ATCTCGACTGTTGTGATGTCAGTCCTGCTCGTCTAACCGCTTTATAAGCAATACGACGTT
CAGCTGCCAAACTCCCTCCGCCCCTCTGATCCTGAACCCGATTTGCATTATAGTGGGGAG
TGCCGCGTGTAGTGCCATCCATATTCCTTCCTTGAAGTACTACAGCCGGCGCATCGTAAT
AGTCGTACTTTGGCAAGTTGCCAACAGCTGCATGTTGATAAATATGATGTGAGTCATAGA
GCCCGCCTCCAGCTGCTTTCATGTCTCGATGGCTTCCGACTTGTACGCCACCTTCTTCTA
GAATTTTTTCACACTCGGCTATACTTGGTCTGCAGCATTTACTTAGGCCAAATGGGTCGG
TCCATGCAACTGGATTTGGTGCGTACGAGTAAACGTTGAGTCCCCCCGCAAACCCGATCG
GATCCTTCCCAACAAACCGCCCGACCCCCGGATCATAGTACCGATACCGGTTGTAATGCA
GCCCTGTCTCGACATCGAAGTACTGCCCCTGAAAGCGCAGCGGATTGTGGATGCCCGCGC
GTTTGGCGGTGTCGCTGCGTTTCTCCTGTGCCGCGCCCCAGGCCTTGTAGGAGCCGCTCC
AGGCCACTTCGCCCTGTTCGTCAGTAAGCTCCATGGGCGTGCCCAGGTGGTCTGTAGTGG
TCTAATGATTCCGGACACCCATTTAGGCGAGAATGCTCGCTATAGAGAGGTGTCCGATGA
CCAAGCAACGTCGTTCCTTTACGCCCGAGTTCAAACGCGAAGCTGCCAGTCTCGTGCTCG
ACCAGGGCTACAGCCACATCGAAGCAGCCCGTTCGCTTGGGCTGGTGGAGTCGGCCCTGC
GTCGATGGGTTAACCAGCTTCAGGAGGAGCGAAATGGTGTGACTCCGTCCAGTAAAGCGC
TGACACCCGAGCAGCAGAAAATCCAGGAGCTGGAAGCTCGGATCAATCGGCTGGAACGGG
AAAAAAGTATATTAAAAAAGGCCACCGCGCTCTTGATGGCCGAGGAACACGAGCGTTCGC
GTTAATTGATCAACTCCGCGCTGAAGAGCCTGTTGATCTGTTGTGCTCGGTATTTGAAGT
CACCCGATCCTGCTATTACGCGCACTGTCGCAAGCACCGATCTCCAGACGTTAATCGGCT
GATTTTGCGCAGTCGAGTCAACGAACTTTTTACCCAAAGCCGCAGCGCAGCGGGCAGCCG
AAGCATCATGTTGATGATGCGCGAGGACGGCATAGCGATTGGGCGCTTCAAGGTGCGCAA
GCTGATGAGCGAGATGAAGTTGATCAGCAAGCAACCCGGCTCACATGCCTACAAGAAGGC
GACGGTGGAGCGGCCGGATATCCCGAACGTGCTGGATCGAGAGTTCAGCGTGTCGGCACC
GAATGAGGTCTGGTGCGGTGACATCACGTATGTCTGGGCTCAAGGTCGCTGGCACTATGT
GGCGGCCGTGATCGATCTGTTCGCCCGCCGCGTGGTGGGCTGGGCGTTTTCATCGAGGCC
CGATGCCGACCTGGTCATCAAGGCCTTGGACATGGCCTATGAGCAGCGTGGTCGGCCTCA
GGGCGTGCTGTTTCACAGCGACCAAGGAAGCCAATACGGCAGCCGAAGCTTCCGTCAGCG
ACTGTGGCGCTATCGCTTCAAGCAGAGCATGAGTCGGCGTGGAAACTGCCACGACAATGC
ACCGATGGAACGGTTGTTTCGCAGCCTGAAAACGGAATGGGTACCGACCGTGGGCTACAT
GAGCGCTTCGCTAGCACAGCAGGATATCGGCCGGTTTTTGATGCAGCGCTACAACTGGCA
ACGGCCACATCAATTTAACAGCGGGCTGGCGCCCGCTGTGGCCGAGGAAAAACTTAACAC
AGTGTCCGGGATTAGTTGACCACTACAGTCGCACTGGTACCAGGCAAACGCATCGAAGGG
CGTTGGCGCGGGCTTGTGCTGCCAGACGGGATCACGCTCGATGTCGTAGGGAAAGTCGTA
GACGGGCTCGAGCAGCAACTTGATGGAGCGGTGCTCCAGCGCTTGAGCAACGGGCACGAA
GGTGCCGGGCTCGTACACGTAGTGGGTCAGGCGGGCGCCAAGGTCATGGGTGCGGTTTTC
GAAGGCCAGGGTGTCGCCATCCCAGCCGTAGAGGGTGTTGCCGCAGCCGTACTGCTGATC
GAGCTTGCGCTGCTCGTTCTGGTTCCATGCGGGACCGGCCTCGCGGCGGTGCTGGTACTT
GGCGCGGGAGCTGGCCGGGTCGAAGGCCAAGTATTCAAGCGGTAGCCCTTACTCCCTGGC
TGCACTCACAGTGATACGACCCGCTTGTAACACCTCGATGCGGATAACCGTTTCATCGCC
GCGGGAGGGCATTGACTCCTGGATGATGACGCCGTCAATGCAGGCGGTGCGCATGCGGTG
GCGCAGGGCCCTGCCTTGTGGATCGAAGAACAGCTCGCTGGCGAGGATTTCAACCTGCTC
GACCAATGTACGGGTACGTTCGTCAGTGGCGCAGAAGAACAGCACGCCGCTCCAGTGGTC
ATCGTCGTCCGGGTTGTGGACGTTGTGCTCGACAAGCTGATGCAGGGCTTGCTTCAGCTC
GGCAATTCGGGTTTTCAGTTGGCCCATGGCCTCATCCTCCGTTGACGCTGAGGTGTGGTC
GCAATCCGTGCGAACAAAGTGCTCTTTGGTTTCTGTTTATCGATGCACGCTGCCGTGAGA
GGCGCTGGCAATCAGGCTGGCGCCACAGGCGGTTTTCATGCCGTCGAGAGCGACCGGGAT
ACCGTTGATGCTGTAGGTGCTGCTGCCTTCGATGATGGGGAAGATGCCTTTGCAGAGCGG
GCAGGAAACTAGATTGCCTTTGCCGGCTATTGGTTTGCCGTTGAGGTTTGTGTGGGAGAT
AGATTCAATCACTATGCCGCCATGATCGGTGGTGTCTCCGAGTCGAATCAAATTTTTCAA
ATAATCACCATTTACGTGTCCCTGAATTTCTAATCTATGGTCAGATCGTACTCGGTTGGT
GCGCTAGTGCTGGAAGTTAACCTTTCGCCTCGAGACAGAGCTTTGATTGCATTATTGCCA
ACATAATATGATTTTATTTTTGTGAATCGTTGTTTTATCAGTTTCTCGAATAGTTTGTAG
AGCTCAAGGCTCTCGGTGGAGGCGTGAATGGTGGATATCTCCCCTGAGATAATGCCATCT
GGGTGCGCACCGCCGGGTCGGATTACTATCGTTTCTGGGTTGTCTCTCTGGTCAACCAGA
TTTATTGCTCCACCCTTCCTTTGAGGTACTTCTCGTGATCTGATCTCGTTTTTAGTTTCC
CAGACTAAATAGGAGGGGTTCAATGCGCTGTCAGTGTATGGTGAGTTACCTAAATTCGGT
ATGTTAGATAAATTAATAACATCGTCCTTAAGATTTTTTTGCTTTGCCAGTGGCTATTGC
GTTTAGTTGTTTTAGGTGTGTAGCCTCCCTTATCAGGAGGAGCATGTCGCTTTCCGCAGC
GAAGAAATGCATTTGTTTTCCTCTCCTATGGCCTGAATTGAACCTCGGCAGGTGTGTCGT
TTTCAGTTGCATTTTCTTTTCGAAGCGAGAGTTAAGTTTTTTGCGGTGGGGTTATGGCTT
GATCCTTCTAGTCGGTTTCGGCGTCGCGCTAGAATTAGGTAAGTCGATTGGGTTTTAAAG
AGCATTCAGCCAGTCAGAGTGTTGCGGCGCTGGCGACTTCACATCGTTCGTCGGTAACTT
CCATCGGCGTATCGAGGTGATTGCACTGATTCCAGGCAAAGGTACTGCTGATGGAGCGAT
TCTCAACAGTTTGCGTTTCAACAACAAACTACCCATGATCGTAGTGTCGGGTTATTCATA
TTGGGAAAGTTCCCTCTTCAAGTCGTGATGTAGAGAGTGGGGAGTGATTATCATTCCTTG
GTCGCTAGGGGTAGGGAATATTAAGCACAAATGGTTATCACCTTCTAGTCCTGGAATCCA
CTTGTCTATAAAATCTTGCAGATCAATGTGTTGGGGTTCTAGGTTACTCCATTCATTGGT
GGCGCAAATTTTGGCAAAGCACTCCTCGGGCCAGAGAGGAACTATAGTCGAATTCTCGGC
TTGGAGGGTTGCCCATCCTACCTCGAATAGTCCCCATAGTTTCATGGAGTCAGTGACTTT
TCGAAGGAAATACTCGTATCGCTCTTTCTTTGATAGAGATACGATGTTGCTGATTTTTTT
TGGGTGGTGTTGCACTTAATAACCCCCTATTTTGTGTTGTGTTTTGTGCAAGTCGGCGTC
CTGGAGAGCTGAGTGACGATAGCAGTGTCCTGTTTTCGCGGGAGTGTTGCGTCCATGGGC
TAGCTCTCGGCCAGGAGCTCTGGAGTTCCTCGAATTCCCAGGGAGGCGAATTGATGTGCG
GTTCCCTGTTTCAATGTGACGAATTTCATTGCGTACCCATCCGCGAACATGTCTGGGCTG
ATTAGGGTCGTTTGCAAGCTCTAGAAGCCGCTCCTGCTTATTTGATCTTCCGTGTGATCC
ATCACAACATATTGGGCAGTTGATCTTTGCCTTTAATCCTAATGGGTCTGTCCAATGGGT
TGGATTCGGCGCATAGGCATAAACATTCAACCCACCCGCAAACCCGATCGGATCCTTCCC
AACAAACCGCCCAACCCCCGGATCATAGTACCGATACCGGTTGTAATGCAGCCCTGTCTC
GACATCGAAGTACTGCCCCTGAAAGCGCAACGGATTGCGGATGTCCGCGCGCTTGGCGGT
GTCGCTGCGTTTCTCCTGTGCCGCGCCCCAGGCCTTGTAGGTGCCGCTCCAGGCCACTTC
GCCCTGTTCGTCGGTGAGCTCCATGGGCGTACCCAGGTGGTCGCACTGGTACCAGGCAAA
CGCATCGAAGGGCGTTGGCGCGGGCTTGTGCTGCCAGACGGGGTCACGCTCGATGTCGTA
GGGAAAGTCGTAGACGGGCTCGAGCAGCAACTTGATGGAGCGGTGCTCCAGCGCTTGAGC
AACGGGCACGAAGGTGCCGGGCTCATACACGTAGTGGGTCAGGCGGGCGCCAAGGTCATG
GGTGCGGTTTTCAAAGGCCAGGGTGTCGCCATCCCAGCCGTAGAGGGTGTTGCCGCAACC
GTACTGCTGATCGAGCTTGCGCTGCTCGTTCTGGTTCCATGCGGGCCCGGCCTCGCGGCG
GTTCTGGTACTTGGCGCGGGAGCGCTTGCACAGGCGCCGGCCGAGGGCGTCATAGGCATA
GTAGACAGTCAGCCGATCATCCTCGTAGTGAGTCAAGCGGTCGTAGAGGTCCCAGCTGAA
GCTGGCTTTCTTGCCGTTCTCGATGCGCTCCTTGAGGTTGCCGCGTTCGTCGTAGAGGTA
GTGCTTGCCACAGTAGTCGCGCAGCAGGTTGTCGAGCAGTTTGCTGCGCGGGTAGCCGTT
GCGCTCCTGGGGTGCCTGCGGGTCGAGGAGGTTGCTGGCCGGGTCGAAGGCGAAATGTTC
GCTATTTGCCAAACTGCCTGCTTCGAGCAGGCGGCCAACAGGATCGTAGCGGTAGTTGAG
GGCGCCACGGCGCAGGTCCTGGATGTTCGTGAGCTGACCGGCAACGTCGTAACGGTAGTT
GCGCACTGACAAGCGGCTCGACTCACCGCGTCGAGCGACGGTCTGTTCCTGCAAGTGACC
GTTCGGTGTCCAGCTCTGGCGTTGTTGCAGGCCGTTGCCTTGCTCGCGGCCAATCTCTCG
GTGCAGGTCGTCACGCTGATAATTCAGCAGTTCCCGATCGTCGAGCTTCAGCGCCAGCAG
GTGGCCGCTGCCATAGGTCAACCAACTGACCCGATGGCCATCGGGGCGGACCGTGGCAAC
CCGCTGGTTCAGCGCGTCATACTCGTGCCGCCAGATGGCAACATGGGGCTTTTTCAGGTA
GCGCAGGTACTGGTGTTCGCGCGTGTTGTTGCCCGCAGCATCGTAGAACCATTGCAGCTT
GCAGGCGTCGTTCTCGGCGAGCAGCAGATTGCCGTTACCGTCGTAGGCGAAGGTTTCGGT
TTGCCATTGCTGCGCCGTCCTCTGGCCTGCCTGGCGCATTAGCAGTCGGCCCAGGGGGTC
GTATTCGAAACAGGTGACGCGATTGCCATCAAGGCGGCGGGTAGGCTGGTTGCTGCCGTT
GTCGTAGAGGTAGTGGGTGGTTTGCTGGTCGAAACCGGTTTCCTTCAGCAGGCGGCCAAC
CGGGTCGTACTTGAAGGTAGCCGTGCTGTTGTTCTCGTTGCGCAGCTCGACAAGCTGGCC
AAGCCGGTCCCAGCGGTAGTTGAGGATGCTGCCATCGGCGTTCTGGCGTTGCTGGATCAG
CCCCGCTTCGTTGTATTGCCAGACGGTGCGGCGCTGCAGGGCGTCGATGTGGTCGAGAAG
ACGGCCTTCGGCATCGCGCTCGAAACGCTCCTCGGTCTTGTCCGGGTGAACAATACGGCT
GAGCTGACCTGCCTGGTAATGGTAGCTGGTGACCATGCCTGCGGCGTCGGTGACTTGGGA
CAGTTGCCCCAGCGCGTTGTATCGCCATTGGCTGGTTTTGCCGGAACAGTCGGTGTAGCG
GATCAGTTGGCCGTCGGCGTTGTAGGCGAGTTTTTTCTCTGCGCCGTTGGCGTCGATGAT
GGCAACGGGCAGGTTGTCGCTGTTGTACCTGTACTGGGTCTTGTGCTCCAGCGGATCCAG
GGTTTCGATGATGTTGCCGCGCGGGTCGTAGTCGTACTTCCACAGCCCGCCCTCGGCATC
GCGGGTCTTGAAGCGCAGGTCCTGGTCGTCGTAGGCATGGTGGACGCTGGTGCCGTCGGG
GCGGGTGTGCTGGACCAGGTTGCCGCGCTCATCGTAGGCGTAGCTGTCGACACTGCCGTC
GGTGTGGATATGCTGGGTGACGTTCTTGGCGTCGTCGCGATAGAACCACTCCTCGTTGCT
ATCGGGATGGATGATGCGGTAGGTGTAGCCGAGGACATCGTAGTAATACAGCGTCTCTTG
ACCGTTGGCGTCGAGCAGGCGTGTCAGGCGGATGTTCGGGTCCCAGCTCAGGCGGGTGTC
CTGGCTGCCATCGTCGGCCCATTCTCGAACCGCTTTGGCATCCGGCCCGTTGCCTTGCCA
TTGCAGGTTCATGCCGCGACCGGTGCGGTCGGTGTAGCGGGTTAGCAGATGGTGCTGATA
GTCATAGTTCCATTGAGCATCGTGCTCGTCGCGGGCGGCGCGCAGGTCACCCTGGTGGTC
GAACTCATAACGTGCCAACTGTCGAAGCGCTTGGCCGTCATGCATGAGCCAAAGTGCCTT
GATTCGGCCCTGGTCGTCGATCTGGGTATGGATGTGCTGGTGCGGGGTGTCGTTCTGGTA
GGTGAGCAAATCCGAGAGCACGCTGTGTTCAGCGTGTTGGTGCTCGTAGTGCAAGGCAAT
GCGGGCACCGCCGCGCAGGCTGATGGCTGTCAGGCGGAACTGATTGCTTACCCGTTCGTA
GTGCTCCTGGCTGTCATGCCCCCGCAGCAGTACCAATTTGTTTTTGCTGGTGCGCGCAAT
GACCAGGTTTTCAATCGGGTCGAGATGGTGATGGTGAACATCGGGAAGCGGGTAGTGGTG
GCTACGCCCATCGGTCGCATGGTAGGTAAGTTGATCTTCGTTCAGATCGAAGCGGCTGGA
GAACGGGGTGATCCAGCGGGCACCGAACGGGTTGTTGTCGAAGGCTGAGAGTGAGGAGCG
GTAGGTCCTGTTCCACACCAGGGGGAAGGTGCCGGGAAGCTCGAAGTCGGTATGGACAAT
TGTTTCGCTGCCCATGGCGAAGCTGATGCTGCACTGGGTGCCAGCTTTGCTTCCCTGCTT
TTGGCAGTTACCGTCAGCGCGGGCAGAGCGCTGGGCCGGACTGGCTTGAGTGCCATTTTG
CGGCTGTGGCCTTCTGGCTTCGTTGGTTCTGCCAGGCGCCATGTTGGCCTGGTGTGGGGC
ATTCTTGCGTCGCTGCAAGGCACTGGAAAGCGCCCTGATGATGGTAAGAAGGCTGTCCGG
ATTGGTTTCACTACCTGTCTGGATGATCTTGTCGCTGGCGATCCTGCCAATCTGCTCGAT
GCTGGCCGCAACGGGCTCAAGGGTTTTCTGCAACTGTTGCTTTTGTCTGTCGCCCAAGCC
GATATCGTCTTTTCCAAAGCCGATGCCGGTGCGTCTCTTGAAGGCATCGGCCGCTTCAAC
TATCAGGCTGATTCCGGGAAAGAGCGCGGTCAGCGCCACGTCCTGCACAGTGCCGCTTGC
CACTGAGCGGATGAGGTCAGCGAGGAATTTACAAACCTCGATGACCTTTTGTGCAAAGGC
CTTGAGGATGCTTTGCAGGGTGGCTTCAACTTCCTTGACGAACGCCTCGAGATCGCCGGG
GCAGACATCGGCCAGCGCGCTTTCTATGGTAGTCAGCAGCGCCTGGCTGATGTCGCCTTT
GGTGGTTCTGAGGGTCTTCAGTGAAGGGCGCATGACCGCTCGGGCTGCTCCGACTCCAGG
GAGCGGAACCAGGCCGAACAGGTTGATCCCCAGGCCGACCCAATTGTAGAGATCGGCCCT
GTAGGTGGCGTCGCCCTGGGCCAGCTCAATGATGTCGCCGATCGCATCGGCCGCAGCGAA
GATCGAGCCCGCGACGGGTAGCATTTCACCGACAGTAATAACAGTGCGCCAGTTGACGGC
ATCACCGGTGAGCCCGGTCAGCCACTGCGCCAGTTTGTCGGTGCCAGCCCTTACATCCTC
TTCGGTAAAAGTATTCTTGGGCGCGACCGCGCCTTCACATCGAGCCATTCGGGCCGCCTC
CGTTACTGGTTCGATTTGCGGGAATAGCGGGAAGGGAGAGGGGCAGTCCTTTATCAGCGG
ACTCCATTGCGAAGAGGCGGTCCAGCGTCTGCTGGATGACCTGCGACGGCCGCAAGGTAG
TCATGGCGCCTGGCGTCGCGGCTGATCGTGCTGCTTGCTCTGCAAATGGCGCTGCCGAGG
CGGCGCGAGTCTGGTCTGTGCCGAACAGCACCTTGACCGGTCCTGGCGCCAGGCCTGCCA
CCGCCGCAAACCCGTTGTCATCCAGCGTGCCCTTGAAAACCTGCCCGAGTGCATCCTCGA
CCTGATACTCCGAGCCCTTGAACGCAAAACCATTGGCGTAGTGCTGGAACAGCTCAAGAT
TGCCTTTGCCGGCTTTTGGCCCTTCAGGAAAGGCCGCCGTCTGGCTCTTCGCGCCTTTGT
AGAGAAAGTCTGTGGCGTGGGTTGTGTACACGCCGCTGGTGGCGTGGCTGATGCCGCCGG
CGTTGTAGGTGGTGCTGCTGCCCGCCGCCTGGATCACCAGCTCCTCCTTGGCGCTGAGGA
TGATGCGTTCGGCGCTGACGGTGACCTTGAGTTTGGCCAGCAGGTTGATGCTGTCTTTCA
AGGCGCGGATGTCGATATCGCCGGAGGCTGCGACCAGGCGCCAGCCGAGGCTTTGCACGA
AGGTGCGCAGGCCTCGGCTGACACTGATCAGCAGGCGCTTGCCGACGGCCAGGCTGGTAT
GCCCGCCACTGCTCAGGCCCAGGTGTTCGCCGCTGGCCAGGTGGGTGGATTGCGGCGTGC
TGCTGGCGATCCCGGCCGGGCTGTCGAGGACCAGGAAGGGTTCACTGAACTCGGGGTATT
GATTGGCATTGGGGTTGCCGGTACCGCGGCCGCGTATGCCGTCGTGCTGGGCCTGCAGGG
CATCGGCGACTTCGTCCTGGTCGCCGCTTTCCTGGGCCAGGTGGTCGCGGGCTTCGCTGG
CGAAAGTGGCGTGGTATTGCTGGGCGGTCCTCAGGCGTTCGGCGGTTTGCGACAGGTCGG
TGTGGTGGGAGGCGGCGCGGGCGCGCAGTTCGCTGGTCAGCAGCAGGCCGCCGCCGGCAC
GCACCACGCCGTGGGCGTCGTTGCGCAGTTCGAAGCCTTCACCCCGGGGCTGCCCGCCAC
CGGGCCGGGGATGGGTCAGGTAGCCCAGGTTCAAGGCACTGGCGGCGTGATCGCTCATCA
AGGTGGCGCTGATCTGCCCGCTGGTGTCGTCCAGGCGCAGTTCGTTGTGGCGCTGGCCGT
GGTGCTCTTTGCTGCGCAGCGGGCTCAGTGCTTTGAACTCGGGCAAGCGGTACGGTGGGC
GGTTGATCGCGTGATAGCTGCGGCCCATGATCATTGGCTGGTCCGGATCGCCGTGGAGAA
AGCCCACCAGCACTTCCTGGCCGATCCGCGGCAGGGCCACATGCCCCCAGCCCGCCCCGG
CCCAGGTCTGGGCGACGCGCACCCAGCACGAGCTGCGATCGTCTTCGCAGCCTTTGCGGT
CCCAGGGAAACTGCACGCGCACGCGGCCATGCTCGTCGCAGTAGATTTCCTCTTTGGCCG
GGCCGACCACCATGGCGATCTGTGGCCCTTCGATGCATGGCTTGGGGCGCGCCGGGGCAT
GCCATTCAACGGTATCGGGGATCAAGGTGGCGGTCAGGCTGTACCAGGTGCCGTGTTCGC
TTTCAGCAGACTCTTCTTCCAGGGCGGTGTGCTGGCGGCCTTGGTGCTTGATCTGGATTG
GCCGCCAGCCGCTGTTGAGGTCTTCGCGCGGATGGCCACTGAGGGTGAAGGCCTTGCCCG
GCAGCAGACGCGCATCGTCGCCTTCGACCTCGGCGGTGCGCGCATCACCGCGCAGGGCCT
TGAGGCGGGTCTGGGTGAAGGGTTTGCCGGCGTCGTCGTGCTTGTAGCGACCGGGGTAGT
CGTAGCGCTCGTAGTCGACGGTCTGGCTGCCCATCTCGGCGGCCAGCACGTTTTGCTCCA
GGTTGTAGCGCGGATGGCTGAAGGTGTAGTCACGCTGGGTCTGGCAGCTGGTCCGTACCT
GTTCGCGGTAGGTGAACTGGCGCAGGGACGGTTGCCAGGCTTCGCCCCCCGGATTGGCCT
CATACAGCACCGGCCCGCCCTCGATGGCGCCGAAGGTCGCGATATGGTCGGCCTGGATCA
GCCGATGGCCGGCTTCGCTGTGCTCGAAGCTCGACAGCAAGCCTTCCTCGGCCGCCAGGC
GCAGGTAGAAGTCCAGGTCCAGTTCGCCCGCCTGCACGCAGTACTCGCGGGGCAGGTGGG
TTTCGCTCAGGTGTTGGCTGGCCTGGCCCCATTGACGCTCCTTGCACAGTTGCTCAAGGA
TCTGCGGCACGCTGCGTTTCTGGAAGATGCGCCAGTCGGAGCGCAGTTGCGCGCGGGCCA
GCTGCGGTTCGATCTCGGCGCGGTAGCGGGTGCGGCGAAAGCCGGTCTGGCCCTGTTCGA
AACGACTGATCAGGCCATGCACATGGCGAACGGCCTGGTTGCCCTGCCAGAGGGTCAGAG
CCGCAGGCTGGTCGAGCAGGGTGGCAAAGTCGGCGTCGGCGGTGGCACTGACCAGCTCGA
TGGTCAAACGATAGAGTTGGGAAATACCCTCGTTCAGTTCAAAAGACACCACATCAAAGT
CAATGTCAGCCGTCGAGCTGAAGGTAAAACGCACATCGCGCTGGCCGGGCATGGCAACTC
CTGCTGTTCATTGCGTCGGGCAGGTCGAATGGACGTGGATGGAACGTCCAACAAGATTTG
TTCCTACAGAGGGGAGAGACAGTAAGAGGTAACTTACTGCCTTGTCTTTGTTGGGCTTCC
TAAATGCTTGTGGGAAAAGTCACTTGTTGTTTTTGGGGTGTTTTTTGCAGGCGTAGTAGT
TTGCTCTGCTGATTACAGAGCGGTTCAAGTGCACGTTATTGAACGCAACTAAGCACATCG
CACGCGTAGTTTTTCCCGGCTCATACTCAGGTAGTGGCGGCCTGCCGGGCTCACATCACC
GGCTGCTGGCCGGTGCGTGCGGGCCAGACGAAGCTGGTGTTACGCACGCTGTTGATGATT
TCCAGCTGGTGAAAGGAGTTGCTGCTGGCATACAGCGCCATGAAGTGCGAGAGCACGCTG
CCAAACAGCTGCAGGTCGCCCTCATTGTCGAAGGCGTTGGGGTTGACCCTGAGCGTGGTG
AGCATGCCGCGCACGGGCAGGCCCTTGATCAACCAGTCAGTCGGCGCCGTGCTGGCGTGT
TCGATAGCGTTCAGGCGGCGCTGGGTGGCGCGCTTGTGCTGCAGGTCATAGGGCGCCACA
AAGTCATAGACCTGCAGCACCGCCTTGAGCGCGTCGGCGCAGGACAGCGACAGGTCATTC
AGGGCCAGGTTGGAAAGCAGTACCCACTGCACATCCCCGTGCAGGTCGTCATCCAGCGCC
GGTGGGTAACAGCGGGTCGGGCGGGTCAGGTTGCGGTAGGTGGCAAACGAGGGCGTGGCC
TGGGTGGTGAGGTTGATATCGCCGATGTCCAGTTGCAGGGGCAGGTTGCCATTGCAGCAG
GTGAGGTCGATGTTCAGGGTCTGCTGCTGGCCCCGGTAAGGGCGTTGATCACCGTGCAGC
AGGCGGATGACATGGCGCGCCCGCTCTTTGATCAGGTCTTGTTCGAGCGTCACGCTGTAA
TAGTGTGCGCTACGCTCTTCGGCGCGTTCGACACGCCGGGGCAGTGCTTCGTAGGGCGCG
AACTCCAGGCTTTGTTCATCGTGCGAGGTCTGCGTGTCCCGGCGTCGGGTAGCGACCTTG
TCAACGCTGAAAATCTCATAGGCCTGCGCTCGCCGCCCGCTGGGTTGCACGGCTTCGCAG
ACGGCCTGCCCGTCAAGCGGGATGGGCCTGGCCGGGTGGTCGAAGAGGTTGATGGCCGGT
GTGCAGTACAGTGAAAGGCTGTCGCGGTCGAGCTGGAAACCGTTGGGGAAGGGCGCGTCA
AAACGCAGTTCCAGGCGGATATGCTCGGCTGCGACGTCCGGCCAGTAGCGGCGCAGTTCG
GTCAGGTTGAAGCCGTGAAAGCGCTGCGGGAAGTAAAAGTACTCCTGTATCAAGCGGTAG
CCATCCAGGTGCTCGCCCGGGCTTGGCAGGAGTGCCTCGCCGGGTTCGAAACCGGCAAAG
GTCAAGGTCGCGGGCGGGAGGGAATAGCGATGGTCGTTGATGTGCAAAACCACCTTGTGC
AGGTGCTGTGACAGCCATTGGTAGAGCGTCAGGGCGTTGCTTGCAGCGCCTCCCAGATGA
AAGCTCAACCGGTCGCAGTCGAGCTGGCGCAGCGGTTGCTCGGTCAGCGCGCCAAGGTCG
ATGTGGACGATGGATTTGTCGGCACTGTCGATGTGGCAGATCTCATCGATGACCAAGGGG
TAGAGGGTCACGTCGGTACAGGTGCGAAAGGTACAGTTCACGCCGTCGACCGGCCTGGAG
AACAGCGCGGTACCCTTGGGGATCAGCTGGCTTTCGCTCAGCGCATGATCGATCGGGTCG
AAGCGCACCAGGGTGACGCTGGGCAAGGGCCGAAGGAAATTGGGGTAGACCAGTTGCAGC
AGCGGCTGGGTGATTTCCGGCAGGTGGTCGTCGATCTTCATCGCAAGCTTTGCAGTCAGG
AATGCAAAGCCTTCCATCAATCGCTCGACGTCGGGGTCAGAGGCTTCGCTGCCGAGAAAG
TGCGCCAGGCGCGGATCGTCTTCGGCAAATTCGTCGGCCAGTTCGCGCAGGCGCCGGCGT
TCTTCCATATAGCGACTTTTTAATGACATGTGCGGCCCTGCGTGAACGTTTACATTCAAC
GTATTGGGGGAAGTTGTTTAATGTCTTTTTTTGTTTGTAGGAAGCATCTTTAATGTTTGC
TTTTCAAACTTCTGTGTATCGCTCGGTCTGGGTTTATTGTTTTCGCCAGAGGGGCTGAAG
CGTCAATGCAAATGTTTTGACAAGATGTAAGTTCTTATTTTATGGAGTATGTATTCAGAC
GTGTTTGAGCGTGCTGCTGGTAGAGAACCGTGCGCAGATGCAGCATCGTTCGCATCGCTG
ACGAAGGCCAGCTCGCCGGGCCAAAAAAATACCGTGTTTACCCCCTCGCACCCGCTACCG
CGCCTCGAAAAACACTGATAGCATCCTGCCACTTACCTTGATTGCAGTTCGCGCATTTCA
TCGCGCATGTTCCCCGCTACTACACTCGCCATGCCACCTGTGCCTGGCACGTAGGGCGGT
GTCTGGGTTGCCAGCCAGCGGCTGCTGACCAACGGTAATCAGGTTCGCGCCGCTGCAACC
GATACACAACGCATACAACCAATAATGAAAGGATGCAGCGAGATGAAGCACGGAGCCTGG
TGCCTGGCGTTGGTGATGGTCGCAAGCCTGGCGCAGGCGGCTGCCGACAGCGATCCGCTG
CTCGAGGGCGCGACCTCGAGCGTCAGCGAAGTGCGCGGCGTGCTGCGCGCGCGCTCGCAG
GCGGTGCTGGCCAGCGAGCTGGCCGGGCGGGTGGTGGACATGCCGTTCGCCGAAGGCCAG
TCGTTCAGCAAGGGCGATGTGCTGGTGCGTTTTGATTGCAGCGCTTACCAGGCCCAGCAG
AATGCCGCCGGCGCTGCCGTGCGTGCGGCCCGTGAAGAGCTGCGCAACAAGCAGCAACTG
GCGGCGCTCAATTCGGTCGGGCGCTTCGAAGTGACCCTGGCCGAAGCGCGCCAGGCGCAG
GCCCAGGCCGAGGCGCAGGTTTATCAGGTGCAGGTGCAGCGCTGCCAGGTCAAGGCCCCG
TTCGACGGCCAGGTGGTTGCCCGTAAGGTCCAGGCCCACGAAAGCGTGGCCAGCGGCGCG
CCGTTGCTGGAAATCGTCGACAACCGTTCGCTGGAGGTGCACCTGCTGGTGCCTTCGCGC
TGGCTGGGCAAGCTCAAGCCGGAACAGACCTTCAGCTTCGTCCCCGATGAAACCGGCGCG
CCGCTGCAGGCGGTGGTCAAGCGCCTGGGCGCGCGCATCGATGAAGGCAGCCAGACCCTG
CTGCTGATCGGCACGCTGCCGGCCGACAGCCGCGGCCTGCTGGCCGGCATGAGCGGCACC
GCGCACTTCGCCGGCCAGCCATGAACGCGCCAGTAGCCAATGGCATGGAGCAGTTACTGG
CGCATTACCTGCGCCTGGAGCATCAGGCCCGGGCCGCGACCACGGTCGAGGCGCTGGCCT
TCAGCATGGTCAACGATCCCCAGCCGCTGTTCGCCTTTCGCCACGCGGCATTGCTGATTG
CCGGCAAGGTGCGGGCGTTGACCGCGATCAGCATGGTCGAGGCGAATGCGCCGTTCGTGG
CCTTCATCGAACATGCCGCCGCGCAACTGGGCAACAGTGCCCGCCTGGACACCAGCGGCC
CGCTGAACCCGGACAGTTTCGATCAGGCCAGCCGCGATGACTGGCAGTCGTTGTCAGCTG
CCCACGCCTTCTGGCTGCCGCTCAAGGACCGCCAGGGTGTGGTTTTTGGCGGTTTGTGGC
TGGCCCGCGACAACCCTTGGGTCGAGGCCGAGCACAGCTTGCTCAACCACCTGGGCGAGT
GTTACAGCCATGCCTGGCTGGCCTTGCAGCCGGGTAAACCATGGCGCCTGCGCTGGCCGG
CACGCAGCCGCTGGGCGATTGGCGCCGCAGCCCTGCTGGTGCTGCTGGTGCCGGTGCGCC
AGTCGGTGTTGGCGCCGGCCGAAGTGGTGCCACGCAACGGCCAGGTGGTGGCCGCACCGC
TGGATGGGGTGATCGCCGAGTTCCTGATCAAGCCCAACCAGGCGGTGCAGGCCGGGCAGG
TGCTGGTGCGCTTCGACGCCACTAGCCTCAAGGCCCAGGCCGATGTTGCCGAGCGCACCC
TCGGGGTCGCCGAGGCCGAGCTCAAGGCCAACACCCAGCGAGCCTTTTCCGATGCTGAAT
CCAGCGCCCGGCTTGACCTGCTGGCCGCCCGTGTCGAGCAAAAGCGCGCCGAGCGCGATT
ATGCCCGCGAGCTGCTGGCGCGCGCCGATGTGCGTGCCGAGCGTGCCGGTATTGCCGTGT
TCGCCGACGCCCAGCGCCTGACCGGCAAGCCACTGCAGACCGGCGAGCGTCTGCTGGAAA
TCGCCGACCCGGCCCAGGCCGAGCTGCGCATCGAGCTGCCGGTGGCCGATGCCTTGAGCC
TTGAGCCTGGCGCCGAAGTGGCGCTGTTTCTCGACAGCGACCCGCTGCACCGCCATGGCG
CCGAGCTCGAACGCGCCGCCTACGAAGCGCAGAACACTCCGGCCGGGCAACTGGCTTATC
GCCTGGACGCACGCTTTACCGACGCGCCGCCGCGCATCGGCCTGCGTGGCACTGCCAAGC
TGTTTGGCCAGCGTGCACCGCTGGCGCTGTACCTGCTGCGCCGGCCGTTGGCGGCCCTGC
GCCAGACGGTGGGCCTTTGATGCTGCCGGCACTGCGCCCGGACCTGCAACTGTCGCCCGC
CGCGCCAGGGCTGGACGGCGCTGCGCAATGGACCCTGGCCGACCCGCTGCGCGGGCGCTA
TTTCAAGCTCGGCGCGCCCGCCATGCGCCTGTTGCGGCACTGGGCGCTGGGCGATCCGGC
GCGGGTGCTGGCCGCAGCCAATCGCGAACCGGGCATGCCGCTGCCGGGCACGGCCATTGA
GGAGCTGTTGCGCTTTTTGCGTGGCCATGACCTGGTCACCGCCAGTGATGACGAGCAACG
GGCCAGCTACGCCGACAAGGCCGCCCGCCAGCGACAGGGGCTGTGGACCCAGTTGCTGCA
CAAGTACCTGTTCTTTCGTATTCCATTGTGGCGCCCGGATGCCTTTCTCAACCGTACCTG
GCCGTGGCTGGCGCGGTTCGGCCCGAACCTGCTGCGCTACGGCCTGCCCACGGTACTGTG
CCTGGGGCTGTTTCTGGTCATGCGCGACTGGCAGCGCTTTCTCGCAACCTTTCCCCACCT
GTTGAGCCTCGGCGGTGCTGCAGCCTTTGCCATCGCCCTGGGCTTTGCCAAGTTGTGCCA
CGAATTCGGCCACGCCTACATGGCCAAACGCGCCGGCTGCCGGGTGCCGAGCATGGGCCT
GGCGTTCATGGTGCTGTTGCCGATGCTCTACACCGATGTCAGCGATGCCTGGCGCGTGCA
GGACCGCCGCACCCGCCTGTTGATCGGCGCCGGCGGGGTGCTCGCCGAGTTGCTGCTGGC
CTGCCTGGCCCTGCTGGCCTGGTCGCTGTTGCCGGACGGGGCAGGGCGCACGGCGGCGTT
CATGCTGGCCAGCGCCACCTGGATCACCACCCTGGCGATCAACCTCAATCCGTTGATGCG
CTTTGACGGCTACTTTCTGCTCAGCGACCTGTGGGCGGTCGACAACCTCCAGGGCCGGGC
CTTCGCCCTGTGCCGCTGGCGCTTGCGCGAGGCGCTGTTCGGTTATGGCGAGGCGGCGCC
CGAGCCGTGGTCGGCGGCCATGCGCCGGCGCTTGTTGAGCTGGGGTTACGCCGCCTGGCT
GTGGCGCGCAGTGCTGTTTTTCGGCATCGCCCTGGCGGTGTATCACTTGTTTTTCAAGGC
GCTGGGCATCTTTTTGATGCTGGTCGAGCTGACCTGGTTCATCGCCTTGCCGGTCTATAA
GGAGGGCCAGCACTGGTGGCAGCAACGCCAGCGAGCGCAACCGCGCAAGGTGCTGGGCCT
GGGCCTCGGCCTGCTGGCGGTGCTGCTGGTGCTGGTGTTGCCGTGGCGCAGCGATGTCGA
GGTGCCGGCGCTGCTCGAAGCGTCGCGGGTCAGTGCCCTGCATGCACCGACCGCAGCGCG
TATCCGCGAGGTGCATGTGCAGGACGGCCAGCGCGTGGCCCGCGATCAGTTGCTGGTGGT
GCTGGAGTCACCGGACCTGGAATCGCGCCTGCAGATCGTACGGCGCGAAATCCAGATCCT
GCAGCTGCAATTGCGTCGCCAGGCCGGGCGCAGTGAAACCGCTGCCGACAGTGGCATCCT
CGAGCAGCGCCTGGCCGAGGCGGTGGCCGAATACCGTGGCCTGGCCGCCCAGCGCGAGCG
CCTGAACCTGCGCGCGCCGCACGCCGGGGTGATACGCGACCTGGCCGTGGGCCTGGCACC
GGGCCGCTGGATTGCCGCGCAGTTGCCGCTGGCTGCAGTGGTGGAGGAGGGCCTGCGCCT
GCGTGGTTACCTGGCCGAAGCGGACTTGTGGCGGGTCGAGGCCGGCGCGCCCGGGCATTT
TGTTGCCGATGATCCGCTGCGCGATTCGCTGCGGGTCAGCCTCAGCGATATCGACACCAC
CGGGGTCAGCGCCATCGATCAGGAGGCGCTGGTTTCCGAGCACCAGGGCCCCATCGCCAT
CCGCCGCGACGAGAACCGCCGGGCGCAGCCGCTGCAGGGGCAATACGGCGTACGCTTTGC
CCTCGAAAACAGCCCGCCTGGGGGCCTGCAACGCCCGGTTCGCGGGCTGGTGGTGCTCGA
AGGCAAGGGCCAGTCGCTGCTGGCATCGGCATGGCGACGAATGGCCGCGCTGGGGGTAAG
AGAAAGCGGATTTTGATAGTGCGATTGTCAGACAATTAGAATAAAATGCCATCACAATGA
TCTCACGCCCGGCGTGGGGCATTGGGGCGGACGGATCAATGCTCAGCATCTCGCAGGGAC
GCTACACACGATGAACCCACTCGGTTTGAGTTTCCGCCCCATCGGCCAAGGCGACCTGCC
TTTCCTTGAGCATTTGTACGCCACCACCCGCGCCGGCGAAATGCGCCACAGCGGCTGGTC
GGCCGAGCAGATTGCGCAGTTTCTGCGCCAGCAATTCAATGCCCAGCACCAGTATTACCA
GGCCCATTACCCGGATGGTGAGTTCCTCCTGGTCGAACGCCAGGGCCAGGCCATCGGCCG
CCTGTACCTGTTCTGGGGGCAGACTGCACTCAACCTCATCGATATCGCCTTGTTGCCCGC
CTGCATTGGCCACGGCACTGGCAGCGCCATTCTCGACGACTTGCTGCGCCGCGCCGACCA
GCGCGGGCTGGCCTGCGAGCTGTGTGTCGAGCACTACAATCCGGCGCAACGGCTGTATGC
AAGGCTTGGTTTTATCCCGGTCGGCGAGTCGGGGGTCTACCGCCGCCTGCGGCGTGAGCC
GGTGCCTGGCTGCCTGATGGCGCAGGCCTCATGAGCGCCGCCGGCCAGTTCCCCATGCCC
ACCTTCGCCGAGCTGCAAGCGGCCGACCGCCATGCCTTTGCGCTCTGGCTGGGGCCGGAG
CAGCGCGTAGCCGTCGAACGCGTGCAACTGAGTGAGGGCGTGGCCATGAGCGCCCGCCAC
GAATGCTTCCTGGTGTTTTTCGCCTTGCCCGCCGGCCTGCTGCCGCAGCAGGGCGTGTAC
CGCGTTATCGGTCCGCAGCAGCAGGAATGGTTGCTGCTGATGACCCCGGTGCAGCCCGAG
CCCGATGGCCGCCATGTGCTGCAGGCGGTGCTGCACCGTGAGCGGGAGCCGCAGGCCTGA
GCGCCCTGAACTGATCTGTTCACACCCACAACCCAAAAACAGGTAATGCCAGATGAGTGA
TCCCTTCCTCGGTGAGATCAAGATGTTCGGTGGCAACTTTGCGCCCCGTGGTTATGCAAT
GTGCAGTGGGCAATTGATGGCGATATCGCAAAACGCCGCGCTGTTTTCGATCCTAGGCAC
GATCTATGGCGGCGACGGCCGGGTCACCTTCGGCTTGCCCGACCTGCGCGGCCGCTCGCC
CGTCGGTTGGGGCCAGGGCCCGGGCCTGGGTGAAGTCGATCTCGGTGAAACGGGAGGTAG
CCAGAACACCACGCTGACCGTGCAGCAAATGCCGATGCACAGCCATCCGCTAATGGTCTC
GACGGAAGCTGCCGGCGCCGACAAAGGCACGGCAAGCCTGGTTCTGGCGCAGAGCGGCGA
TGCCAACCTGGGCACGGTCAACATCTATGGCAACCCCACGGCGCTGACCAACCTGGCAGC
GCAAAGCTGTGGCGTTGCCGGTGGCAATCAGCCCTTCAACAACCTCAGCCCGTACCTGGG
CCTGAGCATGATCATCGCCACCGAAGGCATCTTTCCTTCGCGCGGTTGATGAACCGGCGC
GGTGGCGCGTGATGCGCGCCACCGCTGCCATAGCCGTTCCATAGCAGTTTTAGGGCAACA
ACCCGTACAGCCTGAGGTGCAACATGAAGTTCATCGACCGATTCAAACGCCAGGGCCGGC
CAGTGCCCACCCCTGCCGGTCAGGCACCGCTGTTGTTTGCCCTGGAACCGCGGATCATGT
TCGACGCCTCGGTTGCGGTGGTTGCCCAGGAGGCAACTGCCGAGGCCGCCAAGGACACCG
GCAAAGACAGCGCAAGCGATACCGCGGGGGCCGACAAGGCCGCGCTGGCCACGGCCGATA
CGCGTGGCGCCAGTGCCAGCGAACGCCATGAAGTGGTGTTTGTCGATGGCCAGATCAGCA
ACCCGCAGGAAGCCCTCAAGGGCCTGCCGGCGGGCAGTGAAGTGGTGGTGCTCGACCCGG
GCAAGGACGGCCTGCAGCAAATGGCCGACTACCTCAAGGGCCGCAGCGACCTGGATGCCA
TCCATGTATTTTCCCACGGTGCGTCGGGTACCGTGCAGTTGGGCAATGTCTGGCTGAGCA
GCAGCAACCTTGCCGATCACGGCGAGACGCTGCAGTCCATCGGCCAGTCGCTCAAGGCCG
ACGGCGACCTGATGCTGTATGGCTGCCAGGTCGGCAAGGACGATGCCGGCCAGGCCTTTG
TCAGCCAGCTGGCAAGCCTGACCGGTGCCGACATCGGCGCCTCCAGCGACGACACCGGTA
GCGGTGCGCTGGGCGGCAACTGGACCCTGGAGCGCAGCAGCGGCCCGCTGGCAACCACGG
CCCTGGCGCTCAACGATTACCAGGGGCTGCTGGCCACCTCCTGGAGTACCGGCAGCGCGC
CGCTGAGCGGCACCACCATCGCCGCCGGCAGCCGGGTGGTGGTGGGCGATTTCGACAACG
ACGGCGACGCTGACATCCTCTACCAGACCGGGGGCAATGGTTCGCTCTGGGCATTCGCGC
GCAGCAACGGCAACGGCAGCTTCACCCTGCAAAGCCTGGCGCAGTCGCCCTTTGCCGGGT
TGTCGCTGCCGGACCACACCGGCTCCAACTACCACGTTGCCGACTTCGATGGCGACGGCG
ACCTCGATGTGCTGGCCGGGGTCAACAGCACTACCGGCACCTACCTGCGCAACGACGGCG
GCAGTTTCAGCAGCCAGTCGACGGCAAGCTTCCCGGCGCCAGCGGCCGGCTCACGGATGC
TCGCCGCTGACTTCGACAACGACGGCGACGCCGACCTGCTGTACCAGACCGGCGCCAACG
GCACCGGCTTCGCCTATGCGCGCAGCAACGGCAACGGCACCTTTACCTTGTTGACCCTGG
CGCAATCACCCTTTGCCGGGTTGACGCTGCCGGACCACAACGGCAGCAACTACTACGCCG
CCGACATCGACGGCGACGGTGACATCGACGTACTGGCCGGCAGTAACGCCACCACCGGGG
TCTACCTGCGCAATGACGGCGCCTCCTTCAGCAGCCAGTCAACCGCCTCGTTCCCGGCCC
CGGCAGCGTTCGGCCGCATGGTGCTGGCCGACTTCGACAGCGATGGCGACGCCGACATCC
TCTACCAGACTGGCGGCAACGGCACAGCTTTTGCCTATGCGCGCAGCAACGGCGACGGCA
CCTTCACCCTGCAGACCCTGGCCCAGTCGCCGCTGGCCGGCCTGAGCCTGGTCGATCATA
CCGGCACCACCTATCGCGCCGCCGACTTCGACGGCGACGGCGATATCGACCTGTATGGTG
GGTTCAACGCCACCGCCGGCAACCTGTATGTACAGAACGACCGCCCACCGATCGTGGTCA
GCTCGACGCCCAGCGACAACGCCAGCAACGTCGACACCAACGCCAACATCGTGCTGACCT
TCAACGAAGCGGTGAGCAAGGGTAGCAGCGGCAGCATCTACATCGTGCGCACCTTCGACA
ATGTCGTGGTCCAGACCATCGCCATTGGCAGTGCGCAGATCAGCGGCTCCGGCACCACCT
GGACCATCGCCCTGCCGGTCCCCCTGGCACTGGGCACCGGCTATGCCATCCGCCTGGACG
CCAAGACCTTCGTCGATGGCGATGGCGCGATCTTCAAGGGGGTGAAGAACAACACCACGC
TGAACTTCACCACCAAGTCCAATGACCCGCCGGTGCTGAGCAACCTCAATGGCGACAGCA
ACACCTTTATCGAGGGTGGGGCGCCGGTGCTGCTCGACGCCGGCGGCAATGCGCTGCTCA
CCGACCTGGACTCGGCGGACTTCAACGGCGGCAACGTCACCGTGGCGATCACCGCCAACA
GGGTCAGCGGCGAAGACCTGCTGGGGATCTTCAACCAGGGCAGCGGGGCCGGGCAGATCG
GTGTCTCGGGCAGCAACGTGACTTATGCCGGGGTGATCATCGGCAGCTTTGCCGGCGGCA
GCGCCAGCAGCAACCTGGTGATCTCGCTCAACAGCAACGCGACCGCCGCTGCGGTGCAGG
CGCTGGTGCGCAACCTGACCTACAGCAACAGCAACAATGGCGATATCTCAACCGCGGCGC
GTACGGTGCAGGTCAGCATCAACGATGGCGACAGCTCCAGCGACGCCAGCGCCCTGGTCA
GCGTCAATGTCAGCGCGGTCAACGATGCACCGACGGTAACCGCCAGCGGCGGCACCCCGA
CCTTCACCGAAGGTGGCGCGCCGGTCGACCTGTTCAGCGCGGTGGTGGTGTCTACCGTCG
AGGCCGGGCAGGGCATCAAGCAGCTGACCTTCACCGTCAGCAATGTCAGTGATCCCGGCA
ACGAGCGCCTGACCCTCGACGGCAGCAACATCGACCTGGTCAACGGCGCCTCGGGCACCA
CGGCCATCAACGGCTTCAGCTATTCGGTGACGCTCAGCGGCGCGACCGCGACGGTGACCC
TGACCAAGGCCGCCGGCATCAGCAGCGGCCTGACCCAGACGCTGATCGATGGTGTGCAAT
ACAGCAACCTCAGCCATGCGCCGACCATCGGCACCCGGGTCATCAGCTTGAGCGGCGTGG
CTGACACCGGCGGCACCAGCAATGGCGGTGCCGACAGCACTTCGCTGGCCATCAGCGCAA
CGGTCACGGTGCAGGCCAGCAATGATGCGCCCAGCCTCTCGGGCGGGCCGTTCGTGCTGC
CGGGCACCGATGAAGACAGCAGTTCCAGCGGCCAGCTGATTGCAAGCATTCTCGCCGGGC
TGAGCCATGGCGATGTCGACGGCGCCGGTTCGCTGAGCGGCGTCGCCGTGATCGGCAGCA
GCGGTAATGGCTTCTGGCAGTACTCCAGCAACGGATTCAGTTGGGCCGACATCGGCGCGG
TCTCCAGCAGCGCCGGCCTGCTGCTGTCGAGCACCGCGCAAGTGCGTTTCGTCCCCGATG
GCACCAATGCCGGTAGCGCCAGCCTGACCTTGCGGGCCTGGGACCAGACCAGCGGCACGG
CCTCCAGCAACTCAGTACGCCGCACTGGCGACACCACCATTAACGGCGGCAGCAGCAGCT
TCTCGGTCGGCACCGCGCAGGCGCAGATCACAATCAGCGCGGTCAACGACGCGCCGCTGC
TGACCCCGACTGCACCGGTGCTCATCGGCATCACTGATGGCCAGCTGAACAACCCCGGGC
AAACCGTTGCCAGCTTCCTCAGTGGCGTAACCGATGTCGACACCGGCGCCCTTGTCGGTA
TCGCCATCACCGGCCTGAACAGCGGCACCGGCACCTGGCAGTACAGCACCGATGGCAGCA
CCTGGAGCGATATCGGCGCCGTGGCCGGCAACAGTGCCTTGCTGCTGCGCGGTAGCGACA
AGCTGCGCCTGGTGCCCGACGGCGCCAACGCCATGGTGGCAACCCTGACCTACAAGGCCT
GGGACCAGACTGGCGCCTCGGCAGGGCAGCAGGGCAGCAAGGTCGACACCACGGCCAGCG
GCGCCAGCACGGCGTTTTCCATCGCCAGCGACACTGCCAGCATCACCGTCACGGCGGTCA
ATGACGCGCCGAACCTGAGCACCAGCGCTGGCAGCGCGCACTTCGTCGAGGGCAACAACG
GCCCCTCGACCCCGGTAGTCATCGACAGCGGCCTGACCCTGAGCGATTCCGACAACAGCA
CCCTGGCCAGCGCCAGGGTCAGCATTATCGGTAATTTCCAGGGCGGTTTCGACGTGCTGG
CATTTACCAACAACCCGGCAACCATGGGCAACATCAGCGCCAGCTACGACGTTTCCACCG
GCGTGCTGACCCTGACCTCCGCAGGCGCCGCTGCCACCCTTGCGCAGTGGCAGGCGGCAT
TGGCCTCGGTGACCTTCAGCAACCAGAGCGAATCGCCCAGCACGGCCACCCGGACCCTGA
GTTTCGTGGTCAACGACGGCACCCTGGACAGCCCGGCCGCAACCCGCACCTTGACCGTGG
CGACAGTAGACGATACGCCGGTGATCGCCACCAGCGGCGGCAGCGAAACCTACTTCGAGA
ACGCAGGGCCCGTGGCAATCGACAGCGGGCTGACGCTCAGCGACATCGACAGCAACACCC
TGGCCAGCGCTACCATCAGCATCACCGGCAACTTCCGCGCCGGCCAGGATGTACTGGAGT
TCAGCTCCGGTTCGCCGATTACGGGCAACATCAACGCCAGTTACAACGCCGCGACCGGCG
TCCTGACCCTGACGTCGGCGGGGGCCACCGCGACCCTTTGGCAGTGGCAGGTCGCCCTGC
AATCGGTGGGCTATCGCAACGTTTCCGACAACCCCGACACCTCGACGCGCACCGTGTCGT
TCTCGGTCAATGACGGCAACAGCGACAGCGCCGTCGCCAGCAAGGCCGTCAACATCCAGG
CCGTCAACGACGCCGGGATCCTCAGCGTACCGAGCAGCCTGAACTTCAATGAAGATGCGT
CTGGCACGGTGTCGGGCATTTCCATCAGCGATGCCGATGCCGGTAGCGGGCAGGTCACCC
TGACCCTGAGCGTGGCGCTGGGCCAACTGCACGCCAACAGTGGCGCCGGCGTCACGGTCA
ACACGCTGGGCAGCGGTCTGATACTGGTCGGCTCGGTAGCGGACATCAACGCCTTTATCG
CCGCCAACGGGGTCTCCTACATCGGCGCCGCCAACGGCAACGGCAACGTCAACCTGACGG
TGACCTACAACGATGGCGGCAACACGGGCAGCGGCGGGGCGCAGCTCACTCAGCGGGTGG
TGACGCTGGCCATTGGTGCGGTCAACGATGCGCCGGTCAACCAGGTACCGAGTAGCCAGA
ACGTCCTTCAGGACGGCTCGCTGACCTTCAACAACGGCAACGGCAACCTGATCAGCATCA
GCGATGTTGACGCCGGCAGCGCCGCCTTGCAGGTGACCTTGACCGCCAGCAATGGCCTGC
TGACGCTGTCGAGCCTCAGCGGCCTGGTGTTTACCGTCGGCAGCGGCACGGGCGATGCGA
GCATGACCTTCACCGGCTCGCAAAGCGATATCAATGCCGCGCTCAACGGCCTGGTGTTCT
CCCCGGTGGCCGGCTACCACGGTTCGGCCAGCCTGCAGATCACCACCAGCGACCTGGGCG
GCAGCGGCAGCGGCGGGGCGCAGACCGACACCGACACCGTTAGCATCAACGTCGCCTCGT
TGAACCCGCGGGTTACCGATGTCTCGGCGCAGAGCGCCAATGGCAGCTACAAGACCGGCG
ACAGCATTACCCTGACCCTGACCTTCGACCAGATGGTCAGCGTCGACACCACTGGCGGCA
TCCCGGCCTTGCTGCTGGAAACCGGCCTTATCGATCGCTATGCCACCTATGTGGCCGGCT
CGGGCACTAACACCCTGACGTTCCAGTACACCGTGCAGGCCGGTGATACCAGCGCCGACC
TCGACTACGCCGGCAGCGCCGCCCTGGCCCTCAATGGTGCAGTGATTCGCAACGCCACCT
TCGACAATGCCGTTTTGACCTTGCCAACGCCGGGCTCCGCCCATTCGCTGGGGGCCAACC
ACAACCTGGTCATCGACGGCATCGCGCCGCAGGTTACCAGTGTCAGCGTGCCGGCCAATG
GCACCTACGTCGCCGGCCAGCAGCTGGACTTCACCGTCAACCTCAGCGAGGCAGTGACGG
TGACCGGTACACCGCGCCTGCAGATCACCCTGGACACTGGCGGCACCGTGTTCGCCGATT
ACCTTTCCGGCTCCGGGACCGGCGCGCTGGTATTCCGCCTGACAGTCAGCAGCGGTCAGC
TCGATAGCAACGGCATCACCCTTGGCAGCAACCTGGTGCTCAACGGCGGATCGGTTCGCG
ACCAGGCGGGCAATCTGGCAGTCGCGACACTCAACAACGTCGGCAGCACCACGGGCGTCA
ATGTCGATGCCGTGGCGCCGGTTATCGGCAGCGTCGCGGTACCGGCTGCGGGCAGCTACA
AGGCCGGCGACGTGCTGAGCTTCACCGTCAACGCCAGCGAAGCGCTGATCGTCGATACCT
CCACCGGTACGCCGCGCCTGCAACTGACCATTGGCGGGCTGAGCCGCTATGCCAGCTATG
TGTCCGGCTCCGGTAGCGGCCAGTTGCTGTTCCAGTACAGTGTCGATGCCGGCGTCAACG
ATGCCGATGGTATTCAGCTCGGCAGCACCCTGGACCTCAACGGTGGTACGCTGCGCGACG
CCGCCGGCAACGGCCTGGTGCTGGCCCTCAATGGCCTGGGCAGTACCGCCGGCGTGCTGG
TCGATACCCTGGCACCCAGCGCTGGAGCGCTGCTGGCCATCGATGCCAGCCCGAGCAATG
CCGGCAGCGTGCGCTACAACGTGACCTTCAGCGAAGCGGTCAGCGGTGTCGATACCAGCG
ACTTCAGCCTGGTGTTCAGTGGCACGGCCAACGGCAGCATTAGCAGCGTCACCTCGCTGG
ACGGGCGCACCTACAGCGTACTGGTGTCCGGCCTGAGCGGCGTTGGCAGCCTGCGCCTGG
ACCTCAACAGCAGCGCCACCGGCATCAGCGACGCGGCCGGCAACAGCCTGAGCAATGGGC
AGAGCGGCACCAGCTACCAGATCGACCGGGTGGCACCGACGGTCAACAGCGTTACGGTGC
CGGCCGACGGCAACTATGTCGCTGGCCAGCACCTGGACTTTACCGTCAACCTCAGCGAGG
CGGTGATGGTCACCGGTACACCGCGCCTGCAAATCACCCTGGACACTGGCGGCACAGTGT
TTGCTGATTATCTGTCCGGCTCTGGCACTGGCGCGCTGGTGTTCCGCCTGACGGTCAGCA
CCGGCCAGCTCGACAGCACCGGCATCAGCCTGGGCAGCGGCCTGGTGCTCAATGGCGGTG
CACTGCGCGACAGCGTTGGCAATGACGCGCTGATCAGCCTCAACAACGTCGCCAGCACCA
GTGGCGTACTGGTCGACGCTGTGCTGCCGACGGTGGCCAGCGTGTCGGTACCGGCAGCAG
GCAGCTACAACGCTGGCGACGTGCTGAGCTTCACGGTCAACGCCAGTGAAGCGCTGATCG
TCGATACCTCTGCCGGCACGCCGCGCCTGCAGCTGACTATTGGCGGGCTGACCCGCTATG
CCAGCTATGTGTCCGGCTCTGGTAGCGGCCAGTTGGTGTTCCAGTACAGCGTGCAAGTCG
GTAACAACGATGCCGATGGCATCCAGGTCGGCAGCACCCTGGATCTGAACGGGGGCACAG
TGCGCGATGCGGCAGGCAACCCCCTTAACCTGGGCCTGAACGGGCTCGCCAGCACCACAG
GGGTGCGTATCGATACCGCAGCGCCACAAGTGGCGGATATCGTTCGCGTCGATGTCAGCC
CGAGCAACAGCGGTTCGCTGCGCTACACCGTGAGCTTCGACGAGAGCGTCAGCGGCGTCG
ACCTGGCCGACTTCAGCCTGGCGTTCAGCGCCAGTGCCAGCGGGCGGATCAGCAGCGTGA
CGCAGCTTGACGGGCGCACCTACAGCGTCCTGGTCGACAACCTCAGCGGTGTCGGCACCC
TGCGCCTGGACCTGAATCCGACCGGCACCGGCATCACCGATGCGGCCGGCAATGCCCTTG
CAGGGGGCCTGCAAGGCAGCAGCTACAGTATCGACCGCGTGGCGCCAAGCGTGACTGCGG
TGGCGGTGCCGGCGGCGGGCAGTTATGTCGCCGGGCAGGGGCTGGAGTTCAGCGTGCAGC
TGGACGAAGCGGTGCTGGTCGATACCGCCGATGGCGCGCCGCGCCTGGCGGTCACCCTGG
ACAATGGCCGGGTGGTGTATGCCGATTACGTTTCCGGCTCCGGCAGCAACACCCTGGTGT
TCCGCCTGACCATCAGCCCGGGCCTGCAGGCCAGCAATGGCCTGAGCGTGGCGCCGAGCC
TGGACCTTAATGGCAGCACCGTGCGTGATGCACGCGGCAACGATGCCGGCACCGGCCTGA
GCAACGTCGCCAGCACCGCCGGCATCCTCGTCGATGCCCGCGCACCGCGGCCTGCCGAGA
TCGTCGTGCAAACTCCGGCAACGCCCGGCGAGCGGACGCTGAGCTACACCTTGAGCTTTG
ACGAGGCGGTCAGCGGCGTCGATGCCGCTGACTTCAGCGTGCTGTCCAGCGGCAGCGCCA
CGGGGGTGGTGCAGTCGGTGCAGCAACTGGATGCGCGTACCTACCGGGTAACCCTGGGCA
GTATCAGCGGCCAGGGCGGCCTGGGGCTGAGCCTCAACGCGCTGAACAGCGGCATCCGCG
ACGGCGCCGGCAATGCCCTGGCGGTGTCGATGAGCAGCCCGCTGTATCAATTGCCGAACC
AGGATGTCGGCGATCTCGAATTCCGGGTCAATCCGCCCGTCAGCAACCCGGCGGTGAGCG
TGCCGCTGTTGCAGCCACAAGTACCACAGTTGCCCTCGGTTGCCAGCACGTCGCCGATGC
TGCCCGCGCCGCTGTTCGAGGAGCGCACGCTGGGCAGTGGCATCGACACCCTGGGCAGCA
TTTTCATTCATAACGGTCTCAGCGCGCCGAGCTTCATCGCCCAGGTATTTGCCAGCAGCG
ATGGCAGCGGCGACGGATCGGGGCAGGGTTTTCTCGGTTTTGGCGGCGGTGATGGGGGCG
TGTTCGGCACCAGTACCTTTGCCGCCCTGTTTGCCCGCGAGGCGGCGCCGGAGGGCGAGT
CGATGCGGGTTTTCGACGGCAAGCAGTGGCGCACCACCGACCCTGCCCAAGGCTTGCGCG
CAGTGTTTGGCGCCGCCTCGCTGGAGCAGCAGTTGCAGGACATCAAGGACGCCGAACAGC
GTCCCGTACGCGAATTGGCCATGGCTCTGGCACAGCCGACACAGATCGGCAACCGGACCT
GAAACGCCAGCACTTATTCAGAGATGATCGAGCCGTACCAGGGGGCGGCCCAAGGATGAA
AAAAAGTCAGAAACTGTTCAGCGCCAGCTTGCTGGCGCTGGCAATCAGCGGATGTGCGGT
TACCAGCGAACCGATCGAGCGCAGCATCAGCGAGGAGCGCGCGCGCACCGACCTGGTCAG
TATGTTCAAGGACCAGGAGCCGCTCAACGGCCCGCTGACCCTGCACCAGGCCATGGCCCG
GGCGGTCAAGTACAACCTCGAATCACGCCTTAAGGTCATGGAAGAAGCCCTGGCCAAGCG
CCAGGTCGACCTGGCGCGCTTCGACATGCTGCCACGCATGGCCATGGAAGCCGGCTACGC
CGGGCGCAACAATGTCAGCGCTTCGAGCAGCCAGAGCGTGCAGACCGGCACCCAGTCCCT
GGAGCCGTCGACCTCCCAGGACCGCGACCGTGAAGTGGCGGACCTGACCATGGTCTGGAA
CGTCCTGGATTTCGGTGTCAGCTACGTCAGTGCCAAGCAGCAGGCCGACCAGCGCCTGAT
CCTCCAGGAACGGCGCCGCAAGGTCATCCACACCATCACCCAGGACGTGCGCTCGGCCTA
TTGGCGGGCGGTCGCGGCGCAGCGCCTGCTGACCCAGATCGACAGCCTGATGGGCCGCGT
GGCCCAGGCCCGGGACAACAGCCAGCACATGAGCAGCCAGCGCATTGGCGACCCGGTGCA
GTCGCTCAGCTACCAGCGTGCGTTGATCGAGGCGACCCGCCAGCTCGAAGAGCAGCGCCG
CGCGCTGTCGCTGGCCAAGACGGAACTGGCGGCGCTGATCAACCTGCCGCTGAACACCGA
CTTCAGCCTGGCGCCGGAAGAGGGCTACACGGTGCCGCAGTTCAAGGGCGACTTCACGCG
CCTGGAGCAACAGGCCCTGGCCAGCCGCCCGGAACTGCGCGAGCAGGACTACCAGGCGCG
GATCAGTGCCGCCGAAACCCGCAAGGCCATGCTGCGCCTGCTGCCGGGGCTGGAGTTCTC
GGCCGGCGGGCACTACGACAGCAACTCCTTCCTGGTCAACCAGAGCTGGGCGGATTACGG
CGTCAAGGTGACCTGGAACCTGTTCAACGTGCTTTCGGCACCGGCGGCCATCAAGGTCGC
CAAGGCCGGCGAAGACGTCGCGGCGGCGCGCCGCCAGGCGATGTCGATGGCGGTGCTGGC
GCAGTTGTACGTGGCCAACGCCAACTACAACGAGGCCGCACGGCAGTTTCGCACCAGCGA
AGAGCTGGCGGCACTCGACGGGCAGATCGCCGAGCAACTGCGCAACCGCTACCAGACCCA
GAACATTGGTGAGCTGGAGCTGATCCAGGGCGAGCTGAACAACCTGCAGACACAGTTGAA
GCGCGACCTGTCGTATGCCGAATTGCGTAATGCCTATGCGCAGTTATACGTCAGCTCCGG
TACCGACCTGTTGCCGGACACCCTGCCGGACGGCAAGTTGGCGACCATTGCCTCGGCGCT
ACAAAACAGCGAGGCGCGCTGGGCACAGTGAGGCGATGCCTGGGTTCAGGGGCAGGGCCC
GATCGCCTGGCCTTGCCAAAGCGCCCAGGCTGTCTCCCAACCCTGCTCGTGGGTTGCAGC
CGGGATGATCACCCGTTGATTGCACCGGCTGGATGCCTGCGTGCCGCGAAAACTGGCGCT
GATCTCGGCGCTGATCACCTGGTCGCGGCCGCCCAGCAGATGGCGCTGGGGCAATGCTAC
AAGGCGTTGGCGATAGACCATCGGGTCGAGCGAACCGTTCAGGGGCGACAAGCCTTTAAG
CTGTACCCATAAGCCTGGATCAAGATTGCCGGCAAGGGTCTGGATCTGCGCGACATCGTC
CCGTTGCGCGGCCAGCAGCACGGCCAATGCCGCACCACCTGAATAGCCCACCAACTCGAA
CTGGCGATTGCCAACGCGCTGCTTGAGCCGGTCCAGGGCCTGGCTGAGGCTGGTCACCAC
CTCCTGGGAAAAACGCCGATCGGTCCACAGCGCCGCCGTGCAGCCTGCAGCCGAGACAAA
CTGGCAGGGCCGGGCAAGGTAGGCGTTGGGGGCTGGATCATTGATCGCCAGGCGCGCCAC
CAGCAGGTTGCGCGGGCTGGGGTCGAGGCTCGGCTGGCTAGCCGTGGCCCAGGCATGGCC
GTCGCCCTCCAGGTACACCCGCAGGCGCTCGGTGGGGCGTTGCTCAGACGGCGGCAAGAG
GACCAGCGGGAATGCCTGGCCCGGCACGATTTGTACGTGGCGACCGTGCTGTTCAGCCAG
CTCCTGCAGCGCTTGAAAGGGGGATTGGCAGGCACCAAGAAGGGCGCTGACCAGCAGCGC
CCCCAAGGTTCGACCGACGCCGGCCCACGGGTGTGGGCCGGCAAGGTGTTGACTCATCAG
AAGTCGTAACGGACTTTCGCCGAGAACACGTCGGCATCGAAGCCCGACTTGCCGATGTAG
TCGTAGTTGACGCCCAGGGTTACCGCGCCCAGCTTGTAGTCGGCGCCCACGCCGGCTTCA
TAGCTGTCACGCGCCGCCTTGGCACCGCTGGTCACGAACGGCGTGCTGCCGAGCAGGAAG
GTCGAGGTGCTTTTTGCTTCGTCAGCGGCGAAGTCGTGATACGCCATCAGCTTGGCTTGC
GGCTCCAGGGTACCGGCGCCCAGGGCGACGCTGCCGGCCACGCGCAGGCCAGCACCGAGC
TCGATGGCTTCATAGCGCTGGTCTTCGACTTTGAGCGCTGCCGAAGAGCCTTTTTCACGG
TAGCCGTCGATGTTGACCAGGCTGTAGCGGGCCGCCAGGCGCGGTTCGACCAGCACTTGC
GGGTTGATGTGATAGGTGTAGCCACCGACCAGGTTCAGGCCCAGCAGGTCGCTGTCGTAG
TCGGCCTTGGCTTGGGTGCCGGCAATGCTGCGCTTGCTCTGGTTGTCGTTGAAGCCGTAG
GTCAGGCTGGCATCGACGAAGTAGTTGCCGTGCTCGAAACCGCCGTAGAGGGTGAAAGCA
TGGCTGTCGACTTCGGTCTGGTTGCCGCTTTTGCCGTTGACGTCGGTGTTGATGAAGCTG
TACGCCAGGCCCAGGGTCAGGTTGTCGTTGAGCTTGCCATCGGCACCGACGGCGATACCG
CGGCTGTAGGCGTTGTAGCCGGCCACGCCGTCACGCAGGTCCTGGCTGGCATCGCTGTAC
AGCGACTGCACCCAGACGCCAGCTTCCTTGAAGCCTTCACCCGAGGAGGCGCCGCGCAGC
GAGCTGGTGCGGCTGCCAGTGACGTTGCTGACCAGGTTCTGGCTGGTGGTGGCCGCCTGG
GTCGCGCCGCCGTTGGTTTCCGGGGTCAGCTCGGAGGCCAGCTTGGCGACCTGGGCTTCG
TCGGCGTTGAGCAGCGCCTGCTTGAACGGGTCGTTGTTGGCCATCTTGCTGATCATGCCG
TCGGCGGTCAGGCTGCCCAGGGCTTTCTGGCTGTTGGCCGAGCCCCCCTGGTTGGTGATG
ATCTGTTCGACTTCTTCCTTGCCCTTGCCGGTGACCACGGCCACCACCTGGTTGTTGTCG
ACGGTGAAGCTGTCGACCTTGAGCAGCGCCGAGCTGCTGACCAGGTTGAGTTTGCCATTC
GGGTCGACTGTTTCGCCGTCGGCGCCCAGCAGTTCGATCTGGCCGGCTTGGAGCAGGGTG
TAGCGGCTGCCATTGGCGTTGAAGTCTTCGCCCTTGGCCGCCAGTTGCAACTGGGCGCCC
TGGCCGAACTGAGTGGTGCCGCTGACCTTGAGCACGGCGCGGTTGGCGTCGGTGGCGCTG
CTCAGGTTCAGGCCCAGGGCCGAGTTGCCGGCGACGTACAGGTTACCGTCGATGCTGGTG
TGCGGGGCTTCGAAGGTCAGGGTGGTTTTCAGGTCTTCGCTGAGGCCGCCGACATCGATC
CAGCCGCCGTCTTTCATGCGGATGTTGGCGCCGTCAGCGCGGCTGTCGGTACCGGTGAAG
GAGGTGTCGCCTTCGATCTCGATGTTGCTCAGGTCGATCAGGTTGCCGACGATGACGCTG
CCTTTGCGCAGGATCAGCTCGACCGGGCGGTTGCTTTGCGAGGCGTCGATGGCCTCGTCG
GCAGAAATGATCGAACCGCTGTTGAAGATGTTGAAGTCGCCTTCGGTTTTGTACCAGGGC
TGGGCACCCGGGCTGTCGAAGTCGCTGAAGCCGATGGCGATGGCGGCGTCTTCGGCGCGG
ATGGTGCCGGTGTTGACCAGGTGGTTGTTCATGCCGGTGAAGCTGGCGCCGTCGATGCGG
ATGCCCTCGGCGTCGTCGCCATTGGCAATGATGGTGCCGTGGTTCTCGATGCCGGCCAGG
TCGACCATGTCGGTGTACATGCCCGAGCCGCTGGTGGTGGCGTCGATGCCGGTGGCGCCG
GCGCCGGTGACCTCGATCAGGCCGCGGTTGATGACCTTGCCGACGATCTCGCCGCCTTCA
AGGTTGATGCCTTTGGCATCTTCGCCCTTGGCGATGATCTTGCCGCTGGCGGCGTTGAGC
AGGTCGCCCTTGATCACCGACGAGCCGGAGAAATCCACGGCGCGGGCAACATCACGGCCG
CCGTCGTCGCTCAATGGCGCACCTTCGGCGTACAGCAAACCTTCGTTGATGACGCTGCCG
CCGATCTTGGCCGGGTCGATCATCAGCGCGTTGGCGCCACCGCCGATGGCAGAAATACTG
CCCTTGTTGATCACGTCGCCGCCAACGCTGTTGGCCACCCACGGCTGCGTACCTTCCCAC
ACGTCCATATCGACGCCGCCGGCGAAGTCGCCGGTGCTGTTGATGGTGGCGTTGAGAATC
AGGTCTTTCTCGATGCTCGAGCCATTGAGCTCGATGGCATCTTCGTCGCTGCCGCCGCTG
TAGGCGCCGTTGATCTCGAGGTTGCCGCTGTAGCGCTGGTGCTCGCTTTTGAAGCCGGCG
TTGGTCAGTTGCACGGTTTCAGCGAGGGCGGGCAGGGCGGTGGCGGTTACGGCCAGGGCG
AGCAGGGTTTTGCGGAACATCACGGGGGTCACGGTTCATTCCTTTAGCGGCGTTTTAAGT
GCTTCGCTTCCGTGCGGGGCTGGACCTTGCGCTGACAAAAAGACAGGGCCACGCAGAAGA
GCGCGGCGATGGTAAATTAGTTGACGTCAAAATGATATCATTTGGCTATACCAGTGCTAT
TTGACCCGGAACGGTTGCGCCGCCATGAACGCCACCGGCAGCAGCGGCACGGCGAGGATC
ATCAACACGCCATCCGCAGTGACAGTGACCGGTGTCAGCAGCACCTGGGTGACCTTGCTC
TTTTCTCTGTAGGCCGAAACCTGAAGGGTGTAGGTGCTGTTCAGCGTGTTGCCCTCCAGG
GCGCTGATGTCCTTTCTCGCCTCGAATCGGCTGCCTTGAATTTTGTAGCGACGCACCAGG
GCGTCCTGTTGCGTTGAGACCACAAAGCCCAGCGCTTTTGCCTCGTTGATCTCATGTGCC
TGGAGTTGCGCAAGCCCGGGAATCCTGAGCTCGAACTCGCCGTCCAGGGTTTCATACATG
CTGACGTGAACCGGCAGAAACTCGGCCTGCATCCTGGCATGCAACCCTGAGTGAATCGCC
TGCAACAGCGCGGGTTCGACGAGGATGAAGTAATGGTACTTTTTGCCCAGCACCACAAAG
CTCTTCTGGTCTGCCGTCACATAGAGCTGGCCAACCTGCTCGGTATAGACTTCATCGCTG
GCTCGCGGCTCGTACAACTTGCTGGTCAGGCAGCCACTGATGCTGGCGATGGCCAGTGCA
GACACTGCGGCCCTGAGCAATCGTGACCTGGGTGGGGGCTTGTGCATGTTTTATCCATTC
CATGGAGGGACGTTGGTGGATCATAACCTGCAAGTGGTGCGATAGCGTCTAACAAACTGC
GCAAGGCACGCCCGCCACAACAGCGGGCCTGCTGCATGGGTCAGAGCTTGGGCAGTTGCC
CGACACGCCCCATCATTTCCGTCACCACCTGCAGGTCCAGAAGGAACTGCTCCACCGTCT
TGAACTCGTTGTCGTTATGCCCGGTGTACTTGACGTCGGGCATGGCCAGGCCGAACTGCA
CGCCGTTGGGCAGTTCATGCACCGAGGTGGCGCCTGCGGAGGTGCCGAATTCGTGCTTCA
TGCCCAGGTTCTCGCTGGCCACCGCCAGCAGCGCCTTGACCCACTCGCCCTCGGGGTTGC
GGTACATCGGCTCGGCGATCGAGTAGTCGAAGGTCGGGCTGATGTGGCTCTGCTTGCTCC
ATGCATCCAGCTTGCCGGCGATTTCGCTCTTCAGGGTTTGCGGGCTTTTGCCCTTTGGCA
CCCGCAGGTTGACCGCCAGTTTCAAGGCTTTGTCATCGAGGCCAACGTAGGTCAGCGAGG
TGGTCAGCGGGCCCATGAAACTGTCGGAGAAACCCACGCCCAGTTTGCCGCCCAGGTAGT
CCAGGCCCCAGTTGTCGGCGGCGTAGCGAGCGGCGTCGGTGATGTGGTTGTGTTTGAGCG
CAACCTTGCCATCAAGGCCGTTGATGAAGCCGAGCATCCGCGCCACCGGGTTGACCCCGG
ACTCAGGTTCAGAGGAGTGCGCCGAGACGCCGGTGACGGTCAGCTTTACATCCTTGCCGT
CGGCCTTGGCGCTGACCTCGAAATTGCCGCCATTGGCCTTGACGTACTCAGCGCCGGCTT
TTTGCAGGCTGGCTGCCAGTTCGGCGGGCTTGTCGGTCACCAGGGTCGCCACCGAAGTCG
AAGGGATCTGGTTGGTGGCCAGCCCACCGCTCAGGGTGGTGATTTCAGCGCCGTTGCCTT
CGCCTGCGCGGCGGGCAAAGCTGGCCATGACCGTGCCGTAGCCTTTCTCGGCGATCACCA
CCGGGTAGCCACCGTCCAGCGCCAGGTTGTAGTTGGGCGTGGGGTTGCGTTCGAAGTAGT
AGGGGATGGCGTCGCCGGTGGTCTCTTCGGTGGTGTCGACCAGCAGCTTGAAGTTGCGCG
CCAGTGGCAGCTTTTCTTCCTTGATGATCTTCATCGCGTACATCGCCACGACGATGCCGT
TTTTGTCGTCTTCGGTGCCGCGGCCGTACATGCGATCGCCAATCAGGGTGACCTTGAACG
GGTCAAGGCGGGTGCCGTCCTTGAGTACCCAGTTCTCTGGCGTCACCGGTACTACGTCGG
CGTGGGCGTGGATGCCGACCACTTCATCGCCTTTGCCTTCAAGGGAAATCTCATAGACAC
GGTTGTCGATGTTACGAAAGTTCAGGTTGAAAGCCTTGGCCAGACCTTTGATCTTCTCGG
CGATCTTGATGAACTCGGGGTTGTCATGCTGCTCGACGCCGTCGACCCGGAAGGTCGGGA
TGGCCACCAGCTCACGCAGGGTCTGGGTGGCCGCATCGCCGTACTTGACCCGCGCATAGA
TGCCCAGCAGGCGATGGATTTCGTTCTGTTGTTCAGCCGTCAGCTGCTGGTTGGCGAGGA
AGGCGGCGATGCTCTGGTCGAGTTTGTCGGCCTTGCCGAGTTCGCTTTTCGCCACACTGG
CGAGGAACTGGCGGAAGTCCTTGACCGAAGTGTCGCTGAAGCTTTTGAGAATGGCTGCGC
TTTGCTGTGGGGTGAGGTTGGCATAGGCAGGCGTGGTAATCGATGCCAGGCCAGCCAGCA
TCAAGGTGGCCGCAGCCAGTTTTTTCAGGGCGAAATTCATTGCGGGGGGCATTCCTTTGC
AGGCAAATAATGAGAAAGGATGGGTGCAACAAAACATTTCCAAGCTACCACCATGAGGGC
CTGGTACGGGAGTGCCTGAAGTGGGATGTGTCGCACAGAAACGTAAAAGCGACGCAGAAA
CGAAAAAGCGTCGGGAGGGAATGGCGTGGAGTTTTCAGTCAGCCGCGCACGGCTCGGCAT
CGAAGCAGGCCTCCAGTGCCTCGATGTCATCCGGGCGGGGCAGGCTGATCCGGTGCGTCA
ACGACAGGGTCATGGCATCGGTATCGATGTGCAGGGTGTCGGTGAACAGGGGCAGCGCCA
GGACTTCGCCACTGCGCAGGTGCATCAGCACGAAGGGCCGGTGCGCGGGCAGTTCGACGC
AGAGTTGGCCGTTGTGGCCCAGGGCTGGAGCCGTGAGGTTGAACAGTTCGATGCGCAGCC
TGGCGGGAAGAAAGTCAATTTGCTGGTCGATAGGGGCAGCGTTCCAGTAGGCAAAGTCGA
AGTCGGCGGGTAGCCCGGGCCAGGGCTTTGCCTGCCAGGCTTTGTTATAGGTACCGGCCA
GGGCCAGGCGTGGTGCCCAGTCCCGGCCCACCACCCCGAAGCCTGCCGGGCAGTAACCGT
AGGTGGCCGATAGCTGGGCCATGTCGGCCGCACTGATATCGCCGTCCGGGTGGTGAGTGA
TGTGCAGGTGGGTCACCGGCCGCTCGAGTGCTTCGATTTGCGGGGCTGCCAGGCGTTGCA
GTGGCGTTTGCAGGGACCAGGCGTGCTTTTCGTGACGCTTTTCGATCCAGCCCCGGCCCA
GAGGGTTGCTGTAGCAGACCTGATGGAGCAGGTAGGGCTCGGCGCTGGTGCCCGGGTAGC
CGGGGTTGGGCAACACGCTGCTACCGCCAAAGGCATACTCCCAACGCAGCGGCACGCAGG
TGGCAGGCTCCGCGGCAGACAGGCGCCAACCGCTGAACAGACCGTGTTCAAAGTAGCGCG
GGCCGCTGAAACGCAGCTGTTTGTCGAGCAGGATGTCGCCCGCGGTTTCGCCCTGGGGCG
CACTCAAGCGGATGCCGGCGGTCCAGGACGTTGCCGGTTCGCCGCCGGGGGCGTGGGCAT
GGCCGTTGACGATCACATCGCAGCGCGGTTTGAACGGCGCCAGGTCGCTTTCTTCATAGA
CACTGCTGCGGCCTTGTTCACCGAAGTAGCGATTGGCGGCGCAGAGCAGGGCCGGTTCCT
CAGCCATCACTTCGGCACTGCAGTGCCCCGGCTGGCCGGCAATCGGCAGCAGGCGATAAC
CAACCTTGATGACCACCACGGGATGTTCGTTGCCCCGCGGGTCGAGCGCGCTGAAACACA
CCGCGGCAAAGGGCGTCTGGTTGTGAAATTCCATCGTGGGTCCTTGAATTGATGTCGACA
TCCTTGCCGTTGATTGGGGTAGCGCCCTGAGCCTGAGCCTGAGGCTGCAGGGGACGCGTC
AGGGGAATCTAGGTGGGTGGGGCTTGGTGCCTCAAGAGACGAGATGGAAATCAGACACGT
CCTACATAGCTCTTTGCTTTTGTCTGTCAGATATGTCGGATGAGATCTGGATTTTTGTTG
ACTAGGGGCTGTTTCTTTTACGGGCATCAAGGGGCCGTCCGTGATTCCAGGTCCAGATCT
TCCGGCCATTTCACCTTGGGCGCGAGGCGCCGGGCGAGATTGCCTGGCCCGAGGCAAAAT
CGTCACCGTCGTAATCGTGCTGTTCGCAGCATAAAAAGGCCGGCGTGCGGCAGGCCCCGG
CGTAGGCTCGGCCGGCACCGTCGATGATGCGCTGGAAGCTTGCCAGCTGCTGGTCATAGC
GCTGCTGGAACTTAGCGCGTTGCTGCTCGTTGTTTTCGTTGGACAAGGGTTGGGAAGTGC
ACCGGTAATAGATGGGGAAGGGCGGCTGGCAACGCAGCCCGCAAGTCCACGCTTGCAAGG
CTCATTCGATGCCTGCCTTTTCGATGGACTTGGGGAACTTCGGCTCATAGCACAGCAACA
GGGAAACCCAATGGCCGAAGGCGTGGATCACGATCAGTGGCAACAGCAAGCTGTAAACGA
GCACGAACACCCACAGCGCAGGGGTTTTTATCAAACGGCTGTCCAGGCGCCAGACGGCCA
TGAACGAACGCCATGGCCAGGGGAACTTGCCAATCAGCTTCGTCGGTTTGGGTGCGGCTT
CAGGGCCTTCATCCATATAACGACGGATATATTCCCAGAACGCCAATAACTCCGAGGCAT
TGCGGGTAGGTCTACCCACCAGGGTGACTTCGAAGTCATCCTTCAAATTGCCGTCGGCGT
CCCGTACGGACCGGGTTTCCTTGTCCCAGCCCAACATGACAAAGCCGCCGGTGCCTTCCA
GCTCGGACATGTTCGGGTCAATGCAGACCTCGGCCGCGTCCCAGTCCAGCGCAACGATAC
CGCCCAGGTGCTTGGGACGGAGCAGGTAGACCTTGCGGGTGATGCGGTTGAAGCGGACGA
TCAGTCTACGAGCGGTAAAAAGTTCGAGTCGGAGGTAAGGGGCAACATGTTTAATGTAAA
AATACAGGGTTGTTGCAGGAATTGCTGGTATTACCCACATGAATGCATAGTCAAGTGAGT
TTAATTGTTCGTCAGTTTCTGAGAAGGCAGATATGTAATAGCCTCCAATGTAATAAAGTG
ATGACATTAACATGCAGAGTGGTAATGCGCCGCCGACGCCTGGGATTAAAGTGATCAGTC
CGCGTTTTTCATCGTTGGGAGTGCGTGCGTCTATGTATGTGGGAGTATAAGAGTAAAAGG
ATAGGTTGTCCGAAATGGTACTGGATACCCGCTGGGTAACTCGAATCGGTAGCAAGGTTT
TGGGATTGGTTTTTTGGTTGCTGGTATCTTTTGTTAATGTGTTGTGGTTTACTTTTTTGC
GCCCGTCGAACAGGACCCATTCAAATATGTACATTGGAAAGTGCTCTCTATGGCGTTTTG
GTCGCGGCTTGTACGTTCTGCTTGGGCTGTAGCGAGTGGTTGTTGCAGTCAATGATCACC
AAGTAGCAAGTCTCACAGGGGCGATAGGGTCAACCAAAACCAGACGACTTTTTCGCCGTC
GATGGTCGGCATAGGGGCCTCGTATTCGAAAAAGCGCTTGCTGCCAGTTTTGTACTCACA
TACCCATGTTCCAGGATATGGACACAGTGACCCACTGAGTACACGAAGCCCGAAGCCAAG
CCAGCGCCAGCGCACAATCTGATCTGCATGAAGCGGGAGCAGATCATTCACGCGCAGTTC
GCATGACACGCACGGGTCGCTCTCAAGTTCCCAGCGCCCTGCGCGAGGAGCTGGCTCATG
GCTGTTGGCGTAACGAGCCGGTTCCGGCGGGGTCTGGTCGGGGTCGCGCTGCCAGATAAC
AAAGCCGTCATCCGACTCATTGCTCAAGTGGGGCAGGATGTCCCCCTGTTCAAACACTCG
GCGGCTGTCCGCCTGGCCGACCATGCGCCAAACCCCGGCTTGGAGGCATGGCATACCGGC
GACGGCGCATGCCGGTGCAGGGGGTAGAGTGCACGTCTTCGTCGGCAGCGCGCCAACGCG
CATGAAGGGTGTAGGCCAGTCGCTGTCGGCATCAAAGCGGCCCATCCAGCGACGGCCGTC
CGCGTCAGTGAAGCGCTCGTTGGGATCGCCGTCCCATTGACCAAATCCCAATAAGCCCAA
GTCGTCGTAGCGAATGGGCTTTAACAATTTGTTCAACAGCATTGGCAACTCAGGCACGCC
ATACTCGGCGGGATAGAGCTCCGGTTGTTCGCCCAGTTCGATCCATAGGCCGCATTGCAA
TTCGGTGATACTGATGCGCGGATGCGCCAGGGCGTTGTGCACTTGCTCACGCGTCAGGTC
AAGTTTCTCGCGCCAGGGGTCGGCGAGCAAAAAGGCCCACGTGGGCGGGCGAATGCCGTC
GAGTAACTCGTTGTCCATCCCGTACGGGTAATCGATATCCAAGCCGTAGAACGCAGGTGT
CAAGGCGCGCTCCCAGGTGGTGACGGCGGCACGTGTGCCGAACTCCAGCGGGTTGGCCAT
GGCAAAGCCGCTATAGACCTGGTCGGCTTTGAGCCGGTCGATGGTCTTGAGCACAAATGT
GCGCCACGCCTCGCGGTTGTCCAGCCACCACTGCCAGCGGTAGTAAAAGACAATCGATGA
ATAGGCTGTTTTCCAGTCGGCCGCTTTGAACTTGCTGCGCCAAAAGTAGCCGGCCGTCGT
CGGTGAAGAGGCATGGTTTTCTTCATCGGTGAACTCGAAGACAAAGTATTCGTACGGCTC
AGTCTTGCTGGCCAGTTTTCTAAGGTCAGGGCGGTGCAATGCATCATAGCGACGAGGGCG
TGCAGCGGCGCCGTGCATGAAGATGCTATAGGGGTACCCGGCCAGCTGTTCAAACTCCTC
GTGAATATCAACTAACAGTGCTGAAATTTCTTTGTTTTCTTCTTCTTTGGGTAAGAAATA
GAAGGTTATAAATGGGCTGATACTGTGCCGAGCCTCATCTGTCCCCCAATATGAATTTGG
CCACTCCTTGAGTAAATCAATAAAGTCGCGGCGCTCTTCGTCATCAAATAGTTCGTGCGT
AGTGCTCATGGCTAGCTCCTTCCACCTTTGCCTTTCTGTACAGTTTTTTTCTTTTCTTCC
GCTTCGAAGCCAGTGCAATCTTCCGGAACCCGCAGCAGTGCTACTTTTTCTTTGCCGATC
TTCTCTCGATTCCCCCCGGATTTTGGCGTCATGAGGTCGACGTATTCCTTTATCTGTATC
GCCTTGGCCCAATCCCTGGGGAACTTGATTTCGACTGCCGCAAAAACGTTTTCGATTTCA
AAGGGTTCTTGTCGGTACTCGACTACCACCAAGTCCGGTGCAAGGCTTCCCCGAGGTCGC
GGCCAGAATGACGTCACCTTGCCAAAGCGCTTGGGCCGTGTCGGTGGTTCACCCAGCAGA
GCTTTGCTGCTGGCACGGTTGTAATTGGGTTCAGCCTTGAGTGGGCTGTGCCAGTCCAGC
GCTTCGTCAATGGCTTCGAAAAACAACGAGGCAGTGAGTTGCTTGAGTGCAATCTCGATT
GTGCTGTTGACCAATTCATCACCCATCTTCTTGCGAATCCGTCGAGGTGTTTTGATGGGG
ACTTGCAACGCAGTGGTACACACCTGGCTAATGGCAGGGCGAAAGGGAACCTTGCGCTCA
ATGAACTCCTTGAACGTTATATTTTCATTGCCTCTTCTGGAGACGGTGCTATTGCCACCG
TGGTCGACTTGAGCAAAGGTTGAACTCTTAGTGTCAACTTCCTGCGCCATCTTCTCTATG
GTGGTTTGAAGAACTTGCTTGATCTTGTTTCTGCGTTCAGTAATCTCGTGCGCGAATTCG
GCCAGATCTGCTGCGCTCTTTACTGCCTCAGAAACCTGATGCGCCCTGTAGGCGCGATAG
GCGGCCTCGATGACACGCGCAATAGCGGCGGGGGCTGGCATCAGTCCTCTACTCCCATGT
AATAGTCAATCAATGCGTCCGGAAACAATTCATCGGCACTGTACTCAGCAGCTTGCCAGT
CGATCGCAGCCACTTTTGACTGCCAGTCCTCGGTGATCCGTTGGTCTTCACGCATGACGG
CCTTATGGACCTGCACGGCTTGGACGTTCTCGGTTGTCACCCAATCGGTTTCGCCTGAAG
TGCGGGTCAAGCCTTCGGCGAGTACGCTCGCGCCAGTGCTGATGCGGTACCGGTAACCTG
AGAAGGCGCGTTGATCGTTCTTCACCAGCGTGTAGCGGCCCAAGAAATTGCCGAGTGGAG
CGGGAGAGGGAGGTGCATGGGTAAACGAATTACCCGATCCTTTTGCATCGCTGGTCACCG
TTCCCTTGAAATGGATGGTCAATCCGTCGAGGGTGATGCCCCTGGAATCGATGGTGATAC
TCCCGCCAGCGGCCTTGAGCTCGATTCGCTCGCCTGCGGCAACTTCGAAGCGGGTAGTCT
TTTGCTCGATACTGTGGCGGGCAGACAGCTGATAGGCGTTTCTCACCGAATGTTGGGCGT
TGCCTCCAACTTCGGAGTGATAGTCAGCGGCAATCTTCTCTACTCGATTGTTGGCTACCT
CCTCGATACGATCGCCACCGATGTTGAGCGAGTGGTTGCGGCCAATGGTCTGAAAGCGAT
CACGCCCCACCTGCAAATGCTGATCCTGCCCAACCTCAACCCGCTCATCGTTACCGACCC
GTTCGCTGCGGTCGTGGCCGATCTCGATCTGCTCATCGCGCTCGACCTTCTCACTGCGAT
CATTGCCAACAAACACCCCATTGTTGTGTTTGATATGAACGTTCTTGTCCTTCTGGGCAT
GGATGAACACCTCTTCCTGCCCCAGCTCATCCTCAAAGCGCAGCTCGTTGAAGCCCTGGC
CCTTGTGGCTGCGGCTTTTGATGGTCATGCGCGTTTTGTGCTTGGGCAGTTGATACGGCG
GCAGGTTGGTTTCGCGGTAGGCGCGGCCGGTGGCGATGGGCTGGTCGGGGTCGCCGTCCA
GGTAGCTGATGATCAGTTCCTGGCCGACCCGGGGGATGGCCATGGCGCCCCAGGTGGCGC
CGGCCCAGCCCTGGGCGACGCGGATCCAGCAGGAGCTGTGGTCGTCCTGGTGGCTGTCGC
GGTCCCAGGGGAAGCTGACTTTGACCCGGCCCCATTCGTCGCAGTAGATCTCTTCGCCCG
GCGGGCCGACCACGCTGGCGATCTGCGGGCCGTCGATGCGCGGCTTGGGCCGTAGCGGCG
CTTTCCAGTCGGCGTCCCAGCGGATGGCGCTGGCGCTGAGCCGGTAGGCGGTGCCGCTGT
CGCTGGCAAAGGCCTCTTCGAGCAGGCTGCTGTGCTGCGTGCCGTGGTGCTCGATGGCGA
TGGTGCGCCAGCGGTCGTTGAAGTCCTCGCGCGGGTGGTCGTTGAGGTCGAAGGCCAGGC
CCGGCTGCAGGCGCGCGTCGTCGCCTTCCATGTGGGCCAGGCGGGCGTCGCTGCGCAGGG
CGGTCAGGCGGGTTTTGGTGAAGGGCTTGCCGCTGGCGTCGCGCTTGTAGCGGCCGGGGT
AGTCGTAGCGTTCGTAGTCGCTGTGCTGGTGGTCGAGGTCGCTGGCGCCGACGGCGTTGT
GCTGCAGGTTGTAATAGGGGTGGGTGAAGGTGTAGTCGCGCTGCACCTGGCGCGCGCTGC
GCACCTGTTCGGTGTAGTGAAAGCGCTGCAGGGCCGGCTCGGCGCTGTCGCCGCCGGCCA
GCGGCTGGTAGAGCACCGGGCAGTGCTCGTGGGTGCCGATGGTGCCCAGGCCACCGACGC
GGTCGGTGAGCCACAGGGTATGGCCGTCGGCACGGTGCTCGAAGCTGTACAGCAGGCCCT
CTTCGGCGGCCAGGCGGGCGATGAAGTCGAGGTCGCTTTCGCCGGCCTGGACGCAGTATT
CGCGCGGCCGGTGGTCGAAGCACAGGTAGGTTTTGACCTCGCTCAGGCGCTGAGCCTCGA
GCACCGCGAGGATGATCTCGGGCACGCTCTGGCCCTGGAACATGCGCCAGTTCGAGCGCA
GGCCGGCGCGTGCCAGGCTGGGTTCGAGCACGGCGCGGTAGCGGGTGCGGCGAAAGCCGG
TGTCGCCCTGGCTGAACAGGCTGACCAGGCCGTGCACGTAGCGCACCGGGGTGTCGCCCC
GCCACAGGGTGAACAGCGCGGCCAGGTCGAGCACGCGGTTGAAGTCGACGGCCGGGTCGT
GGCTGGCCAGCTCCAGGCTCAGGCGAAAGGGCTGGGACAGGCCTTCCTCGAGGTGGAACT
CGACCACCTCGAAGGCGTCGCCCTGCAGGGGCTCGAAGGTGAAGCGCAGGTCGCTTTGGC
GGGGCATGGGGGGCTCCTTGTAGGGTCAGTCGACCAGCCAGCTGGGGTCGCCGTTTTCCA
GGGTGCCGCCGTGGTCGGTGGTATCGCCGACCCGGGCCACAGAATGGCCGCCAATGGTCA
TCGACGACGAGCCGCTGGTGATGCTGGCGCCGCAGCCGAGGGTGTCACCAACCCGGGCAA
TGGCGCGGCCGTTGACGGTGAAGCTGTCGGCGCCACTGTCGACCGTGGTCGGGCCGCAGG
TGGGGCAGTGATGGTTGTGGCCAAGCAGTACGATGGCAGGCATATCGCCTCCTGATCGGT
GCAGCAGGAAAGGGGTGCGCCACTGGCGAGCCGTGGCGCAACGGTACGGGCGCAGCGGTT
AGGCCGGTTTGCGCCAGTCGTCAGAGGCCTCGGTGCCGGCCACTTCATGGCTCCAGCTGA
CCTTGCGGTAGGCCAGGCTGGTCTTGATCAACTGGGTGTAGTTGGCGTTGTCGCTGTCCT
GGGCATGGGGCAGCACGGTGTGGATGTCGACCACGGTGGCGTCTTCCAGCTTGGTGGTGA
AGAAGTGCTCCTGCTTGCCGTCTACCGAAGTCCGAAACCACTTCACCTCGACGGTCGGCA
GCATTTCGCCGGTGGCCAGGGCCTGGTAGAGCATCGGCGAGGCCTTGCTCAGGGCGCTGG
TGAAGATCAGCGGTTTGTGCACCCGCTGGCCCGACGGCTGGCCGCTCTGCGGGTCGGTCG
GGGTGGTGATCTGGTGATCGATTTCCTGGGCGAGGATCTCGTCTTCATGGCCTTCGACAT
AGACGTTGCCGACCGAGTCGGCGGTGAAGGCGCCCTTGGTGATGTGGCCCTGGTTCTGGC
CGTGGATGCTGATGTAGGCAGGTGTTGGCATGACATGCTCCGTGTCGCGTTCGATTGAAC
GACCCGCAGGTCGCCACCGTCGCCATGACGGTGAGTGTGTTGGCCCGATGGGCCAGGCTT
TGCAGGCGCCCGGGGGCGCGCTGAAAATCGTTCAAAGGCTGAGAATCCGTTCCAGCGACA
CCAGCACCTGTTCGCTGATGCTGTTCAGGCGCAGGGCGTAGGCGCTGTAGGCGCCCACCA
GGACCACGGCGGCCAGGGCCCAGGGTGTCCACAGCGGCAAGCTGCGCTTGAGCCGGTAAT
TGCGTGGGGCAATGTTGCGCAGCGGCTCGGTCAACTGCGTGGGCGTTTCGCCCCTGAGCG
GGCGCAGCACGCCGTGCAACTGGGTGATGATCTTCTGCACCTCGGCCTCACCATTGGCCT
GCTTGCCGTACTTGCCCTTGAGGCCCACGCACAGGCACAGGTACATGAACTCCAGGACGT
GCTGGTACTTGGCCGCTTCGCTGGACATGCGCGCCAGCAGGGTGAAGAACTTTTCGCCGC
CCCAGGATTCATGGTGCAAGGCACTGAGCAACGGCTGCTGTCGCCACTCGCCGTGAAAGC
CCCAGGCGCTGCTCATGACCACTTCATCCACCAGCAGGCAGAGGCTGTAGGAGTAGGCCT
TGAGGGTGCTGGGTTGGTAGTCGAGCTGGGCGACTTCTTCCATTACCGTGACGATCTGGT
TGTGAATGCTCTGGCGCAAGGCCAGCACCTCATCGTGCGCGTCCAGGCTATGCAGGCGCA
GGACCAGCCCGATCAGCGGCATGGCGGCATCACACAGGGGGTTCCACGACAGCCCGCGCA
AGTCGAACTGCGGGTCGCAGCGCAGCGGCCCGGGAGCGCCGGCGGGGTTGCCGGTTTTGT
GCAGCACCGCGTCAACGTGGAGCTCTTGATTGCGCGTCTCCTGGCTGGCATCACGCATCT
TTTTCACTCCTGATGGCCCACAGCTGCAGCTCAAGCTCAGGGAAGTCACCGGCGATGTGG
AAGCCAAAGCCGCTGGCGCTGTGCAGGCTTTGCCAGGCCGGGTCGTGGCGGTCGAGCTCG
AAGTAGCTGAAGCCGGCGTGGAACGGCAGGTGGCGTGGCGCCACCGGCAGGGGGATCAAG
GGGATGCCCGGCAGTTGCAGGCTGATCAGCCGGCCCAGGGTTTCGCTGGAACTGATCTTG
ATCTGCCGCGGCAACTGCTGGCGCAAGGTCTCCAGCGGCAGGCTGGCGCGTACCGCCAGA
ATGAATTCGGCGTTGTCCAGCAGGCGCTTGTCGCCCAGTGCGGCGCTCATGACGCCGTAC
TCCAGGGTTTCGATCGGCAGCGATACCGCCCGTGGTTGCAGCACCGTGCCCAGGGCCCGG
CGCAGGGTAAGTTCCAGGGGCTTGAAGCACTGGTGCAGGCTGTCGTGCTGATAGGCCGGG
CATTCCTCGGGCAGGTGGCTCTCATCGGTGAAGGTCACCAGCTCGCCGCAGGCCTGGGCA
AAGGTGATGTACAGGCGTTCGGGGTGGATGTGGCGTTGCCGGTTCAGGTGCTGGAACAGC
GGGTACCAGCGGTTGAGGGTTTGCAGCAGGTTGAAGTCGGTGACGTCGGCCACCCCGGAC
TGCCCGGGCGAGCCGATGCGTTCGGCCAGGTTGCGCGCCCGTTCACGCATCAGCCCGGTG
ATTTCGCCCAGGTAGCGCTGCAGCGCCGGCACCGCCTGCAATGACAGGCTGGTGGGATAG
AACTGCTCGTCCATCACCAGGCTGCCGTCGGGGCGCTTGTCGTGGATCCTGCCCAGGGCA
ATGCTGGTGAAGGCGCTGCGGTCATCGCGTTCGAGCATCAGTTGCAGGTTGGGGACCGCC
AGGTTCATTTCCACCTGGTCGCCGCTTTCGCTGTGGATGTCATGCACCGGCTTGCGCTGG
GCGATGTAGCGGCTGTTGGCGTACTGCTCGGGCCAGCGCACCTCCAGGCCTGCGGCGGAT
TTGAGCGGCAGCGTCAGGTAGACCACCTGGTTGACCAGGCCGCTGTCGCTGATTTCCAGT
GGCGCTGGCGGGGCCAGGTCGCCGGGGATGTCGAAGACGCTGCCGTCAGGCAGGATGCCG
CGCGCGCGGTTGATAGCCACTTTGCCAAAATTGAGGAACTCGTTGTTCAGCTCCAGCTCG
CTGAAGCCGTACGGCGCCGGGTTGAGGCTCTCGACCCGCTGTTGCGCGGCGGCCTCCGTA
GCGCGTGCCTGTTGCTGGAAGTGCTGGGGTTTGACGAACAAACCCTCGTGCCAAATGACC
GGGTGGCGTGAACTCATTGTCGGGCTCTCTGAAGGTAAGGGGCGCAAGCTGGCGTCATCG
GGTTTCACCCTTGAGCTCGACCTGCGCCTGGCCAAGCTCGACCAGCAACGCGTAGCGCCG
GCCCTTGGGTTCGACGCGCAGCAGCTGCTTCCACTGGCTGACCTCCTCGTTGTGGTAGTC
GGCGATCACCGCGACGAAGCGCGTCTGCTCATCAAGGGGCTGTGGGTCGATGAACTTGAA
CTGGCCGGGCCGCAACAGGTAGTCGTCGACGCGGATATAGGTGCTGCCCAGGGCGTGTTT
CAGGTCGAGCGCCAGGGCTTGGGCACTGGCGCTGATCAGCAACGAGTCGTCGCTCAGTTG
CAGGACCCTGAACGCCACCGGCGTGGCAATCAGTTGCGGGGCAAGGTGCTGCGCCGAGGT
AGCCAGGTGGACGCCGGCAGCCTGGTAATCGCCCAGGGGCGACTCCTCGACCCAGGACGC
CCGGGCTTCAGGCTCAGGTTCCTCAAGGATGGGTGACTGCGCCGGGGCGTTTTCGTACAG
ATGCTCGAGCACCGCTTGCAGCTTGTCTGCCAGGGCCTGGGGGCTGCTGGCCTTGATGTC
GAGGCGGTAGGGCGCCTCGGCGGGGTGTTCGGCGGCCATTGGCGCGTTGCCGGGGGTGAC
CAGGCGGCGGTTGACGTCATCGCTGGCGTGCAGGCTCAGCGAGTAGTAGCTGGGTTGATC
ACCGGGCCCGCCCACCGGCGTCGAAGGGTCGACGATCACCTGGCCGAGCTTGCCCAGCAG
TGTGCAGCCGCCGAGGGTCAGGGCTGCCAGCAGCAACAGGCCCAGGCGCAGTGAGCTGGC
CGCTGCCGGGTATTTCCTGCCACGCGCAACAGGCGGGTGGCGGTGGTTGGGTGCGGGCTG
GCGATGGGCTGTTGCCAGCGGCATCGACGGCGGCGCACCCAGGCCCAGCATCGGGTCGTG
CTGTTCGCGCGGATCCAGTGGCCGGCACAGGCGATCGAAATCCGCGCACAAGGCCAGGGC
AGGCACAGGCACAGGCGCTGGCTGCAGCGGGCGGGTATTGGCGTGCCAGTCCTCCAGGCC
GTCCTCGTGGCCGCTGAGCAGCTCGGCCAGCGAACGCTGGCTCAGGTGGCGTGGGTCATC
GTCGGTACAGGCAGCGCTGTGCAGGTGCACGACGATCCGGTAGACACCGACCTTAAGCCA
GTCGCCTTCGTTCAGGCGAACGGTGGCGCCGCGGCCCAGGGGCAGGTCATGGCCATTGAG
GTAGGTGCCGTCGCACAGGTCGGTGACGCAGAAGCGGCCTTCATGCCAGTGAATCCGGCA
GTGCTGAGGGCGCACGCGGCCAGAGCGGTCACGCAGCAGCCAGTCGCAGCCGTAGCTGCC
GATCAGGCCGCCGCGGTAATCCATGCGCCGGCTGGGCAGGCAGCCATGCAGCAGCTGCGC
CGGATTAGCGATCACCAGGGTCAGCTTCATGCGCGCCCCCTGATCCGTACCACGGCAGGG
TGGCGCTGTTGCTGGCTCTCGATGAAGCTGGTCCAGCCCAGGTGGGTACCGCCCTGGCGC
TGCAGGTTGAACGGCGGTACGTCCTCTGCGCACAGGCGCAGCTCCAGATCGTAGGCGGTC
ACGTCGCGCAGCAGAAACTCCAGCAACTGGCGCAGGCGGGCGAACTGCGTACCACTGGGC
AGAAACTGGCGAAAGCGCGCCTGCGACAGGTTGGGGATTACCAGGGTGAACTTGCTGGCG
CGGGTCCGGGTGCGCTCGCCAACCACGAAGCTGTTGCCCAGCTGGCCGTTGCGCTCGCCC
AGCACCAGGCGCTGGCGCGAGGGCACGGGCACGGTGCGCCGTTCGAACTCACGTAGGTAG
ACGCCCTGTACATCGAAGCAATGCTCGACGATGCCGGAGACCATCGACGGCGGCCGGCTG
CGGCTGGCGATCAGCCCGGCAAAGCTCAGCAGGCGGCCCCAGGGCAAGGGCGTAGCACCG
CGCAGGTCGTTGTCGTTCAGGCCGATCAGAGAAAACACATAACGCGAAAAACGGTCGCGG
GCCCCGGGTTGGAAGCGGATGTAGTAGCGGTACTTGCGCCAGCTCTGGTGCAGCAGGGTC
AGCAGGCGATGATTGAAAAAGTCCAGGAATGCCGGGCGAATCCCGCGCTCCTGGGCCTGC
TCGTAAGCCAGGCGGTCGAGGTAGTAGGCGGGCAGGGGCGAGTCGCTGCCCTGCAGGCCG
AAGAAGCTGGTCTGTACCCGATAACGCTGGTTGCCGCTGCCGTCGTCGGCCAGCACGCCC
GCCTGGGTTACGTCGGACGCCGGAAAGCCGAGGCTGGCCTGGCTCTGCAGGCGAACCCGG
CGGCGCGTGGCCAGGGCCGCAGGCAGTGCTTCGAGGTCGTCGCCGTGCAGGGCGTGCAGG
TGCTCGAGCAGGCGATGGAACGAATAGTTGCGGGCGTCGGCCAGCAGCGCTTGGGCTAGA
TCAGGGGTTGCCTGCCGGTCAACAGTGGCCATTCATAGTGCTCGTTGTTGGTGGTGTTGA
TCACTTCCAGGCGATGGAAGGAATTGATGCTGGCGTAGAGGGCAAAGAAGCGTGACAACA
CGCTGGCGAACAGGTACAGGTCGCCCTCGCAGAGAAAGGCCTGCTGGTCCAGGTGCAGGC
AGGTCTGCAGGCCGCGCACCGGCAGGCCCTTCATCAGCCAGTCGACCGCGCAGGTCTGGG
CCTTTCCAATGCCATTGAGGCGCTTGCGTGTGGCCCGGGCCTGCTGCAGGTCATGCAGGG
CGGCAAAGTCGTAGGCGCGAATCACCGCCTTGAGCGGCTCGGCCGACAGCAGCGACAGGT
AGTTGAGCGACAGGTTGGAAATCAGCGTCCAGTGCAGGCTGCTGTCGAGTACCGGCCGGT
AGGCGCGGGTCGGCGCGATCAGGTTGGTATAGGTGGCGAACGAAGGCGTCGCCTCGGTCG
ACAACGACAGATCGCCGACCCCCAGGGCCTGGGGCAGGTCGCGGTTGCTGCAGGTCAGCT
CGATCGAGGCGGTTTCGCGCTCGCCGATGTACAGGCTCTCGTCGCCGCGGACAAAGGCGA
TGCGATGGATCAGGCCATCACGGCCATGGGATTCTTCGATGTGGGTGCGAAAGTACAGGG
CGGTGCGCCCGCGGGCGAGTTCGATCTCGTGCTGGAACGACTCGAAAGGGGTGAAGGTGC
GCAGCGGCTCGCCCTGGCGTTCCTTGTCGCTGGCATCCCAGCCGGCTACCCGGTCGACGC
TGAATACCTCGTACGCTTCAGGGTGCTTGCCCGCAGGCCGGATACGCCGCTCCAGCTGGC
GTCCGTCGAGGGCAATGGGCTCGGCATCGTGGCTGAACAGGTTGACCGCCGGTGCGCAGT
ACAGCTGCAGGTCGCGGGTGCACAGGCGCATGTTGGCCGGCATGGGCCGGGAGAATTCGA
ACTCGAAGCGAATCTGCCCGCAGCTCAGCGCCGGCCATACCCGGGCAAGGCCAGTGAGGC
TGAAGAAGTGAAAACGCTGGGGGAAGACGAAGTACTCCTGCAATATCCGGTAGCCGTCGA
AAACATTGCGCGGGTAGGGCAGCAGCGCCTCTTCGGCGCTGAACCCGGGAAAGCCGATGT
TCTCGGCCGACAGCCCGTAGGTGTTGCCATCGATATGCAGGGTCAGGCGTTTCAGGTAGT
GGGCAATCCACAGGTACAGGGTCTGGGCCGTGGCGTCGTCACCGCTGAGGTGAAAATCCA
GTTGCTCGCACTCCAGGCTGTTGAGCGGTTGCGGGGTCAGCACCTTGAGATCGATGCGCA
GCATTGAGGTCTCGCGGCTGTGTGCATCGCTGACCTCCTGCATGGCCAGGGGGAACAGGC
TGACTTCGGTACAGGTGCGAAACTCGCACGACACACCATCCACGGGCTTGGCGAACAACC
GCGTGCCCTTGGGCAGCACTTTGCGCCGGGTGATCGCGTCAGGCCGCGGCTCGAAGCGCA
CGATGGTGGCGCTGGGCAGTGGGCGCAGGTAGTTGGGCCAGAGCATCTGCAGCAACGGAT
GGGTCAGCTCGGGCAGGTCGTCGTCGATCTTCATGCCCAGCTTGGCGGTGAGAAAGGCGA
AGCCTTCCAGCAGGCGCTCGACGTCCGGGTCGCCGGCCTGATCGCCGAGAAACTGCGCCA
GCTGCGGGTTGTCTTCGGCAAACTCGCGGCCCAGCTCGCGCAGGTAACGCAGTTCATCGG
CAAAGCGTTGTTTCAAGCTCATGGTCTTCTCACTTCACCCGGGTGTAGCCGTCGCGGCCA
TGGATGGCCACTTGCAGTTGCACCTGTTCTTCCCTGTGCTCGAGCCGTACCTGGCAGTCG
AGGCGAAAGTTCAGCTCCAGCGGCAGGTCAGGGTCAGGCTGATAACGCACACCGGTGACC
TTGATCCGCGGCTCGAATGCCTCGACCGAGCGGCGAATGTCGGCGCTGATGGCGATCAGC
AGGTCGTTGCTGCCCTGGGCGGCACCGTTGAAATCGCGCAGGCCCAGTTCAGGGCTGCTT
TGCGAGCAGCCCTGGCGGGCGTTGAGCACCTGTTCAAGGTGCCGCTTGATCGCTTCGATC
GCCTGCCGGGCCTGGCTCTGCGCCGTGCCCGGGCGGTAGTGCGGGGCGTCGGGCTCGAGG
CGTTCGAACAGGCTGTTGACGCTCATCTACTGGGTGTCCAGGCGGCCAACCAGCGAGATC
TCGAAGTTGGCGCCCATGTACTTGAAGTGCGGGCGCACCGCCAGCGAGACCTGGTACCAG
CCCGGGTTGCCGGCCACCTCCTGGACTTCGATCTGCGCGGCGCGCAAGGGCCGGCGGCTG
CGTACGTCGGCGGACGGGTTGTCCTGGTCGGCAACGTATTGCTTGAGCCAGGTAGTCAGT
TCGCGCTCGACGTCCTGGCGCTCCTTCCAGCTGCCGATCTGCTCGCGTTGCAGCACCTTG
ATGTAATGGGCCAGGCGATTGACGATGAACAGGTAGGGCAGCTGGGTGCCCAGCTTGTAA
TTGGTCTGCGCTTGCTGGCCTTCGCGGGTCTTGGGGAAGGTCTTGGGTTTTTGCACCGAG
TTGGCCGAAAAGAACGCCGCGTTGTCGCTGTCCTTGCGCATGGTCAGGGGGATGAAGCCG
GCTTCGGACAGCTCGAATTCCTTGCGATCGGAAATCAGCACTTCGGTGGGGATCTTGGCC
TGCAACTGGCCCATGGCTTCGAACAGGTGCACCGGCAGGTCATCGACCGCACCGCCCGAT
TGTGGGCCGATGATGTTCGGGCACCAGCGGTAGCGGGCAAAGCTTTCGGTGATGCGTGAA
GCCATTAAAAACGCCGTGTTGCCCCACAGGTAGTGATCGTGATTGGCGTCGATGCCCTCG
TCGTAGCAGAAGCTGCGAATCGGGTTCTCGGTGCTGTGCCAGGGCGAGCGCAACAAAAAG
CGCGGCAGGGTCGCGGCCAGGTACTTGGCGTCTTCCATGTCCCGCAGACCGCGCCATTTG
GCATGCGCCGGGCCTTCGAAGATGTCGTTGACTTCCTTGACCGCGGCCAGCTCCTGGAAA
CTCTTGAGGTTGAAAAACTCAGGCCCTGCGGCCATCACGAACGGTGCATGGGCCATGGCG
CCAACTGCTGCCACGTAGCCGAGCAACTTGATATCCGGCGACGACGGGCCGAAGGTGTAG
TTGCCGATCATCGCTGCCACCGGCTCGCCACCGAACTGGCCGAAGCCTGCGCTGTAGACG
TGCTTGTACAGGCCGCTGCGGGTGATGTCGCCGGCATTGTCGAAGTCGTCGAGCAACTCC
TCCTTGGTGACATGCAACACCTCGAGCTTGATGTTCTCGCGAAAATCCGTGCGATCGACC
AGCAGCTTCAAACCGCGCCAGGCCGATTCCAGTTGCTGGAACTGCGGCTGGTGGAGGATC
TGGTCGATTTGCCGGCTCAAGGCCTGGTCGATTTCGCTGATCATCTGGTCGACCCGGTGC
TTGTTCACCGGTTGCTGGTGATCACCGCTTTGCAGGATCTCGCTGATGTAGGCGGCCACC
CCCTGGCGGGCGATGGCGTAGCCTTCCTGGGCAGGGCGGATCGTGGTGTTGGCCAGTAGT
TGATCGAGCAGCGAGGCGTGTTCATCGGTCGTCAGGACCTGGGCTGCAGCGCTTTCCTTG
GGCATGGTGGGTTCTCCGTTCATAACTGGGATGCAGGGCAGGGGAGTCAGTGTTAGTTAC
GCGGTTGTTATGCGTCGGTAACCGTATTTGTTGCATCCAGTACCAGGTCAAGTTCCTGGG
CCAGGCGCTGGCGAGTGGCTTCGTCACTGAGCAGGCTTTGCAAGTGCTTGCGAAAGGCCG
GTACATTACCCATCGGCCCTTTAAGGGCGACCAGTGCTTCGCGAAGTTGCAGCAGTTTAT
TCAACTCCGGTACTTGCCGGGCGATGGCGTCCGGGCCAAAGTCATTGATCGAGCGAAAGT
GCAGGTGCACGTTCAGGTCATTGTCGCTGTCGGCGCACAGTGTCGACGGCACCGCCATCT
GCAAACCGACTTCGGCCTCGGCCAGCACGGCATTGAAGCTGTCCTTGTCAATGCGCACCG
GGCGGCGCTCCTCGAGGCTCGAGGTATCGCCGCGGCCCAGGAAATCCCCGGTGACCAGCA
GTTTCAGCGGCAGCTCGACTTCCGCCTGCTGATCACCGGTAGCGGGCACATATTTGATAT
TGATGCGCTCTTTGGGGGCGACGGAACCGTGCATTTTTGACATGGGAATATCCATTTCAG
GCTGTAGGTCATTTATATTAGGAATGGATCCAATACCCTTTGTCATGTCGGATGCTTCCT
AAAATGTTCTGATTAATGCGTAGGACAATTCGCCAATGTTCTGGTTTGCGTTTAAGGCTG
TGTTTATATTTCTTACTTGCTCTTCCTGTATTTGGCGATTTGCTGTTTTTTTACCTGTTG
CAGCTTGCATTTTATTTTTTAATTGAGTGATGCTTTAAATACGTTTTATTCGACTGAACA
ACTATCGGCAAACTTGCATGAGTTGCAGCTGAGGAGTGGCGATGGGCGCTATGGGCAAGG
AGTGGCGATACAGGTGGCTGGGCCTGTGCGTAGCGGTATTGATGCCAGCCTGTGCGCTGG
CGGCGCCGCTGGACTGCACTTCGATCGTTTCGCCGCTCAAGCGCCTGGCCTGTTTCGACG
AAGCCGCCGGTACGCCACCGGGCCCGGCGCCGGTGGCGAGCCCGGCTTCGCGGGTAGGCC
TGGTACCGGCTGTCGTCGACCTGGTGCAGCGCAATGAGCAGCGCCGCGCCGCGGACGACT
TTCGCTTCCTCGCATCGCTCTGGCCCGAAGCCGATGATGACAGCCGCCAGCGGATGATCA
TTTCCGCGCCGGCGCTGGGCGTCGCGCCGCCGCGGCCTTACCTTGCGATCAGCTGCGAGG
CGAATATTTCCCGGGTGCAACTGGTGCTGGATGAGCCGCCCGGGCCCAACCGTATCCGCC
TGCAACTGCTCAAGGACGGCCAGCCGGTGGCCGATGCCTACCCGTGGCAAGTACTCGACG
ATGCCGGTTTGGTGGTTGACGCCGGGCGCGGGCTGCAAGCCATTGCCCTGCTGCGGCGCA
TGGGCGGCGGCCAGCGCCTGAGGGTGAAAAGCGATTACCCGGCACTGGACGGGCTGGTTT
TCGATGCGCAAGGTTTGGGTGAGCTGATCGAGCAGGAGCGCCAGCTATGTCGCTGGTGAT
CGACCTTGCGGCCGGCGCTCTCACGCAGTTGTTGGCACCCATCGAGACCGACCGGCCCGC
CGGTTATTTTGATGTGGAAGATGAAACCTTCCAGGCCATCGACCAGGAAATGGTCAAGCT
GGGCGGCCTGCGCGAGAACACCATCGACTGGCCATACATCGATGAAGCCTCGCGTCAGTA
CCTTGCCACTCAGTGCAAGCACCTGCGCATCCTCGGGCATCTGCAGGTGGTGTGGCTGCG
CACCGCAGAGTGGGGGCACTGGAGCGCTGCCCTGACGCTGCTGGCGGGCATGGTCGAGCA
TTACTGGGACAGTGCTCACCCGGTGCCAGGGCCGACCGGCTACCTGAACAAGCGCAAGCA
GGTGCTGCGCCTGCTCGAGGGGCTCGGCCAGGCCCTGCCGAGCCTGCAGCGCAGCAGCTT
TGCCGAGGTTCACCAGGCCGACGCCGAACAGGCCCTGGCCAGCTTGCTGGACGGCATCGA
AACCACGCGGCTCGAGCCCGCAGCGATCGAAGCGCTGCAATTGCAACTGGGCAAGTACCG
CGAACGCTGCCTGCCGGCCCCGGCAGGTCGCGCGGTAGCTACCGATGCCGGCCTGAGCCC
GGCGTTCTTCGCAAGCACGGCGCCGGTGGGCAATGAGCGTGAACAGCGCCGGGCCTTGCT
GAACATGGCTGAACAGATCAACCAGCAGGACCCCTACGACCCGGTGGGCTATCAGTTGCG
GCGCTTCGCCTTGTGGACCCCTGTGCGCACCGCGCCGTCGGTCACCCGCGAGCGGCGCAG
CGAACTCAGCGCGGTGCCCCGGGATATCGTCGACAGCTACCACGACGCCCTGGCCGCCAA
CAACGTCGAGCCCGCGTTGCTGATGCGCATCGAGCGCAGTGTTGGCGCCTCACCCTACTG
GTTGCGCGGCAGCTTTTTGGCGGCCAGCGTGGCTTCGCGCCTGGCCATGGACGAAGTGGC
GGGCGCCATTCGCCAGGCCTGCGAACGCTTCGCCTGCCGTTTACCGGGTTTGACCAGCTT
GTGCTTCAGCGACGGCACGCCGTTCGCCGATGCCCAGACCCTGGCCTGGATCAGCGGCGC
CGATCAACCCGAGGCGGCGCATAGCCCGGTGCAGGAGTTCGCCGGGCTGCGCGACGAACT
GATTGCCCAGCTTGATCGCGAAGGCGTCGAGGTCGTGCTGTTGCGCTTGCAGGAACTGCA
AGCCGAGCAGCAGGCCCCACGCCAGCGCTGCTATGCCACGGTGATTGCCGCCGACCTGTT
GGCGGCCCGCGGTCTGGCGTGGCTGGCGGACGATCTGTATGCCGGCGTTGTCCGGATGAT
GCGCGAGACCAGCGCACAGGGCTGGGAGCCACAGTTGTACCTGAAGGTGGCACAGCGCTC
TGGCGCCGACCCGCTGATCACTGCAGTCAAGGAGTAGCGAAAATATGGATAGGGTCTGGA
GTCACCTCAAGCGTTGGCGGCTGCCGATGCTGCGCCAGTTCAACCGGTCACTGGCGCTGC
TGGTGCTGCTGGGCGTGCTGCTGGTGCTGGGCGCAATCTGGTGGCTGGGCGTGCTGCTGG
TGCTGGGCGCAATCTGGTGGCTGGGCCCACAATGGGTCTGGAATGACCATCGACCGCTGG
CGCCACTGCCCATGCGCGTGGCGGCCAGTGTCGTGGTGCTGGTAGCGCCGCTGCTGGCCT
GGGCCTGGCGGGTACGCCGGCGATACCAGGCGTTTCAGGCCGAGCGCCAACAGCAGGCGG
CGCGCCAGGCCGACCCCTGCCTGCCCCATGTACAGGCCCAGGAGCGGGCGTTGGCGCGCA
GCCTCGATCACCTGCTCAACAACATGGAGCGCCGCCGCTCGCTGTACCAACTGCCCTGGT
ACCTGGTGCTCGGGGCGCAGAATGCCGGCAAGACCAGCCTGATTACCCGCTCCAACCAGA
GCTTCGCCCTGTCCCAGGTCACCCGCGCGGGCGCCAGCGCCCAGCAGGATCCCGATCTGG
CGTACCCGATCGACTGGTGGATAGGGGACGAGGCAGTGCTGTTCGACCCGCCGGGCGAAC
TGCTCAGCCAGCCTGAAGAGCCATTGCCCCACCAAGCCAGTGCCGAGGGCGAAGACAGCG
TTCAGCAGGGGCTCCCCGTCGGTACTCACCAGCGGCTGTGGCTGCACCTGCTCGACTGGC
TGGCCCGCACCCGCAGCCGTCGCGCCCTCAATGGCGTGGTGCTGGTGATTGACCTGCAAA
GCTTGCTGACCCAGGCGCCGGAGCAGCGCAAGGCCCAGGCGAACCTGCTGCGCACACGCT
TGTATGAACTGACCCGGCAGTTGGGCACCCGCCTGCCGGTGTACGTGACCCTGAGCAAGG
TCGACCTGCTGGAAGGTTTCGAAGAGTGCTTTGCCCGGCTTTCGCCGAGCGGGCGTGAAG
CATTGCTGGGCTTCACCTTCAGCCTGGCGGCAGTGGACGACTTCGATGCCTGGCAACAAG
AGCTGGCCAGCGGTTACGACAGGTTTGTCGAGCTTCTGGGGGCGCAGGTATTCGACAGTT
GCGCCCAGGCCCATTCGTTGAGCGAGCGTCAGCGGCTGGTGGCGCTGGTGCGCCAGTTAT
CCGGCCTGCGTCCGGCACTGCTGGGTTTTTTCGCCGAGATGCTCGGCAGCGACCGCTTCA
CCACGCCGGCACTGGTACGGGGGGTGTACTTTTCCTCGGTGTACCAGCAGGGTACGCTGA
GCAACGCCTTCGTCGACGAGGCCGGCAAATCCTATCAACTGCCGTCGCCGGCAGCCGAGG
TACAGCCTGCCGGCGGCAAGGTGGTCTATTTCGCCCAGCAGCTGTTCCAGCGCGTCATCT
ACCCGGAGGCGGGGCTGGCCGGCGACAATATCAAGGTCGCCCGCAGCAAGCGCCGGCTGT
TGCTTGCCGGGTTTGCCGTCGCTTCATTGGGCTGCTTGCTGGCGGTGGGGCTGTGGCAGC
TGTACTTCAGCGTCAACCGTGACAAGGCGGCCAGCGTCCTGGCCAAAAGCCAGGAGTTCA
GTGCACGGGATATCGATGCCAAGGTCGACACCACTGGCCGTAATCTTTTGGCGCCGCTGG
ACCAGATTCGTGACGCGGTGTCGGTGTACGGCGACTATCGTCAGGCCTGGCCGCTGCTGT
CCGACATGGGCCTGTACCAGGGCAAGAAGATTGGCCCGACGGTGGACGAAGCCTACCTCA
AGCTGCTGTCCAAGCGCTTTTTGCCGGCCATCGCCAGCCGCGCCCTGGAAGCTGTCTTCG
CTGCGCCTACCGGCAGTGACGAGCAACTGCAGGCGTTGCGCGTGTACCGCATGATTGAAG
ATCGAGGCAATCGCCAGGCGGCCATTGTCGAGCAGTGGGCAGCTCGGCAATGGCAGCGCG
CCTACCCCGGTCAGGGGCAGGTGCAAGCCGACCTGATGCGCCACCTCGACTACGCGCTGA
AGTACGCCGACGCCGATCTGGCGCAGCACCACGAAAAAATCGCCCAGGTGCAACAGGCCT
TGCGTCAGCGGCCCATGGCCGAGCGGGTTTATCTGGCTCTCAAGCGCCAGGCGCAGGCGC
GTCTGCAGCCGGCGCTGGACCTGCGCAGCGAAGTGGGCCCGGCCTTTGACATCATCTACC
AGGTGCCGTCCGCCAGTGAGGGCGACAGCCTGTTGCTGGCTCCGCTGCTCACGGCCAAAG
GCTACAAGGCTTACTTCGAGTCGGGTAGCCGTAACCTCATCGAGCTGGCAATGATCGACC
AATGGGTACTCGGCGAACGTCAGCGCCTGGATTACTCCGAACATGACCGCGAGGTGCTCG
GCCAGCGCGTTCGCGCCCTGTACCACGCCGACTATGTGGACAGCTGGCGCCGGGCACTGA
GCCAGGTTTCTATCGTCGATTTTCGTGACCTGGGCCACGGCGTGGCGGTGCTGGAGCAGG
TAACCGGGCCCGGCGCACCGGTGCGCCGCCTGCTGGAAACCCTGCGCGACAATACGGTGA
TCTTTGCGTCGCTGCCGGTGGCCGAAGTTGAGCCGTTAGCCGGTGCGCAAACGGCAACGG
ATGGG
>000002F|arrow
GCCACCCTGACCCTGGCCAACAACCTGCTCGGGCTTGCGACCGGGCCGTTGATTACCGGC
CGCGTCTCCGACCTGATCGGCCTGCCGGCCGCCTTCCAATTGGTGCCGCTGATCAGCATC
GCGGCGGCGGCAGTGTTTTTTATTGCCAAGCGTCATTACCACCGTGACATGGCCCGCCTG
GAGTTGAATCCGTGAAGCACGTTTTGTCGATCGAAGTGTTCTTCGACTTTATCTGCCCCT
GGTGCCTGATTGGCCAGGCGCATCTGCAGCGGGCGCTGGAACAACTGCGTCGCGAGCGGC
CCGAGGTCGAGGTCAAGCTGCTCTTGCGCGGCGTGCAGTTGCTGCCGCAGATGGCCAGGA
CCGGCCAGCCGTTCGAGGCCTTTTACCGCAAACGCCTGGGCGGCGATGAGGCGGTACGCC
TGCGCCAGGCGCAGGTGCGCAGCGCCGCCAAGGCCGCGGGGGTGGAGATCGATTTCAGCC
GCATCAGCCGCATGCCCAACACCGCCGACGCCCATCGCCTGCTGCAGCGCGCGGTGGCAC
TGGGTTCGCCGCAGCAGGCCGAAGCGCTGCTGGCCAGGCTGTTTGCTGCCTATTTCCAGC
AGGGCAAGGATTTGGGCGACCCGGTGACCTTGATGCACATCGCCAGCGCCTGTGGCCTGG
AGCCTGGGCGGGTTGCCGATTGCCTGCGCGGTGATGCCAGCCCGTTCATCGGCGCCAATG
ACCAGGCTGCCGACGGCGTGCCGTGCTTTCGCTTCAACCAGCGCCTGCGGGTCTCGGGGG
CACAGCCGGTCGAGGTGTTGCTGCAGGCCATGGCCCAAGCCCTGGAACATGAGGTGGCGG
CATGAGCGGGGAGTATCCGGTACCGGCCGACAAAGTCCCACCCCGTGGCGGGCGGGTGTT
GCTGGAATGGGCGAACAGGAGCGTGGCGCTGTTCAACGTTGCCGACAGCTTCTACGCCAT
CGACGACAGTTGCCCGCACCAGGGCGCCTCGTTGTGCGGCGGGCGCCTGGACGGACGGGT
GATCCAGTGCTGCGCCCACGGCCTGCGTTTTGATCTGGCCAGCGGTTATCTGCTCAACTC
GACGCAGCTCAAGGTTGCCAGCTACCCGGTCGAGCAACGGGATGGGCAGCTGTTCATCGT
GCTGGCGAGCAAGGAGGCGGGCCAATGAGCGTGGTCGCAATTGCCGCCGCCAACCACCGC
GCCCGGGAACTGGCGCCGGGCTTTATCGTCAGCCTGATTGCCGCGGCGGCGGCGAGTTTT
CTCAGTGAGCATTACGATGCCCCGGTGATGCTGTTTGCCTTGTTGCTGGGCATGGCCCTG
AACTTTCTGGCCAGCGATGGCCGTTGCAAAGCCGGGATCGAATTCACCGCACGCACGGTA
TTGCGCCTGGGCGTGGCGCTGCTGGGCATGCGCATTACCCTGGGCCAGATCGCCAGCCTT
GGCTGGAGGCCGGTAGCGCTGGTGGTGATTTTGGTGGTGGTGACCATCCTGGTCTCGGTG
GTGGCGGCACGGGCCCTGGGCTTTCAGCGCTTGTTCGGCATGCTCACCGGTGGTGCCACG
GCGATTTGCGGGGCCTCGGCGGCGCTGGCCCTGGCCGCGGCCTTGCCCCATCACCCGCAA
AAAGAGCGCGCCACCCTGTTTACCGTGATTGGCGTGTCGGCGTTGTCGACCCTGGCGATG
ATCCTTTATCCGATGATTGCCAGCTGGCTGCAGCTGTCGCCGCAACAGGCCGGGGTGTTT
CTTGGCGCGACCATTCATGATGTGGCGCAGGTGGTGGGCGCGGGGTACAGCATGTCCACC
GAGACCGGCGACATTGCCACGGTGGTCAAGCTGATGCGCGTGGCCATGTTGCTGCCGGTG
ATTGTCTGCGCGGCGATGATCACCCGCCGCGCCGGCGGTGATGCCAGTGGGCAGCGGCCA
CCGTTACTGCCGTGGTTTGCGGTGGGTTTTGTCCTGTTGGCGTGCATCAACAGCACCGGC
TGGGTATCGGCGGCGGTGCAGGGCGGGGTCAACGACCTGTCGCGCTGGTGCCTGGTGGTG
GCGATCAGCGCCCTGGGCATGAAGACTCAGTTAAAGGAGCTGGCGGCGGTGGGCTTCAAG
CCGATTGCGTTGATGGTCGGGGAGACGGTGTTCCTGGTGCTGCTGGTAGTGGCATTGATG
CACTGGGGGTTGTAGACGGTTGCCCCCAACCGTTCTGCATGCTCCCACAATGTATCTGTG
TACGCCGAACCTGTAGGAGCGGGCTAGACCCGCGATCGAGCGCGCAGCGGTCGCAGTCCG
GTCAGTGCTGACTGTGCCGGCGCTCATGCTGCGCCCGCCAACTGGCCGGCGGCATGCCGA
ACTGGGCGATGAACCAGCGGGTAAAGGAGCTGGGCATCGAGTAGCCGAGCATGTCGGCAA
TGCGCCCCATTGTATAGCTGGGGTTTTCCAGGTAGCGGATCACCAGGTCGCGGCGCACGC
CGTTGATCAAATCGCTGAAGGTCACCCCGCATTCCTCCAGGCGCCGCTGCAAGGTGCGCA
CGTTCATGCCCTGGGTTTGCGCCACCTGCTCGATGGTCGCCCGGCCCATGGGCAATAGCA
GGTAGATGGTTTTGCGCATTTCCAGTTCCAGCGACAGCTTGCCACTGGCCTGCAGGGTGT
CCAGGTAACGCTGCGCCAGGCGCGCCATGGCCTGGTTGGCCAGCGGGTTGGCGGTGTCGA
GGTCGGCGGCCGGGCAGACGATACCGTTGAACTCGCTGCCAAACACCAGCTTGCAGCCAA
AAATCCGCCGGTGAATGGCCAGGTCCGCCGGCGCCGCATGGGTGAAGTTGGCGCTGATCG
GGTGCCAGTGGGCGCCAAGCAGGGCGGCGCACAGGCGCAACATCACGCCAATCGCCAGCT
CTGTGGCCTGGCGCCCGCGCTGGGGCTGATCGGTGACCACTTCTTCCCGAATGATCACGG
TCTTGCCGGCTTCTTCGATATGAATGGCCAGGGCGTCGTTGAGCAAATGCCGGTACTGGA
CGATCACCTGCAGGGCGTCGCGCAGGGTGCGCTGGTGGCTGAGCAGCAGGCTGATCTCGC
CAAAATCCGACAACTGGCGCAGCTCGGCCATGCGCAGGCCGAAGGTTTCGCAGCCACTGA
CCCGCGCCGACTCCTCCAGCAGGGTCACCACGCTGGACACCGCGATACGCTGGTTGGGGT
CGTCGAGCAGGCTGGCGCTCAGGCCCACCTGAGCCAGCAGGGCATGCGGGTTGAGCCCCA
GGTGCCGGGACACCTCAAGGTAGTTGGTCAGGCTTGCAGCACGTACGAGGGCGGTCATTT
TATTGTTTTCCACGCATTCATCAGGCGCCCCGCTTCTATGGCGGGTGATTCGTTATAGCG
TGGGTGTCGTCAAATGAGAAGCCGTTTTCGGCGGCTGAAAAAAGCCCGATGACCCGCACC
CCCAGGCCACTCGGACATACGCCACAAACCCTGTCATCAAATGAAAAGTCGCTGACGCGC
AATGTAAAGCGCCAGCGGGGAGGGCTGATTACTGTGGCTGTGCAAGCGCTCGGGATTACC
TTCGAGCGGACTGTCCTGAGCCTAGGTGCCGACGTGGAAAAACTGCATACCACCGCTACT
GTCCTGATCGTCCCCGGCCTGCGCGAGCATGTGCCCGAGCATTGGCAGACCCGGCTGGCC
GAACGCCTGGCCAAGGTCCATACGCTGGCGCCGCTGCAGGTCGATGGCCTGGACTGCAAC
GCCCGGGTCGACGCCATCCAGCGTGCGCTTGAACAGATTGAAGGCGAAGTGTTGCTGGTG
GCGCACAGCGCCGGGGTGCTGATGGTTGCCCACTGGGCGGCGCGTTACCAGCGGCCGATC
AAGGGCGCGCTGCTGGCGGCGCCACCGGACCTTGCGGCCAGCTGGCCGGCGCACTACCCA
AGCCCGCAAACCCTGCGCGCCAATGGCTGGAGCCCGCTGCCGATGACGCCGTTGCCGTTC
CCGAGCATCGTCGCCGCCAGCAGCGACGACCACCTGGCCAGTCTCGACGCGGTCAGGGCC
ATGGCCCGCAACTGGGGCAGCCAGTTGCTGGAACTGGGCGCTGTCGGCCACCTCAACCCG
GCCGCAGGCTTTGGCCCCTGGCCACGGGCCGAACAACTGGTCCAGGCCCTGGACCTGCAG
TAACGCACGGACGCTTGAACCACGCCCGCATTCGACGGGCGGCGATAACAACAATAACAA
TAAGTGGAGCCATCGCGATGTCCAACCCTCGCATTCACCGTGCTGTGAAGCCACAGCGCT
GCCTGCTCGCCTGCGCCATCGGCTTGCTGGCGCTGCCAGGCGCCCAGGCGTTCGAACTCG
ATACCGGCAGTGAAGACTGGGCCGTGCGCCTGGATAATACGGTCAAGTACAACTACGGCG
TACGCACCGAAAGCGCTGACAAGCGCCTGCTGGCAACCCCCAACAACAACGACGGCGACT
ACAACTTCCGCAAGGCCGGGACCACGGTCACCAACCGTATCGACCTGCTCAGCGAGCTGG
ACGTGATCTACCAGGGCAACATGGGCTTTCGCGTCAGCGCCGCCAGCTGGTACGACAAGG
CCTACGACAACACCGGCTCCAACGCCAACCCGTTCGTCAACGGCAACGGCGGCCAGTCGG
GCATCAACCCCAGCCTCAACGGCTTGCCCGGCACCGGCGTGCCGCTGGGCAGCCCGCACC
TGAGCAACTATGCCCAGCGCTACTACAGCGGCCCGTCCGGTGAGGTACTGGATGCCTTCG
TGTTCATGCGTCGCGAAGTGGGCGAGGCCTCGCAGATCAGCGCCAAGCTCGGCCAGCACA
ATTTGTTCTGGGGCGAAACCCTGCTCAACCCGGTGCATTCGCTGAGCTACGGCCAGTCTG
GCCTGGACCTGGCCAAGCTGGCCGCCTCACCCGGCACCGAAGCCAAGGAGCTGTTCGTGC
CGCGCAACCAGCTGTCGGCGGCGTTGCTGGTCAACCCCGAGCTGACCATCGGCGCGCAGT
ACTTCCTCGACTGGGACGCCGCGCGGCTGCCGGAAGCCGGCACCTACTACGGCGGTTCGG
ACCTGGTGGGCGAGGGCGCACAGAGCTTTCTGCTCGGCCACACCGGCACGCCCGGGCTGA
TCCCGGTGCGCGGTGCGCTGACCAACATCCGCCGCGGCCACGACCTGACCCCGGACAAAC
GCGGCGACTGGGGCGTCATGGCCAAGTGGTCGCCCGAATGGCTGGGCGGCACCCTGGGCG
TGTATTACCGCAAGACTTCGGAGATCCTGCCCCAGGCCTGGCTCGACGCCCGCGGCCTGA
CCGTCGCCAACGGCCCGTTCGGCAGCCCGCCGGGCAGTGCCCAGGGCGCGGTCGGCAACC
TCTACAACTCGCTGCAAAGCGCCACCTACCAGTTCGCCTACGCCGACAACATCGACATCT
ACGGCCTGAGCCTGTCCAAGGATGTCGGCGGTATCAGCGTCGGCAGCGACCTGAACATCC
GCCACAACATGCCCCTGGCGAGCATTCCAGCAATCCTCAGTGCGCCGGGCCAGGCCGGCC
TGGGTGGCGGCTTCGGCCTGCTGCCGGCGCGTTTGCCCAGCAGTGGCGTGGTCTATGAAG
CGCCGTCCGACGGCGACAGCATGAGCGCCACCGGCGACACCCTGCACTGGACCCTCAACG
GCCTGATGACCATTGCCGATACGCCGCTGTTCGACTCGGCGACCCTGCTCGGCGAGCTGT
TCTACAGCAACCTGCTCAAGCTCGATAACCACAACGCGGCCTTGTACAAGGGTAAAAGCA
GCTACCGCGGCATCGACCAGCCAACCCGCGACAACTGGGGCATCGCGGTCAACTTCACCC
CGACCTGGTACCAGGTGTTGCCGGGCATGGACCTGAGCATGCCGCTGTCGATCAACGTCG
GCCTGGACGGCGTATCGCCGGTGCAGGGCGGCGGCGCCGAGAACACCGGCAACTACGCCG
TGGGCCTGAGCGCGGCGATCTACAACCAGTACTTCGTCGACCTCAAGTACGTCGATGGCT
TCGGCAAGACCCAGTCCTGCAACAACGGCCAGACCGACGGCAGCACCCCCAACGCCCTGG
ACGGCGAGCAGGACTACACCTGCTACGGCGGCGGTTACGCCGCGTTCTCTGGCGGCGCCG
CCACCACCGAGGACCGTGGCGCGCTGTACCTGACCCTGAAAACCACCTTCTGAGTCACAC
AGGAAAACAACAACATGAACTACGTGCACACCCTGTTGGCCACGTGCCTGTCGCTGGCTG
CCCTGAACCCGGCCCATGCCGCCGTCTCCAACGACCAGGCCGCGCGCCTGGGCACCAGCC
TGACGCCGATAGGCGCAGAAAAGGCCGCCAACGCCGACGGCTCGATTCCCGCCTACCAGG
GCGGCCTGCTGACCCCGCCAGCGGCATACCAGAGCGGTGCGAGTATGCGCCCGGACCCGT
TCGCCGCCGAGCAACCGCTGCTGGTCATCGATGGCAAGAATGCCGAACAGTACAAGGCTC
AACTGACCGCCACCACCCAGGAACTGCTCAAGCGCTTCCCCAGTTTTCGCGTCGATGTCT
ATCCCACTCATCGCACCGTGGCGCTGCCGCAGCCGGTGCTCGACAACACCCTGAAGAACG
CCGTAGGTGCGCGCAGCCAGGAGGGCGGTAGCGCGGTCGACAATGTGCTGCCGGGCATTC
CCTTCCCGATTCCGCAGAGCGGTGCCGAGGCCATGTGGAACTTCCTGTTGCGCTACCAGG
GCGTGAGCATGACCGCCAAGTACGACTCGTGGAACGTCGATGCCGCCGGCAACGCCACCC
TGAGCACCACCGGCCAGGCCAACATCAGCTACCCGATCTACGAGGACATGAGCAAGCCGA
TCGGCGCCAAGGACACCTACTACCAGATGAAACTCACCTACACCGCGCCGGCCCGCCGCG
CCGGTGAAGCGATGATGCTGCGCGATGCCGCCAACCCGCTGGTGCAACCACGCAGCGCCT
GGCAGTACCTGCCGGGCCAGCGCCGGGTCAAGCTGGCGCCGAACCTGGCCTACGACACGC
CCAACCCGGGCACCTCGGGTTCGGGCACCTACGATGACGTGTTCGTCTTCAACGGCGCCC
TCGACCGCTACGACTGGACCCTGGTCGGCAAGCAGGAGATGTACGTGCCGTACAACACCT
ATCGGCTGACCTACAACACCGACGTCAAGCAACTGACCACCGCCAACCACCTCGCGCCGC
AATTCGTGCGCTGGGAAAAGCACCGGGTCTGGGTGGTCGAAGGCAAACTCAAGGACGGCG
CCCGGCACATCTACCACAAGCGCCGCTTCTACCTCGACGAGGACAGCTGGATCGCCCTGG
CCTCAGACCAGTATGACGCCCGTGGCCAGCTGTACCGCGGCAGCTTCGCCTTCCTCAGCC
AGAGCTACGACAAACAGACCCCGGATGCCACGCCGTTCATGATCTACGACCTGATCGGCG
GCACCTACAACCTCAATGGCGTGGTCGGGGCCTACGGCGGCATTCGCTACATCGAGCCGC
TGTCGCGCACCCAGTGGTCGCCCGAGTCCCTGGCCGGGGCCGGCATTCGCTGAGCCTGTC
GAGCACGCACCGAGGAGGATCAGGGATGGCTTTTATTAAACGCTGCAGTGTGATGCTGCT
GGCCTGGGCCGCGCTGCAGGGCGCGGCCCGGGCCGAGCCTTACGTCGACGTGCTCGACCT
GCCGGCGCAGCCCAGCGCCCTGGCCGTCACCAGTGCCTTGCGCGATGTCAGCGTCGCCGG
CACGCGCCTGGTGGCGGTGGGGCCACGGGGGCACATCCTCTACTCGGATGACCAGGGCAG
CCACTGGCAACAGGCGCAGGTGCCGGTCAGCGCCGACCTCAATGCGGTGAGCTTCGCCAC
CGCGCAGCTGGGCTGGGCGGTGGGCAACGACGGGGTGATATTGCACAGCCGCGATGGCGG
CCAGCGCTGGGAAAAACAGCTGGACGGGCGGGTGCTCGGCGAGCAGGTGCTGGCTTATTA
CCAGGCACGGGCGCAAGCGGGCGGCGATCAATGGGCACGCTGGGTGGGCGAGGGTGAGCG
CCTGGTCGCGGAGGGCGCCGACAAGCCGTTGCTGGATGTCTGGTTCAGCGACCCGCTGCA
TGGTTTTGCGGTGGGCGTGTTCAACCTGCTGCTGCACACCGTTGACGGCGGCCAGCACTG
GACGCCGTGGCTGGAACGCAGCGACAACCCGCAAGGCTTGCACCTGACCGGCCTGGCCAG
CGTCGACGGCGCGCTGTACATCAGCGGCGAGCAGGGCCTGCTGCTCAAGCTGAGCGCTGC
GGGCGACCATTTCGAGCGCCTGAGCACCCCCTATGCCGGCAGTTATTTCGGCGTCATTGG
CAAACCTGGGGCGCTGCTGGCCTACGGGTTGCGCGGCCACGTACTGCGCAGCACCGATGG
CGGTGCCGGCTGGCAAGTGATCAAGACCGACCTGAACACCAGCATCACCGCCGCCAGCCT
CGACGCCCGCGGGCGGTTCTGGCTGGCCAGCCAGGCCGGCGATCTGCTGGTCAGTAACGA
TGACGGCGCAAGCTTCAGCCCGCTGGCGCAAACCCAGCGCGCGCCGGTCAGCGGCGCAGC
CTTTGATAGCGGCGCCGCGCTGGTGCTGGTCGGTGAGCGCGGCATCCGCACCCTGGCCCC
CGACCAACCGCAGCAGCCATAACAAGAGAAAACCCTGATGGCCGACATCCAACAAGACAC
CTTGCCGGTGATCCGCAACCTCGGCGACTTCGATGCACGCTCCGGCAATCGCCTCGAACG
CCTGGTGTTCAACCACCGGCTGGCGTTCATGCTGTGCATGCTGCTGGTTACCCTGGTGCT
CGGCAGCATGGCCATGACACGCCTGGAGCTGCGGCCCAGCTTCGAGAAGATGATCCCGCA
GAGTCATCCCTACATCCGCAACTACCTGGACAACCGCCAGGCGCTGCGCGGCCTGGGCAA
TTCCCTGCGGGTGGTGGTAGAGAACACCCGTGGCGATATCTTCGACCCGGCCTACCTGCA
GACCCTGCGCCAGATCAACGACGAGCTGTTCCTCAGCCAAGGTGTCGACCGCGCCTGGAT
GAAGTCGCTGTGGAGCCCGGCGGTGCGCTGGACCGAAGTCACCGAAGAGGGCTTCCAGGG
CGGCCCGGTGATGCCCGATGCCTACCAGGGCTCGGCCGCCGATATCCAGCAACTGCGCCA
GAACATCGAACGGGCCAATATTGTCGGCAGCCTGGTCGCTCGCGACTTCACCTCAAGCAT
GCTCATCGTGCCGCTGCTCGACCAGGCCTCGGCGACCGGCGCCGGCATCGACTACCACGG
CTTTTCGCAAAAACTTGAGCAGTTGCGCCAGCACTACGAAGCGGGCGGCGTCTACAAACT
GCATGTGATCGGCTTTGCCAAGCTGATGGGCGACCTGATCGACGGGCTGCTGCAGGTGAT
GCTGTTCTTCGCCCTGGCAGTGCTGACCACGCTGCTGATCATCTACCTCTATACCCGCTG
CGTGCGCAGCACCTTGCTGGTGGTGCTGTGCTCGTTGACGGCGGTGGTCTGGCAACTGGG
GATCGTCGCCTGGCTGGGGTATGCCATCGATCCGTATTCGATCCTGGTGCCGTTTTTGAT
CTTCGCCATCGGCGTGTCCCATGCGGCGCAGAAGATGAACGGCATCATGCAGGACATCGG
CCGCGGCACCCACCGCCAGATCGCTGCGCGCTACACCTTCCGGCGCTTGTTCGTCGCCGG
GGTCACCGCCTTACTGGCCGATGCGGTGGGCTTTGCCGTACTGATGCTGATCGACATCCC
GGTAATCAAGGACCTGGCGATTACCGCCAGCATTGGCGTGGCGGTGCTGATCTTCACCTC
GCTGCTGCTGATGCCGGTGGCGTTGTCGTATGTCGGCGTCGGGCGCAAGGCCGCTGAACG
GGCCTTGCGTATCGACCTGCGCGCCGCCGAGCATCGCGGCTTTGGCAAACTCTGGGACCT
GCTCGATCGCTTCACCGAACGCAAGTGGGCAACCGGCGCCGTGCTGGTGGCCGCTTTGCT
TGGTGCCGGCGGTTTCTGGCTGAGCCTGCAACTGAAAATCGGCGACCTCGACAGCGGCGC
ACCGGAGCTGCACGCCGACTCGCGCTACAACCGCGACAACGCCTACATCACCGGCCATTA
CGCGCTGTCCAGCGACACCTTTGCGGTAATGATCAAGACCGCCCCGGAAGGCTGTCTGCG
CTACCAGACCCTGGTGCTCGCCGACCGCCTGGCCTGGGCGCTGCAACAGAACCCGCAGGT
GCAGACCACCTTGTCGCTGACCAACGCGGTACGCCAGATAACCGCCGGCACCTACGAGGG
CAACCCCAAGCTGAGCAGCATCCAGCGCAACCAGGACGTGCTCAACTACGCCGCCCAGCA
GGCCTCGGTGAACGCCCCGGAGCTGTTCAACAACGACTGCTCGCTGATGCCGGTGATCGC
CTACCTCAAGGACCACAAGGCCGACACCCTCGACCAGGTGGTGGCGATTGCCGAGCGCTT
TGCCCAGGCCAACAGCAGCGAGGACCGCCAGTTCCTGCTGGCGGCCGGCAGCGCCGGGAT
CGAGGCGGCGACCAACATCGTGGTGCGCGAGGCCAACCGCAGCATGCTGTTGCTGGTGTA
CCTGGCGGTGACGCTGTTCTGCCTGATCACCTTTCGCAGCTGGCGCGCAACCCTGGTGGC
GGTACTGCCGCTGATGCTCACCTCGATACTCTGCGAGGCGCTGATGGTGATGATGGGCAT
CGGCGTCAAGGTCGCCACCTTGCCGGTAATCGCCCTGGGCGTGGGCATTGGCGTCGATTA
CGCGCTGTACCTGCTCAGCGTGCAGCTGCATTACCAGCGCCAGGGCCTGTCGCTGGCGCA
ATCCTACAAGAACGCCGTGGCCTTTACCGGGCGGGTGGTCGGCCTGGTCGGCATCACCCT
GGCCGCCGGCGTGGTTGGCTGGGCCTGGTCGCCGATCAAGTTCCAGGCCGACATGGGCAT
CCTGCTGACCTTCATGTTCCTCTGGAACATGCTCGGTGCGCTGGTGCTGATCCCGGCGCT
GTCGCACTTCCTCTTGCCCGCCAGCCAGGCGCGGGCGCCTTCACCCAGCCCCGGCAGTGT
CGAGGGGCTGAACCTTAACAGCCAAAAAGCCGAGTGTTCATCGCATGTCTGATTACCTAC
CGCCGTTGCGTGACATGGATTTTCTGTTCAACGAAGTGTTCGACATTCCTGGCCAGTGGG
CGCGCATTCCGGCCCTGGCCGAGCAGGTCGATGCCGACACCGCGCGGGCCATCCTCGAGC
AGGCCGGCAAGCTCATCGCCCGGCAGGTGGCACCGCTCAACCGCAGTGGCGACGAGCAGG
GTTGCCAGTGGCATGAGGGCCGGGTGAGCACCCCGGATGGTTTTGCCCAGGCTTATCGCA
ACTATGCCGACGACGGCTGGGTCGGCGTTGGCGGGGCTTGTGAATATGGCGGCATGGGCA
TGCCCAAGGTGATTGCCGCCCAGGTCGAGGAGATGCTCAACGCCGCCAACCTGTCGTTCG
CCCTGTACCCGATGCTGACCGCCGGCGCCTGCCTGTCGCTGCTCAACCACGCCAGCGAGG
CGCTCAAGGCGCGCTACCTGCCGCCCATGTACGAAGGGCGCTGGTCGGGGTCGATGTGCC
TGACCGAACCCCATGCCGGTACCGACCTGGGCCTGATCCGTACCCGAGCCGAACCCCGGG
CTGATGGCAGCTACCGGGTCACGGGCACGAAGATCTTCATCACCGGCGGCGAACAGGACC
TGACCGAGAACATCATTCACCTGGTGCTGGCCAAACTGCCGGACGCACCGGTTGGCGCCA
AGGGCATCTCGCTGTTCCTGGTGCCCAAGCTGCTGGTGGAGGAGGACGGCGCACTGGGCG
AGGCCAACGCGGTGAGCTGTGGCTCGATCGAACACAAGATGGGCATCAAGGCCTCGGCCA
CCTGCGTGATGAACTTCGACGGCGCCGTCGGCTACCTGGTGGGCGAGGCCAACAAGGGCC
TGAATGCCATGTTCACCATGATGAACTACGAGCGCCTGGGCGTCGGTATCCAGGGCCTGG
CGCTGGGCGAGCGCTCGTACCAGAACGCCGTGGCCTACGCCCTCGAACGCTTGCAAAGCC
GCGCTGCCACTGGCCCGGTAAACGCGCAGCAGGCGGCCGACCCGATTATCGAGCACGCCG
ATGTGCGGCGCATGCTGTTGACCATGAAGGCGTTGAACGAAGGCGGGCGGGCGTTCTCCA
CCTATGTGGCGCTGCAGCTGGACCTGGCCAAGTACAGCGAAAATGCCGATGAGCGCAGCC
AGGCGCAAGCGCGGGTAGCGCTGCTGACGCCGGTGGCCAAGGCGTTCTTGACCGACATGG
GCCTGGAAACCACCGTGCACGGCCAGCAGGTGTTCGGCGGCCATGGTTATATTCGCGAAT
GGGGCCAGGAACAGCTGATTCGCGATTGCCGCATCACCCAGATCTACGAAGGCACCAACG
GCATCCAGGCCCTGGACCTGCTCGGGCGCAAGCTGGTCGCCGACGGTGGCCGCAGCTACG
CGGCACTGGCCCAGGAGATCAAGGCTTACGCCCAGACTCTGGCGGCCTCACGCGCCGAGT
TCAAGACCCCGCTGTTGCTGGCGCTGGCCAATCTCGACGACCTCACCGCCTGGGTGCTCG
ACCGCGCCCAGGGCAACCCCGAGGAAATCGGCGCGGCGGCGGTGGAGTACCTGCAGGTGT
TCGGCTACACCCTGTATGCCTATTTGTGGACGCGCATGGCCGATGTCGCCCTGCAGCACC
ACGGCGCCTTCTACCAGAGCAAACTGGGCACCGCACGCTTCTATTTCGCCCGCCTGCTGC
CGCGCATCGATTCGCTCAGCGCCAGTGTCAAGGCCGGCAGCCACAGCCTGTTCCTGCTCA
AGGCCGAGCAACTGTGAAGGACACGCCCATGACCCGCACCCGCATCATCGAACCTGCGCC
CGGCGCCTACAGCTACCCGTTGCTGATCAAGCGCCTGCTGTTGTCGGGCGTGCGCTACCA
GCCCGGCCAGGAGATCGTCTACGCCGACAAGCTGCGCTACAGCTACAGCACCTTGCTTGA
ACGCATCCAGCGCCTGGCCAATGTGCTGAGCGCTGCCGGGGTCAAGCCTGGCGACACCGT
GGCCTTGCTCGACTGGGACAGCCACCGCGCGCTGGAGTGCTTTTTTGCCGTGCCGATGCT
CGGCGCCGTGCTGCACACCGTCAACGTACGGCTGTCGCCCGAGCTGGTGCGCTACACCAT
GAACCACGCCGAGGATCACCTGGTGCTGGTGCATGACGACTTCATGCCGCTGATGACCCA
GTTGCGCGAGCAATTACCGACGGTCAAGGGTTACCTGCGCCTGAGTGACGGCGCTGAAGT
GCACACGGAACTGCCGCTGCTGGGCGAGTACGAAGCGCTGCTGGCCGGTGCCGACAGCCA
CTTCGACTTTGCCGATTTCGACGAGAACTCGGTGGCCACGCTGTTCTACACCACCGGCAC
CACCGGCAACCCCAAGGGGGTGTACTTTAGCCATCGGCAACTGGTGCTGCACACCCTCAA
CGAACTCGGCACCTTCGCCGCCTGCGGCGGTGAGCCGCTGTTGCGTTCGGGCGATGTGTA
CATGCCGATCACGCCGATGTTCCATGTGCATGCCTGGGGCGTGCCCTACGTGGCCACGGC
CCTGGGCATCAAGCAGGTGTACCCCGGCCGCTACGAGCCCAACCAACTGGTGCGGCTGAT
GCGCGAAGAGCAGGTGAGCTTCTCGCACTGCGTGCCGACCCTGTTGCAGATGATGCTCGA
TTGCGACGAAGGCCAGCGCACCGACTTTAGCGGCTGGAAGATGCTGCTCGGCGGCAGCGC
GCTAACCCAGGGCCTGGCCGCGCGGGCCAGCGCCAGGGGCATTCGCGTGCACTGCGGCTA
TGGCATGTCCGAGACCTGCCCGCTGCTGTGCGTGACCAGCCTTGGCGCCGCTGACCTGGC
GTTGCCGATGCAGGCGCAACTGCCGTTGCGGATCAACGCCGGGGTGCCGATCCCGCTGGT
GGACCTGCGCATCGTCGACGAACAGGGCAAAGACGTGGCCCACGACGGCGCAAGCCTCGG
TGAAATCGTCGTGCGCGCGCCATGGCTGACCCAGGGTTACCTCAAGGAGCCGGAGCAGGG
CGCCGCACTGTGGGCCGGCGGCTGGCTGCACACCGGCGACATGGCCTGCATCGATGAGCG
CGGCGCGGTGCAGATTCGCGACCGGATCAAGGACGTGATCAAGACCGGCGGTGAGTGGAT
CAGCTCGGTGGAGCTGGAAAGCCTGATCAGCCAGCACAGCGGGGTCGATTCGGTGGCGGT
GGTGGGGGTGGCGGATGCGCAGTGGGGCGAGCAGCCGCTGGCCCTGGTGGTCTGCGTTGC
CGGCGTCGAGCTGGATCAGCCGGCGCTGGCCCGGCACCTGCAGCCATTTGTCGACAGCGG
GCGCCTGAACAAATGGGCGATTCCGCGCCTGGTGCGCTTTGTCAGCGAAATTCCCAAGAC
CAGCGTCGGCAAGATCAACAAGAAGCTGATTCGCCAGAGCCATTGTGGCGTCTGAGTAAA
GCAAGTGGGCATTCGACTTGCGCCGCGATGGGCTTGACCGGCCTCATCGCGGGGCAAGCC
CGCTGCTACCTGTCAGACTTCAGTGAGGTCCGAGGTGGGCGGGGTGGGGGTGTTGACGCT
GTCCAGTTGCTGGTCGGCCAGGTCCTGGGCCAGGGCAACCATGGTCATGGTCGGGTTCCA
CGAACCACTGGCCGGCCACAGCGCACCGCCGGTGACGTAGACGTTCTCCACGCCATGGGG
ACGGTAGTCCAGGCCAACCACGCCTTCGTCCTTGTCGCCGATCCACAGGGTCGAGCCCTC
GTGCACCAGCCCGGCCACCCGCCGTTCAGGGATGCTTGGCCGTTCGCCGGTCCAGTGGCC
CAGGTTCGGGTCACCGTGCCAGTACTCGACCTTGCCTTCGGGGGCGAACACCCGCTCCAT
CATCTGGAAAGTGCCTTCGTCCATGGTGTCCCAGGTTTGCTGGTCGGTTTTGCTGGCCAG
CACCTGCAGGTTGACGTTGGTGGTCGGGTCGGCCTGGTCGTTGAGGTGGAAGTGGTTGTC
GGGGTTTCGGAAGTCGATCTCGCCAAGCACGGCGCAAACGAACACCAGATGGTCCTTCGA
CGATTCCAGTTGCGCCATCGACGCCGTGGCGACCACGTCCGGCATATAACGCGCGGCTTT
CTGCGCGTTCTTTGCAGGCTCGCGGTCTGACAGCACCGACAACTGCACGTGGTACTGCAT
GCCGCTCTGCTTGTTCTTGCCGGCCAGGTAAATGGCCGCGAGCTCAAGCTCGGCCAGCTT
GTCGGCGAACGGGTAGTCCTTGCGCGGCACCCGCGCCACCACCGAGGTGATGAAGTGGGC
GGTGAAGCGATCGCCGGCACGTTTGATTTGCGGGAACGAGTTCATCAGCAAGGTCGCCGG
CGGCAGGGTGCCCATGGCCAGGATCAGCTTGGCGTTGCCGATGTTGATCACCCCGCGCGA
GGTTTGTAGCGCCGTGGCCGCGCCGTCCTGCTGGTGGATGCGCTCGACGATGCACTCGGT
GATGATCCGCAGCGGGCTGCCAGTACCGGCAGCGGCGCGGTCGGCCTGTTTGCCGGCCAG
CTCCATGATTGCCGCCGGGGTCGAGAACTTGGCAAAGTCCACGCCACCGGCGCGATCGGC
CGCGGCGGCCAGGGGCGCCGACAACCAGCGGGTGGCCGAGTCGATCTTGCCGATGTTGTG
CTCGAGCATGTTTTGCAGCTCAAGCTGCAGGGTGCCGTAGACCGGGCGTTGCTCGGTGAC
ATGGGCGCGCACCTGCGGGTCGAGCTGGGTGTCGATCTTGTCGGCCGGGATGACGTTGAG
CAGCTTTTCGGCCGACTCGAAGCGGGCCTCGGCGGCGGCGATAGTCTGCTCGGGCCAGTA
GGCCATTTCCTCCTTGGTCGGCCGAGGGCACCAGGCGCTCCACATGATGCTGCGGCCACC
GAAGAACGGCACCATGCCGTGCTGCCAGCCGATGTTGCCCGGTGGCTGGCTGGCGGTACG
CGCCGAGAGGGTCCAGGGGAAGGTTTCGGAGAAACCGCCAAGGGTTTTCTGGTAAGGGAT
CGGCAGGTTCTGGAAGTGCTCGGGGAGGAAGAACGGCCCGCGCTCGACCATCAGGATCCG
CGCCTTGGGCTGGCTTTCGAGGATGCGTTCGGCGAAGGCCAGGGAACAGAAACCGGTGCC
GATGATGATGAAATCGAACTGTTCTTCTTCGCGGACCTGCTTCCAGGCCGACTCGGAGAG
AAAGAACACGTGGTCCAGCACCTTCTGGGCGTTGGGTGTTTGCGGACCGGGGGTAGGGTA
GCCGTGACCGAAGTTGGTCGAACTGGTGACTGCGCTCATTGTTGCCTCCAATCATTGTTG
GCAGAGGGTCTATCGTCCTTGTGCAGCGTGCAGCCGGGTGGCTGCGCTGCTAACGCTAGC
AGAGCGAAGTGGCAATTCAAGATCACTTGGTCGGGGGGAATCGCGGGCCTCAGGCAACCC
CGGAGTACTTCACCGCAGCCGCCGCCCGCGACGGCACATTGAGGGTGCGCAACAACGACG
ACACATGAATGCGCACGGTAAACGGCGAGATGTCCAGCGCGCGGGCGATTTCCTTGTTGG
TCTTGCCCTGGGCGATCAGGCGCAACACCTCTTGCTGGCGTGCGGTCAGGGTTGTGGCGA
CGGCGCTGCTGTCCAGCGGCAGGAGCCCGGAGGGGGCAAAACGCACCAGCACTTCACCTT
CACGGATGGCCAGGATCGCCTGGCCGATCTCGTCCGGGGCGATGTTCTTGCCGATGAAGC
CGTCAATGCCGGCGGCCATGACCTCGCCGATCAGTTCCTCGTCATCGACCATCGATACCA
CGATCAAGGTGGTGCGCCGTAATTGCTGACGCAGCTCGACCAGCTGGCTGATGCAGGTCA
GCCCCGGGAAGCGCAAGTCGAGGATCAGGGTGTCCGGTTCCGGGCCGTTGGCGACCAGCT
TCAGCACCGTGTCGAAATCACCGGCCTCTTCGCTCCGGGCATCGGGCAGCAGGCGCTGGA
CCGTACGCAGCATCGCTTCGCGAAACAGCGGATGGTCGTCGGCTATGATGATCCGGCATG
CCATGGTGAGTGCCTCCCTGGGCCTGGCGTTCCTTTCGGACGTGCTACTTTACCACCGGG
TACGGGCACCGCCCCGGTGTTCATGCTGGATATGACGACTGTCGCACAAGGATGTTCCGA
TGAAGTTCGAGAAAAACTCCGAGCTCGACCAGGCTAACCTGCGCATCATTGTCGCCTGTA
TTGCCGTGGTTTATATCAGTGTGCTGGGCTTTCTGCCCGGGCAGCATTTTGAAACCTACC
GGCCGATCGTGATCTACATCATCCTGTTCCTGCTGCTGTCGGTGGTTATACGCCAGGTTA
TCGTGCGCTGGCCGGGGGTGTACCCGGCGCGGCGCATTTTCAGCATGGTCCAGGACTACA
CCGGTACCTGTTTCGGCCTGGTGGTGGGCGGTGAGGCGGCGTTGCCGCTGTACGCGGTGA
TGGTCTGGGTCAACCTGGGCAATGGCATGCGCTTCGGCTCGCGCTACCTGGCGATCGCCA
CCGCCCTGGCGTTGCTGGCGCTGCTGTGCGTCTACCGCCTGACGCCGTACTGGCAGGCGC
AACCGTTCATGGTGCTGATGCTGATGATCACCAGCACGGTCATCCCCATGTACGCGCACC
TGTTGCTTGAACGTACGCGCAAGGCTTCGGAGGAGGCCACCGCCGCCAACCTGGAAAAAT
CGCGCTTTCTGGCCCAGGCCAGCCACGACCTGCGCCAGCCCATTCATTCCATCGGCCTGT
TCACTGCCTGCCTGCGTGAAGCGCGCCTGGGCGATGAAGAACGCCGGCTGGTCGACAACA
TCGACCGCTCGTTGCTCAACGTCTCGCAGCTGTTTCGCTCGATCCTCGACCTCTACACCC
TCGACAACGGCCGCCTGCAGCCGCGCCTGCAGCCTGTGCAACTGGGCGAGTTTGTTCACG
ACCTGCTGCGCCAGAACGCCGAGGCGGCGCGCTGGGCAGGCGTCGAGCTGCGCTTGCGGG
CCTGCGCGCACTGGGTGCAGATTGACCCGGCGCTGTTGGCGACCATGGTCCAGAACGTGC
TGTCCAACTGCTTCAAGTACGCGCCGCAGCGCCCGGTGCTGATCGGCGTGCGCAAGCGTG
GCGAGGGCCTGGCCATTGTCATCTACGACCAGGGCAGCGGCATCGAGGCGCAGGAACTGC
CGAAGGTTTTCGAAGAGTTCTACCGCGTGCGCCAGTTGCGCGACAAGGACATCGAGGGCG
TGGGCCTGGGCCTGTCGATTGTCCGGCGCCTGGGGCAGATGATGGGCATGCAGGTGACGA
TACGTTCGCGAGTGGGCCATGGCACGGCCGTCAGCCTTGAAGGTTTGCGCGAAATTTCCG
CGCCCAAGCGCCAGGCCTACCGTGAAGACCCGAGCCAGGTCGGCCTGCTGACCGGTTTGA
AAGTCTGCCTGGTGGAGGATGATCGCAACGTGCTGTTGGCCACCAAGGCCTTGCTCGAGC
GCTGGGGCTGTGACGTCCAGGCCGAACTCAGCGGCAAAAACCTCGCCAGCGACTGCGACA
TCATCGTCGCCGACTATGACCTGGGTAACCACGCCACCGGTATCGAGTGCATTGACCTGT
TACGCGCGCAACGGGGCAGGGCGGTGCCGGCGCTGATTCTTACCGGCCACGAAGTGGAGA
AGATCCAGGCGGCCCTGCACGACCGCCAGATCGCGATCCTGTCCAAACCGGTGCGCCCGG
CCGAGCTACGCGCTACCCTGCGGGCATTGCGCGAAGCCTCGGCAGCGCCGGTTTAGCGCG
CAATCAGTAGCGTTGCAGCGGATTTTGCGGGCGGCCACTGTTCTTGTTGTAGCATTGCGC
GCCCATGCCCATGCCCATCGAGGCGATACCGACCATGACGCCGCTGGGCAGCTCGCAGTT
GTAGTCACCCGATGCGGTGCTGGCGATGTAGTAAGTGGAGCTGTGGTCGCTGCGCACGTT
GGAAATCTTCGTCACCGGCTCGCCGATGGTGGTCTGCGCGGTGGACTTGAGACGGTCTTC
GTTGGGTTTCATGGTCTGGCAACCGGCGACGGCGACCAGCAGGGCGCTGAGCAGGGTGAT
CTTGCTGAATGCTGATTTCATGGTGCATCTTCCTTGGTGTTGTTCTGTTTTACCGGCACA
ACGATCCCGCACGCCGCATAGGCGCGGCGTTGGGGAACACTGGGGGTTGCCGGGGAATAT
AGCGCCAGGGAGGAGGGGGGTCGATTAGCACAAATGGGCTAATGGCATATTGATATAATT
TTTTATCTATCGTTGTGACAAGGATATCCGCATGCCCATTTATCTCGCAGCAGAGCAACA
GCTGAACGTAGGACACGCCACCGTCATCGAGGCACCGGCGCAGGAGGGGCCTTTTGTCGT
GGTCTTCGAGGACGATGAAAATACCGCCTATTTCTACGCCCTGGACAGCAGTGCCAGTGA
CAACCCGATCCAGGATGCGCTGCATATCTATAACGTCGAGGATATCTCCGACCGGGAGAA
GCCCTCGACAGTGAAGATCGGCTGGTCCATGGACCACAGCAAGGCGGTGCTGCTGATCAA
TGAGTATCCCCATGCCGTGTTTGATTTTACCGGCAAGCAGGGTTACTGCCATTCCGGCTT
TCCGCCGTCTGTGGGGAAGGGCTGGTCGCTGCAGGGGCATGAGTGGCAGGAAGACGTACT
CAAGCTGTTTGCCTGAGGCGTGAATATATAACTCAACTAAATAGTTATTTAGTTGAGTTA
TATTTTAAGGCTATAAAAAAGAGCAGGGCAGTAGCGTACTTCCAGGTTCACCTTTGTTCA
ATGGCCGCGTGGGGAAACTCCTCGCGCAACGCCTGGCTCAACCATTCGATAAACCATGCG
GCATCTTCCGACAGCGGCTGTTGCGGTGTCAGCACTTGATAGCTTTCAAGTGTAACTTGC
GCATCGGTACAGCGCACCAGCGAGCCGTCTGCCAGTTCATGTTTGACCAGCACTTCGGTG
GCCAGGGCAATCCCGTGCCCACGCCGGGCCAGGTTCAAGGCAATGTCGTTGCTCATGTGC
GAGGTATTCGACCTGACCTTGAGCGGTAACTGTTGCGCCGCAAACCAGCTGTTCCACCAG
GTGCCGTCGTCGACGTGAATCAGCTCGCAGTTCGGCAAGTCCTGCACCTGCAGGGCTTTA
TTCGGCAATTTTGCCAGGTACGTCGGCGAACAGACCGGGAAAACCGGCGGTTTGATCATC
CTCAGAAGCACCCCTGAATGCTCGCCCGGCAGGCCAAAACCGATACCCAGGTCAGCCTGA
CGGGCATCCACTGACGTGAACGAGGCATTGGGTTCAATGGCCAGCTTCAGGCCCGGGCGC
AGGCTGCGCACTGCACCGACATGCGGCGTCAACCAACGCGAAGCGAACGCCGGCACGCAC
AGAATACGCAGCCAGCGCTCCTGCTGGCGACTTGCAACCCGCGAGCCGGCATCGGCCAGA
ATCTTCAGGGCCTGGGTCGCGGCCCGGTGAAACTCAAGCCCGGCCGCGGTCAGAGTAACG
CCGCGGGGCGTACGCTCGAGCAGTTGCACGCCCAGCCAGTCCTCAAGGTTTTTCACGTGG
CGGCCAATGGCCGGCTGGGTCACGTGCAGCGCCCGCGAAGCGGCTACGTAACTGCCCAGG
CGCGCAGCCGCCTCGAAGGCACGAATGGCATTGAGCGGAGGCAGACGGTCGCTGGGCATG
GCGTTCACTGTTGTTAGTTTTTGTAATATCGACCCGGACTTTATTGTTCTTTTCCCGCCC
CGGCAAGTTGATAAGCTCGAAATCGACTGACGCAATTTCACTGGATGTCGAGGAAGTACC
GATGTTACGCAGAACAATAAAAAAACAATCCACCCAGGTTTTTTCGCTGTTGGCATTGAG
CATTGCCGCACTGGGCTTGATCCATAGCGGTATCAGCCTGGCTAGCGACCAAGGCGCACA
CTGTGGCGTTCCAGGGCTCAGCGTTTGCCCGCAACCCTTTGATAAAACGCTGCCCGACCC
GCACAACATGCTGACCTGGGACCAGGCCACACGGGTAGTGGGTTTTCGTAATACCTACCG
CCTGTACGAAGGCGATGTATTCAGCACCCAGGGCGCCAAACCATCGCCATTAATGCCGGC
CAGCAGCCCATTGCCAGCCATTGACTATGCAATGAACGGCAAGCACTTCAGCATCGATAA
CTACATCGCCAACCAGAGCGTCACCGGCCTGTTGATCCTCAAGGACGGCAAGATTGCCTA
CGAGTACTACGGCAAGGGCAACAGCGAAAACACCCTGTGGACCTCGCGTTCAGTGGCCAA
ATCGGTGGTCAGCGTGCTAGTGGGCGTGGCGATAAAAGAAGGCAAGATCAACTCGGTAGA
CGACAAGATCACCCGGTACATCCCGGAACTCAAAGGCACGGCCTGGCAAGAGGTGACCTT
GCACCAATTGCTGCAGCACACCTCGGGCGTGGTCTGGGATGAAAACTACGCGTCAGCAGA
CTCCGATTTCTCCCACATGACCCAGTGCGAAGCCAAGCCTGCGCCGTACGACTGCGTGCT
CAACCTGGTCAAATCGGTGAAACGCAAACCCGGGGTCAAACCGGGCGAAGTCTGGTCCTA
CAACACCGGCGGCGCGTGGCTGGTGGGCCGCGTGCTGGAAAACGCCACCGGCATGACCCT
GGCCAAATACCTCGAAAGCCGCATCTGGAGCCGTTACGGCATGCAACAGGATGGCGTCTG
GCATGCCTTGGTCAAAGACAAAGTCGACATGGGCGGCCACGGCTTCAACGCAGCGTTGCG
TGACTGGGGCCGCTTTGGCCAGTTCGTGCTCAGCGGCGGTCAGTTGCCGTCCGGCGAGAA
GATCCTGCCGGATGACTGGATTGCACGCTCGACACACTGGACCACCGCCAAAGGTTCGGT
CACGCCATCGGCACCGAACGGACAGTACGGCTATCAATGGTGGTACTCGGCGCCGGCGCC
TGATGCCAATGCCGAACCCAAGAAAACCGCCACCAGCGAACAAACGTTCTGGGCGCTTGG
GATTTACGGCCAGACCATTGCAATCAACCCGGCGGAGAAACTGGTGATGGTGCAATGGTC
GACGTGGCAGAACGCAGAGACACCGAGTTCGCTGTATGACGAGCAGGCGTTGTTTGTGAA
TGCGGTGAGTGAAGCGTTGCACGGCAAGTAACGGTGTAAGGCTGAAAACGGGTGGTGCCA
GGCTTGAAATCTGTCCTGGCACTGCCCGTGAGCTGCTATAGATGACTACGCATAATGTAT
ATTATGTTAAACGAGGTTCTATGTCACAGATGTTCATAAGCCACCTAAACCACTGATTCG
ACAAAACCACTTCAACCGTCCACGCTCTCAACGGGCCATGTCCTTTGTGTTCATGGCGCG
TCATTCAGTGAGGTGGCTGTCGATGAAACTGATTCAGTGCCGTTTCTCTTCCGGTCAGCG
TGTGCCGCTGCTCGTGCAAACTGGAGATGCGACGCCGTTGCCCATCCTTGTCCCGTTCAT
CTACGTTCAACTCAAATTGCGATACCGCGCGTACAACACGGCTGCGGCGCATTTGCGCGC
GATCCAAGCTTTCTACACCTATGCGAAAAGCCGAGATCTGGATATCGATGAGGCCATCTT
GGCCTGCCACTTTGAGGCGATTCTGGCGTTGCTGGATGGTTACGCCCTATGGCTCCAAAG
CGGCCGTCAAGCCGACAACCTGGTCGCCCGAATCGGCAACGTTGCAACGACACTTTTTCC
GCTGCTCGATCCGCGTACCCGTGACCAGTATCTGCGCTTGCTCAAGCTATACCTGTCCTG
GTGTGTCACCCGGTACATCCCGCGTGCTCGCCAAACCTCAACCTCCCTGGCTAATCTCGA
GATTGCATTTGCAGATGTTGCCGACGTCATCGAGCGGCGCTTTGAGAGCTACATCCTCAA
TGTTCAGCCGGACCGTACCCGTTACCGCAGCCTGACAGATACGCAGCTCCAGATCATTCG
CATGCTGATCCACCCAGGTGCTGCGGAGAATCCGTTTCCCGAAAGGCTCCAGCTGCGCAA
TTGGCTGATGATTGAGTTACTGCTGGAGACCGGTATGCGCCGAGGGGAGCTTCTTAAGCT
CTATACCACCGACATCAATGACGGTTCGCAGCATGCCTATGTCAGCATCAACGATCGCGA
ACATGACCCAAGCGATCCGCGCGCTGAAGAGCCTGCGCTAAAAGCCCACGGGCGGACGAT
AGGTATCTCCGCACAGTTGTATGAGGTCTATGAGCGCTATATCCAGAGCGAGCGGCGCCC
TTCACGGAACGGCAAACCGATGAAATTACCGTATCGCTATTTGTTCATCTCGGATCGAGG
CCGCCCGCTTTCGATTCGCACGCTGTCTAACGTCTTTGATCGGTTGTTTCTGACCATTGA
ACTGGCTCATCCGGGGGTGTTGCCTACACTTTCCGCCCATGACTTTCGCCACACCTTTGC
CGACCGTTTTTTATCTTTCCTGGTCGAGAAACGTGGACTTGACCTAGAGCGGGCCACGGA
CGAACTTCGACGAGTCTGCGGTTGGTCTGAGACTTCGACGATGCCGCGCCGCTATGCAAG
TCGTTATCTGGCCGAGTCAGCCAACCGCCACAATGCCCAGCGTGCCTCGGCGGCCTGGAA
CCGATTTGACAGTTAGGAAGGTTCGCAGTGACCAAATCAGCCGATCAAGAACACGCCTCA
CCCTCCTCCTATTTGCCAGCCTACGTGTTCGAGGGCCCGGCTCAGGTGGCGATTCGAACC
CGTACCAATGACCAACCAAGGTACGTCGATACCCGCCTGTCGGTGTGGACGTGGTACGAC
GGTGGGCTCGCACTGAGAGTTGACTGGGCCTCGCTTGACTTAACTCCAGAACTCAATGAA
ATAGCCAAAGGCTTTATGGCATATGCGTTGGAAAAATATGCTCCCCAGACAGCTTTCATG
TTTGTAAGATCTCTCGTCTATTTATCAAACACCGCACTTGCCCGTTACTTTCCTTGGGAT
TATCAGGATTTAATCGCCGAATTAAATGGCTTCAAACAAGTTAGACAGCATCTAGTTGGA
TTCCGAAGATTTTATCGCTGGGCAGTTGATAGAGGAATTAAAGGCTTTGATTCAAATATT
TATCTTAAGATTAAGGACATAAAGCCAGAAAAGGTTGACCCGTATGCTCGGATTTTTCTA
TCGCAGTCTGGTTTAGACCTTGATGAGGAAATTCGCTTGCTCAAGCGTATTGAGCGAGAG
CTTCCAGCAGGTCTTTGGAAGGACATCCAGTCAAATTTGATGCTTCACCTGGGCTTTGAG
CTTGGACCTCGAGCGATTCAGCTCCATTCTCTTGATATTGCAGATTTTGAGTTAATCAAA
AGCGCTGATCATGAAAATTACTACACCCTTTGGCTACCCATGGCGAAAAAAGTTGCTCAA
CGCAGACCTGAACGTCGACCCCGCAAAATAACCACGCGACTGGGTGAAAAAATTTCAGAG
CATATTTCTGTAGTTCAACGCCGCTTTGGCAGCAACTGCAAACCATTATTTGTAAATTTC
AAAGGAAGGCGCCTCTCGGTATCCGAAATCATTGTAGACCTTAAACAGGAGCTCCGTGAA
GCAGGAATAGATAAACCGAACCAGGTAACCATGTTACTGCGTCATCACCTAGGCCAAGGT
CTGGCGGACCAAGGAACGCCGGCAGACATGATTGCCGAACTGCTCGGCCACAACAGCACG
GTTGCGGCGCGTGCTTACGTAACAGCAACTCCCAACATTGCCAGGATCAAAGAGAAAGCA
CTCGGTAAGAGCCCTTCCTATCAGCGCATAATGCGTAGTTTATTAACCGGAGAAATCGTT
CAAAGACGCGATACGGTTCCCGAGAGATCCATCCGCGGTGTCATTGATACACAGTACATT
GGGGATATCGGTGCGTGTGCCCTGCCGGTTCACACGCACTGCCCCTACAATCCCGTATAT
GCCTGCTACACCTGCAAGAAGTTTCATCCCTTTTCTGACGGCCGCCATGAGCAGGTGAAA
GACGCGTTGCAAAGAGAAGCCCAGCGGTTCATTGATATGGCAGAGCAAGCCGGTGACCTC
ATTCACAACCGGCCCCTCGCCCAGCATCAGACAACCATCCTGGCGGTAAGCGCTACCATC
GAGCGCTGCCGACAGCACACGGAGGATGCCGAAGATGACGCTGTCTAGGGCAAGGCAGAG
CCTCGAGGGCTTTATTACTGAGGAACAAGCAATTTTTCAGTCGTTACCGATTTCAACACC
GTGGGCGTCACCAGTGTGGGGTGTCGGAAGTTGGTTACCACAACGTGAAAAGCAACAGGC
TCTTACCTTCGAAACGCACCGGCAAGCCCTCGAGAAGACTGGCTATCCCGCTCCCCTTAA
GGGGCCACTTCCTTTCGCCTACCAAGATTTTAGCAAGGCCCTGATTGTGTATCTACAACG
CACTCGGAATCTGAAGTTTTCGATGGCAGCGGCATACAATATTGCCATCCGACGGCTTTA
CAATCCCTTGTTTGAACGCGGCGTATCCGACCCCACACAGCTGACGCGAGGAGATTTTGA
TCGCGTCGTAGGATTTCTCCGCGAAAGTGGTTACAAGAATATTTACGACGCGATCTCTCA
TCTAAAAGTAGTGGCGGATACGATAGATAATCTGCAATTAACCGAAATTGCCATTCACTT
TGAGCATGATGCCAAACCAGAAAAGCGTAGACACGATTACATTTCATTGCACGATCCTGA
TCGTGCGGTAAAACAACGTAAATCTGATGACAAACTGCCTTCTCGCGAGGCGATGGAAGC
CTACGCCTTATGTTCGAACAATCCACGTAATGAGGGCGAAGAAATCTTGCTGCGCGTGAT
CGATTTACTGATCGCGACTGGGCAGCGGGGTAATGAGGTAGCGGTGATTCCCTATGACTG
TTGGGTCGAGAGACCAATCAAGGGGACGACAGGAAAGGTGATTGTAGATGCCTATGGCAA
GCCTCTGGTCGAGTGTGGGATTAGGTATTTTGCCGAAAAGCAATTTCAATCTCGAGTGCA
CTGGCTAGCAGAGAGCGATATTCCTCTGGCGAGGCGCGCAGTTGAGCGACTAAAAGCACT
AACACTAGAGCAGAGGGAAGTTGCGGCTTGGCAAGAAAACAACCCAGGGCGTATATGGAA
ATATTTGCAAGAAGAACTTTTAACGGACGATCAGGTTATGGAGTGGTTAGGATTTAGCAA
CGAACAGGAGTACGGCAGACATCTTTATCTATACTTAACCCGTAATGGAATTTTTCCGTA
TGATGGTGTGTCTTCGTCGAAAGGGGGCAAGATAAAACGGCGCAGATATTTGGCCGGTGA
AATTGAACGCCTTATTGCTCCAAAACTTAAAGAGCACGTGGTTCTTACAGAATACAATGC
AGGAAAAAATAAAATCTTACTCAAGACCAGCGAAACACTCGCTATCGCTTTCGATGGTCA
GTTCCGTTTCGGTGGGCGCAATGAAAATGTATTTCGAGCGGTTCCGCGGCGTGTCGCCCT
TGTTGATATCAATCGAGCCCTGGGAGCTGATCCTAAATATCCGTCGATCTTTGCGCGGCG
CTCATTGATCGAAGCAGATGGTTCGCCAATTCGTTTGACCAGCCACCAACCACGACACTG
GCGAAACACTATTTACCATCTGACCGGCATGAGTGATGTTCAGCAAGCATTGGCCTTAGG
GCGAAAGCGTCTTGACCAGAATGTCTACTACCAGCACACGAGCATTGAGGAAAACACTGC
TGCGCATCACGAGTTCTTGGCGTTCAATAGCCATCACGAGCGTATCGACTTTTTGCATAC
AGGCATAAGAGATAAACGCATTCAGGGCGCGTTGACCGACAGTTACCATGCGTTGCTGTC
GGATAAAGGCACGACAACTGCAGAAGCATTCCTCACCGTACACGCCACGGCACTGCACGT
GACCCCCTTCGGAGGATGCATTCACGATTTCTCCCAAGCGCCCTGCCCTAAGCATCTTCA
GTGCTGGAATGGCTGCTCGCATCTCCATCTGATGGGCACTCCATCGGAGCGGGCCAACCT
TGAGAGACAAGCCGAGAATCTGACGACCGCAATTACTATCATGCGCAATGCCGGCGCTGG
AGAGGCAGGCAGCGATGTATGGCTGGCGGACCAGGAAGACAAGCTCAACAATTTAAAATC
CGTCCTCGCTCGCGACACTAATGCAGGTGTACAACGCGTGTTCCCAAATGGGCATCCAAT
GACAGTTGCGGACACGGACAAACGGCACAGTTCGGTTTCAGATGATTAGAGGCGACCATG
GCGCAACGACAGACCTTGAGGGGCGGCACCTTGGACGAGGCGATCGACGCCCTCCTCGCT
CAAATGATTAGCTTAGGGCTGGAGCTCGCCCCAATTTCACGCCCCGAAGTTCAGCATCGA
TTAGGCCTGACAAGCCGCGCGACCTTAGGTGGAGATCGAGGTCTGCGAATCGAGGCTGCC
CGAATTGCACAACTGAAGGAAAGCGGAAGAGATCCTGACGGTGCCCGCCGGCGAAGAAGC
CTCGAAGAGCGTATTGTTAAACTGCAAGCGGAGAATGCCGACTTGATAAAGCAGCGAGAC
CAGCTCTATGAAGCGCTGTCGAAAATTGCGCATAACTGTCTGCTTAAAGGGCTGGATGTC
GAGAACATCCTGGCTCCCTTACGTAAAAGATAGAAAGGTTTCATCGCAGCTGGTCGACGC
CGCGGGCGAACAATATCGCCTAACCGCGAGCGCATTGAAGGTGGCGCTGACCGTTCGAAC
GTGTTTGGTTCACGTTCGCCGAGATGCCGGTGTGGCCGAAAAAATGATGCGAGAGCTTTG
CAAATCGGACCTGCAGGATCCAACGTCCTCAGTGTAGACATGCCCTCCCTCCAGGCTATA
CACGTAGGCCGTCCCCGCACTCATGTCATCCAGCGTTTCGCGAACCTCTAATAGCCTCTC
CATCTTCCACCCTTCACTTCCGTTCAGATAAGCCGGGGAAACCAATTGAACATCTAACAG
CCAAATGTCTGCTCCTTGTTCATCAAGTAGCTGCTCCAGGGCTGAAATGCTGGGAATCAG
AACCATACTAGTCAACGCTTCACTGCCTTGCCGCCGCCCTATTTTGACGTAGAACCAGGG
GCAGTGTGTGGTCTGCTCAACGTACTGCCAGTACTGGGTAGAGTCATCACCTAGGTACGC
GCCGAGGTGAGTGTAGTGGTCAACTAATCCCGGACACTGTGTTAAGTTTTTCCTCGGCCA
CAGCGGGCGCCAGCCCGCTGTTAAATTGATGTGGCCGTTGCCAGTTGTAGCGCTGCATCA
AAAACCGGCCGATATCCTGCTGTGCTAGCGAAGCGCTCATGTAGCCCACGGTCGGTACCC
ATTCCGTTTTCAGGCTGCGAAACAACCGTTCCATCGGTGCATTGTCGTGGCAGTTTCCAC
GCCGACTCATGCTCTGCTTGAAGCGATAGCGCCACAGTCGCTGACGGAAGCTTCGGCTGC
CGTATTGGCTTCCTTGGTCGCTGTGAAACAGCACGCCCTGAGGCCGACCACGCTGCTCAT
AGGCCATGTCCAAGGCCTTGATGACCAGGTCGGCATCGGGCCTCGATGAAAACGCCCAGC
CCACCACGCGGCGGGCGAACAGATCGATCACGGCCGCCACATAGTGCCAGCGACCTTGAG
CCCAGACATACGTGATGTCACCGCACCAGACCTCATTCGGTGCCGACACGCTGAACTCTC
GATCCAGCACGTTCGGGATATCCGGCCGCTCCACCGTCGCCTTCTTGTAGGCATGTGAGC
CGGGTTGCTTGCTGATCAACTTCATCTCGCTCATCAGCTTGCGCACCTTGAAGCGCCCAA
TCGCTATGCCGTCCTCGCGCATCATCAACATGATGCTTCGGCTGCCCGCTGCGCTGCGGC
TTTGGGTAAAAAGTTCGTTGACTCGACTGCGCAAAATCAGCCGATTAACGTCTGGAGATC
GGTGCTTGCGACAGTGCGCGTAATAGCAGGATCGGGTGACTTCAAATACCGAGCACAACA
GATCAACAGGCTCTTCAGCGCGGAGTTGATCAATTAACGCGAACGCTCGTGTTCCTCGGT
CATCAAGAGCGCGGTGGCCTTTTTTAATATACTTTTTTCCCGTTCCAGCCGATTGATCCG
AGCTTCCAGCTCCTGGATTTTCTGCTGCTCGGGTGTCAGCGCTTTACTGGACGGAGTCAC
ACCATTTCGCTCCTCCTGAAGCTGGTTAACCCATCGACGCAGGGCCGACTCCACCAGCCC
AAGCGAACGGGCTGCTTCGATGTGGCTGTAGCCCTGGTCGAGCACGAGACTGGCAGCTTC
GCGTTTGAACTCGGGCGTAAAGGAACGACGTTGCTTGGTCATCGGACACCTCTCTATAGC
GAGCATTCTCGCCTAAATGGGTGTCCGGAATCATTAGACCACTACATAAGTGAGCCTCAC
CTTCAGATTTCGTTAAGAAATACCTTGGATACTCCTCCCCAACCTATACAGGGAGGCAAT
CTGCCCATGCCCCATTTCGACTGGAACACCCCCCTGCCCCTGCGCTTCGGCCAAGCCGAG
ACGCCGCAGCTGACATTGACCGGTGCCATGCTAGGCGACAGCCTGCGACCCGCATTCGAA
GCGTTTATTCAGCAACGCTTTCGCAAGGCTCACGGCGCCGACATCCGTCATTTCATGCCA
CAGCTGTTTGGCATGAGCAAAGCCTATGGCGAGTTATGTGCGGTCGCCGGGGTGCGCCTT
GCACATCACGAACCACTGTTCCTGGAACGTTACCTGGACGAGCCCATCGATCCGCTGATC
AGTGCTACTGCCGGATACTCGGTGGGGCGGGCCAGCATTGTCGAGGTCGGTAACCTGGCT
GCCTGCGATACCGGCAGTGCACGACTGAGCATCATCGCCATCACCTGGCTACTGGCCATG
GGCGGCCTGGAATGGGTGGCATTTACCGGCAACATCGGTTTGGTCAATAGCTTCCATCGC
CTCGGTCTGAAACCGGTGACGTTGTGTGCAGCCGACCCGGGCCGACTGGGTGACGATCGC
TACAGTTGGGGCAGCTATTACGAGAGCAAACCCTGGGTACACGTCGGTAACATTCGCGCG
GGATTCATCCATTTGCGCAACAGTGGTCTGTTCACTCGGCTGGGTCTGCCGTCATCCATT
GAGGGCACTAGCCATGTCGCTTGAGTTACAACGTTTCCAGAAGATCCTGCACAGCCATAT
GGAGCGCAACCCACACGCGATTGCACTTTGGGATGATCGGGTGAGACTCGATTACGCCAC
TCTTTACGCCGAAGTGTCGTACCGCCAGCAACGCCTACGCGACGAACACGCTCAGATTAT
AGCCCTGGCACTGGATAACGGCGTTGAAGCAATACTCTGGGATCTTGCCGCGCTGTTCGA
GGGCTTGACTTGCGTAACCTTGCCGCCCTTCTTTAGCCCAACACAGCGCGCCCATTGCCT
GGAGCAAAGTCAGGCGGCAAGGGTGATTTCGGAACCGGAGCAGGATGCTGAATTTCTTAC
CTTGGGCTATGAAAAAAGCGGCGAGTTCTGGCGCCGTACATTCGCCGGCCCGAACCGGAT
GCCCCCAGGCACGGCCAAACTGACCTTCACCTCCGGTACCACCGGTACCCCTAAAGGCGT
GTGCCTGAGTGCGGAAAACCTACTACAAGTAGCAAGAGAGCTGGATCAAGCCAGTAAACC
TGCTGACCCGCAGCATCACTTGGCATTGTTGCCACTAGCAATCCTGCTGGAAAACCTCGG
TTGCTACGCCGCACTGTACGCTGGCGCAACCTTGAGCTTACCGAGTCAGAAAGCTTTGGG
CATTCAAGGCGCCAGCGGCGTCAACTTACCCCGGCTACTCGAGCACCTTACCAAGCGCGC
ACCCGAGAGTCTGATTTTGGTGCCGCAGTTGCTGCAGATGTTGGTCAGCGCCACTGAGCA
GAAAGCCTTCGACCCACAGAAATTGCGCTTTGCTGCTGTAGGAGGAGCGCGCGTCTCTGA
GGACTTGTTGCTCCGAGCTGAGCGCGTCGGTCTGCCGGTTTACGAAGGTTACGGATTATC
TGAGTGCGCCTCGGTGGTGTGCCTAAATCGTCCCGGTGCCCAGCGATCGGGAAGCGTTGG
TAAACCCTTGCCTCACATCCAGGTGAAGTTGGCAGAAGATGGTGAAGTACTGATCAAGGG
CTCGGCACTGCTCGGCTATCTGGGCGATGTACCTTACGCCGAGGATTGGTGGCCCAGCGG
CGACCTGGGAGAGCTAGATCCGGAAGGCTTCCTTTACCTCAAAGGTCGCAAGAAGCATCA
GTTTGTCACCAGTTTCGGACGCAACGTCAACCCGGATTGGGTAGAGGCCGAACTCACCCA
ACGCCGCCACATTGCCCAAGCCTTTGTGTACGGGGAATCGCTTCCACGCAATCACGCTCT
GTTGTGGCCCCATCGTACCGATTGTACTGATGCAGAACTTGCTGGGGCTGTAGCGGAAGC
TAACGACGCATTGCCCGACTACGCCCAAGTTCATAGCTGGACGCGCCTGCCCTATCCCTT
CACGGCTGCCAACGGCCTGCTGACTGCCAATGGCCGACCGCGCCGCGACGCTGTTGTCGA
GACGTTTCACGCGCAACTTACCGAATCTGCCGTATCTGAGGAGTCTGCATCATGAGTTTT
TTCGACACGCTTCAAGAAGCTTCACATCAGGAGCGCCACGAATTGTTCAACCTGCCGATA
ATCCTCGACGCACTTGAAGGTAAGGTCAGCCTTGAGAGCTATCGGGCATTTCTTGCGCAA
GCCTACTACCACGTCCGCCACACTGTGCCACTGATGATGGCCTGCGGCGCGCGACTACCA
AGCCACCTCGAATGGCTACGTAAAGCGGTATGCGAGTACATCGAAGAAGAATACGGCCAT
GAACAGTGGGTGCTTAACGATATAGCAGCCTGCGGCGGTGACCGTGACGCCGTGCGTGAC
GGCCAACCCTCAATGCCGATTGAACTGATGGTCAGCTTTCTGTACGACTTGATTGCCCGA
GGCAACCCGGTAGGCCTGTTCGGCATGGTCAATGTGCTGGAAGGCACAAGCATTGCCCTC
GCCACCCATGCAGCAGGCAGCATCCGCGAGCATCTGGGTCTTCCAGAAAGCGCCTTCAGC
TATCTCAGTTCCCACGGTTCACTGGATATCGAGCATATGCAGACCTACCGCCGGCTGATG
AACAGGCTGGAAGACCCCGCAGACCAGGCGGCTGTCATCCATGCGTCAAAAGTGGTGTAT
CGGCTGTACATCGATATGTTTCGGGGCTTGCCCCGGGCTGCGGAGGTTCATGATGCAGCT
GCATGATGCCCGGGTAGTTTTGACTGGCGCCAGCGGTGGGATCGGCCAGGAAATTGCCAG
GGATCTGTGCGCCGCCGGCGCCCAGGTGCTGGCGGTAGCTCGACATCAAGAATCCCTGAA
GCCGTTGCTTGAGCGCTATCCGCAAAACTTGTTCTGGGTAGCCGCCGACCTCACGCTCCT
CAATGATCGTCGCAAAGTACTGGCCGCCGCCGAAGCCACTGATGGCATCAACTTGTTGAT
CAATGCTGCCGGCGTCAACCACTTCGCCATGCTCGAACAGCTGGATGACAATGAAATCAA
CGCGATGTTGAGCGTGAACGTCAGCGCCCCAATTTGCCTGACCAAACTGCTTCTACCGTT
GCTCAAGCAGGCCGACAGCGCCATGGTGGTCAACGTCGGTTCAACCTATGGCTCGATTGG
CTACCCTGGATATGCCAGTTACTGTGCCAGCAAGTTTGCACTTCGCGGCTTTTCCGAAGC
CCTGCGCCGGGAGCTTGCCGACACCCGGGTCGGCGTCCTCTATGTCGCACCACGCGCCAC
CCGTACCTCGATGAACAGCTCTGCCGCCCAAGCACTCAACGATGCACTCAAGGCAAGCGT
CGATGATCCACAGGCGGTGGCAGCGGCGGTGATCCACGCCATTGCTGGTGACCGTCGCGA
TCTCTATCTGGGGTGGCCGGAGCGATTTTTTGTGCGGTTGAACAGCCTGTTGCCCAACTT
GGTGGATCGTGGCCTGCGCAAGCAATTGCCGCTGATCCGGCGTCTTAGTCACACCCACGA
AAATGAGCACCTCAAACCATGAAAAAGACCGTTGCCTGCCTGCTGCTCGGCATGTTGAGC
CAAGGCGTCTGGGCGCTCGACAACGCGGATCAGCAACGCCTTAATGGCATTCAGCAAAGC
TGGGCGCACATACAATATGAACTGCCAGAGCAACAGCGCGTAGCGGCGTTCGCGCAATTG
GCGGCACAAACATCGTCGTTCACGCGAGATCGCCCAGTGTTAGCCGAAGCGTGGATCTGG
TCAGGAATCGTCACCAGCAGTTGGGCGGGTGCTCAAGGCGGGCTGGGCGCCCTAGGCAAG
GTCAAAGATGCCAAGGCCGATCTGGAAAAAGCCCTGACTCTAGACGCCGACGCCTTGCAA
GGCTCGGCCTATACCAGCCTTGCTGCACTCTACGACAGAGTGCCCGGCTGGCCGATCGGT
TTCGGTGATGCTGACAAGGCAGAGCAACTGCTTCAGAAAGCGTTGCAACTCAATCCTGCC
GGCATCGATAGCCTATATTTCTGGGGCGATCACCTCTACCGCCAGAAGCGCTACGCTGAA
GCGAAGGTTGCCCTGCAAAAAGCACTACAAGCGCCTCCAAGGCAGGGCCGGGAAAGTGCT
GACGTTGGACGGCGCAAAGAAATCGCCGCACTACTGGAAGACGTTAACAAGAAACTCGAT
TGACTGGAGTTTGCGTGCGTTTATTACTGATCGAAGATGATGTCGCCCTGGGCGAGGGTA
TTCATCAAGCGCTAGGGCGTGAAGGTTACACTGTCGATTGGCTCAAGGATGGGAGTAGTG
CTCTGCACGCCATGCTCAGTGAGACCTTCGACTTGGCAGTGCTTGACCTTGGTTTGCCAC
GTATGGACGGACTAGAAGTACTCAGTCGCCTGCGCTATAGCGGTTCCAACCTGCCGGTGC
TGATCCTCACGGCCCGTGATGCAACAGAAGACCGTATCGCAGGGCTGGACGCAGGCGCCG
ATGACTATTTGATCAAACCGTTCGACCTGGCCGAACTGAAGGCCCGTTTACGTGCTTTGT
TACGCCGCAGTGCCGGGCGAGCACAGATGTTGATCGAGCATGCGGGCATCTGTCTGAACC
CTGGCACTCAGCAAGTCAGCTACCAGGGCCTGCCTGTAGCCCTGACACCCAAGGAATATC
AGTTGCTGCATGAATTGCTGTCACCCCCTGGTCGCGTGATGACCCGAGATCAACTGATGC
AATTGTTGTACGGCTGGAACGAAGAAGCCGAAAGCAACACGCTGGAAGTACACATCCATC
ACCTGCGCAAGAAGTTCTCGACTGATCTGATTCGCACAGTTCGCGGCGTGGGATATCTGG
TGGAGGAGCGTCGATGACGTCAATCCGACGTCGCACACTCACCCTGATAATCGGCTTGAT
GCTCTTGGGGTTTGCGGTGATCAGTGCGCTTAATTTTCACGACAGTAATTACGAAATTAC
GGAAGTCTACGACGCTCAGCTCGCACAAAACGCACGGCTTCTACAGGGTGTCATGCGCAT
GCCGCTACAGAGAAAGGAGTACGCCGAGCTCTATCAGGCCTTCAATACAGCATTAGGCGA
AGCCGTACCCAGAGTCGACGGACATCCTTATGAAAGCAAAATCGCGTTCCAAGTCTGGAA
CAGCCAAGGTGAGCTCCTTGTGCATACGGCGAGCGCCCCCTCTTTTCACACCCTGCCTGG
CAAGCCCGGTTTCAGCGATTTCGTGGATCTGAACAATCGGAATTGGCGCGCTTTCATGCT
GGAAGACAAACGCAACGGTATGCGGATTTGGGTGGGCGAGCGCGATGATGTGCGAGCTGA
CCTCGTTGAGCGTATTGTGCGCCACACCTTGTGGCCCAACGTTTTGGGCAGCTTGATTCT
TGCGGCAATGGTTTGGCTTGCCATTGGATGGGGTCTCAGGCCGCTCGCGAATATGGCTTC
TACCCTTCGTGCTAGACACAGCGGGTCACTGGAGCCACTTCAATTGACCCCCCTTCCGAG
CGAGCTGGAGCCAATGCAGGCAGCGCTCAACCGTATGCTGGCGCAAATTCAGGAAGTGCT
TGGGCGTGAGCGACGTTTCATTGCCGACGCTGCGCATGAAATGCGCACCCCCCTGGCGGT
GCTAAAGGTACATGCCCAGAACTTGTTGGAAACACAGAGTGAAGAAAGTCGGCGCGAGTC
ACTAGAGCATTTGATTGCAGGTGTGGATCGTACCAGTCGATTGGTCAACCAGTTGCTGAC
GATGGCTCGCATCGAGCCGCAATCAGTATCCACTACGCCATCAACCATTGATCTTGCAGC
CACCGTCCGCGACAGCCTGGTTCAATTGACGCCTTGGCTGCTGAGCCAGGGACTTGAACT
GGTATTCGATGTCAGCGACGACACCTACAACGTCAGAGTTGATCCGACTGCCATTAATAT
TGCGTTAAACAATCTGGTAACCAATGCGGCAAATTTTTCTCCGGCACACGGCCTGATCAT
GGTGCGTCTTGGTAGAAAAGGCGACCACTACGAACTGTCTGTCGAAGACGACGGCCCGGG
TATCGATGAGTCCGAGCATGGCCGGCTCCTTGAACGTTTCTATAGTCGAGGTAATGACCA
GGGAGCAGGACTGGGGCTCGCTATCGTGAAAACAATTGCAGATCGTATGGGAGGGCAGAT
AACGCTAGAAAATCGTAGTCAGGGAGGTATGCGTGCAACGTTAGACCTACCCTTCAAGTA
ATACTCTCGGATTCGCAATCAGTCTCCCATCGGTGGGCCCAGTGCCTGGGCTCCCGTCGG
ACAAAGCCTTGAAAGTAGCCACCCGTAAATTGGTTGGGAAGACTCATGTTTGACATACAT
CAAACGGGGGCGCCCCGGCAGGTGTAGATAAGAATGGTGATTTACGAACCTCTCCATCCC
GTCGGAGTAAATCCCATGGCACCTGTTCAATCTAACGCGCAAACACCATCTACTCCCGCC
TTTCCTCCTGAAAAAGGCGAACACTGGATCGAGCCGCTAAAGGATGGTGGGCACGTCCTC
ATCAGACCTCTGCGGGCAGAGGATCGCGAGCGAGAAAGGGCCTTCATCATGCGTCTTTCA
CCAGAGTCGCGACACTTTCGCTTTTTGTGCCAAATCAAAGAGCCAGGAGAAGCCATGCTT
GATCAGTTGATGACCGTCGATCAGCGGGAGAAAATGGCATATGTGGCTTTGGCACACGTC
AAAGGCGAACTCCTAGAGGTCGGTATCAGTCGTTATGCAGCAGGCGCCCAGCCAGATGAA
TGTGAGTGCGCGGTTACCGTTGATGATCAATGGAAGCATCGCGGCCTAGGAGCGCTGTTA
CTTAGCCACCTAATCGATAAGGCTCGGGCGAATGGGTACCAAGAGATGTACTCAATCGAC
TCGGCGGCCAATACGGCGATGCATGACCTAGCTCGTGATTTCGGCTTTTCGACTGCGCGT
GATCCCAGCGATGCCTGCCAGGTTATCCATCGCCTTTCATTGATTTGATGAGCGCTGCGA
AGCTGCAGACTGCTCACCTGAAATCACACGGTTCAAACATTGCTGCTCGTCCTCCTCAGT
GATGCCTTGGAAATCACTTACTTCAAAGACTGAAGTGTTGAACAGGGCGAGCCGCAATAC
ACCATTTCTGTCCAGAAATACCTCAGACAAACACAAGCAGATGGGCGAAGAAATAGATAC
CGACCTCCCATCCTCCCCCGGGAACGCAAGCTGATCGTTGAGGTTCGTTTCACAGGCAGC
AACGATGGTACGAATTGATCGAGCCGCGTAGTACAACGTTGTGGGATACCCCACCCCTAT
GGTTATCAGAAAACACAAAACCAAGTTCGATTCCTTAGCGTAGGTCGAAATACGATCAAC
CTTATGCCGCCACCCTGTAGAACCAGGATTGAAAATAGCTTTACCAACAAGCAGGGTGTA
ACGATGTTGCACAATGCCCCCAACGCACAGACTGATCGCAACAAAGCCCAGTAAGATCCA
GGGCTTGGCCGTAAGCAATTCAATAGCGCCATCGAACCAGCCGGCAATAGATACCAACAC
TACGAAGCTCACCACTCCAGCAATTATGCCGAAGCTAGCTCGTGGCCTTTTCAACCAGGC
TTTAAGCTTCTCTTTACTGGTTGCGTTCATGGTCAATACCCTCACATTAGTCCGTGCCAA
AGTAGGCTATACGGTGCTGGGCAACTAAAGCTCTACGGTTTCAAGGTGCTCTGGCACCGA
GACCGACCAACCAAGCTCAAGGCTGATTCGGCGCCGCAGCGTATCAGCTGCATGGGGTTC
ACCATGCACCACAAAGGTATGCCGAGGGGGCCTCTTGAAGCCTCGCAACCACTGCATGAT
TTCATCAGCATCGGCATGCGCCGACAGACTCTCCATGGCAGAAACCTGAGCGCGTATAGG
GACATCCTCACCGTGCATACGGATTGTCCTAACTCCAGCAGTGATGTCCGCTCCGCGAGT
ACCACCGGCCTGAAACCCAGAAAACAACAACGTATTGCGCGGGTTGGGAGCCAGCGCCTT
CAGGTGATGCAGTACCCTACCCCCGGTTGCCATGCCACTGGCTGCGATGATCACCGCAGG
GTCGCGAAGCTGGTCAAGGTGTTTTGATTCGTCGACTGTACGAATGATATGGGTGCTACG
GCACATCGCTGCGCACTCCTCGGCAGACAGGCGATGCTCTTGGTGAAAGCGCTGATACAG
CGCGGTGGTATCTGATGCCATTGGACTATTGAGGTAAACCGGAATGTCTGGGATTCGATG
CTCTCTTTTGAGCGCATACAGGTAGTACATCAATAATTGCGCACGCCCAACGGCAAATGA
CGGAACCAGGGTGATGCCGTGCCTTAGCAGTGTTTGATTAATGACATTGGCGAGATACGT
CTCAGGAGCCTCCTTCGGGTGCTGTCGGTCACCATACGTAGATTCGACCAAAAGAATGTC
TGCGTTCTCGATCAGCTCCGGGGTTCGCATGATAGGGTCGTTGGGGCGCCCTAGGTCACC
AGAAAACACAATGGTTTGGCCTCCTGCATTTATTTCGACAGTCGCGGCACCTAAAATGTG
ACCTGCAGAACGAAGATAGACCTGCAGACCGTCGACGATTTCAACCGAGTGATGTAGTTC
CAGTGGGCGGAGATGTGCAAGTGCTCGCTTCGCCTCCTCTTCCGTGTATAGCGCCTGGGC
GGGGTGGTGCTTGGAGTAGCCACGTCGGTTTGCATAGTCGGCTTCCTCTTCCTGTAGGCG
ACCACTGTCGAGCAACAGGATCCTCACCAGCTCACAAGTGGCCGCAGTCGCATAAATAGG
CCCACGAAACCCATTCCGAACCAGAACTGGAAGGTAACCGCTGTGATCGAGGTGCGCATG
GGTAAGGACTACCGCATCGATTTCATCCACTGGTATAGGCAAAGATTGCCAGTTGCGTAA
GCGCAGCTGCTTGTATCCTTGGAACAGTCCACAATCGACAAGCACCTGCGTCGAGTTGTG
CTGGAGTAGATACTTGCTTCCGGTAACCGTACCCGTCGCACCGAGAAATGTGAGCTGCAT
GATTCTGACCTCGATAGCTGGCTGGAGGGCTCTAGTTGCTGGAATTAACTGCCAGTACGC
TGCAATGTGCCGAATTCACTATCCGGTCTGTCGTATCACCGAGCAGTTTGCCCAAGCCTT
TAGGTTGCACTATCCCCATAACCACAACATCAACAGCCAAATCGCGCACCAGATCGCTGA
TAGCGGTCACTGGCGGCCCTTGGACAAAATGTCGACATTCAACAGCAACGCCGTAGAAGT
CGGCCAGTTCATCATAAGGTTCGCGTAACACAGCAATTAACTCCTCAACCCAGTCCAAAG
CCGCATTCGAATCGGCAACAAAGATTGGTGAAATGTCATAGGCAGAAAGTAGGTGCAACT
GAGCATTGCATTGCAGCGCCATGGCCGTGGCTGCGCGGATTATTTTGTGATTGAAGTCGT
TTCCTTGCTCCGAATTGGCCGTATCGACGGCTGCGAGGATTACGTTGGGAAGAGGCACAT
TGCCATGCTGGACAAAATGTACAGGTACCGGACTGGCGCGCATCAGCTCGCTATCGAAAG
AGACCCCAAACACCCGCTTGAGCGCTGAAACCTCATCAATGTCCTTGATGACCATGTCGG
GACGAAGCGTGTGAATGCAGTCAGCCACGTCCTTGACGGGATCGTCGGTCAATGCTGCCT
GGTTGGTAGCGCACGCATCGTCTATATGTATTGCCCCAACCGTTTCCGTCAATCGATCAC
GGTATCGTGAGAACTGCTCGGCGATTTGCTGTTCAACCTCTACTTCTTCTCGCCAGTTGC
TAAGCCCATGAGGTTCAAATAAACCCAAGACATGCAACCCTGCCCCCGTCGTTTTAGCCA
ACGCTTTGGCGCGTTGTGCCGCTGGCGAGTTCAAATCGGCATCCAGGGCAAGCAGCAACA
ATTGTTGGTACTGACTCATCGCAAACCTCCAATCATGTCATCGCCTACCGGGAATCGAAG
CTCAGGTACTAAATTCTGTGCCTTGACCCCGCTTCAGACTTGATTCAGATCAGAAAGGCT
GCGACACGCAACGAACTTGATTCAAGTCAGAACGAGGATGCTGGTGAGCAGTACAACAGT
AATCGGCAAGCTCCCTTTGATGACTGTAAGCCCGGAGAGCGCGATGAATAACGATATCGA
TTTTGGCGATCTGTCCAAGGAACACTGGATAGAGTCGTTGAACGACGGTACTCCTGTACT
GATTCGACCACTGCGTGAGCCCGACCGTGAGAGGGATCATGAGTTTGTAGGGCATGTGTC
ATACGAGTTGAGACGCTTTCGCTTCCTAGCAGGGTTTAGCGGGGAGGCATCATCGTTTTT
CGAACGGTTGATGGATGTGGACTACCACCACCGCATGGCTTACGTCGCGTTGATGTATGA
CGGTGGCCAACTGCGTGAAATCGGCGAAAGCCGCTATGCGGCAGTCCCCGACAGCAAGAA
CTGCGAGTGTGCGGTTGCCGTGAGCGAGCAATGGCAGCGCAAAGGCTTGGGTAGACTGTT
AATGAATCACCTGATCAGCGCCGCACGCAGCAATGGCTATGAGCACATGATTTCACGTGA
TCTCTCAAACAACTACGGGATGCATCGACTTGCGAAAACACTCGGTTTTTCCTCACGCTA
CCTGGCTGGAGATGTAACTGAGATCATCCATGAGCTCGACCTACATGGATGATCATTTAC
CTCCGCGCGGTATTATCCGAGCTCCGAAACCGCGCTGAGGCAGGTTCTTTATCAGACCAC
CGGAGTTTCCGGGGTGATGACCAGGACACTGCTAGGCATTTTGTAAAGTACCCTTTCAAC
CGTGCTGCCGATGTACTTGGCTAAACCACGGTGGTGCACCCGCCCCATCACTACGATATC
GGTACCTTGGGCTTCGCAGAAGATGCTCAAGACTTTTGCTGGGTCGCCCATGATCATATG
GCAACTCTCCGGATCAATGCCGTTGCGCTCAGCCAGCTCGCGAAAGGCATCGCTTTGGGC
TTCATGCAAACTTTCGGCAACATTTGAGCCAAACAAAAATGATTTACGCCCGAGGTTCTC
CGCATCCGTTTGCATAGAGGTCAGATCATAGGCATACAAGATCTCCACCTGCGCCTTACA
TTGCATGGCCAATTTCAACGCTTCATTGATGATGCGGTCATTGAACCCTTGGTACTGATC
CTCTGGACGCGATAGGTCAACGGCAGCGAGGACTTTGCGAGGCATAGCATGGCTGGCCTT
GTCGACAAAATGCAGTGGCTCCGAACACTCCCGTAACAGCCGGATATCAAGTGTCGTGAA
CATCGCCCGCATCAGGCGCGACTCATGCTCTATGTCCTTGACCACCATTGCAAACGGCTG
CTCCCTTAGATGGGTCAGGATTTCATCCAGGACATCGTTCACCCAGACAACCTCTGTGGT
TACCGTAAGCCCGTTCCTACGCAGGGGTACGGCTTGGGTTTCAAGCCACTGGCGGTGCTT
TTCGACATAGGCCTGGCGCATCGCTGCCAGTGCCTGTTCATTGACCAGCCCTACGGTGGC
AAGCCCCTCAAGGTAATCAAAAGCCACTATATGTAATGCAATGCCTTTGGCTTTTGCCAA
AGCAGCAGCACGGTCAAAGGCGTCAGTGCGCTGCATCAAAGGGGGGGCGATGAACAACAA
GCGTTGATAGTCGGACATGACACACCTCGCACTAAGCGATGAGTAGGTACGCACCATCCT
GCATCCGTCCAAGGCTGTGTGTTTGACTTGCATCAAAATCGGATGCACACCACCTCAAAA
GGACACGGCGATTGGGTGTAGCACACGACCATCGGCGCAGTCCGACGCACGGTAACCTAA
CTACAAAAAATGGATTTGATTCCTTGATCCCAGTCAATTGATTCGATGATTTTCAGCGCA
CGCTAAGCAGAAGTGAATGCCACGATCCCAAAGAGGAACCGCTGCCATGGCTACCATGAA
AGCTGCAATTTTTGTGGAGAAAAACCGGATAGTACTGGACGAAAAGCCAATTCCGGACAT
TGGCCCCGCCGATGCGTTGGTGCGGCTCACAACCACGACGATCTGCGGAACCGACATCCA
CATCCTCCGTGGTGAATACCCTGTCGCCAAAGGGCTGACCATAGGTCATGAACCCGTTGG
TATCATTGAAAAGCTCGGCGCCCAGGTTCAAGGCTTTAGCGAAGGACAGCGGGTCATTGC
TGGCGCAATAACCCCAAGCGGCCACAGTAATGCGTGCCTGTGTGGATGCTCATCTCAGGA
TGGGCCGGGCACCCTTCATGGATTCAAAGCTATTGGTGGTTGGAAGTTCGGCAACACGAT
TGATGGCTGTCAGGCCGAGTATGTTCGGGTGCCTGACGCCATGGCCAACCTTTCACTGAT
TCCCGATAACCTTAGTGACGAACAAGTTTTGATGTGCCCAGACATCATGTCTACCGGGTT
CAGCGGTGCAGAACGGGGTGATGTAAAAATCGGTGATACGGTCGCCGTATTTGCGCTAGG
GCCCATTGGTCTTTGCGCGGTGGCCGGTGCCCGCTTGAAAGGTGCAGGCACGATCATCGG
TGTCGATACCGTAAATACGCGTATGACCGTTGCCCGTCAGCTAGGTGCTACACACGTAAT
CGACTTCACACAAGGCAATGTCGTCGAGCAGATCATGGCGATAACTTACGGCCGTGGGGT
CGATGTCGCGATTGAAGCACTTGGAACCCAATCGACATTTGAATCAGCGCTGCGGGTGCT
ACGTCCCGGAGGAACCTTATCCAGCCTTGGCGTTTACTCTTCAGACTTGCGCATTCCACT
TGATTCCTTTGCTGCTGGCCTAGGCGACTACAACATCGTGACCACACTGTGCCCAGGTGG
CAAAGAGCGTATGCGACGCTTGATGGAAGTCATCGCCAGCGGGCGCATTGATCTGGCGCC
ACTGGTGACGCACCGGTTCAAGTTGGACGACATTGAAGCCGCCTACGAACTATTTGGACA
TCAACGGGACGGTGTCATGAAAGTAGCCATTACGCCCTGAATTACACGTGCTTTTAGCAG
CTTGAACACCTGATGGCATGGACGCCGTTCCTGATTCGATCGAATGTGGAGCGCGTCAAA
TGTTCAAATTACTCCTTCTGTCCATCCTGCCGCGACTAGCCCCTGGTGCAATGCTCAACC
AGACTAGAAAACGCTTGCTCGGTCTCGTCGGCGGCAAACGGAGCTACCGCGCCCCAGACC
TGGAACTCATGTTGCGCCGCGAAGTGGGATTGCCCTACCAACCTGTCCTGTTCGCCAGGA
ACATCGGGGATCAGTTCATCGTCACCGCGGACTTGCAGTCTGTAGGTATCGACAGCTTGC
AGATTGGGATTACAACGCAGCAATTCACCTTAAGCGGTTGGGTGATGCCGGATGCTGCCG
ACGCCTCGATGACAGCTATCTCATCTGAGTGTGGGTGGTTTAGTTCTTCACGAACCATTC
CGCCGTCAATGGATCTTGACCATTTCACTCTCAATTACCATCAGGGTTTGTTGGTATTCA
GCGTACCTAGAAAGCACTCACAAAACCGGCGTCCTTTGCATTCCACTGCATCGATTACGG
AGTAGCATCAATGAACGTCTACATTGAAAATAATCCACGTCAAAACCGTTGGTGGGTTCA
CCTAGACGTATGGATGGTGAGTTTTCGCAGTATTGACGAAGCGACAGCATTCGTTGATCG
ACTTAATACTCGATTGAACGCCCCACACTCCCTGGCGATGATTGCTAGCTATCCTCTGGT
ACCTGGCAAGCTCATAAATCGCGACCTGCATGACCCTATTGCCCCATCAGGATCTGCTAC
CCCGGTATCGGAGGTGAGAAATGCATAGCCTCCTGAACGTTGCCGCTGACCTAGAGGAAC
GTAATCCCATAGGAGTGGTATCACCGATTAATGTAAACCCATACAGGGCGGCTTGCTTGG
ATTGCAGGGTCGGTTCGTTGTGTCTTCCAACTGGCTTGTGCAAACACGGAAACGACCGTT
TCAGTGAGCTGATCAGGCAGCGCATACGGATCAAGAAAGGTTACGGCTTGTATCACGCCA
ACGACCCGTTGGAATACCTCTATGCAGTACGCCTCGGCAGCTTTAAGACTTGCTTTGCAA
ATGCGGAAGGACAAGGGCTGGTAACCAACTTCTGGATGCCAGGAGACACAATGGGGTGCG
ATGCGATCAGCACCAACCGGCATGTATGCAGTGCGTTTGCTCTTGAGGACAGTGAAGTTT
GCCTTATTCCTTATCAACGCCTGGAGTCGTTAGCCCATGAGTTCCCGTTCCTACAACAAA
GCCTCAATAGGCTGCTCAGCAGTGAAATTGTTCGAGAGCATAAGCGGCTTTTAATGATGT
GCAACCTCACCGCAGAAGAACGAATGGCCAGCTTTCTACTAGGCTTGTCCAAACGATACG
TAGAACGCGGGTTTTCCGCCCATAGCTTTGTTTTGCGCATGTCGAGAGATGACATTGCGT
CCTACCTGGGGTTGAGACTTGAAACCGTCTGTAGATGCATAGCACACCTGCGCCACCTGG
ACATAGTGCAGTTCAGCGGACGTACAGTGGAAATTTTGAATTTGCCTGGCTTGAAGGCTC
TAGAACATGGCTACGGTAAAGGCCCAGCGGCAAATCAGTAAGTCGGGATGTATTTCAGCC
CATCCCAAGCAGCCTCGACACTTGCCCTACCCCGCACATCGATGCGGCTGTCATGCTTGA
AACCCTGGACATTACCCATCTCGCCGCTGCCTTGGGTATAGGTATGCTCGTAGGCCTGGA
GCGTGAACGCAAAAAAGGTACCGGGGAGCATCGTGCATTTGCCGGACTTAGAACCTTTGC
CATCACGTCTGTACTGGGTTACGTATGCATGGCCGTCGCGGGTGCGATGTTGGTCGCCAT
CATGAGTATTGCCCTGGCAATCATCGTTGCAGTCGCCTACTGGAAACACTCTGGCAAGGA
TCCAGGCATCACCAGTGAAATTGCTCTGCTTTTCGTCTTGCTACTCGGCGCCTTGAGTTA
TGACCAGCCCGAACTGGCTGTCGCTGTCGGGGTCGTGCTTACGGTTGTTCTCGCATTCAG
GCAAGAACTGCATCGATTTGTCCGCAATCAACTGACTGAAAGCGAAGTCCGCGATGGGTT
GGTACTGCTGATAGCCGTGTTGGTCATTCTCCCCTTGGCACCCGATCGCTTCGTCGGCCC
ATTTGGTGCCATCAATCCCCGCACAATCTGTACCCTGACCGTACTGCTGATGGGGGCTGG
GGCATTGGGTCATATTGCCTTACGTGTGGTAGGCAAGCGCTATGGCTATACCCTCAGTGC
CATCGCATCTGGGTTTGCTTCAGGCTCGGCGACCATCGCCCTGATGGGACATCTGGCCCG
AAGTGAACAGTCGTCTGTCAAAGCGTTCAGCGCCGCAGCGATATTCTCTAACCTAGCGAC
TATCGCGATGTTGGGTCTGGTGCTGGGTACAGTCGATCCGGCTTTTTTGGGGGAATTATG
GGCTTCTATTTTGCTGGCTGCGTTCACAACAGTGGCATATGGTTCGCTGCTCCTCGCCCC
ATGGAACCCTGCGCTTGTGCAGGCCGCAACCCAAGTGGGCGACAGTGCTTTCAATCTCAA
GGTCGCCCTCGTTGTGACTGTGGCCGTAACGGGCATCACGTTGCTGTCCTCGGCACTGCT
GCATGCCTTTGGACACAATGGTGTACTGATTGCGTCGGTATTTAGCGGCCTGGCTGATGC
TCACGCAACGGCAGCATCTATCGCGTCGGTGGTAAAGTCCGGGCAACTATCAATGGCCGA
CATTGCGGTGCCCGCGCTGACCGCAATGAGCAGCAATACACTTACCAAATGTGTTCTAGC
CTGGATCAGCGGGGGCGCAAAATTTGCCGCTTATGTCATAGTCGGTCAGTTGGCGATTAT
TACTTCGATGTGGGCTGGATTGCTGCTCCAGTAAAGGATCCGCCCCCTTCTCCCAAGGCT
GAGACACGATGGCACTCATGGATCTTTAACGAGCACGCCAGCTTTCAAGCAGGCTGAAGA
GCGCCATTCCCACCAACATCGCAAGTACGAATACTAGTATTTGCCAGTGGCCACTTAACA
CCAGGGCGAGTGCAGGCCCCGGGCAGATACCGGCAATACCCCAACCGACACCAAATACCA
GGCTGCCCACCACCAACTGCCGATCTAGTGCCCGCATCCGAGGCATTTGCATCGGCAAAC
CAAGCATCGAGCGTGTTTGTTTGCTGCTCCACTGCATGGGCAAAAGTGCCACCCCGATAG
CACCCACCATTACCAACCCGAGTGATGGATCCCAGCTTCCTGCCAGATCCAGAAAGCCGA
TTACCTTGGCTGGATTAACCATGCCCGCCAACAACAAGCCAAGGCCAAACACCACACCGC
AGATAAAAGCCATTACCCATCGCATGCTCATACTCCTGCCAGGTGACGGCTAACGAATAC
AACTGCAAATCCAGCGCACATAAAGCACAGTGTTGCGACAAGTGAACGAGGCGACAGACG
CGCCAGTCCACAGACACCATGCCCACTGGTGCAACCTGCCGCGTAACGTGTTCCCAGGCC
AACCAGCAAACCGGCCACAAGCAACCCTACCCAGTCTGTCTGAAACTGTACGACCGGCCG
ACCCGCAAATAACCACCACACTAGGGGGGCGACCAACACCCCCAGGAGAAACAGTGCTTT
CTCGCCTCTGCCCTCGCCCTTCTTTTGCAGCAAACTGCCCAGCAGCCCGCTAATACCGGC
AATACGGCCATTCACAAGTGCAAACAGGCTCACGGCAAGCCCGATCAACGCACCGCCGAG
CAAGGCCGACCAAGGTGTGAAATTGACCCAGTCGATAGTCATTTCGGCTCCTTCGCACAG
AACCATTGATACAAGGTTTTAATCACCGCCAGGGCAGCTGGACTATCGATGCGATAGAAA
ATCTGCTTACCTTCACGCCTTGTCGCCACCAGATCTTCGCGCCTCAAAACCCCTAATTGC
TGAGACAAGGTGGGCTGCTGAATGCCAAGCAGGGACTCCAGCTCACTTACACTGCGCTCA
CCTTCAGACAACTGGCATAGCAACAGCAGTCGCTCTGGATTTCCCAGGGTTTTAAGCAAC
TGAGCTGCTGCTTCGGTGTTGCCGCGTAACTGCTGAACATCCATCGCCAGTCCTTCTATG
ACTGTAATCTCGCTCACATGATACATCTAAATATATTATATAAAATAATCTAATATTATA
CAAAACCTGCAAGTACCACGACCGATCAGGTTCCGACGATATGCCCCGGCGACGTTGGTG
CCGAAGGTCTCAAAGGGCCTGCCCATGCCTTGGAACGCCAAAAGAAATTAGCGCAGCCAA
CAGCACGAATGCCGAGGAAACCAACCTTCCGAGGCACCGGGTATCGAGCGTGTCCTCGCC
GGCTTGAGAGAGTGCATCGGCGATGTCGATCAACTGACAACTGAATCGCCCCGGGCTTTC
TAGACACCTTGCAAGCTCTTTGGACTGCCCCCGGAAAGGTGGACATCCCCGGCCTATGCT
TTGAGCATAGGAGGAAGTCTATGAGTACCCAGCGATACACCCAGGAATTCAAGGCGGAAG
CCGTCAGGCAGGTGGTTGAACGCGGATATTCAGTCGCGGAGATTGCCGCACGCCTCGGCG
TCTCGACTCACAGCCTCTACAAATGGGTGAGCGCCGTCACCCCTGATAAATCAGAAAAGC
AGGCCAGCGAACTGCTCGAAGCCAAGAGCAAAATCCTGCGGCTGAGGGCCCAGATGCGCC
GCATTGAAGAAGAGCGAGATATCCTAAAAAACCGCCTCCCCGGCGCGCCGCGTCCCACTG
GACTAGAAACACTACGTACTACATTGGATTCGCTGGACAGTGGTCGCTGGCTTTTGGGAG
GCTAAGTCCCCGTCAAAAAACTTGACCCAGGGAAACCTGCGGCAAGCATCGTGTTGCTCG
TTTGATGCGCGTCCACAAGATCAAGGCGCTACGCGGATACAAGGCACCCCGCCCGATCGC
TGGGCGCCCCTCAATCATCGGCCCCAACCATCTCAACCGAGAGTTCACCGTCGATGCGCC
CAATAAAGCCTGGGTGACCGCTGGCAAGGCTGCCTGTACTTGGCTGTGTTAGTGAATCTT
TATGCACGCAAGATGGTTGGCTGGTCGATGAAGCCGACTCTAGCCCGCGAGTTGGCCTTG
GATGCATTGCTCATGGCCCTCTGGCGACGCAAGCACAAAAGTCGGGTCATCGTTCACTCG
GATCAGGGCAGCCAGTACGGCAGTGATGAATGGAAACGATTCTGTGCTCCCAACAACCTA
GAACCCAGCATGAGTCGGCGCGGCAACTGTTGGGATAATGCTCTGGCTGAATCCTTTTTC
AGCAGCTCAAAGAAAGAGCGCATAAGCAAGCGCATCTATAAAACCCGCGATCTGGCTCGG
GCCGATGTGTTCGATTACATCGAAGTGTTTTACAACCGTACTCGCCGTCATAGTCACTTG
GGCGGCGTCAGTCCTGAGGCCTTTGAAAGCGCCTCGTTATGAGACCGGAAAATGTCTATC
GTAATGGGGGTAGTCCAGTTTAAGGCAAAGAGGTGTCTACGAAACCCGGGGGGGATTCAG
ACCGATGGATGGCTTAATAGCAAATCAGGAGCCCTGAGGGCATTTTTTAGTACCCCGGGA
TTCAGTCCTTGGCACCCTAGATGCACTGCAGTTACGTTAAAAATGGCTTATCTACGGACA
GTCCCCAACGCACCCAAGACGTTTGTCAAGAACCATCAGACCCGCTGGGAGCAGGTTCCT
GCCCATGACCTCCTACTCGCCTCGCCCTGCAGCCGGGGCCACTCTAACGCCCGCGGCAAA
AAGTCGAGAACACTGAGCACGATGCCTCGCGCTCGACGGCCTGGGCCCCGGCGTCGTAGC
TGGAGTTCCACCGGCCACATGCGGCACTAATTGACGACGTGTCGGAGTTCACCGACTGAG
TGCTGTACCTGGGATGGTGCAGGCTACACAGGCATTGGGATATCAAGCCTCGCCGCACAT
TGTGGACTGCGCCGTCCTCGACGTACCGGAGAACCAGGTACGCGTGGTCATGGTGCTGAC
GCGCGCCAAGGCACCGCTGATGCAGTAATTCTCGCAGATACCAGATCAATAGACCGAAGA
TGAGCGACTCTTTCCCCGCTCACACTACACTCCGACAATCCGCTATGTTCAACGCGCGAG
CACTAAACAGTAGAACGGGTTGAAGAACATAGTCAGGCAACAGGCAGCGCAACGTCTAAG
GCCCTTGAGCGGTCAGTCAAAGCTCCAAAGCGCCCCTGAGCAATGCATCCAGTTTCAAAC
TAGCTCCAACGTTTCGCTGATCCAGAAGCGCGATCGGAATGTCGTGCAGAACTGCAATCG
AGTCAGGCAACCCGTCCCCAATCAATGCAAGTGGACAGGCAATGTCCATCTGTAAGGAAC
ATAGCTTCTTCGCCAGTGCCGTGTTTACGGGCCCCTGGAGTGCGAGCACAAGTGCTGCAG
GCTGGAGGGTCGCGCACAACAATGGCAGTTCCTCGAGCGGCTGCCCACTGCCTAACACCT
CGATACGCCACCGCTCACTACTGAGAAGTAAGCCGTTGCTCAGCAAATCCAGCTCAGCGC
TTCCTTCAATGCCGGCCAGTAACACACATGGGGCACCGAGTTGATTTAGTTGCAGACGTA
GCAATAGGCGAGCTCGCAGAAAAGTATCGAGGAACAGCCATTGGCTACGCTGACCGAAAG
CGCTGCCAGACAACAGACTGCGCCAGACCGGCATCAGCACATCGAGCAACACCGTAGCCT
TGGGGTACAAGGTGAAAAGCTGACCATGAATGCCCTCGAGCGCCTGCCGGTCGAATGCTT
TCGTCGCTCGTAGTACAGCAGCGCGCCAATGCTCAATGGAATCGGTCTGCGGCCCGGGCA
GGCGGGCGACTTCGTCGTGCTGGCGTGCGAGCAACTCACCCACCTTGCTGATCGGCAAGC
CACTACCGGTCCAGCGCAGTATGTCGCGTATGCGCTGTACATCCTGGGCCGTGTACAGGC
GGTGCCCGCCTTCGGTGCGTTGGGGGCGAATCAAACCATGACGACGTTCCCAGGCGCGCA
GGGTCACTGGATTTATACCAGTCAAGTTGACGACATCGCGCATGGGCAGCAAATCGGTGG
AGGTCGCTTCAGTCATCGCAAGTGATCATCAGGGCGGTTGCACATTCTAAACCCATACCA
ACCTTCTACGGCGATCGTTCTTCCATCATGATATCGACAACCGCACCTTAGCCTTCCAGC
ACAAAGGTCTACGCTGCGCATACCGAAAACGCTACTTGAGTGGGTGGGCCACATGATCGA
CGCAAAACTCTTGCAATTAATGGTCGAGAGCTCCAACGATGGCATCGTCGTCGCCGAGCA
GGAAGGCGACGACAGCATCCTGATCTACACCAACCCTGCCTTCGAGCGCCTCACCGGCTA
CGCCACGGACGACATCCTCTATCAGGATTGCCGCTTCCTCCAGGGCCAGGACCACAACCA
ACCAGGTATCGCAGCCATCCGCGAGGCAATTCGCGAAGGGCGCCCGTGTTGCCAAGTGCT
GCGCAACTATCGCAAGGATGGCAGCCTGTTCTGGAATGAGCTGTCTATCACCCCCGTACA
CAACGATGCCGATGAACTGACTTACTACATCGGCATCCAGCGTGATGTTACGGCACAGGT
CTTCGCCGAAGAGCGGGTCCGCGAACTGGAAGCAGAGATAGTCGATTTGCGTCGACAACT
CGCATCAGGCAACGGCTGACCTTGCAACAAATCTATACAGGGCCGTTGACTTGTATAGAT
TTAGACGTAAGCTCCTCTTATACCTGTACAGAATTTCACTGTTGTACAGGATTTTCGGGA
GCCTTGCATGTCCACTTATCTGCAGTATTTCGCGGAGCGCTTCTCCAGCCTTGATGGGCG
GAGCCTCGATAGCCTCGAAAAACTGTATAGCGATAACGTAACGTTCCGTGATCCGTTGCA
TCAGATCGATGGCCTGGCAGCGCTTCGTCGCTACTTCACCGAGCTTTACGCCAACGCACA
GGACATTCGTTACGTTATCGCCGGCGCGGACGAAGTTCAGCCGGGCCAGGGCTACCTGCG
CTGGACGCTAGAGTTCCGCCACCCCCGACTCGCCAATGGCAGGCTGATCAGTCTGCAGGG
CTGCAGTTTTCTCAAGTGGCAAGAGCGTGTTCACTTCCACCAGGACTACTTTGACGCAGG
TGCACTGCTTTACGAGCACGTACCAGTCATGGGCGGCGCTATCCGCTTGCTCAAGGGCCG
GCTGGTATGAGCCGTTGCTGGCTGACGGGGGCAAGTAGCGGAATCGGCGCTGCCCTTGCC
GTCCAATTGCTGGACCAAGGGCACCGGGTTGCCTTGGGTACACGTGATGCCAACCGCTTA
TTGCACTTGATGCAACGATATCCGGGGCAGGTATTGGCGGCCGTCGGCGATGTCGATTGC
GCTGAGCAGGTCTCCAGGATCACCGCACAGATCGAGCACACCTGGGGGGCGCTGGACCTG
GTCATCCTCAATGCCGGAACGTGCGAATACCTCGAACCAGGACTCTTCGACCCGGCACTG
GTCGAACGTGTGGTGCGCACCAACCTGTTTGGTGTAAGCCACTGTATTGCAGCGGCCCTC
CCTTTGCTGCATCGCGGTGAGCGCCCGCACCTGGTCGTAATGGGCAGTGCGGTGACCTGG
TTGTCGCTCCCTCGTGCCGGAGCCTATGGCGCCTCCAAGGCGGCCGTGCGCTACCTGGTG
GAATCGCTTCGCTTCGACCTGATCAATGAAGGTATTGCCGTAACGCTGGTCAGCCCTGGA
TTCGTCGATACGCCGTTGACCCGTCGCAACGACTTCCCCATGCCTCAGTTGTGGACCACC
GAGCGTGCCGCCGCACATATCACTGCACGCCTGCCGCGACGCCCGCTGGAAATTAACTTC
CCCACTGCATTTACGCTGGGCCTGCGCGTGATCGGCGCCCTGCCGGTGCGCTGGCGACTG
AAGCTTTGCCAGCGCCTGGTGCGTGCCCCAAAGGACTAAAACTCATGCGTATCGCCATCA
TCGGCACCGGCATCGCTGGACTAACCTGCAGCTACCTGCTGTCCCGCCGGCACGAGGTGA
CGGTATTTGAGGCCGCCGATTGGATCGGCGGCCATACCCATACAGTCGATGTGCAATGGC
AATGCCAGCGGTACGCGGTGGATACCGGGTTCATCGTGTTCAACGACTGGACCTATCCAA
ACTTCATCCGCTTGCTCGACCATCTAAAGGTTGCCTCGCAGCCCACGCAGATGAGCTTTT
CAGTGCATGACCCACGTAGAGGTTTCGAATACAACGGCCATGGCTTGGACACGTTGTTCG
CGCAGCGTCGTAACCTGGTGTCCCCCGGATTCTGGGGCATGCTGAAGGATATCCTGCGTT
TTAACCGCGAGGTTCTGGCCGATCTGGACAACCAGCGCATTGATAGTGAAACGACCCTCG
GTATCTACCTTAAGACACAGGGCTATGGGCAACGCTTCATCGACCATTACATCGTGCCCA
TGGGCTCGGCAATCTGGTCTATGTCACTTGCCGACATGCTCGCTTTTCCCTTGCAGTTCT
TTGTGCGCTTCTGCCGAAATCACGGCCTGTTATCGGTGAGCCACCGTCCGCAGTGGCGGG
TGATCGAGGGCGGCTCACGCAGCTATGTGGCGCCGTTGTGCCGGCCCTTTGCCGAGCGCA
TCCGCTTGAACTGTCCGGTCAAGCGGGTCGAGCGTGACGAAGGCGGCGTAACCCTCTTCA
GCGCGGCGGGCATGGAGCGTTTCGACAGCATTGTGTTTGCCTGCCATAGCGACCAGGCCC
TGGCCCTGCTGGGAAGACCCAGCGTGGCCGAACGCTCGGTGTTGAGCGCCATCACCTATG
CCAGCAATGACGTAGTGCTTCACACCGACACCCGACTGCTGCCGCGCCGGCGCAAGGCCT
GGGCCAGTTGGAACTACCGCCTGGGCGGCGAGGAACAGGCCCCCGCGGCTCTGACCTACA
ACATGAGCATCCTTCAAGCAATCGAAGCGCCGGTAACGTTCTGCGTGAGCCTCAATCAGA
CCGCGCTGGTGGATCCCGCGCAGATTCTGGCCCGCTTCAAATACGCCCACCCCCAATACA
GCCTCGCAGCATTGATAGCCCAGGCCCGCCACGGCGAACTACAGGGCAGGCAAAACAGTT
ACTACTGCGGAGCCTACTGGGGCAATGGCTTTCACGAGGACGGGGTGCTCAGCGCACTTA
AAGTGGCCGAGCACTTTGGAGAGCGCCTGTGAACAGCAGTTTGTGCCAGGGCTGGGTCAG
CCACCGCCGGATGGCCCCGCACCACCATGCATTCCGCTACCGGATCGGCTTGTTCTACCT
GGATCTGGATGAGCAGGCCTGGCTAACAGGTCTCTCTCCCTGGCTGGGCCGGTCGCGGTT
TGCGCCCCTGAGCTGGCGCGAAACCGATTACCTGCCGGGGCTGACCCGTGATGGAGAATC
ATTGGCGCAGGCCGCGCGTCTATTAGTGGAGCAAGCCACCGGACAGCGCCCCGAAGGTGC
CGTGCAATTGCTCGCCCAACCACGCTGCTGGGGGCTGTCGTTCAACCCTGTGAGCTTCTA
TTTTTGCCATGACGTTGACGGGCACCTGGCAGCAATCCTGCTGGAGGTGCGTAACACACC
TTGGCGCGAACGCTTTCACTACGTGCTGCCGGTACAGGAGGGTCAGGGACGCTCATTCGC
CATGGCCAAAGCGTTCCACGTCTCGCCGTTCATGCCGCTGGATATGGATTATCGCCTGCA
TTTCTTCCTCGATGAGCAACGCGTGCGCATCCATATGGAGAACTGGCGTGCGGGGCACAA
AGTGTTCGAGGCCGATCTAGCATTGCAACGCCAGCCGCTCAATCGCGCCACCTTGCATCG
GCACATTTTGGCTTTTCCGTGGATGAGCCTACGCACCGTTTCATCCATCTATTGGCAAGC
CTTGCGCCTCTTGCTCAAGCGCACCCCCATTCACGACCACACTGCCGGCCAGGGCAACCT
AGTGCTCGGTAAACCCTGCAAGGACCCCGATCATGTCCAATCCCACTCTGAGCGTTAGCA
AGTCAACAGGCATCACCCCATTCCTGGGCGGCCTCACCCGAAACACCGTGCTCGCTCAGT
TACGGCGGTTGAGCCAAGGACATCTACGCGTGCTCAGCAAGGGTCAGCAGTGGAGCTTCG
GCGACCCGGCGAGTCAGTTGCAAGCCGAGGTGGAGATCCTCGAAGACGCGACCTGGAACC
TGATCGCCGGTAATGGCTCGATTGGTGCTGGGGAAGCGTATATCCACGGCTATTGGCGCA
GTCCTGACCTAGCGGCTGTGACCCGTCTGTTCGTTGCCAACCTCGATGTCCTCGACGCCA
TGGAGGCAGGCCTGTCTCGACTCGGGCGCCCGGTCCTGCGCTTGCTGCACCGGCTCAACC
GGAACAGCCGACGAGGCGCTCGACGCAACATTCTCGCCCATTACGACATGGGCAACGCCC
TGTTCGAGCGTTTGCTCGACCCGACTATGATGTACTCCGCCGCACAGTTCGACAGTGCCG
AACAGACCCTTGAAGCGGCCCAGCTGAACAAGCTGGAACGCATCTGCCAGAAGCTTGAGC
TCAAACCCCACGAGCATCTTCTGGAGATTGGCAGCGGCTGGGGCAGCCTGGCCATCCATG
CCGCTACCCGCCACGGCTGCCGCGTTACCACCACGACACTCTCCGACGCGCAGTACGCTT
ATACATGCCAACGTGTGAAGGCGCTGGGCCTGGAGCAACGTATTACGGTGTTGCGCGAGG
ATTACCGTGATCTGCGCGGACGTTTCGATAAACTGGTATCGATCGAGATGATCGAGGCCG
TCGGACACCGCTATCTACCCACCTATTTTCGCCAGTGTGAGTCGTTGCTCAAAGACGATG
GCCTGATGCTGTTACAGGCCATCACCATTCGCGACCAGCGCTATGCACTGGCCCGCCGCT
CGGTGGACTTCATCCAACGTTACATCTTCCCCGGAGGCGCGCTACCTTCGCTGAGCGTGA
TGCTCGAAACCGCTAGCCGCCAGACCGCGCTGAACCTGGTACACCTCGAAGACTTCGGTC
TGGACTACGCGCGTACCCTACGTCATTGGCATGACAACTTGCGTCAAGCGCGGACGGTGC
TGACGGAACTGGGCTACGACGACACCTTCCAGCGCTTGTGGGAGTACTACCTGTGCTACT
GCCAAGGCGGCTTTGAAGAGCGCGCGATCGGCGTGGCGCAGTTACTGTGGGCTACGCCGC
GGGCTCGCCGGGCGCCATTGCCGGGCACGTAAAATTGGGCCGCGGGTGGATGATCGGCAA
TGCCCTTTGGCTTCAGGTCGGCTGGTGGGCATGCGTCTTGGGTGCACACGTTCAATGGCT
TCTGCTCATTGTGCCGATCGGACTAGCTCTACATCTGCGCCTTTGTCAGGAGCGTAGCGC
CGAAGTGCGTGCGCTTTTGCGCGTGGCACTTGCAGGGTGCTTGCTGGACACTCTGTTGGG
CTCTGTGGGGGTGTTCAGCTTTGACCAGCGGCCCTTGCCTGTGTGGCTGGCATTACTGTG
GCTGGTGTTAGCCAGCGGCTTGCGCCATAGCCTGGCTTGGACAGGACGCCCCTACTGGCG
GGCGGCTCTGGTGGGCATGTTCAGTGGCCCGCTGGCATATCTGGCCGGTGCCAGGCTCAC
AGGTGTTGATCTGCCGATGGGGCACGTCGGCACAGGCCTGCTGCTAGCGCCGATCTGGGC
GCTGGTCTTGCCCCTCGCCGTGCGGGTCGCGTCGTGGCGCTGAGCGGCGACAGCGCTCAG
AACAGTAGCGAACGTGCTCCCAGCAGCGTGCCCAACGCTTGCGCCAGGTGAACGGCAAGC
CACACACGACGCAGAACTTGCTCGGCAACAATCGCTTGTTCATATCGACTCCCCCGCATC
CAGGTGTGCCAACAGCCTCTGGCCACGTAGCCACACCGCATCGCGCCGGGTCGACGACAT
GCCATCCAGACTGCGATAGACCAATGCCAGTCGAGGGTTTTTCGACAGTAACTGGCGATG
ACGGATGAGGAAATGCCAATAGAGTGCATTAAACGGACAAGCGTCCTCCTCCACGGCGTG
TTCGACTTTGTAGCTGCAAGATTTGCAATGGTCGGACATGCGCTGAATATAACGGCCGCT
GGCGCAATAGGGCTTCGAGCCAAGGTAACCACCATCTGCATGCATCACCATGCCCAGTGT
ATTGGGCAGCTCGACCCAGTCGAAGGCATCCATGTACACGGCCAGGTACCATTCGCATAT
CGCGGGCGGCGCGATGCCGGCCAGTAACGCGAAATTACCGGTGACCATCAGTCGCTGGAT
ATGATGCGCGTAGCCCAACTCCAGGGTCTGATCAATCACCTGGGCCATGCAGCGCATGCG
GGTCTGCCCCGTCCAATAAAATTCGGGCAGCGATCGGTCGTTGCCCAAGTAATTCAGCGC
CGCGTATTCGGGCATGCGTAGCCAGTAGATACCCCGCACAAACTCACGCCAACCGATCAA
CTGGCGGATAAAGCCTTCGGCGGCGTTGAGCGGTACCCTCCCCTGGCGCCAGGCTCGGTC
GACATCGTCACACAGCCGGCGCACATCCAGCAGGCCGATATTCAGTGCTGCACTGATGCG
TGCATGAAAAAGGTATGGTTCGCCCTCAGCCATCGCATCCTGATAGTCACCGAAGGCCGC
AAGACTGAACTCAAGAAAGTGCTCCCAGAGCTGCTGTGCTTGGTCATGAGTGACCGGGTA
GTCAAAGGTATCGACTGCACCATAATGGTCGGCAAAACGCTCACGTACTAATGTCACCAC
CGCCGCTGTGATCGCATCATGAGCAAATTGAGCGGGAATTGGCCCGCGCAGACCACGCGG
CAGTGGCTTACGGTTGTCGCCATCAAAATTCCAGGCACCTCCGGCAGGGCTTCCTTCAGG
TTCCAGCAGCAGGCCACAACGCTTGCGCATTCCCCGATAGAAGTGCTCCATTCGCAAGTG
CTTGCGGCCAGCGGACCAACGCGCGAAGGCTTCGCGCGAACATAGAAAGCGGGTGTCACG
ATGCCACACAAGCGGCAACCCGGCATCACGTAACGCCTGTTCTAGCCGCCACTCGCCACA
TTCGGTTACATGCACTTCGTCTGCATGCAGTAACGCCTGCCACCGCTGTAGCTCCCCGGC
GATACTACCGCTGTTGCCCGGCGTATCCAGTTGCTGGTAGTGCACATTCCAGCCTCGCTC
GCGCAGGGCCTGAGCGAAATGGCGCATTGCGCTGAGTATCAGCACAATCTTCTGCGGATG
ATGCGGCACATAGCGTGCTTCACCCTCGACCTCAGCCATCAGCAGAACGTCGCGTGCCGG
GTCCAGGGCGCGCAGCACCGCCAGGTCAAAAGACAGCTGATCGCCCAGCACCAAACCCAG
GCGCCTCCCCTGCGCTACCACTGGCTGGTTAGCGTAAACGGCACCCGCAGCGGGGCAACA
GGACCGCCGCGCTGGCCGCATATTTCCTCGTGCACCAAATACTGCACCAGCATGCACGGC
ACTGGAGGCACATCGGCCAGAAATTGCCGCAGCTCGGTGGTCGAGCGCAGGCGCAAAACT
TCGCCGTTCGCGTCGCACAAGGAATAGGGCCCGGTGTCGGTCAACACGCGCAACACGTTA
AAGCCCCCTTCAAGTAACAGAACTTCAAGCTCATTGATATCGCGAGCGCTCGCCGACTTG
ATCAGCTGCTTCAGGTTCATGGTGTGCCCTCCGGCAAGCGGCGGAAGAACAAGGTTATCT
GCCCAATCTCCACACCGAGTTTGCTCATGCTCGAGCGGTTTAGGAGGGTGTCATCGTCCA
TCAGGTACATCCAGTCATCCAGGTCCACCTCCCAGTTCCGCCCATCAACAGGCAGGTCCA
GACGGTAGCGCCAGCGCAATGTATTACCCGCTACTTCACCGATGGCCTCGCCAATCACGT
CACCAGCGGTGCCGCGCCAGCGATTGGGGCCGTCCGGGGTTAGGGTCCAGGTTCTCTGCT
GGCGCGTACCGTCGCTGTACAGAAAATGCTCGTCGAGGATCAGTCGTTCGCCCTCGCGGC
GGCTGTCGATACGCACATGGAAGCGCTTGACTACCTCCCCCGAGCGCTTTTGGAACATGC
CCCAGGCCTGCACCGGCCGCGAGAAAAACTCCACCAGGTTGAGGCGTGGATGCTCCCCAG
CGTAGCGCTCAACGCCGACGTTTCCGCAACTACCTAGTAGCAAGCAGCCGATCAACAGAA
GCACTTTGTACATATTTCAGTCTCCTCGGTCGCTCCCGGCCAGCCCGAGCAGGCGCTGGC
GCAATTGTGGATCACGGGCCCGCGGATCAACCCAAATGGCGAAGAAAGCACGGGCGAAGG
CCGGGTCGGTCACTTCAAGGCTGAGTTGGCCATCGACATAGAATCGGCAACCTTGCCCCG
GTAGGTACAGACCGGCGATGCGCATGCCCGGGCGCACATCCACAAACGCTTCCTGCATCG
CTTTTGACCATCGCTTCACGGTTTCCCTCGCCATTGGACGGTCAGCTAGGCGCTGCATTT
CATCAATGCTGGCCTGCACCAACGTTTCCCGGGTCAATGCCCGGTGGTAGATCAGCTCGA
GGGCGAACGGCTCATTCCAGCTCCATGCAGCACCGGCGCTCCACAGGCGGGCGGTGTAAA
GACGCAGGCCGAACCAGGTGAATTCGCCGCTGCCGACCACGCGCGCCTCTGAAAGCGAAG
GCCTCCAGTCTGACAATGCAGGCTGTGTGATCGTCATAAGAAAGGCCAACGCGAATAGGC
TGAGTGCTGAGGTTCTGCTTGCCATGTGCGGGACACCGGGAAGAGAAAATACTGTACAAG
TATATTTTAATGTACAGTTTTTAGTACAAATATCGAAGGTGATGATCAATTTCGTATGGC
CCGGGGGTTAATACTGCGGCAACATCTTGCCGGGAGAGCAATATGACGCTGATCACCAAT
CTAGCTGTGGCAGCAAACACTCTTGTCTGCGGCGCCAGCGAAGGCATCGGTCTTGCGCTT
TGCTCACAATTGCTAGCGCGTGATGACGTTAGGCAGGTGTTTGCTGTCTCGCGTCAGGCT
AACCACAGCGCGGGTCTGGAGGCGTTGGCCCGGCAACATGGCCGGCGTTTGATACGCATC
AATTGCGACGCCCGCTACGAAAAGTCGCTGGAGAAACTGACTCGTCATATCGGCGCAACT
TGCGAGTGTTTGCATCTAGTGATCAGCACACTGGGCGTGCTGCACGACGCTCCAGCACGG
GCGGAAAAAAAACTTGCGCAGTTAGACTTAGCAAGCCTGCAGGCCAGTTTCGTCACCAAC
AGCTTTGCCCCCATCTTACTGCTTAAACACCTCTTCCCGCTGCTGCATCAGCCTACGACC
TTCGCCGCGCTTTCGGCGAGAGTCGGCTCAATCAGCGACAACCGTCTGGGTGGCTGGTAC
AGCTACCGGGCCAGCAAGGCGGCGCTCAACCAACTGTTGCGCACCGCCAGTATCGAACTG
AAGCGGCTGAACCCCGCGTCGACGGTGCTGGCGCTACACCCCGGCACGACGGCTACCCGC
CTTTCTCAACCGTTCCAGGCCAATGTACCGCCAGACAAACTGTTCGCGCCTGCGTTTGCC
GCGCAGTGCATCCTCGAACTAATCGCTCGGCACGGGCCAGCTCACAGCGGCACTTTCTGG
GCATGGGACCATCAGCCGGTCGCCTGGTGAACCTCCCTGCCTTTGTCACAGCAGAAAGCG
TTGCATGAAACCTACCAGCATCCAGTTTGCCAACAGGGCCTGAAATTAGAGTAGGAACGC
GATTTAGGTTGCAGTTATGACTATCAATCTCGCTCTAACGTTTCATCCAGCTTGGACCCG
GAGCAGACAACTACAACCAAGCCTGGAGGGACCATCAGATTACTTTCACGGCACGGCCGA
TGAATTGCACCGGTCCTGTGGGTTTGCCAGTCTTCGATCCAGTGGGACTTTCCAGCGTCA
GTTCAAAGAGCTGGTTGGGCTCCAGCGGTGGCAGTTTATCTAGAGGGACAGAAAGTGTTT
GTCCAGGTGTGACCAATCCAAGAGATACCGGTCCTTGCCAGCCGTCGGCTTTGGTCCAGA
ACTCAAGTGCTTTGTCGGCAGGGACTTGCGTGCCCCCCAAAGGTATCAGTTGGATTTCCC
GTGGACTGCTCGCCTGAATCACCCAGCCGGGCGTCTGATTTTGTGGCGCCACCAGAACGA
CCAGGTAGGTGATCGGTTTCATCTGAGCGGTTTGGGTCAGGAGTGCGGTTGCGAGCAACA
GCGATGCGACAAGACCTGTCGCCGCCAGCCCACGCCATAGTGCAAGACGGTTCCACCATG
AGTTCGGCTGTGCGGCGGCCGTTGCTCGTGGTGCTTGTCGCTCAATGCTGTTCACGCTGC
GCTCGATACGCTCCCAGAGGCGTGGCGTAGGCGATTGCGCTTCAACCAGTTCAGTCAACG
GGTATAAGCGCTGCTCCCAAGCATCTACAGCGGATCGTAGTTCAGTGTCTTGGGCCAGAC
GCTTTTGTACTTCGATGCGCTGCTCGGCCTGCAGCGTGCCCAGAACATACTCACTGGCCA
GCGCGTCGATGTCGTCCGGGCTTTGATCTTGAGGGGTCTCGGTCATCCCATGCACTCCCG
CAATGCCACCAGACTGCGTTTGATCCAGGCTTTGACCGTCCCCAGTGGTGTACCCAGTTT
CTGTGCGATTTGTGCATGCGAATAGCCGTCGACATACGCATGAAGTATGCAGGTGCGCCG
CGCCGGCTCCAGTTGCTCAAGGCAGGTATAAATGCGCCCTGAATGGCCGTGATAATCGAA
GGTTTGCGCAGTCTCTAGCGATGCCTCCATGGAGGCTGAAGCGTGCAACGCCGTTTCGCT
CTGCTCACTGACCTGTACTTCCCTGGCGCCATTACGCATGAAATTAAGCGCCAGGTGCCG
CGTCACGCTGAAAATCCAGCCACGTGCTGAGCCTCTTGCCGGGTTGAAACTGGCGGCACG
GGTCCAGATCCTGATAAAGGCATCGTGCACGATGTCTTCGGCCAGAACGTTGTCACGCGC
AATGCGCCTGGCGACACCCAAAAGCCGAGGACTTTCCTGCTCATATAAATCCCGTAGTGC
CTGCTGGTCGCCTCTGGCGCAGGCAATCAGGCAGGATTCATAGTCAAAACCGGGCTCGGG
CAAGGACAATTTTTCCGCCGTCAGCAAGGGGTAGCCCCCAGCCGTATAGCTGGAGTTCGA
TCAGAGCAGCGTAGACGACTTTGTGCGCTGTCAGGCTGCTCTGAATCGCTGGCTTAATTG
GCTGTCCAGAAAATATAGTCAGCCTGATATTTGACCATCTCTTGTTTGCCCTTGTTTGCG
GCGGAGCATTCGCTACTGGGGGCTACGCCGCCTTTGACGGCCACCCGCTGGATATAGCTG
ACACCGTTCATCGCGCCTTTGCCTTCAGCTGGGTTGGCCTTGACCAACTGATAAGGGAGG
TCACCGGTGCTTGAAGGGGCAACAGACAGTTGCGTCCCGGTGACTTTGGAGCCGTCTTTG
GCTTGCCAGGTGGCAGGCGGTCCAAAGTAGGTGCCGATCTGTTTGCCGCTACGATCATTG
AGCACCGCCTTGGGCCCGACAAACACCCATTCGGTCTGGCCGGCGGCGTTGGCTTTGTCG
CGGCATTCATAAGTGATTTCGCCCACGCCTACGGCTTCCAGTGCGGTCTTGTGGCCGTCC
GGAACCTTGATGCTGTCGGGCAGATTTGCCTGTCCATAGGCCGCGGGGATCATGAGTGAC
AAACAGGTGACAGCGAGCGTAGTACTGGTCATGCAGAGGAACCGTATGGCGTTCATGTAA
GCCTCTCCAGAAGGATAATCAGCTCAGCAGCGCGATGGCTACTACCTGTACTACCCGCTG
GAGGTCGATCTGGATGCAGTTACATTAGAAATATCAGTACAACTAACGCCGTAGAGCAAG
TCCTTGATCGCTTGCCGGTGTGAGTGTCAGCTCTTGGATTGGGGGCAGCAGATTCTGACC
GGATACAGGATCGCGTGGTCTTCACGTTTGCCCTCTCCAGTACCCCAATTTCCCGCTGCT
GCAAAGCGGGCTTGAATATCTTGCCCACGGCAGTCAGTGGCAACGCTTCGAGGAATTCAA
TTCGTTTGGGAACTGCTGCCCGCTCGCTGATGTTGACCCAGGCACCGCCAGCAATCAAAG
CGCCGGCTTTAAGCAGGTCCCGCCGGCCAAACCGGGTTGAGGTGTACGACATGGCGGCAG
CTCTAGGGGCACGTTGCAATACGTCTCGCCGTCGCCCAGCCAGAGTTCAGATCTGGCGGG
GCGACGCTGACAGGTGAGGCGAGCGGCCCTTGCTCAGGTGACTAAGCAATCGGGGCATCA
GGTAGCTGGCGTCTGCACCCACGCCCCTGAGTGTTGCCGAAGCGAAGTTCCTTTGTTTAG
GCAAGCCCACGAAGTACAGGCCTGGCACCTGGCTGGCCACACCGTTATGCTGCAGCACAC
GCCCACTCCGGTCTGCGACCGGGAGGCCCGTCAGGAAATCTAGGTTTGGCTGGAAGCCCG
TCGCAAAAATCAGCGCATCGACCTGAGTAGTGCTTCTGTCCGGCCAGACAACAGAATCGG
GTAGCACTTGCTGGAACATGGCCCTGCGCTGGAATAGACCGGCGTTGAGAGCCTTCCGGT
ACTTACCGGTATCGAGCACGGGCGTGCTCTGGTCACTCAACCATCGTGTTTGCTCCAGCT
TGGTGAATTTCAGCCAGGTATGAAAATCGAGTCCGAGGATTCGCTGCGGGAAGAAACGGA
TTTTCTCGCGTGTTGCCAGCACTACCTCGGCGACGCCTGCAAGCTCATAAGCGATCTGGA
CAGCTGAGTTCGCGGCTCCAACCACTACGACGCGCTGGCCAGTAAAGGGCTCTGGCGTTC
GATATGCTGAGCTATGCAGACATGTCCCTGAGAAGCCCTCCAACCCAGGAACGCTGGGCG
TGAACGGCCGGCTAAATCCTCCCGATGCTACGACCACAGAACGTGCGGTGAGGATCGCTC
CGGTGTCGCAGCGAACCTCAAACACCTTTTCCTTCTGCGCTACGCCCACCACTCGGATGC
CGCCCTGAAAAGGCAGTCGAAACTCGGCAGCATAGGCTTCCAGGTACTGCACCACCTCGT
CTCGTAGCGGATAGCTCTTGGGGTCACCAGGAAACGGCAGCCCTGGCAACGCCGAGTATT
CCGCCGGGGAGAACAGCTGCAGGCTGTCGTAGTAGTTCCGCCAGTTCCCGCCAGGAGATG
CCTGCTCATCCAAGATGAGGAATTCCAAGCCGCGCTGCTGCAAGTGCCAGCCAGTCGCCA
AACCTGCTTGCCCACCACCGATGACAACCACATCCAAAGTACGACTCAATTCATTCATAT
GTGCGCACTCATGCATATATCAGGAGAAAAAAGCCACGCTACGGGCAGCACAGCGAAACC
AGACCCTTGGTTCGCTGGAGGAGGCCCTCCAAACGCTCGACGATCGCCCCGCCATTCACT
TCATAGAAAACCTGTCTGCCCACTTTGGTGGCTTTCACGATGTGAGCGTCGTGCAGCACC
TGTAAGTGCCTTGAGATCACAGAGCGCTCCTGCGGCAAAGCTTTGGCGATTTCGCCGACA
TCCGCCCTCCCTAACTGAAGCACGCGCTTGAACACCGCGACCCTAGAGGGTTCGCAGAGG
GCTTTGAAGAAGGCTTCATCCAGCGACTCAATGGCAGCATCGATGGCTTGGGCGCGGAGA
TTGTCAGGAGTCGTCATGAGAGCAATATATGTGCATGAAGACGCACATGTAAAGCCACCC
ATCATCGCAAGCTTGCGATACATTTGGAAAATCGTATATTTGGAAAACCATATACACGCA
GAGTATCTAGTGATGACTGGCAAGATCCGCGTCCTGTTTGTTTGCACCGCCAACGCTGCT
CGCTCCCAACTCGCCGAAGCATTGCTCCGACACACAGACCCTGTGCGCTTCGAGGCTTTC
AGCGCAGGTACTCAGCCTGGCGAAGTCGACCCGCGAACCTATGCCGCCCTTGAGCACCTC
GCCATCGACTCCAGCGCTCTGCGTAGCAAATCCATCGACGAGTTCGCCGGTGAACACTTC
GACTACGTCATTACCCTCTGTGACAAGGCCGCCCAGGAATGCCAAGCGCTTCCGGCTTTT
GGCGAGCAGCTGGTATGGAGCTTCGAAGACCCTGTCACCAGCGACAAACACGATGCCTTC
CGCCACACGCTTCACGAGATTCATGAGCGCATCAAGATGTTCGTCCTCGTGAAAACCAAG
CACTGAGAACCGCTATGACTGACTCGCTGACCCCTACCAAGGTTTTCAAATGCCTCGCCG
ACGAAACCCGCATTCGGATGATGTTGCTGATCGCTCGCGAGGAAGAGCTCTGCGTCTGTG
AACTGACCTGTGCGCTGGAAGAAAGCCAGCCCAAGGTTTCCCGCCACCTGGCGCAATTGC
GCACGTGTGACCTGCTGGAAGACCGCCGGCAGGGTCAATGGGTTTACTACCGTCTACATC
CCGAGCTGCCCGCCTGGGTACGCGAGGTCCTGGCAACGACGCTGGAGGCCAACCGCGAAT
GGCTGAGCACCAGCTCCAAACGACTGGACACCATGGGTGACCGCCCACAGCGCGTGGCCT
CCTGCTGCTGATCACTGCCGAGAAAAGCCGATGAAAGTTCTGTTCCTCTGCACCGCCAAT
AGCTGCCGCAGCATCCTGTCTGAAGCCGTGTTCAACCACCTGGCCCCGACCGGTATGAAG
GCCTTCAGCACCGGCAGCCAGCCCAAGGGCGAGGTGCATCCGTTGTCCATCGCCGCGTTG
CAGCGCGCCGGTATTTCCACCGATGGTCTCAGCAGCAAGTCCAGTGATTCACACGCCGAG
CTTGCCCCGGACTTTGTCATCACCGTCTGCGACAAGGCCGCTGGCGAAGCATGCCCGGTG
TTCTTCGGGCCAGCAGTAAAAGCTCATTGGGGGCTTTCCGATCCGTCCGACCTGCAAGGT
AGCGCCGCCGAACTGGACGAGGCTTTCGACGCCACGCTTGAACACATCAAGCGCCGCATT
ACGGCATTTCTCGCATTGCCTTTCGAACAACTGGATGCCGCCCAGCTCAAGGCCGAGCTG
GCACGCATCGGAACGCTCTGACGTTAAGGGAGATTCACCATGAGCAAGAGCCGCCTTTCA
TTCCTCGATCGCTACCTAACGGTCTGGATCTTTTTGGCCATGGGCCTTGGCATTGGCCTC
GGCAGTCTCTTCCAGGGACTGCCTGCATGGCTGAACAGCCTGTCGGTTGGCTCGACAAAC
ATCCCCATTGCCATTGGCCTGATCGTCATGATGTACCCGCCATTGGCGAAGGTAAAATAC
GAGGAGCTACCACAGGTCTTCAAAGACAAGCGCATCCTCGCCTTGTCGCTGATTCAGAAT
TGGGTGATTGGCCCGGTGCTGATGTTCGGGTTGGCTGTCGTATTCCTCTCCGACAAGCCC
GAGTACATGACCGGCCTAATCCTCATCGGCTTGGCACGCTGCATCGCCATGGTGCTGGTG
TGGAACCAGATTGCAGGCGGCAACAACCAGTACGTTGCGGGCTTGGTCGCCTTCAACAGC
ATCTTCCAAATTCTGTTCTTCAGCGTGTATGCCTGGATCTTCCTGGGCCTTCTGCCGCCG
CTGTTCGGGCTGGAAGGTAGCATCATCGAAACCAGCTTCATCGAAATTGCCCAATCGGTA
CTGATCTATCTGGGTATCCCATTCCTGGCTGGCTTCCTGACCCGCAAGATTCTGATCAGC
CGTAAGGGCTCCGCGTGGTACGAGGAGCGCTTCATTCCGAAGATCAGCCCGATGACGCTC
GTGGCGTTGCTGCTGACCATCGTCGCTATGTTCAGCCTGAAAGGCGACATGGTGCTGCAA
CTGCCTCTGGATGTGCTGCGCATAGCCATCCCGCTAACCATCTACTTCGTGGTGATGTTC
TTCATCAGCTTCTGGATGGGCAAGCTGCTGGAGGCCGACTACCCACGCACCACCGCGCTG
GCATTTACCGCTGCCAGTAACAACTTCGAACTGGCCATTGCCGTGGCCATTGCCACTTTT
GGCCTTGCCTCGCCGGTAGCATTTGCCACCGTCATCGGGCCTTTGGTGGAAGTACCGGTA
CTGATCTCCCTGGTCGGCGTTGCCTTGTGGCTCAAGCGTCGCTGGCTCGATCAGCCATCT
GGTGCCTTGTCCCAGGAGTGAAATCATGACCGAACACCATATCCACAACATCGACAGTGA
TCTGATCGATCTGCCGTCTTCCGAAAAGCTGGCTATCGAGCAGCAGTCCACTCACAAACC
GCGCATCCTGCTGCTGTATGGATCGACCCGAGAGCGCTCTTTCAGCCGCCTTCTGACCGA
GGAAGCAGCCCGCCTGCTGGAGCACTTCGGTGCCGAGACGCGGATCTTCAATCCGTCGGG
CCTGCCGCTGCCGGATGACGTACCCGACGACCACCCCATGGTCAAAGAGCTGCGCGACCT
GGTGCTCTGGTCGGAAGGCATGGTCTGGTGTTCACCAGAACGCCACGGTGCGATGACCGG
CGTGTTCAAGTCGCAGATCGACTGGATTCCGCTGAGCATGGGTGCAGTGCGGCCGACGCA
GGGCAAAACCCTCGCGGTGATGCAGGTCTGCGGTGGCTCGCAGTCATTCAACGTGGTCAA
CCAACTACGCGTGCTTGGCCGCTGGATGCGCATGTTCACCATCCCTAACCAGTCGTCAGT
GCCGAAGGCCTATCTGGAGTTCGACGAGACGGGCCGCATGAAGCCCTCTGCGTACTACGA
CCGTGTCGTCGACGTGATGGAGGAGCTGGTGAAATTCACCCTGCTTCTGCGTGATCGCGC
CGACTATATGGTCGATCGCTACTCCGAACGCAAAGAGTCGGCTGAAGAACTATCGAAGCG
CGTCAATCAACGCTCCATCTGAGGCTTTTGAGCATGCAACTGCACCCGTATTCCGTGCTG
ACTACTCCACAGTTGATCGGCCAACTGATCTTCACCCCGTGCCCTGGTACCAAGGACACG
CCGGTCTCCCAGGCTCTGGCAACACTGCGCGATGCCGGCGCGAGCGCACTGGTAACCCTG
ATGCCGGATGAAGAGCTGTTGCAGAACGAGGTCGATCTACTGCCTGAGGAATGCCAGCTG
CTGGGCCTTGAATGGTTCCACCTGCCGGTGGAGGATGATCAGGCTCCCGGCGAGCCCTTT
GCTGCCGCCTGGGAAACCCATCGGGAGCGCCTAAAAGAGCTGGTGATGGCTGGCAAATCG
ATCGCTATTCACTGCAAGGGTGGCTCGGGCCGTACCGGCTTGTTCGCAGCCCGCCTGATG
ATCGAGTGCGGTATCCCTGTGCACGAGGCCATCGCTCAGGTTCAGGCCCTGCGCCCGCGA
GCGATTCAAAACCCTGCACACGTCAGCTACATCAATCAGTTCACCAGTACCCTCTGACCG
CTCGCGAACCGCGACTCGAGAACAAGAAAATGGCAATCAAAGTAGGCATCAATGGGTTTG
GACGTATCGGTCGATTGGCGCTGCGCGCGTCCTGGGACTGGCCGGAATTCGAATTCGTAC
AGATCAATGACCCGGCCGGGGACGCTGAGACCCACGCCCACCTGATCAACTTCGACTCGA
TCCACGGACGCTGGCACCGCGAAGCAGGTGCAGAAGGCGACTCGGTGGTGATCGATGGCA
AACACATCAAGGTCACAGCTAACAAGACCATCGCCGACACCGACTGGTCGGGCTGCGACC
TGGTCATCGAGGCCAGCGGCAAGATGAAGTCGGTAGCCGTGCTCCAGGCCTACCTGGATC
AGGGCGTCAAACGCGTGGTGGTCTGTGCCCCGGTGAAGGAAAAAGGCGCACTGAACGTGG
TGATGGGCGTAAACCAGCACCTGTTCGACCCGGCCCAGCACCGCATTGTCACCGCCGCTT
CCTGCACCACCAACTGCCTGGCTCCGGTGGTCAAAGTGATTCACGAGAACCTGGGCATCC
GCCACGGCTCGATCACCACCATCCACGACCTGACCAATACCCAGAGCATCCTCGATACCC
CGCACAAGGACCTGCGCCGCGCCCGTGCCTCAGGCATGAGCCTGATCCCGACCACCACCG
GTTCGGCCACAGCGATCGCCGAGATCTTCCCCGAACTGCGCGGCAAGCTGAATGGTCACG
CCGTGCGCGTACCGCTGGCCAACGCCTCGCTGACCGACTGCGTGTTCGAGGTGGCGCGTG
AAACCACGGCTGAAGAGGTCAACTTGCTGCTGAAGGCGGCTGCCGAAGGCCCGCTGAAGG
ACATCCTGGGTTACGAAGAACGCCCACTGGTGTCCATCGACTACCGCACCGATCCGCGGT
CTTCGATCATCGATGCGCTGTCGACCCTGGTGGTCAACGGCACCCAGGTGAAGATCTACG
CCTGGTACGACAACGAGTGGGGCTACGCCAATCGTGCAGCGGAGCTGGCCCGACTGGTCG
GCACGGCGGAGTAAACGGCGATCATGAAGGCGTTGTCAGCCCTATCTACGGAAGTGCGTC
AGTACCTGCTGGTTACCGGCAATTACTGGGCCTTCACCCTCACCGACGGCGCGTTGCGCA
TGTTGGTGGTTTTGCACTTCCATACACTTGGCTACACGCCGCTGCAGATCGCAGCGCTGT
TCCTGTTTTACGAAATTTTCGGCGTGATCACCAACCTGGTGGGCGGCTACCTCGGCGCCC
GCCTGGGTCTCAATCGCACCATGAACATCGGCCTGGGCATGCAGGTCCTGGCCTTGCTGA
TGCTCTCGGTACCGACGGCCTGGCTGACGGTGCCTTGGGTGATGGGAGCCCAAGCGTTGT
CCGGCATCGCCAAGGACCTCAACAAGATGAGTGCCAAGAGCTCGATCAAGCTCCTGGTTC
CGGATAGCCAGCAAGGTACCCTCTACAAGTGGGTGGCCATCCTCACAGGCTCGAAAAACG
CGCTCAAAGGGGTGGGCTTTTTCCTTGGCGGTGCGCTGCTTGCGCTGCTCGGCTTCACCA
TGGCGGTACTGGCGATGGCGGCGGCGCTGGCATTGATCTGGATAGGCAGCTTGCTGCTGC
TGAAAAAGGACCTGGGCAAGGCCAAAGCCAAACCGAAATTCCGCGACATACTGTCCAAGA
GCCGGGCAATCAACACTCTCTCGGCCGCACGCCTGTTTCTCTTCGGTGCCCGTGACGTCT
GGTTCGTCGTAGCGCTGCCGGTGTACCTGAGCAGCGTATTTGGCTGGGACTTCTGGCTGG
TCGGTGGCTTTCTTGCCGCCTGGATCATCGGCTATGGCATCGTGCAGTCTTTTGCCCCCA
GCATCACCGGCAAGCAGCGTGGCCATGTGCCAGACGGCCGAGCATCCTTCACCTGGGCTA
TGGCGCTGGCCGGACTGCCAGCACTCATTGCTCTGGGGCTGAGCGCAGGCTGGTCGGGTC
AGGTGGTATTGCTTGGTGGGCTGATGCTGTTCGGCGTGCTGTTTGCCGTGAATTCATCGC
TGCACAGCTACCTGATCGTTAGCTATGCCAAGGAAGACGGGGTCTCACTGGACGTGGGCT
TCTACTACATGTCCAACGCTCTGGGACGACTGCTCGGCACCCTGCTTTCCGGCTGGGTGT
TCCAAACTTATGGCCTGGAGGCTTGCTTGTGGGTATCGAGCGGTTTTGTATTGGCTGCCG
CTCTCATCTCAATCGCCTTGCCCAGGCACGGCGACACCACACAGCAGCCAAGCTGACCAG
CGACCATCAGGCGGGAGCTCTCGTACCTCCGCCTTTACCAGCAATTGCTCAATCTCAGCG
ACAGTACTGCGGGCTCTACGGGTAACCCCTACCAAAATCGCCGACACCGAACCCGCCCAC
TCGCCATAGCCCACCAGCCATAGTCTGTGTTCGTTCACAGCGCGAGCCCCCTCGACGGCC
ACTCGCCCTTCCTCGGTAATCATCCGAAGGCTGGCTAGGTGCCCTAAAGCCGGTTTAAAT
CTGGTGCACCAGATCACCGCATCGACTGCCGTCTCCGAACCATCGGCACAGACCACACTG
TTGTCCACGGAATAAATCGGCAACAGGATACGCGGGAATATGGGGGTCGCACCAGGTGCC
CGTGTCACTGACCACGGCTTTGGCATCCCATTGCCCCTGCCCCCTGCTATCTGATCAAGG
CAGTATAGAATTCAACCAATTGGGGAGCCCATTCCCTGCTGCGGAACAGTCAAATCAGCT
CCTGATGCGCCCAATAATGAGAGCGCGGGTTAGATAACAATCTTTGGCGGGCCGTAGGCG
GCCATTCAACTCCCGGGCTGAAGATCTGACCCATGCTCCTGCGAAGCGGGCACTTATGCC
TGCTTTTACGCAAAATTTACGGAAGACCGAGGTTGAGCATAGGATACTGCACGGCTCTCA
TTTCGTAGGCTAACCGTATGTCTCTCGCAGCAATGCGGCTTGTCGGCTTCATCTTGGGCG
TTTTCCTGATCACTCTGGCAGTAAGCATGGTTATTCCCATGGTTACGTTGGTAGTGTATG
AGCGAGTCGATGAGCTCGGCGCCTTTCTGTGGTCGAGCCTGATTACGTTGGTCTGTGGGC
TGGCGCTTATTGGGCGCAGGCATCCAGAAACATCACAGCTGCGCCCAAGGGATATGTATT
TCTTGACAACGGCGAGCTGGGTTGTGGTTTGCGCCTTTGCAGCTCTACCGATGGTGTTCA
TCCACCACATCAGTTACACCGACGCGTTTTTTGAAACGATGTCAGGGATCACAACGACAG
GCTCGACCGTCCTCACTGGCTTGGATACCGCATCTCCCGGCCTGCTGATGTGGCGCTCCA
TGCTTCACTGGTTGGGAGGCATAGGCTTCATCGGCATGGCTGTCGCTATCCTTCCGATGT
TGCGAGTCGGTGGCATGCGCCTGTTCCAGACAGAGTCTTCTGACTGGTCGGAGAAAGTTA
CGCCGCGATCCCATGTGGCAGCCAAATACATCCTTGCACTCTACCTGGGGCTCACGGGTG
CTGGAGCACTAGCACTCTGGTTCGTTGGAATGACACCGTTCGAAGCGATCAACCACGCAA
TGTCGTTGATTTCTACGGGTGGATTCTCAACGTCGGACGCCTCACTCGGGCATTGGACGC
AGCCTGCGATTCATTGGGTTGCAGTGGTCGTCATGATCTTGGGTAGCCTGCCCTTCACCT
TATACGTCGCGACATTGCGCGGTAATCGGCGTGCGTTACTGATGGATCACCAAGTACGCG
GGTTTCTCGGGTTCTTGACTGTCACTTCGCTGGCTGTGGGTACGTGGTTATGCTTTCACA
GCGAATACGACTGGTGGGACGCCGTTCGGATCGTGGCGGTCAACGTGACTTCCGTCGTGA
CGACCACCGGAATTGCGGTCGATGACTACACACTGTGGGGTAGTTTTGCCGTTCTGTTGT
TCTTCTACCTAACCTTTGTCGGAGGGTGCTCAGGCTCGACGGCTGGCGGTCTTAAAATCT
TCCGCTTCCAAGTGGCTGCCGTCCTGCTCGTCAGTAACTTGAAGCAACTGATTCATCCAC
GCGCGGTCATTCAGAAAAAATACAATGGACACCCCATTGACGAGGAGATCGTGCGTTCGC
TTTTGACTTTCTCGTTTTTCTTCACCATCACCATTGCCCTGATTGCGCTAGGACTGGCGC
TGATCGGGCTGGACTGGACGACTGCTCTGAGTGGTGCCGCCACTGCTGTGTGCAACGTTG
GGCCAGGCGTGGGCACAATTATCGGGCCTGCCGGTAACTTCTCATCATTACCTGATGCAG
CAAAGTGGCTGCTGACCATTGGTATGCTCCTGGGACGGCTGGAAATCCTGACGGTGCTAG
TGATGGTAACCCCGGTGTTCTGGAGGTATTAGCTGCCCACTGCAAAGGGCAGCTATGGGC
GACTATCGGCCAGAAGCAGTCATTCGCACACGTATATTCAGAGCCCATGATTGCGACTGC
ATGGGCAACAAACGGATTGTGTGGGCGCGTTATGCAGGTCCGCCCCCAAGGCTAATCCAC
AATGAACAACTTCGCCCCGGTGGTGGTGGATGACCGATGTCCCTCCGCATTGTTACCCAC
CTGATAACTCATGCCCGGTGTCAGCGTGAACTGACGACCATCCTCCAGTTCTGTATGCAA
CTGACCCTCCAGGCACAGCAGGATGTGCCCCCTCCAACACCAATGATCGGCCAAGTATCC
AGGGCTGTACTCGACCATCCGCACACGTGCAGAACCAAACTGACAAGTACGCCAATAGGC
TGTGCCTGTCTGGCCGGCATGCGCCACTGGTTCAATCGTTAACCAGTCGGTGGTACCGAA
TGGGATTGCAGCAAGATCCATAGTTACCTCAGCGAAATATAGTAAATGCAGACCGTATCA
ATCTGGCGATGGTGTCGATAGGCACAGACGGCCCGCATTTATGGGATACAGGCGCTGCAA
AAACCGGAAGGCTAGTTGCCCCGCCCTCCTCCAAACGACCACTCATCGCTGGCCGTAGTG
GAAATCACCACCATGACGTCCTCCGCTTTCAGTCCCGTCGCCCGCTCCAATTTCTCGACC
AGATCACGGTAAAAACGCTGTTTGGTCTCAACATTTCGAGGACGGCCTGCGGTAATCGCG
ATTAGCACAAAGTCATGGCTACGCGGCCCGCCCAAGTAGTGAGGATCAAATATCAGCTCG
CCGATCTCATGCTGGTGAATGGCCTGGAAGCGATCACTCTTCGGCACTTCGAAACTCTCG
ACCAAGGCGTCGTGTAAACCCTCAGACAGTGCCTGTAAATACTCGACCGACTTCCCGCGG
TGTAGTGAAATTCGTGCAAACGGCATCGACGATTACTCCTGACGTATTGGAAGGCAAGCC
TGTAGCTCACTGAGAAAATTCAGCGCCGAGACCGCTGTCGGCCAACCTGAATAAAACGCC
AGATGGGCTATGACTTCGGCCAATTCGTCAACACACAAGCCGTTATCCAATGCACGTTTC
AAGTCAAATGGGAGTTGCTCCAGACGGTACATCGCCACCATCGCGACCACCGTCGCCAGA
CTGCATTCACGGGGCTTCAATTCCGTACGCGTCCACATGTCGCCAAACAATACGTTGTCG
TTCAGCTCGGTAAATTTCTGCGGGTATCTGTTCTGGTGCTCCCGCCCAGTGTCCATCGAT
GCACTCATGTTCTTTTTCCCCTGATGTACCAATTGACGGGGGAAAACTATCAAGTCGCGA
CAACTCCGAATATCAGATTTAATAGCACCAATCATCCCAAATTAGTGGACAATTAAATGC
GTCGCCAAACCTTTGATCTTGACGTATTGCGCACCTTCGTCACAGGCGTGGAGTTCAACA
GCTTCGCCAAAGCGGCGGATCGCCTTGGTCGGTCGACGTCCGCCGTGAGCGCCCAGTTGA
AAAAACTCGAGGAGCAGGTCGGCACGCCGGTACTGACTAAATCCGGTCGCGGACTGGCTT
TGACCCCCACTGGAGAAACACTACTCAGCCATGCCCGCCGGTTGCTGGAGCTGAACGACG
GTATTTTCCAGACCCTGCATGAAAGCCAAACCGCCGGGACCGCACGCCTTGGGCTTCAAG
AGGACTTTGGGGAACATTTCCTGAGCGATATCCTGCGACGCTTCGTCCAGACTTACCCGA
GGGTGAATCTCGAAGTCAGGATCGCCCGTAACGCCGAACTGCTTGCTCTGGTCGAAAGCG
CCGATCTGGACCTGGCCCTGACCTGGGACACCGAGCACCTGTCGCCCTACGCCACACGTC
TGGGCGAAACACAAATGCACTGGATCGGGGCCCGCGATATGCCATTGCTGGCGGCCCTTG
ATGATTCATCGTTGCCATTGATCATGTTCGACGCACCTTGCGCATTACGCAGCGCCGCCA
CCCAGGCGCTGGATGCCGCGCAAATACCTTGGCGGATCGCGCTGACCAGCCCCAGCGTCG
GCGGTATCTGGGCAGCCGTCGCCGCCGGATTGGGCCTGACGCTGCGAACCCGCATCGGGC
TGCCGAGCCATCTCACCGTTGTTTCTGGCTTACCCCCCATGCCAAGCCTTGGCTATGTGC
TTCACACCAATGGCGACGCCCCAACACCAGCTGCCCAACAATTGGCCGCACTAATCAAAA
CGAGCCTGCGAGAACAGGCGTATCGTTTCACGATTACGAAGTAATCGAAGGCACTCAAGG
ATTCAATTCGAATGACGGCTTTGGGACGTGGATTCAACCGGTCGCAAAATAACGTTCGAG
TCGAAGCCCTCACTCATTGATGGCGGATTACCCAACGAAAAACATGGCCAATGGATAGTC
GTTTTTAGCTGCGCCCAATCGACCGCATTGCAAACCTATCTCGCCCACCTATAATTGCGA
TCAATTCTTATCCGCGTCTTTCAAGCAGGAAAATCCAGGTGTCCTACCCTCTTCCACCCT
CATCATCCCACCAAGATGACATGCACGCGCTGTATCGCGACCACAGCCCATGGCTGAGGG
GCTGGATTCGCCGGCGCCTGGGTGATGCAGACCGAGCGGCCGATATCACCCAGGACACTT
TCCTTCGCCTGATTAGCAGCGCTCTGCGCCAGCCATTGACCGAGCCCCGAAGCTTCCTGG
CTACGGTGGCGCGACGGGTGATGATCGACCAATTGCGTCGACGTAACCTGGAGCAAGCGT
ACCTGGAGTTCCTGGCCAACCAGCCGCTCCTCGAGGAGTGCTCACCAGAGCAACGCCTGC
TGATGCTGGAAACCCTGATGCAGCTGAACACCATGCTCGACGGGCTGGGCCAGAACGTTC
GCGACACTTTTATCTACGTTCAACTCGACGGCTTGACCTACTCGGAAATTGCGCAGCGCC
TCGGTGTGTCGGTCAGCTCGGTGACGAAGTACATGGCCAAGGCTACAGAGCGTTGCCTGC
TGTTCGCCTTCGACGCGCAGCTGTGAACCCTTCGGACCAACGCCAGGCACTGCGCGCGGC
GGCGCAGTGGCATGCACGGTTGCACGCGGCCCCCAACTGCGCAGAGCGACGCGCCCAATG
GCAAACCTGGCGAGACCAGTCCCCACTGCACGGCTGGGCCTGGGGACGCCTGGAGCAACT
GCAGGCCGGCCTCGTCGGCGTACCCGGCCCACTGGCACGACACACACTTGCGGCAGGGCA
GATAGAACCGGGACGGCGTACGGTGCTCAAGGGGCTGGTACTCGGCCTCGGGGTTACAGG
AGTCGCCTGGACGGGATACCGCAACGCCCCCACCTGGTTGGCAGATCAGCGCACCGCGAC
AGGCGAGCGCCGCAGCCTGATCCTGAGTGACGGCACGCGACTGACGCTCAATACGGCTTC
TGCCGTGGATATCCGCTACAGCGCAGGCCTGCGCCTGATCGTGCTGATCGAGGGTGAGAT
CGCCGTGCATACCGCCAGCGACCCACGCCCCCTCCACGTGCGCACCCTGCATGGCGATAT
GCGCGCCTTGGGTACCCGGTTCAACGTGCGACTGCATGCCGATTGCACCGAACTGATCGT
CATGGAACATGCCGTCGCGGTACACAACGCCGCAAGCGACCGCACGGTGCGAGTAAACGC
TGGCATGGGCCTCGCCTTCGACCGCAGCCCTCTGCCTGAACCACGCCCAGCCGACCTCGC
CCGCACCGAGTGGCGCCAAGGGCAATTGGTACTCGACGGCTGGCCGCTGCGCCGCGCCCT
GGCTGAACTCCAGCGTTACCGCAGCGGTGGGCTAACCTGCAGTGACGAGGTGGCCGGGTT
GCATCTAGCCGGCGTGTATCCATTGGACGATACCGACCGTGTCCTGGTCGCGATCGCCGA
GGCGCTAAAGCTGAAGATCAACACCTACACGCGCTTCTGGATCAGGCTCACCCCGATGAG
TTGAAGACCCAGGTGAAAAAAGTTCGCAATCGCATTGTCGGATTGACCGCTCTCGTACGA
GCTCTCCTGCAAACCGCCCAAACAGGCATTTGAAGGAGCTGTCATGCCTAGAACGACAAT
CTGCCCATTCCCGCGACGCAAGCACCTCACGCCCCTGCTGCTTGGCGGCGCCATCGCGCT
GCATACCGCGCTACTGGCCCCACTGTTGTCGCCGGACGCCAAGGCCCATGCCGAGCAAGC
CAGCCGTGTCTACGACATCCCTCCAGGGCCCCTGGTAAGCACCTTGAACCGCTTCGCCCA
GGAGGCCGGCGTGCTGCTGTCGTTCGATGCGGCGCTGACCCAAGATCAGCAGAGCCGCGG
CTTGCAGGGTCGCTTCAGCATTGAGCAGGGTTTCTCCATGCTGCTGGCAGATAGCGGGCT
GCAGGTTTTGCGGGTAGGCAACAACTGGGTGCTTGCGTCCCAACTCGAGGCAGGTACGGC
GCTGCAACTGGGCGCAACCAGCATTAGCGGGGAAAGCCTGGGGCTGACGACAGAGGGCAG
CGGCTCATACACCACCGGCGCTACTGCCGCCGCCACACGCCTGGACCTAAGCCTGCGCAA
GACCCCGCAGTCGATCAGCGTGGTCACCCGCCAGCAGATGGACGACCAGAACCTGCAAAG
TGTTTCCGAAGTCCTTAAGCAAACGCCTGGGATCACCGTCAACCAGGAAAGCTCCGAGGC
CTTCACGTTCTATTCGCGTGGTTTCAAACTGGAAAACTATCAGTTCGATGGAGTCCCCAG
CCTGTCCTCCGACGGCGGTTCTTTACGCGACAACTACAGCATCGGCAACAGCCTAATCTA
CGACCGGGTCGAAGTGCTCAAGGGGGCGACCGGGCTGGTCAATGGCTCCGGCAATCCTTC
GGGGGTAATCAACCTGGTGCGCAAACGCCCGACCAGCGAGCTGCAAGGCCACATCGGTGC
CGGCGCAGGCTCCTGGGACAAGTACCAAGCCGACCTCAACCTTGCCGGCCCGTTGACCGA
CAGCGGCAACATCCGCGGCCGAATGGTCGCAGGCACCCAACCCCAGCACAGTTACATCGA
CTACCTTACCTCTGAGCAAAACACGTTCTACGGTGTGCTGGAGGCCGACCTGAGCGAAAA
CACGCTGTTCACGGTTGGCTACGACATGCAGAAAAACCATGACAACGGCAGTACCACTGG
CGCCTTGCCCGCGTTCTTCCTCGACGGCCGTACCGTCAAGTTCGACCGTGACAGCAACGC
TGCAGACCGCTGGACCTGGCGCAACCAGGAAACCCAGCGGGCCTTCATGGAGCTGGCACA
CAGTTTCGATAACGACTGGGTCATCAAGGGTGTGGTCAGCAGCCGTGACTACCGATCTCG
CGAGTTGATCTCGGGGATCAGTAGCGAGGCCATCCAGGCCGACGGCAGCATTTCCCATGG
TTTCATCGGCGGTAACATCGACCCAGCCAGCGGCAGCGTGAACAGCAACGGCACCGCGAG
CAAGTTCAACACCAACAGCAAGGAAAAAGGCCTAGACCTGTATGCCCGCGGCCCGTTTGC
CTTGGGTGGGCGCATCCACGAGGCGGTGTTCGGCTACAGCATCGCCCACACCGAATCCAC
CTCTAGTCGCGAGGATGGCGTGACCAATGGCGTCATCGACGATGTGTTCCAGTGGGACGG
CCATGGCGATAGACCGAGAAACTTCGAATGGTGGTCGACCTTCGATATCGAGGCACGGCA
GAAGGTCGGCTTCGCTGCCACCATTCTCAAGCCGACCGAAGCGCTGGCAGTGATCCTTGG
GGCGCGGGTCGTCGACTACACATGGGACATCGACACCATCAACGCCATCGGTCGCCGCCT
TCCGGCCAGCGCCACCAACTCCAGCGAGATCGTACCCTATGCAGGCGTCACCTACGACCT
AGACAGCTATCATACGGTCTATGCCAGCTACACAGATATCTTTAAGCCGCAGGCCTACAG
CCTAGGCGCGGACGGCAAGCCTATCGACCCGCTCACCGGTCAAAGCTTTGAACTCGGTAT
CAAGGGTGGCTACTTCGACAATCGTCTGAATGCCAGCCTGGCCCTGTTCGAACTCAAGCA
GGACAACTTCGCCGTACTCACCGGCGGCACCACACCGAGTGGAGGCAGCGCGTATCGCGC
AGCGCAGGGCGTCACAACCCGCGGCGTTGAACTGGAAGTAAACGGCGAACTGCTGAAAGA
CCTGCAAGTGATGGCGGGCTACACCTTTGCCGAGTCCCATGACGCTGAAGACCAACGCGT
GGCGACCAACCAGCCGCAACACCTGCTCAAGCTGGCAACCAACTACCGCCTGCAAGGCGA
TTGGCACAAATTCACCGTGGGCGGTAATGCCTACTGGCAGAGTTCGACGTTCTTCAAGCC
CAGCGATGAAGACTGGTACGAGATCAACGACCCAAGTGCCAAATTCGAGCAGAAATCTTA
CGCGCTGGTGGGGCTGGTCGGCGGCTATGACTTCACCCGCGAACTTAAGGCCACCCTCAA
CGTCAACAACCTGTTCGATAAGCATTACTACAGTGGTATCGGCAACTACGGCACGGTGTT
CTGGGGGGCGCCGCGCAACCTGATGTTCAATGTGAAGTACAGTTTCTAAGGGATCGGCAA
CAAATCGAAGCCCCTGCGCCAAAGCGTCGGGGAACAGCTGCTTCGGCCGTTGGTTGCGCC
TTGTCAAAAGCCGCTTCGGGTCAAGAGGCCAACCACTGCGGCGGCAGCAACTGCCTGTCG
GAAAGGACATCATTCTACCCATAGCGCACAAGGGGAGTAGAAACTCCGTTAAGATCGTCA
ACGTCCCTTCGACAGTGCCAACATCTAACAGGAGAGTTCCATGAGCAGGAAGGCCGCTGT
CTTCACTTTACTAAGCTGCATTGCTTCGGCTTCGGCATTTGGAGGGTCCAGTTATCCGTT
CCCGGAGGGGATGCAAGCATCTATAAGCGCATCGAGGCAGGTTGTTGAGGCTAGGCAGGC
GGGTATCACTAGGGACGATCTGCTCACTCAGATTTCCCCTGGGTTCAATGGACAGATGTC
CCAACTGCTAAAGAGTATCGTCAACGAGGTATATGATCATCCGTTTTTACAGCCCGAAGT
GTATGCCGCGTACCGATTCGAGCATTGTTTCGTTTCTCAACAGCATGCCGAGCAGGTAGC
GGCCTTGAAGTTTGCCGATGCCTATCCGTGCTGAAGAAATGCGAGCTGATCGATCCGAAA
GGGGCTCGACCTCCTTGTGCGATGCGTGTGGTGCACACTGTGACCGGAATTCCCGAGTAA
GCGGCCCGTGACAATTGACCAATCGAAATCTTGAGTCCATAGCCTATTTAGCAAACTCTG
AAGGTCATTAGTTTCGCTTTTTGGATTTCGCAGCTACGGCGATGAAGGGCCTTGCCATGA
CTGGTTGAGTCCGCTTCTGACTGCTGCCGTTTACGAGAAGTGTGGCAAGGACGAAGAAGC
GCCCCTGAATTGCAGTAGACCAAGCATAGCCACTCATTTGTTTTTGTTCCGTCCACTGAC
TGCTTCTGGCTGTCAGCTACCCCCTCAAAAGGCAGCTATGGGTCGGAAGCAGCAGCTCAC
AAGTGACCGCTATCGACCCAGAGCTGCCCTTCGGGGAGGGCAAAAAACGGCTCTCCAGGA
GAGCTCTATTAATTTCCGACGCGAACTTCCAAGCCTTTACGCGCTCTAATTATCCGTTTC
TTGACCGCCATAAATACTATTGCGCGAGATCAATGATATCTACGCCCATTGGATGCCGCG
CGGATGCAATGCGACTTCCAGCGATTGCTTCACTATATAGGTTCCAAATATTCTATGGAT
ACCTCTCCGCCGACGTAAGGGCCATCATCACTATAATCCATTGCCGGCTCGTCAAAATTA
ACCCAAACACTGGTGATAACTATTTCTTTACCGACAACAGTTTGCTGAACACTATTGAAG
TCCACCTCGCAACCCAAGGCTTCTTTTACAAATTTTGGTGGTAACGAAACCACTCCAACC
CCGCCATTCGGCCACCAAAAGTGGGGCTTAACTTTTATTCTATCACCATCTTTAAATTTC
ATTTATTTTTGGCCATCTTGCCGACTTTAATTTTGCATGTACCGTTCTGTTAAGTGGCGG
ACTTTAACCCGTCCACTGAGCGAAGCGAACGATTTTAGCGCATTTTCGGGTCTTGCTGTT
TCCCACTAATCTTGCTGGTCAAAGATTGGCATAGGCCGCGCCGCGCATCACCAAGTGCAG
CGGCTTGCCGGCTTCAATCGAAAAAAAGGCCTCCGGCGTCGATACAATCTTATAAACGGA
AACCAGCGGCCCTCCCGGCGCAGTCGCCTCGGTTCTCCGGTATTTGCAGCCGATAGCAGG
CGCCTCGACCAGAGACACGCCGTTTCGATAATTTTCCATCGACACCAATTCGCTAAGGAT
AAGCGCATGCCCCCCCGCAGGCACAAGGTATTTTGGCGCTGGGGTAACTAGCCTGATAAA
TCAGAATGGGTCCAGCAATGGCCGCTCTTAGCCGTGAACTGCCCTCCAAAACAATCACTC
GACTCATGGTGTTGGACTGACTCGCCTTCTAGGAAGTGTTTAATGAGGTCTGATATTACT
GGCTGCACCACTGGGACTACAGCGTTCGCGTCGCCAAGCCCCTCAACTTCGGCACCGCCC
TGCCGTCATGGGGTCAGCTATTCCGTACCTTAAGCCTGGGCGGCGTGCCAAGCGAGATCT
GCGTTGCTGCATCAAGGCGTCCGCCAGGAGCGGCCTGCTGCATCCCCAGCAGTCGCACAG
CGGTCGGATTATCCTTGCCAAGCGGCAAATAAGAGGGTTGATCGCGTTTTTGGGCGAACT
GCCATCATAAGATAGGCATAATGAGGCTATTGCCTAGCCTCTCGGATTGGTCGCTGCCCA
ATGATTGCTCTGTTCGTCCTACTCGCCGCCTTACCCTGCCTGACTCTGCTGTGGATACTG
CACCGCCAGCGCCAGGAGTACTGTGCTCTGCTGGCGGAGTTGGACGTGGGGGTATTGCAA
CTGGCCCGCAATGGCCGAGTGTGTTGGCATAACCCGGCAGCGGCCGAATTGCTCGGTTAT
GTCAGCACTCCGCTACTGGGCCTGCGTCTGCGGGAACGCTTGCCTCAGTTGCCCGCGCCA
GCCGGCACGGTGCAGGTCACGGGCGACGATGGCCAACTACGCGCGCTACACATTGGCCAG
CAAAGCGCGACCAATACAACGCCATGGCTGCTGATCCGTCCGATTTTGGTTGAGGCCGAA
CGCTTTCAGCGAAGCCAGTATTTCGCCCGCATCGGTACCTGGGACTGGGACATCGACACC
AACCATCTGTACTGGTCCGACGCCATCTTCGGCATGTTCGGCTATTCGGTCGACGAAGTG
GCACCAAGCTACGAGCTGTTCTGCAACGCGGTTCATCCTGACGATCGGGCTCGAGTGCGC
GCCGGCGAATTACGCTGCATCGAAACCGGCGAGAACCACGACGAGGAGTATCGGGTAGTC
TGGCCGGACGGTACGCTGCACTGGCTGCGCGAGACCGGAAACGTGGTCAAGGACGAATTT
GGCGCGCCCATCAAGATGATGGGCGTGGTGCGCGATATCACCGAGGAGAAAGCCTGGGCC
AATCAATTGCACCGGCTAGCACACCATGACCCGCTAACCGGCCTGCCCAACCGCTTAGTG
TTCGAGGAGCGCCTAGAAGGCGCCCTGGCTTTGGCTCGGCGCAACCACAGCCGCGTTGCA
CTGGTGTTCATCGACCTCAACGGATTCAAGGCGATCAACGACAGCCTTGGCCACGCGGCC
GGCGATCAGGTACTGAAGACCACCGCGACCCGCCTGCACGAAACACTGCGCAACTCGGAT
AGCGTGGCGCGGCTTGGAGGCGACGAGTTTGTCACCGTGCTCGAAGGTCTATCGGCCGAG
CGAGCCCCCGAAGACGAGGCCCGGGTGATCGCGGAGAGGTTGCTAGTATCGTTGGACGCA
CCAATCAGCGTGGGTAACACGCGGCAGCGGGTCGGAGTCAGCCTGGGCATCGCCCTCTTC
CCCGATCACGCGCAGACGCGCGACCAACTGATTCATGTCGCCGATTTGGCGATGTATGAG
GCTAAGCGCAGCGGCGACAACCAGTACCGCCTGGGCCAGTCGCAAGTCTCGTACCCTATT
ATTCTTCTAATCTAAACGGCCGCTATGGGTCGAAAGCTGCCATTCGCGACAGACCGCTTT
CGACCCAAAGCGGACGTTCGAAGTGCCTACGAAACTAGGAGCGATTTAGTATTTTGTCTG
ATGCGCGGTCATATAAGATTTTATCGCTTGATGCAGAAAATCAAGCGTCCAGGGTTTACG
TAGGAAAATTACGTGGGAAGGGAGCAACCCATCGGGCAGGGATCGGTTACCTGATGTAAC
GATAATCGGCAAGCCTGGCGAACGTGCGAGTATCATTTGTGCCAATTCCAGTCCATCCAG
AGTGCCAGGCATGCAAATGTCTGTCATGACCAGATCAATCGATGATGAGCCATCGAGGAT
GTCGAGGGCATCATCTGCGGATGCACAGCCTATAACCCGTAGACCCAGCAGTGAAATCGC
GTCCATCGTCAATGAGCGGAGTGTTTCATCATCTTCTACGACGAGCACCGTTGAAATCAT
GGTCAATGTTCCTGAAGCCTAAACGTTAGGGTTGTCACAAAAAAAATCGTTTCGGTGAGC
TGACAAACGGTATTTCGCGCAGAATTGCTGTTTTTGATCACTCCGCTAGTCTTATTGTAC
CGAGCAAATGTGTCTGGCTTCTGCCTTGAGCATCCATCGAACGCTTGATAGGATCGTTAT
GCGACTTGCAGACTTCATCCTCAGAAATCAGGAGCCTATCCTGCAAGCGTGGGAGGAGTT
CGCTAGGACGGTGGACACGCCGATGCCCGCGATGGGGTCGTTGGGTCTTAGGGACCATGC
CGAGAGCATTCTGAGGAGTGTGGCGCTCGATATGCGAACTGCTCAAACTCCACAGGAACA
GATAGACAAATCCCACGGGCTGGGTGCTGTAACGGAGGATGAATCAGCTGCGCAGAGCCA
TGCCATTACCCGCCTTATGGCGGGTTTTACCTTAGACCAGATGGTTTCAGAATATCGCGC
CCTCAGATCCAGCGTACTCAGGCTCTGGCTCACCAACGGATACTCAGGGGAAGGCCATCA
AATTGAGGACATGATCCGGTTCAACGAGGCAGTCGATCAGGCGCTTGTTGAGTCGATAGC
AGCATATGGACAAGCGGTGGAGACGACTCGAAAAACAGTATTGGGCGTTTTGGGACACGA
CCTTCGCACTCCATTGGGTGCAGTGACGCTAGGTGCAGATCTGTTGAGGCAGACGGAGGA
GTTGGGCGTTCGCGGACAAAGAATAATTACCCAAATCAGTACAAGTGCTCAAAGCGCCAA
CTTGATGGTGAACGACCTGCTTGATCTCGCACGGTGCAATCTTGGTAACGGTATTCCGAT
ACGACTTGAAAGAACTGATTTATCATCCGTCTGCCAGGCAGTCGTTAATGAACTCACCAC
CGCGCACCCAAATGCGCAGATCATTTTCACCGACACCGGAAGGCTAGCCGGCCAGTACGA
TCCATCACGGATAGCCCAGGTTTTCTCGAATCTCATTGGTAACGCAGTGCGGCACGGTAA
ATCGCGCAGCCCCATTAAAATATCCCTTAGTGGGGATGGCACCACCGCTTGCTTTTACGT
GCAAAATTTCGGAGAGCCTATTCCTCCTAACGCTTTAGCCTCTCTCTTCGATCCAAACAG
GCGGTTCTCCAAGTACTCCCAAGCAGAGCAAGGTCCATCATCTGGTCTCGGGTTAGGATT
ATTCATAGCGGCTCAGATCGTCGAGGGCCATGGAGGAAAAATCGAGGTCGAATCTTCACG
GGAACAGGGCACAATTTTCCGTGTGTATTTGCCTATCCTGCAATAGCCAAGGTTCGGATA
TTCAATAACGCTCAGCTCCTAGCCATGGCGTGATGGTTTTATCGAAGGGAAAACGACCAC
AATCGCTCAACAGCCCCTTACGGAGCACGGCTTGTGCTCTACTCCCATCAGCGTAAATAG
CGTCTAGGTGAAGCGCGACGATGCTCTGTACGGATAAACTTAATACCCACGAGTTCTAGT
GATTGATCCATAGCCGTCACGCAAGCTAACTGTCTAGCCAGCCAGCGAAACGACTAAGTC
AAAGGCTGCAATAGGAATGTATACCAAGGCGATACTCGCATAGTGCCTGCGTGATTTGGC
GGCAAATGCGCAGAGCGGAAGTGCAATCATGATCACGTCCAATACGCCCCATAGTGCTAT
CGGAGATGCTTTGAAAAAACTTACGTTTACGACAAGCCCGAGGAATAAATAAGCAGAAAG
GAATAGCAGCGCATAACGGCCATCTTGTTCGAAGTAAACCTGAAGACCACTCTGCTCATC
CTCACTGCGGCTGGGGAGCAACAGCGCAGAGGCTACAAAAAGCGAAAGTGCTAACAGAAC
GAGCAGGAGAAATTCCATAAATGTGAACGTCACTTTTATCGCCGGCAGAGCGTTTACAGC
CCACCAGAAGTCCAATTGCGTTGTGAATAGCATCGCGGCCCAGGCGAGCGATACCCAATC
AGTCTTCGCCACGCGGCGAATGCGGAATACCGTCAACACGCCCAGAAGAAGACGAGTGAC
TGAGAGCCCTAATAGCATCGAGAGTATCGTGGCAACGATCGGAAAATTGCTCATGGTACA
CCCAGACTTTGGATACTCTGGTTTTAGCACACCTTCCAACAGTAGGCCGATTATCAGCCT
GTGACCAGGTTGATTCTTGGTGACGCATCCTGACATCACCAATTACCTGCTGCGCTTCGC
CAGATAGTCAGTGGTTAGGCGAGCGTCCGCTATGGGTCGAAAGCGGTCTGTCGCGAATGT
CAGCTTTCGACCCGTAACGGACGTTACCGCATTCAGGAAATCAGCCCTGTTTAGCGGCGG
GCAACTGGTCATAAATGCGATGCAGGTATGCCTGGTAGATGCAAAAAATGACAAGCAACA
ATCCAGCTCCGGCCTCAGCTTCTGTGGCTAAAAAAGGCTTGATTGAATACGCAGAACGGG
ATGCGCTTGAAAGACTCCCTGACGCCATCACGGCCACGCTACGACTCCAGTGGCAGGGGC
GCATTTGGATTTTGTGCGAGCAGCGAACCTAGCTACGCCGTGCGCCCGGCAACATTGTTT
TCCAATCCTGAACTCAAAGTGTGTTTTTTGAAAAACAGCATCCCTCATTGCCTGAGTTGG
GATCGTCAGATTGGGACAGTGGGGCTAAAGCGGGTGGAGAGACTGGTTCTATGAACATTA
ATAGATGAACAATCGACTTAACTTCCAGAGTGCTGAATGAACAATTTCGGGGTACGTGAG
CTTCTCATGAACATATTACATCGCCCACTAGTTAAACGACGGGTCATGTCATAAATGTTC
ATGAGCTACCTAGGCTGCAGTACCCGGAAGTGAACATCGAAATTTTTGAGACCTAAAGGT
CGAAATTAAGATTCTCTGCTTGATTTTGGATCTTTCCTTCATCACGACACATTGCGGGGT
GGTCAAGTGGTTCTACCGTCTTCGGATTTCCGAGCTAGTGCCATCGACAGATCCAAGACT
TGAGACTGACTGTTCATTAAGTGCTGCTCCAGCTTTGCAATCTTAAGCAAATGCATTTGA
TTATCTGCGTGTCGTTGCTGAAGTGCCTGGCGTTCGAAGTGCTCGATCTGCCTCTGAAGT
GTTTCGATATCACCCTTCAATCTTTTCGTTAGCTCCAGTAGCTGTTCGTTTTCAGACTCC
GACTTGACCAGTCGAGTAGCAAGATCATTAATGGTTTCCTGATTTTTCTCAGACTTTTGA
GTCACCTGCCTGAGGTCAGCTCTTAGTTCTGCGCAGGTATTCATTTCAATTTCTAAACTT
CGGAGAGCCCTAATTTTTTCTTTGGCGTTGGCCGTCCATCTGGCACGGAGTCTTTCTTCA
AGCCTTTGAATTTCCTCGTATTTACTGGCTGCTTCCGCCTTTGCAGCTTTTACAAGCTCT
TTGTAAGCTGACAGGAATGCTGCTTCGATCTGCTGTGGAAATTGAGCGAGCCGAGCCTCA
GGAGAAAGATTTTTTTCCTCGGCCAGCGACGCATCCTTGAGAAATTTCGATATGGTCGTG
TATGAGCCGCAGCCTGTCCGATCTCGCACAGACTTAACTGTGACTTTAAGCCCTTGTTTT
TTTAGTTCATCAACCGCGCACATCACCTTTTCCAATGTAAGCGATTCGGCTCTAGTATTC
ACCATGCGACTCCCGCTCTGGCAATTGTTTGGTGGAAATGGCGATTGTAAAAATTATGGT
ACTCATGCTAGGTAAAGCTTCTTGAATACGCAACGCCGGTTTGGCTCAGCGGCTTGTTGA
GGAAACGTTTGCCAAATCATGGGGCCTCGTCCCCTCCCCCAATCCATCCTAGGTAACCTC
AAACGTTGCGCTTACCGACCTTTTTTTTGGTCGAGCTCGGCGCGAGGACCAGAGTGGCGT
CGACGATGATTCTCTTGCGAAGCGACAGATTGCGATCCAGCAGGATACGCCCCAGGCAGC
CCGGAAAATTGGCGGAGGGTGGTGGTTTCGTACAACGTCCCCTCCATCCCTGGATCGCTG
TCGGCAGCCACTAGCTGGCCGTCAATGAGATCGAACCTAGCTCGTTTAGAACGCTCTGTA
GAAGGCGTTCAACGTCATGGGGACTGTCTTTGTGTAGTGGTCAACTAATCCCGGACACTG
CGTTAAGTTTTTCTTCGGCAACCGCGGGCGCTAGCCCGCTGTTGAACTGATGCGGTCGCT
GCCAGTTGTAGCGCTGCATCAGAAACCGACCAATATCCTGCTGTGCTAGCGAAGCACTCA
TATAGCCCACGGTCGGTACCCATTCCGTTTTCAGGCTGCGAAACAACCGTTCCATCGGTG
CATTATCGTGGCAGTTTCCACGCCGACTCATGCTCTGCTTGAAGCGATAACGCCACAGCC
GCTGACGGAAGCTTCGGCTGCTGTATTGGCTTCCTTGGTCGCTGTGAAACAGTACATTCT
GAGGCCGGCCACGCTGCTCATAGGCCATATCCAAAGCCTTGATGACCAGGTCAGCATCGG
GCTTCGATGAAAACGCCCAGCCCACTACACGACGAGCGAAAAGATCGATCACGGCCGCCA
CATAGTGCCAGCGGCCTTGAGCCCAGACATACGTGATGTCCCCGCACCAGACTTCATTCG
GCGCCGAAACGGTAAACGCTCGATCCAGCACGTTCGGGATATCCGGCCGCTCCACCGTCG
CCTTTTTGTAGGCGTGTGAGCCAGGCTGTTTGCTGATCAGCTTCATCTCATTCATCAGCT
TGCGTACCTTGAATCGGCCAATTGCTATGCCGTCCTCGCGCATCATGAACATGATGCTTC
GGCTGCCCGCCGCGCTGCGGCTTTGGGTAAACAGTTCGTTGACTCGACTGCGCAAAATCA
GCCGCTTAACGTCTGGAGATCGGTGCTTGCGACAGTGCGCGTAATAGCAGGATCGGGTGA
CTTCAAATACCGAGCACAATAGATCAACAGGCTCTTGAGCACGGAGTTGATCAATTAACG
CGAACGCTCGTGTTCCTCGGCCATCAAGAGCGCGGTGGCCTTTTTTAATATACTTTTTTC
CCGTTCCAGGCGATTGATCCGAGCTTCCAGCTCCTGGATTTTCTGCTGTTCGGGCGTCAG
CGCTTTACTGGTCGGAGTCACACCGTTTTGCTCTTCCTGAAGCTGGTTAACCCATCGACG
CAGGGCCGACTCCACCAGCCCAAGCGAACGGGCTGCTTCGATATGGCTGTAGCCCTGGTC
GAGCACCAGACTGGCTGCTTCTCGCTTGAATTCGGGTGTAAAGGAACGACGTTGCTTGGT
CATCGGACACCTCTCTGTGGCGAGCATTCTCGCCTAAATGGGTGTCCGGTTTCATTAGAC
CACTACAAGGCGGCCTGGTCTATCTGAGCGGGATGAAATCAGGAGAGCGCATGTCGCTGC
ACTGGGATGGCAAGGCGCGTTGCGACTTCACCCTGCCAGACCAGGTTTCCACGGATGGCC
AACAACTGGAACTGCTGTGCCAGCCGCTTGCAACCGATCGCGACGCGGCCTGACCCGGCA
CCTAATGCACTCAATACGGCTTATGACCATGAACGATTCAACCTTCGCCCCCCTGCCCTT
GCTGGCCCTGCTCGCCGTTGCCATCGCGCAACCGGCTACGGCCGCCGTCTCCCTGGATCG
CACCCGGGTGATTTTCACCGGCTCGGAAAAGTCCATCAGCCTCAACATCAGCAACCAGAA
CGAGCAACTGCCGTACCTAGCGCAAACCTGGATTGAGAACGAACAGGAACAGAAGATCAC
CAGCCCGATGGTGGTGCTGCCGCCAATCCAGCGCCTGGAGCCCGGTGCCAGCAGCCAGGT
GAAGATCCAGGGCCTGCCGGAACTGAACACGCTGCCCCAGGACCGCGAATCGCTGTTCTA
TTTCAACCTGCGTGAAATTCCCCCGCGCAGCGACAAACCCAACACCCTGCAGATCGCCCT
GCAAACCCGGGTCAAGCTGTTCTATCGGCCCCTGGCCATTGCCCCGAAAAGCGGCATCAA
CCAGGTGCCCTGGCAAGAGCAACTGACCCTGACGCGCCAGGACGGCCGCTACCAGGTCAA
CAACCCGACGCCTTATTACGTGACTGTGATCGATGCCAGCAGCACCCCGAAAAGCACCAC
CGTGGCCGATTTCAAACCACTGATGCTGGCGCCGCTGGGCCATGCCGACTTGGGCGTCGC
CAGCAAAGCGCTTGGCGACAAGCCGGTGCTGACCTACGTCAACGACTACGGTGGCCGCCC
GCAATTGCAGTTCGATTGCGTGGCCAGCACCTGCACCGCCACCGCCGTTGCCGAGAAACG
GTAACGCCTTGAACCTCACGCACTGACAGGGGCCTCATCATGAACTTCAGCAGCCGTGCA
CTGATGGTGCTGGGCGCAAGCGTCACCACGCTTGCCCTGGCGGCAGACAACGGTGAACAG
AACGCCTTTTTCCAGATCTCCGGCACCTTGCTGGAAAGCGCCTGCTACCTGGACCCGGCC
TCGACCTATCAAGAGCTCGACCTCGGCGATCTGAGCACCGCTGCCCTGTACCGGCCCGGC
GATCAAGGCACGCCCAGGGCCCTGCAACTGCGCCTGCAGGGCTGCGTGCGGGTCAATGGC
GGGCGCCAGGATGCGCAGAGTGGTGCGCTGGTGTGGAGCAGTGTCGAGCCGGTGCTGGGC
CTGAGCTTCAATGCCGTGGCCGATGCCGACAGCCCCGAGCTGGTGAAAGTCATTGGCGCC
TCGGGCTTCGGCCTGCGCGTCACCGACCTCCGTGGCCAGGACGTGCGCCTCGGGCGCCTG
GCCCCGGCCTGGTTCCTCACCCCCGGCAGTAACCAGCTGACCTACTACGTCAGGCCCGAA
CGCACCACCGCGCCGCTGCTGCCGGGGCCGTTTCGCGCCAGCCTCAATGTCAACCTGGCG
TATGACTGAGGTGGCGCGCATGTCGGGCATCAAAACGTTGCTGTGGCTGGTCGCGTTCAG
CCTGCCGATCTCGGCGCAAGCGGTTCAAGCATTCCGGCTGACTATCACGGCAACGATTCT
GGCAAGACCACCCTGCGTGATCAATGACAACCAACCGATCACCGCCCCGTTTGGCGAGGT
GGACACCACGGCGATCGACGGCAGCTACAACACCATCAACTTGAGCTACTCGCTCAACTG
CAGCCGCGCGGTCAAAAGCGAACTGAGGATGAGGGTCGAGGGAGTCGGCGCCACGTTCGA
TCAAACCCTGTTGCAGGTGCCGTCATTCAACAATCTGGGTATCGCCCTGAAGATCGCCGG
GCAGAGTTATTCGCTCAATACCTGGCACAACTTCAACGCCAACCAGCCGCCCAGCCTGCA
GGCTGTGCTGGTCAAGCGCCAGGACAGCGAAATTGGCGGTGGCAGTTTCTCAAGCGCGGC
AACCCTGGTGGTGGATTACCAATGATCAATGACCTCATGCTAAGAACCATCGCCTATGGC
GCAGCCGTGCTGCTCGGCAGTGCCTTGGCCGTGCCCTGCCACGCCAACATGGAGTTCACC
GGCACCCTGATCACACCGCCGGCCTGCGTGGTCAGCGACAAGGGTGGGCGCATCGACGTG
CAGTTCGCCGGCAGTGTGGTACCGAGCAAGGTCGACGGCCAGCGCTACCGTCAGGCCATC
CCCTACCAGATCGACTGCCCGGGTGCCGGCACCCCCGGCAGCAGCTACAACATGCGCCTG
ACCCTCAAGGCCATCGCCACCCAATTCGACCCGGCGGCCGTACAGACCTCGGTTACCGAC
CTGGGCATACGCATTCTGCTTGGCGGTACGGAGTTCATCCTTAACGAGCCGCGCCAAATC
GACAACAGCAACGGCGCCGTCTTGCCGCGGCTGGAAGCCGTACCGGTGAAAAACCCCGGG
GCGACGCTGAGCAATGGCGACTTCAGTGCTTCAGCGTTGCTGATGGCCGAACTTTACTAG
GAGGTTTTATGCGCACGTGGGCCATGACCACCGTCGCCTGCCTCGCGGCCGCCTGCTGGC
TGCCGGCGAGCTTTGCCGACGAGGACAACATGTACTTTCGCGGCACCCTGGCCGAAGAAC
CCTGCACCCTGGCCGTCGAAGACCAGGCCATCGAGCTGGATTTCAGCAGCGTCAGCGACA
AGGACCTGTACCTGAACCGCCGCACCCTCGCCCGGCCCATCGTCCTGCACCTGCAAAGCT
GCGACATGAGCCTGGGCAAACGCCTGGTCAGCATTACCTTCAGCGGTACGGAAAGTACCG
AGCTACCGGGCTTGCTGGTGCTGCAGGGCGACACCCAGGGCGTCGCCATCGGGCTGGAGA
CCGCGCGTGGCACTGCACTGGCGCTGAACCAATTGCAGCCGTTGGCCGAACTCGCCAGCG
GCGACAACCTGATCGGTTTCAGCGCCTACTTGCAAGGCGAACCCGAGGCACTGGCCAATC
GCACCATCGGCCTGGGGGCGCTGGAAGCATCGCTGACCTTTGCCCTGAGTTACGACTGAC
GCACGACTTTTTTGCACCTTTACCGAGGCACACCGTGTTTATCTCATTGAAAAACCTGTC
GCTCATGGCCCTGTTATGGGCCTTCATACCCGGCGCACAAGCTTTGACCATTACCCCAAC
AGAAACCCGTTATGAAGCCGCAGGCAATCGTTACTACTTCACGGTCAGTGATTGGTCCAC
TAGCGACACCAGCCCAAGTTTTTGCGTCAACCAACACAACCCCAATGCCGAAAACTGTGT
GCTGGAAACCGCCATGGTTGAGCGGGGGGGCACGTCGATCGTCTTGGCTGCAGATCTCGT
TGCAAGGTTACCGTTAAGCGAAACAATGGGGCAGGCCGCGCAGGATCTCGCCAAGCAAGG
CATCACTATGCCCTTGCAAACATCGGTGCTGGTAAGACGTACCAGCTACCCCGAAATTCC
CGCGGGGGCCTGCTTGACATTGGTTGCGAGCAGTACGGGGACGGGTCGACAGGCATTCGG
CCCATGCGTCGCCCCTGTTGCACCGGCTGTGCAGTGCGACTTGACCACCCTCAGCAACCG
CATCTTTTACCGCCCGTACCAAGACACGGTCGAGGGTGCCAAATCGGGCATATCGATTTC
AGTCCGATGCAATGGGGCCACCACAGTCAGGCTCATGGCACGTTATCCGGACCGTTCCGG
CATTCCTCTCGGCAGAGGAGTGAGAGCGACACTGGCGATTGGTAACCAGGACATCGGCAT
GGTGGCTGGCTCAACCGAGGGCGGTTATGACATGGAGATGGACGATAGGTGGCGCGCTGA
TAGATTCATTGAATCAACGCTTCATACCGACGGAACCCTCCCGGAAGCCGGCGAATTGTC
GGGTTCAACCTGGATCGAAATCTTTATCCCTTGAATCGTGGCTGTCAGCAAGCGCCGAAA
CCCAAAAACGCCCGGGTTTCGACGCTTGCCAACGAATCACTACCACTGATGCGTATAACT
CGCCGTCAACACCGTCCCCGGCGCCGGCAGATGGCTGGTGTTGTTGCTGTTGCGCATCAG
CTGGCTGTACAGCGGGTAGTAGTCGCGGTTGAACAGGTTCTGGATACCGACGCTGACCTG
ATCGTCGGCCGTCACCTGGTACTGGCTGATCAGGTCGACCGTGGTGTAGCCATCGACCTT
GCGCCGGCCGAAGCTGGCAACGCCATCCAGGCGATAGTCATCGCCGTCAAAATAGGTGGC
TTGCACGCGGTTGCTCCACACCTCGCTGGGCTTGAACTGCACATAGGCGGTCAGCTTCAG
CGGCGGGATGCGGTAGCCGGTCATGTCCTGCCAGTCGCCGCCATCCGGTTGCTCACGGCC
CTTCATCCAGGTAAAGCTGCCACCGGCGCCCCAGCGCTCATCGCCGGTCAGCCAGTCGGC
GCTTCCTTCCACGCCGTAGATGCGTTCTTTGGTGCGAGTAAGGATCAGACCGTTGTTGAA
GCTCTGCACATCACCCAGCTTGGAGGTGGTGTAGAACACCGCCAGCGACGCCAGGGTTTG
CTCGCCCACGGCGCCACGCCAGCCCAGCTCGTAGTTGTTGGTTTTTACCGGCTCCAGGTT
CGACGAATCGATATCAAAGCCGCGCCGGGCATTGCGCAGTTGCACGCCAATATCGGGCAG
CTGGAAGCCCTGGCTGAACGCCGCATAGAGCTCCTGGCCGGCCACCGGTGAGTAGGTGAC
GCTAAGGTTGGACAGCACCGAGTCGTAGTGCACCTCGCCGCCCTGCACCGTGGCAGGCTG
GGCAGCGGCCGATTCCGACAGCGGGATGAAGTCATCGTACTCGGCGGTGGCGTACTCGTA
GCGCACGCCGCCTTCCATCGACCAGTGCTCGTTGAACTTGTGCTGCAACTGGGCAAAGCC
ACCGACACTGCGCGAGGTCAGGTCGGGCATGTAGGTCAGCTTGCCGATCTTGTCGAACAC
CCGGCCGCCGCTGGCGTCGTACACCTGCGGGTCGAAGGTGTCGATCGGCATGTCGCTGCG
CTCCTGGTTGAAGTCGCCGCCCCACAGCAGCTCGGTGGTGCCGGCGCTGCCGATCGGGGT
GCGCAGGGTCACGCGGCTGCCGAACACTTCGCTGTTTTGCATCACCTGGTCGACATTGCG
CCCGCGGGTGGCCACCGCCCGCGCATCAAACGGCGTGAAGCGGGTGAAGTAGTCGCGGTA
GTACAGCTGCGCATTGAGCGTGCCGCCGAGGATGTCGGTGTGCGCGTATTCAAGGTTGAG
CAAGGTGTTCTTGATCTGGTTCTGCTCATCCAGCGACAGCCCCGACAGCGGCCTTGCCGG
CACCGAATCTGGCGGTAACCGTGCAACCGAGGGGTCGGAGGTGTAGTCGGCGTTCTGCTC
GGCGTTGTAGTGGCTGGCCGACAGCTGGATGCGCTGCACCTCGTCGATGCGCAAGCCCAG
TTTGCCGCCGATGTTGTAGGTGTTGGAATCGAACAGGTCGCCCTGGCTCGGCTCGGGCGC
TATACGGTGGCCTTTGGCGTCATAGGAGGCGCCAATGTGCCGGGCGCCAAAATCCAGGGC
GTAATCGACCTGGCCCTGGGCGCCCGACAGGTGATGCTGCAACTGCCCGCCGAGGCCGTC
GCTGTCTAGCTGGCTCAGTGGCGATACGGCGCTGAGGGTGGTTTGCGCACGCGGCTCGCC
GCCGGCCGGGCGGGTGGTGATGGAGATGATCCCGCCGGTTGCCCCCGCGCCATAAATGGC
GCTGCTGCCACGGATCACTTCGATGCGCTCGATCAGCGCCGGGTCGATGTTGGCCAGGTT
ACGTGAGGAATCGCGGTTGGTGTTCAGCGGTACGCCGTCGACCAGCACCAGCATTGTCCG
CCCACGCAGCGTCTGCCCGTAGTCGGTGATGGTGCGGCTGGAGTCCGCCATGCCGGGGAT
GCTTTTCGCCAGCAGGGTGGCCAGGCCATCAGAGCCCTGGCGCAACTGCTGCAGTTGCTC
GCGCTCGATGACATTGACCTGCCGGGCTTGCTGCACCAGGTCGCTGTTCAGGCGCGACGA
GCTGATCTCCAGGCTGGCCAGTTCCACTGCAGCCGAATCGCTGGCGGGAGCTTCGTTAAC
AGCTGAAGTGGCGACCGGCAGCACCAGGTAGGTATGTTCGTCGCGCTCCTGGGCGGTCAG
CCCGCTCTTGCCCAGCAGCCGCTGCAGCGCTTGCTGCAAGGTGTAGCGCCCGCGCAGCGC
AGGTGCGCTCTTGCCGGCAGTGATGTCGCTGGCAAAGAGGATCTGCGCCGAGGATTGGCG
GGCAACGGCGTTCAGGGATGTTTCCAGCGAGCTGGCGGGCACATCGAAATCGACCGGTGC
CGATTGCGCCAGCGACCACTGGCTCAGCAGCAGGCCGCTGGCCAGCAAAGACAGGCGCAC
AGGCGCACGCAGGAAGGGCTGACTCACGTTTTTATTCTCCACAAAGTAGGGTTGCAGAGA
GATAGCCGTCAGCACCGCCGCGCAACCCTACCTCTGGCGCAGATTATTTTTTCGTGTCGC
GGGATTTAATCAGCACCGCGCCATCAGCCGCGGTCGCAACGCTGACCGGCAGGATCGCCG
GCAACAGCGCCAGCAGGCGCTCGACATGCGCGCTGTCGAACACCCCGGATACCGGCAAGC
GGGCCATGCCCGGGTCGATCAGCCTGATCGGCTGGCGGTGATAGCGCTGCAGCGTGGCGA
TGACCTCGGCCAGCGGCGTGCTGGCAAACACCAGGCGGTTGTCCTTCCAGGCCGTGACAT
CATCGGCGCTGACCTGGGTCACCGGGCCGGCGATGCCATCGCGCACGCGCAGTTGCTGGC
CAGGTTCGAGCAACGTCACCGCCTCGGTGGCACGCCCGCGCACCGCGACCTTGCCTTCGG
CCACGGTCACCTGCACGTCTTGCCCGTTGCGGTTGACGTTGAAGCGGGTGCCGACCACCC
GCACCCCTGCCCCGCCGGCATCGACCAGAAACGGCCGGTAGACCCTCGGCGACACCTGGA
ACAGCGCCTGGCCCCGTTGCAGCTCGACCTGACGGGTGCGCAGGTGCCAGCTGATGGTCA
GCTCGCTGTCGCTGTCGAGCAGCACCTGGCTGCCGTCGGCCAGTTGCAGGGCCTGGCGCT
GGCCGACCTGGCTGGCAAGGTGTTGAGTCTGATACGCAGGGTCCAGCCACAGTGCGCCAG
CCGCCAGGGCCAGCACAACCAGCCCCAGGGTTTTGCCGGTGGCGCGCTTGCGCTTGGTGG
GTGTTGGCGCCGGCAGCGGGAATCGCTGCTTGAGCTCCTCGCGAAAACGCGCAAGGGCTT
CGTCTTCTTCGCGGTAGTCCTGGGGCTTGCGGCTCATGGCAGCAGCTCCGAGGCCAGGTG
TTTGCGGCACGCGTTCATGCCCAGGCGCAGGTGTTTTTCTACGGTCTTGAGCGAGATGCC
CAGGCGTTCGGCCACTTGCGCTTGCGGCAGTTCGTGCAGTTTGTGCATGACGAACACCGC
CTGGCAGCGCGCCGGCAAGCTGGCAATCGCATCGGTCAGCAGCGCCAGGGTGCGTTCAGC
GTCAAGATGGCGCTCCTGGCTTGGGGCGCCACTGGCGACCTCAGGCAAGGCATCAACGCC
GATTATCCAGCCCTGGCGACGGCGTTCGCTACGGTAGCGGCTAACCGCGAGATCGTGGGC
GATCTTGCGCAACAACGCCACCGGCGTGCGCACGTCCTGTTTTTCGTCCTTTTCCAGCAA
CTGCAGGCACAGGTCATGCACCACTTCACGGGCGAACACCCGCTCGCCAAAACGTCGGCG
CACATGGTCCACCAGCTCGTCATAATGACGGACCAAGGTTGCCAGGAGTGTGGGTTTGCT
GGGCTCGACCTGCACGATGACCTGCGCGAAGGGAATGCCAAGGGAGGCGTGGCCGCGCAG
TATAAATGCGAATACTTTACATTTAAAGCAAATACCGCATTCTTGCCTCCAGGCCCTTGA
CTAGCCCTCCACCCGCGAATGAGCGCTGAAGCAGGTCTCGATCAACTTCCACTGCCCATC
GATGCGCCGGTAACGATCCTGGTAAATGCCACCCAGTTGCCGCGTGGCGCCGCTCTCGCC
ATCCAGGTTGAAGTAGTACAGGGCCCAGCGGCCCTGGGCCTGGTCGTCACCGGTCAGGTG
TATTTCCGGGTTGGCGCCGTGATGCAGGTCGATCACCCGCGCGTTGCACGCCAGTTGCTG
ATAGAGCGCGACGAAACTGTCGCGATCGCGAAACGTCCCCACCGGGCCGTAGTCGATGAG
GATCTCGCCTTCGGCAAAGCAGTCGCGGATGACCTCCACCTGCTTGAGGTCGCAGGCGTT
GAAATAGCGGTGCTTGAGCTGGCGAATGGCGTCAAGCGCCTCCAGGCGGGCAATGCGGTG
TTCCAGGCTCATTCGGCTGACCTCACAAGTGGGTGTGGCTTGAGTCTATCGAGCCGCAGG
CGGGTGCTGATCGTCCGTTGGGACTAGCTGTGGCAAAGCGATTGAACGCTAGTCTGTTCG
GAGGATTCCATGGTGTCGCGTTGCCCCCAGCATGGCTTTGGGTCGATACCCCGCCCGTTC
ATTGACCAACTGCGAAGGACCTTGATCGCCATGGAAAAAGTCATCTACCTGCTCTGGCGC
GACACCCAGACCCCACGCGAAACCTTTGCCCGGCAACTGCGCTGCGAAGTTGCCGCGCAA
CTGCAGGCGCTGGGTGCGCAAAGGCTGCAACTCAACCTGGCCGACAGCGACGTCGACGCT
GCGGCAGGCTTGCGCCAGGAGAACAACCGGCCGCTGCCGCACGCCTGCCTGTCGCTGTGG
CTGGACAGCGCCAACGCCAGTGCCAGGCAGCCGTTCGACCGGCTGATCATGGCCGCAACC
GCGCGTATGGCGGCCTATCTGGTGTGCGAGTCCGAGGCCATCGGCAACACACGCTTTGCT
TGCGCGCCGGGCGAGCGAACCTACGGTTTTGCGCAAGTAGCCCTGCTGACCCGCCCTCCT
CGCCTGACCCCGCAGGCCTGGCTGGACATCTGGCGCAACCACCACACGGCAGTGGCCATC
GACACCCAGGACAACTTTCAGTACGTGCAGAACCTGGTGGTGCAGGTGCTGACCCACGGC
GCCCCGCCGATCGACGCCATCGTCGAAGAGTGCTTCCCGCCGGCGGCGATGACCGACCCT
CAAGCCTTCTTCGACGCGGTCGGCGACGAGGCAAAGTTCCAGCGCAACCTGGCAATCATG
ATGGACAGCTGCGCGCGCTTTATCGATTTCGACAAGATCGACGTGCTGCCCACCAGTCAA
TATCGCCTCTAGGGCTGGTCAAACAGGCTGGCCGTGACCTTGAACTGTGCAGGTATCGGT
GAGGTCACGGTTTCAAACAGGCGCTGGTAGCCTGTGGCAACGATCAACCAGCGCCCGTCA
CGCTTGACGTAGTCATCCTGGTACAGCGCCGTGCCGTGCAGCATCCAGTCGCCCTCAAGG
TCGATGGCGTGATCTTCCAGGTACCAGCTGCCACGCGCGGTGTCGGCCGAGAGCATTTCG
ATCTGCGGATGGTGCCCGTGGTGTTTGCACAGGAACGTCGGCCGGTCGAGTATCGCCTTG
AGCCCGTCAATAAAGGCTGCCCGGCTGTCGAAGCTGTATTTGCCGCCGTCCAGGGCGGTG
GTCAGGTCTTCGGCAAGGCACCCCTCCAGTGCCGCCCAGTCATGGCAATCAACCGCAAGA
AAGTAACGGTACTTGAGCTGCTTGATGTGCTCGATCTCGACAAGGTCGTCCAAAGTAAGG
GCCATCAGTGGTACTCCTGGGGGTGGGGAGGCATCGGCACAGGATAGGTCGATGCCCACT
GACGTCATCGTCCGGCTAGACTACAGGGCTACACGTTTTCGGAAGCCACCATGCTGCAGA
TCTTTGAACGCCGCCTCGACCCCTTCCCGCCCGACGAAGTACCGCCGCCACCGGTAGGCC
TGTTGCGCTTTCTGTGGGCCTGCACCCGTGGTGCGCGCGGCTATGTGCTTGCGCTCGCGC
TGCTCAGTGCCAGTGTGTCGATCTACGAAGCCTGGTTGTTCGCCTTTCTCGGCCAGGTGG
TCGACCTGCTCTCGACCTGGCAGGCCGGTGGCGCCACCGACGGCGAGGAACGGCGGGTGC
TGTGGGGCATCGGTATCGTGCTGTTGACCAGCATCGGCCTGGTGGCGCTGCGCACCATGG
TCCAGCACCAGGTACTGGCGATCAACCTGCCGCTGCGCCTGCGCTGGGACTTCCACCGGC
TGATGTTGCGCCAGAGCCTGTCGTTCTTTTCCGATGAATTCTCCGGGCGGGTGACCACCA
AGGTGATGCAGACCGCCCTCGCCGTGCGCGAGGTGCTGTTCACCCTGATCGAGATCGTCC
CCGGCATCGGCGTGTACTTCATCGCCATCATCGCCCTGGCCGGTGGCTTCGCCCTCAAGC
TGATGCTGCCTTTTATTGCCTGGGTCGCCTTGTTCGGCCTGGCCATGCTGTACTTCGTGC
CGCGCCTGGGCAAGGTCGGGCAGGAGCAGGCCCATGCCCGCTCTTCGATGACCGGGCGTA
TCTCCGACGCTTACACCAACATCACCACGGTCAAGCTGTTTTCCCACTCCAAGCGTGAAG
CGCACTTCGCCCGCGCGGCGATGGAAGATTTCAAGCAGACCGGCTTTCGCCAGATGCGCC
TGGTCAGCCAGTTCGAAATCGTCAACCAGGCGCTGGTGGTGGCCTTGATCATCGGCGCCG
GCGGCTACGCCCTGTGGTTGTGGCACCAGGGTGACGTCGGCACCGGCGCGGTGGCGGCGA
TTACCGCCATGGCCCTGCGCATCAACGGCATGTCGCACTGGATCATGTGGCAAATGACCG
CGCTGTTCGAGAACATCGGCACCGTGCAGGACGGCATGGCCACCCTCACCCGCGGCCCCA
AGGTGCAGGATGCGCCGAACGCCGGCGTGCTGCAGACCCGCGGCGGCGCGGTGAGTTTTG
ACAATGTCAGCTTCAACTACAACGGCGAGCGCCAGGTGCTCGATGGCCTCAACCTGAACA
TCCGCGCCGGTGAAAAGGTCGGCCTGGTGGGCCGCTCCGGCGCCGGCAAGTCGACGCTGA
TCAACCTGCTGTTGCGCTTCTACGACGTCGACAAGGGGGTGATCCGCATCGACGGCCAGA
ACATCGCCGAGGTCACCCAGGACAGCCTGCGCAGCGCCATCGGCATGGTCACCCAGGATA
CTTCCCTGCTGCACCGCTCCATCCGCGACAACATCGCCTATGGCCGCCCGGATGCCACTG
ATGCGCAAATCCGCGCGGCGGCCTACCACGCCCAGGCCGATGGCTTTATCAGCCAGCTGA
GCGACAAGCAGGGCCATAGCGGCTACGACACCCTGGTCGGCGAGCGCGGTATCAAGCTCT
CGGGCGGCCAGCGCCAACGCATTGCCATCGCCCGGGTGATGCTCAAGAACGCGCCGATCC
TGCTGCTCGACGAGGCCACCAGCGCGCTGGATTCGGAAGTGGAAGTGGCGATTCAGGAAA
GCCTTGGCGAAATGATGCAAGGCAAGACCGTCATCGCCATCGCCCACCGGCTCTCGACCA
TCGCCGCCATGGACCGGCTGATCGTCATGGACGAGGGGCGCATCATCGAGCAAGGCACCC
ACGCCGAACTGCTCGGGCGCAACGGCACCTATGCACGGCTGTGGCAGCACCAGAGTGGCG
GCTTTCTGGGTGAGGACCAGGGGCTGGTGCTGGCCGAGGAATAGCTGGCCGAGGAACAGT
AGCCGTTGCTAGTGCAGGACTGCATAGATCGACGAAACCACCTGGCGGGTGGCTTCCTCG
ATCGTGCCTTCATTGCGGCACAGCACCCAGCCGTTATCGGCAACCGCCTGCTCGAACGCC
TGGGTACTCGCCACGTGCTCTTCGAGCCTGTGCATCACCGTGCTGTTCAGCCCGCGGTTG
CGTGCCGCGGCCCTCGCCCACGACACTTCAGGGTCGGTGACTACCCCGACATGCAGGTCC
GGCACCCGCACCTTGCGCTCCAGGTTCAACTGCAGAATCTCGGCGAACGGCACCAAACGG
CGAAACGCCGCATCGGACGGGTACCAGCGGTCGATGAGGATGATGCTGTCGGCGGGCTGT
TTAGTCAGCACATGCGCGGATATCCAGGTGCGGCTGTCGGCCAGGCGCTCGCACACGGCC
AGTTCCAGATCCCGACAGGGATTGCGCACCAGCTGGTTGACCAGGGCCATGGTTGCACCG
CGAAAGGGGTCGCTTTTTTTCTCGCACAGGCGGATCACCTTGTGCTTGTCGGCGCGCAAG
GCTTTGGTCACGGCCTCCAGGAGCGTGGTCTTGCCGGTGCCCTTGGGGCCATCGAGGGAA
ACAAACAGCGGACGGTTCATGCTTCAAGCAACAATTGAGGGAGTGATGCGCACTCTACTG
GTTTCTGCCGATCATTGGGCTTGCTCCCACAGTAAACAGCGACAAATCGCGACGCTGTAG
GTGTTTTCTGTAAGACCGTTCTGAATCATACTTCCGCCGCCGTTGCGCTATTGTGCCGAG
CCTTTTATGGCCCTAGGCTGCTGCCGTCGTTGGAAAATCCAATGACCGGATTTAGCAGTC
CGAACATGCATCTAGAGTTCAACGGAAACCGCTATATGGCGGCTGTACGTGGGGCACCTT
CGGGTGCGCCGGTTTTGCTCTAGGTGCCCGGTCTGCTAACCCGCGTACAGCTGCCACCCT
TCGTTTAGCAGCGAAGCGTGGCAGCTCCACCGCACCTCGGAGCACGACATGAAAAAGCCA
GTCCCCGATCCCCCCAGCCTCGACCTTTCCACCGCAACCACCGCCAGCACCCCGTTTGGC
AACAATCACATGTTCACTGTTCGCGCCGGCATTCCTGCCGAAGAAGCACTGCTGCATGCC
TGCCAGTTGCTGGAATGCGCCGAGGCCACGGTCAGCGACGCGCTCGGCCACCTGACGCTC
AACGACCACTCCCTGGTGTACGGCGCCGGCCAGCACATCGAGACGGCGCGGGCGCTGATT
GACGCCGTGCTTGATGGTGGGGGCGTGAACCGGGTCTTTAGCCCCCGCTAGACGGTGGGA
TCAGGGGCGAGTGGAGCAAGGGCAGCTATTGGCTCAATACCCCAGGAGCCAATCATTGGC
TATCATGCCTGCCCGTCAGACAACTGGAAGTCCGATCCTCATGCTCAAGCCCCTGGCCCT
GCTGACTCTCGCTGGTGCGTGTGGCAACGCCAGTGCCGCATCCAGCGACCTTGCCGGGGT
CTGGCAAGGCACTCTGGGCAAAGCGCCAATCACCGCCTGTTTCAATGCCGCCCCGGAGCG
CAACGGTAGCTACTACTACCAGCGCTTTCTCACGCCGATCCCGCTAGCCCAGGAAAACCC
CGGCGAACCCTGGGCCGAACACGGCAATACGGGTTTCTGGCACCTGGACGCACCCCAGGG
CGATCACCTGAGCGGAACCTGGCGCAAGGCCCCGGGCGCCACGCCGCTACCTCTGGCGCT
GACACGCACCAGCGCCGAAGGCTGTGGTGGCGACGCCTTCAACCAGCCGATGGAGGCAGC
CCCGCTGCCGGTCAAGGTCGAGAAGAAAACCTTCGGCGAGCACGCCTATCAAGTACGCAC
CCAAGGCGCCCAGGTCACCTTGAAGCTCAACGGCGACAGCCCGGCCATCCATAAAATCAA
TCAACACCTGGCCCGCCTGGCCGCAAGCCCCGAGGGCCAGAACACCTTCTTCAGCGAACG
CCGCGAGTTCCTCGGCCGCAACGGCTCCGCCGCAACCAGCGAGATCAGCGTCGAACCCAC
CTATTGGTCATCGCAGTGGATCACCGTCAGGTTCTACCGCTGGAGCGCAGGCTATGGTCG
CGGCGGCATCAGTTGGGGCCTGCACAGCTGGAACCTGCAAACCGGCGAAAGCGTCGACCC
CTGGACCTGGATCGGTACGCGCTTTGCGTGGGACAGCCCCTACACCGGGCATGTCGAACT
GCCGAAAAAATTCGCCAGCTGGTTGCAGACCCAGGCCAGCGCAGACAGCGATTGCCCGGA
TGTCGCCAGCTACAGCAGCTACGACCTGAGTTTCGACACCCAGGGCCTGCGCCTGGCCAA
CCAGCCCAGCGGCGATGGCTGTGATGTCGACCTGAGCTTCACCTGGCAACAACTGCAGCC
GCTGCTCTCGGCGCAGGGTCGGGCCGCGCTGCCGAGCTTGCAGGTGCCGTGACAGGTTCG
CCAAACATAGACAACTCCCCGAGGTAGCCAGTCAATGGACCCGACCGACACCCAGGCCCT
GCAGCAACTGCGCAGCGCCATCCCCATCGGCCTGCGCCATGCCCTGGCCTTGCTGGAGCG
CTGCGCAGGCGACCCGCAGCAGGCCGCCGAGTGCTACAAGGCCGAGCTGCTGCAGGTGCT
GGTGGACAAGTCCGGGCTGCCCGCCGATCAGGCCCGGGCGCACCTGCATGGCGCAGGCTA
TGACCTGAGCCGCGCCTTGAGCGCCATCGAGCAAATGCGCTACAGCCTTACCGAGCGCAT
CTTGCGCCAGCATCACCAGGACAAGGGCCGCGCCCTGGACCTGATTGCCCAGGCGCTGGA
AACCGCCGAGCAACTGCCGCGCCCGTACTGGCTGGACTTCGCACGGCTGGAGCAACTGCC
CCCGGCTACCCGCTGCTTCATGGTGTTGCACGAATGGCTGGCCTTCGAGGACTGGGAAGG
CTTTGACTGTGCCCTGCACTTTCATTTGCCGCAGGCCATCGCCCAGCTTCGGCACCTGCA
GCGGGATGCGCTGGCCGATACCCTGGACCAGGCCGAGCAACGCCAGCAACAACTGCGGGC
AGCCCATGCCGGGGGCGAAAGCGCCGCAGAGCTTGCCGTTCGGGTCAACCAGGATGCGCT
GTTCAACACCTGCCAGCAGCGCTTCAGTGAGCAGCGCGCGCACCTCGATGAGTGCCTGTA
CGCCTGGGTAGAGCGCCATATCGAGCAGTTCCCCGCCTGAAACGGGGCCGTCAGGCTGCA
AAAGCCGGTAGACTGCCGCCCCCACCGAACACGGACCTCGGATCAACGCCGCCATGGAAC
TGCACTTCAGCATCACCGCCGCCCATCTTCACACCTGGATGGCCGAACGGCTCGAGCAGG
AATTGCTCAAGCAGGATCAGCAGCAAGCGCGGGCCATGGCCACCTTTGCCCGTTGGCAAA
GCCGCCTGGTCGGCCCGCTGATGTTCACCCTGTGCCTGGTCGGCGGCCTGCTGGCGATCT
ATTTCCCCGAACGACGCTTCACCCCGCAAAAGGTCATCACCCTGGGGCTGTTCGTGCTGC
TGTTCATCCCGCTCTGGTGGCGTTTTTCCGGGCGCTGGATCAAGCACCTGCAAGCACGCA
TCGCCGCCAACCACGCCAAGCCCCGGGCACCGTTGCGCGGGCTCAATCAGCGGCTGATCG
AAGCTCGGTTGCGGGCGCCACTGAAATCGATTGAAAGCACCTATTGCCTGCGCTTCGACG
AGCAGGGCTTCAGCCTCGACAAAGCCGGTGCCGGCACCAGCAGCCTGGCCTGGGAGCAGA
TCGCGCAGGTGCTGGAAACACCGTACTGCTACCTCGTGGCCAGCGCGCCGATGGTGAGCC
AGGACCAGTCCTTGGTGATTGTCAAAGACAGCGAGCTGATGCCGCCTGAGCAATACCAGC
AAGGCTTGCGTGCGTTCCTCGGCCACTGCCCGGTGGCGCCCTCGACAATCGTTGAGGCCA
CCGGGCACACCGATCAGGGTACGGCCATCACTGATAGCGAGCCGGCCAGCAGGAACATCG
GCACGAACGACAGCACCGTGGACACCGCCACGACGAACGCCATCAGCCGATGATCGCCAC
CATACTGGGTGGCCAGCACATATGAATTGCTCGCACAGGGCGCTACCGAGTACAGCAGCA
CCAGCGTCGCGACCAAGGGCGGCACGGGCCAGGCGCTGATCAGCGCATAGGCCAGCAGCG
GGAACAGCCCCAGGCGGATGCTGGCGGTGAGCAAGCCGGTCTTGCACAAGCGGGCGAACT
CGCCGCTGGGTATCTGCAAGGCCGCCCCGACGCAGATCAGGCTCAACGGCAAGGCCGGTG
CACCCAGTGCGCTCAGCGGCTGGGCAAGCGCTTGCGGCAGCAGCACGCCGCTCAGGTTGA
GGGCAAGCCCCGCGCCACTGGCGAGGATCAGCGGGTTGAGGCAAACCTTCAGGACAATCC
CCCACACCGAGCCGTCCCTGCTGCCGAACGCCAGCAATACCACGGTATTGGAAATCGCCA
CCATGTAGGCAACCACCACGGCTGCCACGCCATAGTCCTCGGGTGTGAGCAACCGCGAGG
CCACCGACAGGAAGATGAAACTGTTGAAGCGCACCGAGCCCTGCATGATCGAGGTGAAGG
TTGCATGCACCACGCGCAGGTAGCGACAGCCAAGCAGTACGCCCAAGGTAATCACCAGGG
TGACCGCACCGAGGATCAGCACCGTCGATTTGGCCGTGCTGCCCATGGTGCCGGCGGTGG
CGATGGTATGCACCAGGTACGCCGGAAAGAACAGCCAGTGGGTGAGCTTCTCGGCGCCCT
TCCAGAAGCCGCTGTCCAGCCACTCGCCACGCCTGAGCACGACACCGATCAGGATCAATA
TGAATGACGGCGCAATGGCCGCCAGCGCTGTTGCTGCATGCATGATGCTCAGGTTTCCTT
GCAATGATTGATAAAGCCCGGGGCGCTGGCATCGGCCAGCAGCCCGACCGCCACCAGCGC
TTCGTTTGCCAGCGCCGGGGCAAAACGCACCCCCGAGCCGGAAGCACCGACCAACGCACA
GGCGCCAGGCCCCCCGGGCAGGCACACGACCCTGGGTTCGCCATCGGCGCAGTAGCTGTC
AAATGCCGCGCGCGCGCGCAGCGAACGGATGGGTAGGCCGGGCAGCTCTTGTTGGAGAAT
GCTCTGCGCTTCGCGCGCTTCGTCGGGCAAGGCGTCGACGCGACCGTCAGCGACAGCGCG
CCAGTCGGCAGAGGTGATGCTTAACAGCCAGCCATCGCGGCGCTGGTTGGGCATCACAAA
GGCCTTGCGCGCTGGCATGTAGATGACCCCTTGCGTTGGGTCCGGTAGCTGTGCAGCTTG
CAGGTCGAACGCCACGATCTTCTTGATCAGGCTGCCCGGGATTGCCCCCAGCAACGCGTT
GCTGCGGGCACCGCTGGCGAAGATCACGCGCCGCGCCGTCACCGCGCCGGCGCTGGTCTG
CAGGCACCAGGCACGGCCATCGCCGTCCAGGCGCTCAACCCGGGCGGCAAGCCGGGTCAG
GCGACCCTCGCCAGGTGCCAGGTAAGCGCTCACCAGGCCCGGAACATCGATGACAAAGGC
ATGCCCGGCCTGGAACAAGGCCGGCTTGGCCGAGGCGCCGCGGTACTGGTGCATGAGCGC
TGCCAGGCGGCCTTCGAGTGGCTTGGCGTCGAACAACAGCGGCCTTTGCCCCTCGCTGGC
GACAAAGCTGAACGCAACCTTGGCGACCCCCGGCCAGCGCTGGCTCAGTGCCTGGTAATG
GGCGAAAGCCAGCTCCGAGCGCCGGCGCCGGCTGCCCGCGCCGCAAAACGGCGTCACCAG
GCCCGCCGACAGCGCCGAGGCACTGGCGCGCTGGCCGTCATCGACCAGCATCAGTGACAA
ACCGGGCAAGCACTGGCGTACCCGGGCCACCAGGGTCGCGCCGACAATGCCGGCGCCGAC
CACCACCAGGTCAGCCTGCATGGACATTCCACCAAACGGTGCTGATGACCAGCGGTTGCA
CACCATCATTGTGAATCTGGTGCTGGTGATGCGGCTCGAACAGCAGCACATCGCCCTGCT
CGACCCGCAGCTTGCTGCCCTGGTACTCCAGCACCCCGCCGCCGTTGGCGATCATCCAGC
ATTCGCGTACTGCGTGCTTGTCCGGGCGCGAGGTGCACTGGGGCGCCACGGTAAACAGCC
CGCCCCTGAACGGCGTGACCCCTGCGCCCAGGCCGGCGAAGTCCGCCTGGCGCAGCACCA
CACCCGGTACATGCGACTCGGCGGGCAGTGGCTTGACCTTGGGGTTGGCAGTGCTGTTCA
TGCTTTTACCTCCCGAATGGAGCGTGACAGTTGCTTGAGGATCGCCTCGCGATCCTGGTC
CAGTGCCGGTGCGGCGCGACGCTTGCGTGGGTCAGGCGCGTCAGAAATCTTGATCGGCGA
ACCCACCAGGCGGTAGCGCCCCACTTGCGGGTCGTCGACGTCGATGAGCATGTTGCGCTC
GGCCACCTGCGGATGGGCGACGGCCTGGTCGACGCGGTTGATCGGGCCGGCGGGCAGCCC
GGCCGCAGCGAAGTGCTCGGTCCAGGCGCTGACCGGTTTTGCCGCCAGGGCGGCATTGAG
CGTCTGTGCCAGCAATGCCTCGTTGTCCTTGCGTGCTTCGGCGCTCGAGAAGCGCGGATC
GAGCAGCATGTCCGGGCGCTCAATGGCCTCGCACAGCACGGCAAACAGCTTGTCGTTGCC
GGCCGCGATGATCAGCCCGCCATCGAGCGCCTGGTACACGCCAAACGGTGGGGCGATCGC
CGGCCGGTAGCTGCCCACCGGCCCGGTCACCTCGCCAGTGGCGAAATAGCGCCCGATGAA
GTATTCCATCAGGGCCAGCTGGCAATCGAACATGGCGATATCGACCTTCGCGCCATGCCC
GCTGTGCTGGCGCTTGAGCAAGGCCATCAGCAGCCCGCAGGTAAGAAACAGGCCAGCGCT
GATATCGCCGATCGACACCCCGACGCGCACCGGGGTGCGTCCTGGTTCACCGGTGACGCT
CATGATCCCGCCCATGCCCTGGACGATCATGTCGTAGGCGCGCCGCTGGGATGACGAACC
GGTGTGCCCGAACCCCGAGGCGGCGCCGTAGATCAGCCGCGGGTAGCGCGCATGCAGGGT
ATCCCAGCCATAACCGAGCTTTTCCATGGTGCCTGGGCGAAAGTTTTCGGTCAGCACATC
GGCGTGCTCCAGCAGGTCTTCGAAGATCTGCCGGTCTTCGGCCTTCTTCAGGTCCAGGGC
GATGCTTTGCTTGCCGCGATTGAGCGACGAGAAATAGGCAGACTTATTGCCAAACCACGG
GCCATAGGCGCGGGCGTCGTCGCCCTTGCCCGGCTGCTCGACCTTGATAACCCGCGCCCC
ATGGTCGGCCAGCAGCATGGTACAGAACGGGCCCGCCAGTACCCGGGTCAGGTCGACGAT
GAGCAATCCTTCAAGGGCAGGTTTCATGAGCTGGCCTCCAGTTGGCCGTTGGCGACGGCT
CGGGTTGCAGCGCGGCGTTGCTGCTTGAACGCCTGCACGCTGACCTCACCCGGCTGCCCT
AGCCTGTGCCAGATCGACTGCGCCAGCGTCGGCAGCAACGGACAGGCCAGCACCGCCAGG
CCCTTGAGCCACCAGTACCGACTGTTATCGTCAGCGAGCGTGGCGCACAGCGCCTCCCAG
CCGGCGATGCTGCGGCTCACCGCCTGCGGATCGAAACTGGCGAAGGTCAGGGCCTGGGCC
TGCTCGGCGTAGGCTGCATCGAATGCAGCCATCACCGGCGCATCGACCGCCGCAGCCTTG
GCGGCACCGCCGAGTGCCGTGTTCACCCGCTCGATCAGGCCCGCGTAGCGGCCATTGAGG
AACTGCTCGAAGTCTTGCCGGGTGAAATCCGTGCGCTGGTGAATCGGGCTGGTGCTGGCC
AGGAAGTACCTCAGGGCATCGCAAGGTACCCGCCCTTCGCGGGCCATGTCCTCGACCCAC
ACCGCCCAGCCGAGGCTGGTGGAAAACTTGCGCCCCTCCAGCGTGTAGAAGTGGTTGATG
AGAAAGTGCTCGAACGGCTTGGAAAGGCCGTCGGCCATGGCCATCGCCTGGATGCTGACC
AGGTGCGAAACACTGTTGTCGATGCCAAAACCATTGACCGTGATGACCGGCGAGTCGCGA
TCGAACGGGTTTTGCGCAAGGCCCGTCGCCCGGGCAAAGCAGTCGCCGACAAAACGCACC
GCGCCAAACAGCAGGCCATGACCAAACAGCGTCCGCGCCTGGCCGTCCAGCTGATAGGGC
AAGCCCCATCCGGCATGGTTGGTGACCCGTACCCGGGCTGGCAGCCGGCGTAGATGGCGC
CGGGCGATGTCGATGAATGGGTCTGGGGTCTGGGTCGCCTGCAACTGCGCGAGCAGCGCC
TGCGGCTCGCGGATCTGGAAGAACAGGTTGTCCAGTGCCCGCCCGGGCACCTCTTCGCCC
CAGCGTGCACGTGGCGCGCGCACCTGGTCCGGCTCGAAATGCGCGCCGCAGTCTTCACAG
AAGAACCCGGAAATGGCCTGATCGCACTGCGGGCAGTGCCCGGTCAGAAAGCTGCCGCTG
ACAAACGTCTGCCTGGCGGTGGACCACGGCATCTGTTCTTCGACGCAGCTCACCTGGCCC
TGGGCGCTCAAGCGATCGACCAGGTCGACATGCGCGGCCAGGTATTGCTCGCGGTGCTCG
GGGTCGAGCGGATCGATAAACAGGTCGACCTGGATGTTCATGTAGGCCAGGTCGTTGATG
ATCCCTGCGCAGCTTTCCTGGGCCAGCGACGCCGGATCGACCTCCGCCTGCTGGGCGCGC
AGCGGAATGTAGGAGTCGAAGGGGTCGCTGGCGCAGACGATGCTGGCCTGGTGGCCTTCC
CGGCGCAGGTGGCGCGCCAGTATGTCCAGGTTCAGGTACGGGCCGGCGACGTGGCCCAGG
TGCAGCCGGCCGTTCGGCGCCGGCATCGCCGGTACCAGCAGGTATTGTTTTGCCGTGACC
TCAGACATGTGACGCCTCCCGTTGCTGAGCAATGTCCACCTTGACTTCGCTGGCCAGTTG
CCCGAGCACCGCGTGGATATCGTCCTCCAGGGCGCACTGGGCAATCAGATAGGCAATTTC
GTAGGCCTTGAAGCGCTCGGCGGGCAAGGCCATTTGCGCGCCCTCGCCGGCCACCACCTG
AAGAAAGCGCATCTCGCTGCGTTTCCACAGGCGTTCGTAGCCTTCGACCCGAGTCACCTG
GCCGGTGCGCGGCGGCATGATCACCCGTTGCCCGGCGCGGGTAGCGGCGCTGGCGATGCG
ATCCACGCAGCCGTCCGGGATCACCCCGCACGCCAGTTGCAGCACGGCCTGATACGGGGA
GTAGCCCAGCAGGCTGTTGGGCAGCAGGTGCGAGTTGATGAACTCGCCGCCCAGGCGCCC
GCCGATCTCGAGGATCTTCGGCCCTTGGGCGGTGACCATCAGGTCGACATGAAAGCCGCA
CCAGTCAATGCCGGTGGCCGTGACCGCCGCGCGAACCATGGCGCAAATACGTTCCTGCAG
CGCGCCGTCGAGCTGCGAAGGTGTGGTGTTTTCGTACTGGATCGGGATCGAGCGGTCGAA
TGTCTTGTCGATGATTGCGTTGATCACCACCCGGCCGTCGGCGACCAGCCCCGACACCGA
GTGCTCACTGCCGACCAGTTGTTCCTCAAGCAGCGCATGCTCGCCATACAGCGCGTACAT
CTCGCCTTTGTCCGCAGTGTTGTAGGCACGGAAGGCGCGGTAAACCTGCAGCGCATCGCA
GCCTTGGTCGAGCACGAAGATGCCGCGGCTGCCCGAGTTGCCGGCAGGCTTGAGCAAGGC
CGGCAGGCCGACGCTTTGCAGGCCGTCAAGGAACGCCTGTTCGTCGCTGACCACGGCGTA
ACGGGGGTTGGCGTTGGCCACCGCGTCCAGGCAGCGGCGCGTACGCGCCTTGTCACGCAC
ATTGGCGGCGGCCTCGGCCGAGCTCCCCACCAGGCCCAGGCGCTGGCTCAGGCGGCTGGC
CAGTTCGACCTCCAGGTCCTTCCAGGCAACGATGCCTGAGAGGGTGATGCGCTGCTCGTC
GAGGTAGCCAAGAATCGCCTCCTGGGCGGCGTCATAGTCGCCCAGGCGAGTAACGATCAG
CCCCGCGCACCCCATGGACTTGAACACCTCGGGCGTGGGCGTGGCGACCAACACCTTGAA
GCCAAGCGCATGGCCCGCGGCGATTTCGGCGATCCTTTCGCCGGCCAGGGCACGGGTGTC
GAGGTAGAGGATGTAAGGTGCTTCAGACATGATGTGATCCTTCATTCAGTCAGTTGTTGG
TCTTGCATCAGGAACGTCGGCGGCGCCGCTTCTGCGCCCCACTCGACCAGCCCCGGCGGC
GTGCCGACGTCGTAGTGCGGCTTGCCAAGCACGGCATTGGCGATCTTGGCGCTGCGCCAG
GCGGCCAGGCTCAGGTTCGGGTCGGCGATGCCGCGCAGGTGACGCGCGGCGTTCTGGAAG
AACAGCCGTGGGTGGTCGGCCCGCGACCATTTCACCGAATAGTCTGCGCTGAGCTCGGGC
AGGCCATTTTTCGTTGCCATCTCGAAACGCAGCGGCTGCAGCGCTGCCGGCATCTGAAAC
TCGGAACCGGTCGCCAGCAGCACCAGGTCGGCACCCAGGTTGCGCGTGCCGGTGGCATTG
CCGATACGCAGCGCCAGCCCGTCGTCGACCGCGCGCAGCAACTCCAGGGTGGACCCGGGC
AGCAGCCGGCAGAATTGATTGCGCCCCTCGATATAGGTCACCTCGTAAAGGCGCCGGTAG
ATGCTTTCGAGCAAGGCCTGGACCACCCCGTCACTGGCCATGTGCTGCTGGGCGAGTGCG
TCTTGCCGTTGCTCGGCGGGCAAGCCGAAGAAGTGCTCGCTGTAGCCAGGGACAAACCAC
TCGTTGACAAAGGGCGAGTCGTCCATCGGCAAAAAGTTGCTGCGCCGGCTGATCCACACC
AGCGACGCCGGTGCGCTGGCTTCTGGCAGGTTGAGCATCATCTGCATCAGTTCCGCCCCG
CTCTGGCCGCCACCGATGACCACCACGCGCTTGCCGCTCACTTGCGGGGCATTGACCACA
AATTGCGAGGAATGCATCACCGCCGGCCCCAGACAGGCTTGCGCACACTTGGGAATGAAC
GGCCGCTGGCCGGCACCGACCACCAGGTTGGCGGTCCTCGCCGTGCCCTTGGCGTGATTG
ATCACCCACTCGTTGCCATCCCTGGACACCCGCAGCACCTCGCTGTCAAAGGTCAGGTTG
TGCAGCGACCGGCAGACCCAGACCATGTACTGCTCGAACTCCTTGCGGCGCACCGTGGGA
AAGCGCGCGTTGAGGAACGAGTAGAACCGCTCGGTGTTCTTCAGGAACGCGATGAACGAA
TACGGGCTGCAAGGATCGGCCGGGGTTACCAGGTCCTTGAGAAAGCTGGTGGTCAGCGAA
GAGTTCACATGCATCATGCCCTCATGCCAGCGAAAGTCGGCACGGCGCTCGAAGAACATG
CTCTTGAAGCCTTTGCAAGGCTCCAGCAACGCCGCCAGGCTCAGGTTGGCCGGGCCGATG
CCCAGGCCGATGACGTCGAAGCGCTCGCCAGAACGCGACACGCCCTTGGCGCCTACCGAC
GGGATTTCATAGGTATTCATGGATAACACACTCCCTGCATGCTTCAGGAAACCGCAGCGC
GCCCGGGCGGGCTCAGCGCTGGCGTGATTGCATCGGTTGCGAGCCCGTGGTGACACCGGC
CTCGGTCGCCAACCTTGCCAGTTGCCGCCCGCACTGCACGGCCGTGGCAATGCCGCTGCC
GCAGTACCCACCGCCCCAGGACACCGGGCCGCTGGCCCCCAGGCGCGGCAGGCCGTTGTC
GCTAAAGCCGAGGCTGCCCGACCACACCCTGGCAACCGGGATTGCCGCAAGAGACGGGAA
ATAGCCCGCCAGCCGCGCCTGCAAGGCGGCGACCACGGCCTGGGGGCTGGCATCCAGCGG
TACCAGGCCCAGGCGACTGCCGAACAACAAGCGGCCGTGGTGCACGCGAAAGTAATCCTT
GTCGGCGGTGGCGGTGCCATAGACCCGGGCACGCCGGGATACCAGCTGCAAATCCCGCGC
GCCGAGCACCTGGCTTTCACACAGGTGGGTCTGGAACATCGTCAGCGGTTGCAACGCAGC
CTCTGTGCAAAGGCCCCAGGCCTCCTCGCTGGCGATCAGTACCCGCGCCGCGTTGACCCG
CGCCGCAGGCAACTGCAGGTTGACCGAGTCTGCCTGCGGGTCGAGCGCAAGCACCGGGCT
TGAGTAGTCAATGCGCACGCCAAGGGCCTGGGCGTGATTGCGCATGGCAAGCAGCAGCCC
GGCGGGATCAATCAAGGCAAAGTGCTCATTGAGCAGCCCCGCCACCACCCCTTGCGCAGC
GGTTTGCGCACTGACCTGACGGGCGTCCAGCCAATGCACACCACCGCCAAACAGCGCGCT
CGCCTCGGCGTGACGCTGCTTGAGCGTGCGCGCCGCATCATCCTCCATTGCCAGGGTAAT
GTGCCCGGGCTGACGCCACTGGCAGTCGTACTCGAAGGTGTCGATCTGGCGCTTGAGTTC
GCTGATCGGCTCCAGCACCGCGCGCAGGCGCTGCTGCGCATCGGCGCCTTGGGAGCTTTG
CGCGTCGCGATTGGGCAAGGCCGGCGGCATGGCCGCCACCGAGCCGAAGTTGAAGGCGCT
GGCGTTGCCCGCCCATTCGCCGCGTTCGAAGACGCGTACGCCAAAGCCCTGGCCAGCCAG
CTCGATTGCCGCACTCAAGCCACAGTAGCCGGCGCCGATGATGGCCATTTCGCAGGCCTG
CGCCTTCATGCCTCACCCCGTACGAGCGCTTGCGTACCTTGTGGCGCTCCTTGCTCGACG
AACCGGCGGTATTGGGCCTCGAAGAAAAACTCCGACTGCCCCTGCGGCGGTTGCAGTTGA
TCGAGCCAGCAGGCGGTCTCGCTGTACCTGGCCAGGAACGGCTTGCCCAGCCAGCGGGTA
TCGCGCGCCTGAATGAACTTCAACAGGAAATAGCGCTGCCCTTGCAGGTCGAGGGTTCCG
CTGACCTCGACCTTGCCCGGCCCGGCGCTCATCGAGGGGCCCCGCGCGGTTTTCGCCAGG
CCCGAGACGGATTCGATGGCCTCGTTGTAAATCGACAGGGCCCGCGCCAGGGGTACCTGG
AAGTAGTCCTGCGGGCCGGTATCGCGCTCCACGAACATGTAGTAGGGCACGATGCCCAGG
CGCACTTGCTGCTCCCAGTTGCGTTTCCAGGTGCTGGCACTGTCGTTGATGTGCCTGAGT
ACCGGCCCCTGGGCACGGATCACGATGCCCAGTTGCTGCAGGGCAGCCACTGCCTCCTCG
GCGACTGGCGTGGTCAGTTCCCGCCAATGGTTCAAATGGGCCATGAGCGCGACGTTCTTG
CCGCTGTCCACCAGGCGGCGCAACAACGCCATCAACTGCGGCGTATCGGTGTCGCTGACG
AAACGGTACGGCCAGTAGCTCAGTGCCTTGGTGCCGATCCTGATGGTGGTGACATGGCTC
AGCGCCGGTTGCAGAAATGGCTCCAGGTAGCGCGTCAGGTGCGCGGCCGTCATCACCATG
GGGTCGCCGCCGGTGAACAGCACGTCGGTCACCTCAGGGTGGCGCGCCAGGTAGCGGTGC
AACTGTTCGCCATCGTTTGAAGCAAACTTCAGCGACTTGTCGCCAATGAACTGCGGCCAG
CGAAAACAGAAAGTGCAATAGCTGTGACAGGTCTGACCGTGACTGGGAAAGAACAGCACC
GTTTGCGCGTACTTGTGCTGCACCCCTTGCAGCAGTTGCCCATCCAGGGAAGGCGCGTTC
AACTGCTGATGCGCCGGGTGCGGGTTCATGCCGTCGCGCACGCGCTGGATGAGCGCGTTA
AGTTGCTGCTCACCGCCCTCGTTGCGTACGCAATACGCCAATTGTTCGAGGTCTTCGGCA
TCAAGCATTTGCGCCTGGGGAAAGGTCAGGCGAAAGATCGGATCGTTTGGCACATCCGTC
CAGTCGATCAGTTTGTTGACCACGTAATCGTTAACTTTGAACGGCAGTACACGCGCCACC
AGGCTGATGGACTCCATCAGGTGGGGCGCATGCCTGACCAGTTGCGGGATCTGCCCGAGA
CGCTGGTGGCTGAATACACGCATGGGCGGCGACGCCAACTGCGTTCGACGTGTGCTAGTG
CTCACGTTATAGGTGTTACTTGCTGAAACTTTCGTAATCAGGTTATCCATAACCACTTCC
GACCTCAGATTATTAAATATTGTATTGAGCCAGTTTTCAGACGAAGGAAACCGCCACCGA
AACTTCAAGGTCTCGGCGTTTCACACGTTGTTATTCAGATGCATGCAAGGACGTTGATAC
GCGGCAAGCGCCGCGGTTCAATTACCTGTCGGGCGCAGCGTAGTGACGCTCAAGTTGATC
AAACATCGTCTTGTTCACCAGGCGCTGGCGCTCGGCGAACGGCACCACCAGCGACGGGTC
TTCGTCCAGGCGGCCGTCGCGCAGCAGCGTAGCCAAGGCCCGCTGCATGCCCAGTGAGGC
GCTCTGCAGGCCGGCATTGGCGTAGAGCACGATGCCGTAGCCGAGCTCGGCCAGTTCATC
GCGGCTCAAGGTCGGGGTCTTGCCACCGATGACGATGTTGATCAGGTTCGGCGTGCTGAA
CAGCGCTGGCAGGCGCCTGATGTCCTCGAGGCTTTCGGTGGCCTCGATGAACAGGATATC
GGCACCCGCCTGCACATAACGGTGGGCGCGCTCGATGGCCGCCTCCATGCCTTCTACCGC
GCAGGCATCGGTGCGGGCGATGATCAGCAGGTTCGGGTCCTGGCGGGCATCGACCGCCGC
CTTGAGCTTGCCGACCATCTCGGCGCAACTGATCACTTCCTTGCCATTGAAATGCCCGCA
CTTCTTCGGCAGCACCTGGTCCTCGAACTGGATCGCGTCTGCCCCGCTGCGCTCCAGCAC
CCGTACCGAGTGGCGCACGTTCAGGGCATTGCCGAAGCCGGTGTCGGCATCGACGATCAG
CGGCAAGTCGGTGGTATCACGAACCCGGGCGGTATGGGCAGCCATCTCGTCCAGCCCGAC
GAAACCAAGGTCCGGCAGGCCGAGCGCCATGTTGGTCACCCCTGCGCCGCTCAGGTACAA
GGCCTGAAAACCGATATCGGCAGCGATCCGTGCGCTCAGGGCATTGAATACACCGGCGAC
CAGCAGCCCCTGGCGGTCTTCGACCTGGCGACGAAAAGCGGCTCTGCGCTGCAAGCTTGA
AAGGCTCATGGAAACTCCTTATGGATTGAACTTGAACAGTTTCTTCGGGGTTTGGCACAC
CACGTCGTGGCGCTCGAGCGGGTCAGGTACCCAGTCGGCCAGCGCCGACTTCGCCGCGGC
GTAATCGACCCATTGGCGGTGCTGGGTATGAGGCCAGTCACTGCCCCAGAGCAGCCGCTC
ACTGGTAAAGGCCTGCATCAAAAGCCGCGTGGCCCGTCGCCCAAAGGCCCGGCCGCCGGG
GTCGGCAGCCGGCTGCGCACAGCGATAGGCAGCCGACAACTTGACCCACAGCCGGGCGCT
GTCGCCCTGGCGCAGCAAATACTCAAAGCCCGGGTCGGCCTCGGCCTGGCGTGGGTCCGG
GCGGCCAAAGTGGTCGACCACTACCTTGCAGCCGCTGGCCAGCAGTACGCTGAGCAGGCC
CGGCAGGTCCTGGGCCTGGCACTGCACCTCGACGTGCCAGTCCAGGGCCTTGATGCGTGC
CAGAAAACCTTGCCACAGCAGGCTGCGCAGCGCCGGCAGGGGGACACCGATCAGGTTCAG
CCGGACGCCGACCACACCCTGCAGCGCCAGCGCTTGCAACTGTGGCTCGTCGATATCCGG
CGCGACCACCACCACGCCACGAAAGCGCGACGGGTAGCGTTCGAGCGCGGCCAGCAGAAA
GGTATTGTCGGTGCCAAGAAAACTCGGCTGTACCAGCACGCCATGGGAAATCCGGTTGGC
TGCCAGGTGGCGGGCGTAATCATCCACGCAGGCGTTGTAGTCCGGCGTGTGCCGCCGCTC
CCGAGCCAGGTGCAAGCCCTGGACGAAAACGTGAGCGTGGCTGTCTATCGCGCTGATCAC
CGCTGCGCCTTGTGCGCACCAACGATCGGCAAACCCTTCGGCGGTGTGTGCCTGGCTGAT
CGTCCTTTCGCCATCCTGGGTCATTGCGCTTCCTTGTTATTGCCTGCCAGTCTGCAAGGC
TTTATTGGATCCGATCCTTGGTGCCATCCTATGAAAATCTTGGATTGATATCTATTATGT
CAACGATCAATATTCATACCGTGGGCTTATGGAAAACCGTCACCTGCGTTACTTCCTGGC
AATCGCCGACACCGGCAGCATCACCCGCGCCGCAGAACACCTGGGGATTGCCCAGCCGGC
GTTGAGCCAGGCCCTGGTGCGGATGGAAAACGAGCTGGGGGTCAAGCTGTTCGAGCGGTC
GCGGCGCGGCGCCGTGCTGACCCCTGCGGCTACCGCGATCATCGATGACATCCGCGTCAG
CCTGGCCAGGATTGACGCCGCCACCCAGCGTGCCCGCGCCATCGGCGCCAAACGGGCCGG
CCGGCTGATCATCGGCTTCGTCTCCACGGCATTGTTCGGCGCCCTGCCCCGGGCACTGGA
CCGCATGCAGGCAAACTACCCGGGTGTAGAAGTGGTGCTGCGCGAGATGAGCAACGCCGA
GCAGGGCCTGGCCCTGCAACGGGGCGAGATCGATATCGGCCTGCTGCACACGCCGGTGTC
GATCCAGGGCAACATGCGCGAAAAGCTCATCAGCCAGGACCCGCTGATTGCCGTGCTACC
CAGTGGCTACGCGCTGGGCGAAGACGGCAAGGTGGGCATGGAGCAACTGGCCGCCACCGG
GCTGGTATGGTTTCCCGAACAGCAGTTGCCGTTGATTCGCAATGCCATTGTCGGCACCTT
TCGCCGCCTCGGGCACCCGATCGAGATTATCCAGGAGGCCAACCGCACCCTGACGGTCGT
CGCCTACGTTGCTGCCGGCCGGGGGGTTTCGCTGTTGCCGGCAACGGTGCAGGCCCTGCA
ATTCGAAGGCATGAAGTACAGCGAGATCCGCGATGGCGCCGACTTGCCGCACTTCGAGCT
CAGTGCCATCTGGCCTGCCCAGTCCAAGCCGACCATGGCCGACCGCTTCGCCGAGCTGTT
GTTTGCCCGCTAAGCGCTGGCAGGTGAAACCAGGTTCCACCCCCCTTCACTGCGCTTTAC
GAAGCGTGGCCAGGGCTTTTTCCAGCAGTTTCATGTCCGGCGGATTCTTTTGCCCGCCTT
TGGAGCCCAGCCAGCGCTGCACCGGATTGTTGCGGCCATGGGTAAGCAGCTTGCCCTCCC
CGCTTATCTCGCTGGCCATGAGCGCGCGTTTGAACAGCTTGCCTTGCGCATCGGTTACCC
GACAGGTCAGAAGCTGATGCTTTTCGAGAAAAACCAGCAACGCTGTCAGGCCGGCTTCGA
CACCATCCCTGAGCTCAGGCTCTTGGCTGTAAGCCTCAAGAATCTGATCGATATCCCATA
CTGCGTAGTCTTCGCTCATTCAGTCCCTCACCATCGCCTTGAGCAGCGCATCATTCAAAT
ACGCCACGTTTAACCGCGTCCACGGATTCACCCGGGCCTGCTCGGGCGAAAAGATATGCC
CGGGGGCAATCATGAAGCCCTTGGGCAATAGCTGGCGGGTCAGCTCTTTGGCATCCTCGA
CCCCAGGAAACCGCGCCCACAGGTACAGGCTCTGCTCTGGCCGCACGAACACCTCGGCAC
CGATCTCGTCGAGCATCTGCAGGCCCGCCGTGGTCGCCGCTTTCAGGCGCTCCTGCAGGC
GGATCAGGTGGCGCAGAAAATGCCCTTCGGTGAGGATCACGTCAACGGTGCGCTCGCACA
GCTCCGAGCTGCTGGTGTGCAGGAGCATCTTCAGGTCGCCCAGCTCGTCGATGACCTCCT
TGCTGCCGGCAATGAAGCCGACCCGCAGCGCCGCCGACACCGACTTGGAGAAACTGCCGA
CGTACAGCGAGCGCTGCAACTGGTCGAGCGCCGAGACCTTGATCGCCGAGGCCGGTTTGA
AATCGGCCAGGGCGTCGTCGTCCACCAGGATGAACTGATGTTCTGCGGCCAGTTGCACCA
ACCGATGGGCCTTGCTTGGGGAAATGTCCGAGCCGGTCGGGTTGTGGCCCACCGACTGAA
TGAAAAACAGCTTGGGCCTGTGCTCGCGCAGGTGCTGCTCCAGCACCTCGATGTCCGGGC
CATCCGCCAACCGCGGCACCGCGAGCATCCGCGCCCCTTGCAGTTGCAGCTTGCCGAATA
GCGGGTAATAGCCCGGGTCTTCGACCAGCACGCTGTCGCCCGGGGCGACGAAGCGGCGGA
TAATCAGGTCCAGGGCATGGTTGGCGCCATGGGTGGTGACGATTTGCCGGGGGCTGGCGC
TGATTGCATAACTGGCGAGCTTCTGCACCAGGTGCTGGCGCAGGCTGGCGTTGCCCAGGC
GGTTGCCATAGCGGAACAGCGTGGTCACCCCGGTGCGCATGATCTGCCGGGTGAACTTGT
CCAGGCGCATGTCCATCAGCCACTCGACCGGCGGGAAGCCCTCGCCCAGCGGTGAGTGGC
CGGGCTCGCGGACGAACTGCTGGCGCATCAGCCAGATGGTGTCCATTGCCCGCTCGTAGG
GCATCGGTTCTTCGGCTTCGTGGCCGTTGGGTGCGCCTTGCTTGACGAAAAAGCCCTGCC
CGTGGCGAGCCTCGACCAGCCCCTGGGCAGCCAGCGCTTCATAGGCGTTGATCACCGTGT
TTTTCGAATGGCCGAACAGGCGCATGCACTCGCGCAGCGACGGCAGGCGCTCGCCAACCC
GGTAGGTGCCATTGCCGATCTGCCCGGCCAGGGATGCCGCCAGTTGTTCTGCGAGTGTCA
GCCGCGCCATCGTCAGGTGTCCTGAATGCCTTTTGTCCACTGAGGGTACAGCTTGGGTAC
TGTCTGTCCAAACTGTACCTTCTTTAGCACAACAGTTCGGACTAGGGTGGCGCCATCTCA
CAACAATAACTGCAAGAGAGCCCTCCCCATGAGCATCGACTCCCGCCTGCCCATGTTCCG
CGCCATGTCGCCTGCCGAACGCTTGAGCCACTTGCAAGCAGTGCTCGAACTGCCCGAGCA
GGACCTCGCCCTGCTTCGCGACGCCGGCGCCCTGGCGCTGGAAATCGCCGACGGCATGAT
CGAGAACGTCCTCGGCACCTTCGAATTGCCCTACGCCGTGGCCAGCAACTTCCAGATCAA
CGGCCGCGACGTCATCGTGCCGCTGGTGGTCGAAGAGCCTTCGGTGGTCGCCGCCGCCTC
GTTCATGGCCAAGCTGGCCCGCGAGGCCGGTGGCTTCCAGACCTCCAGTTCGCTGCCGCT
GATGCGTGCCCAGGTGCAGATCGTCGAGATCGACGACCCCTACAATGCCCGCCTGAGCCT
GATGCGCCGCAAGGACGAGATTATCGAGCTGGCCAACCGCAAGGACCAGTTGCTCAACAG
CCTCGGCGGTGGCTGCCGCGACATCGAAGTGCACACTTTCGCCCAGAGCCCGCGCGGGCC
GATGCTGGTCGCCCACCTGATCGTCGACGTGCGCGACGCCATGGGCGCCAACACCGTCAA
CACCATGGCCGAGGCGGTGGCGCCGCTGCTGGAGGAAATCACCGGTGGCAAGGTGCGCCT
GCGCATCCTTTCCAACCTCGCCGACCTGCGCCTGGCCAGGGCTCAGCTGCGCATCGCTCC
CGAGCACCTGGGCACGGGCGCCTACAGCGGTGAAGAGGTCATCGAGGGCATCCTCGATGC
GTACAATTTTGCCGTGGTCGATCCCTACCGGGCCGCCACCCACAACAAGGGCATCATGAA
CGGCATCGACCCGTTGATCGTCGCCACCGGCAACGACTGGCGCGCAGTGGAAGCCGGCGC
CCATGCCTATGCCTGCCGCAACGGCCACTACGGCTCGCTGACCACCTGGGAAAAAGACCG
CCAGGGCCATCTGGTCGGTACCCTGGAGATGCCGATGCCGGTCGGCCTGGTCGGCGGCGC
TACCAAGACCCACCCGCTGGCGCAACTGTCGCTGCGCATCCTCGGGGTGAAAACTGCCCA
GGAACTGGCCGAAATCGCCGTCGCCGTGGGCCTGGCGCAAAACCTCGGGGCGCTGCGGGC
ACTGTCGACCGAAGGCATTCAGCGCGGGCACATGGCCTTGCACGCACGCAACATTGCCCT
GGCAGCCGGTGCCCGCGGCGATGAGCTCAACTGGCTGGTCAAGCAGATGGTCGAGGCCCG
CGATGTGCGCGCCGACAAGGCGGCAGAACTGCTCAAGCACAAGCGGGCGCAGTAATGGAC
GCGGTACGGCTGGTCGAAGTCGGCGCCAGGGATGGCCTGCAAAATGAAAAGCTGACGCTG
TCGCCGCAGATTCGCGTGCAATTGCTCCAGCGCCTGGCCGACGCCGGGTTGCAAACCCTG
GAAGCCGGGGCGTTTGTCTCGCCGCGCTGGGTGCCGCAGATGGCCGGGTCCGATGAGGTG
TTCAAGGCGTTGCCTGTGCGCCCGGGGGTAACCTGGACGGCGCTTGTGCCCAACCTCAAA
GGGCTGGAGGCGGCAATCGCCGCGGGTTGCCAGGAGGTCGCGGTGTTCGCCGCCGCCTCC
GAGGCATTCTCGCAAAAAAACCTCAACTGCTCGATCGAACAAAGCCTGCGCCAGTACCAG
CAGGTCATGGTCCGCGCCCGTGACGCCGGCATCCGCGTGCGCGGCTACGTGTCGTGCGTC
ATGGGTTGCCCGTTCACCGGTGCAGTAAAACCTGAAGCCGTGGCTGCAGTCAGCGCTGCA
TTGTTCGGCATGGGCTGCTACGAAATCAGTCTCGGCGACACCATCGGCACCGGTACGCCG
GCGGCGACCCGGGCACTGCTCGCGGCCTGTCGCCAAGTGGTGCCGGTCAGCGCGCTGGCC
GGGCATTTCCACGATACTTACGGTATGGCCATCGCCAATATCCATGCGGCGCTGGAAGCC
GATGTACGGGTGTTCGACAGTTCGGTCGCAGGCCTGGGTGGCTGCCCGTATTCGCCCGGC
GCCACTGGCAATGTCGCCAGCGAAGAGCTGGTGTACCTGCTCGACGGCCTGGGCGTGAAC
CATGGCGTCGATCTTGGCGCCCTGATCGATGCCGGTGAGTTCATCAGTGCCGAACTCGGC
AGGCCGACCGGCTCCAGGGTCGCCCGTGCCCTGCTCGCCCAACGCCGCCTGTGTGCAATG
CAATAAGCGTTATCTCTTCACCTTCATAACAATAAAAGCCCGCAAGGGCAGTGGGAGAAT
CCCGATGAAAGCCGAACTGTTCGAAGTCTGGGGCGACACCGTCGACGGTCGTCACCTGAT
CTGTTCCATCGCCATTGGCGCCAGCGTCAGCCTCGGCGCGTTTTTCACCGCCCAGCACCT
GCTGAGCGGCTGGGTGGAGTCGCTGCAAATGGCCCGCGCCTACGCCATGCTGGTCGGTAT
TGTCGGCTGCCTGGCCGGCGGCGCCATCAGCGCAGCGCTGTTCAAGCCCAAGCGCAACGT
GGTCGAGCACCTGGCAGACCCGGCCTGGCGGGCGAAAATCCTTGTCGAGCTGCAAAACGA
ATTCGGCCCGCTCGGCAGCTTGAGCGACCTGCCTGCGGCGACGATTGCCGAACTGCGCGA
GATGGACCTGTATGACCTGTTCGCCGACTACGAAAAAGGCCTGCGCTCACCCCCGGACAA
CCCTGACGTGACACCTGCCGTGGTGGTCCGCGCAGCCAGCGCCGCCGGAGGCCGGTCATG
ATTGCCCTGTTGATGGATCAGTTTCTGATCGCCCTGGGCATGGGGGTTCTTGGCGCGGTG
ATCTTTGCCGGTATCGGCCTGATCTCCGGCAGCGATGAAACCACCACCCTCGCGCCGCTG
ACACTGTTGGTGGTACTGCTGGGTGTACCCGCCCCCGGCGTGCTGACCTTCTTTCTGGCC
GGCGCCGTGGCCAAGCACATGACCCATGCGGTGCCGACCGCCTTGCTCGGCATCCCGGGC
GACACCATGGCCACGCCGTTGATGCGCGAAGCGAACTTTTTGCGCAATCTGGGGGTTCCG
CACATTGCCCTGCGCAAGATGATTTCCGGCGCGGTGATTGCCGCCCTGATCGCCGTGCCC
ATGGCGGTGTTGTTCGCGGTAATGCTGGCGCCGTTCGGCGACATGATCAAGCATGCCGCG
CCGTGGGTATTCCTGCTGGCGGCGGTGGCCATCGCCTGGTTCTCCAAAGGCCGCCTGGCA
GCGGTGTTGACCCTGATCCCGTTCGTCATGGTGATTATCGGCCTGCAGACCCTGACCGCG
CAGCATGGGGTCAAGCTCAGCGTCAGCTACTTCCTCGGCATTGCCATCGGCCCGTTGATC
GCCGCGCTGTTCTCTCTGCTGGCGCCGGCCGAGCGCGCCAGCATGCGTCGCCAGCAACCG
CGCACCTTCTCGTTGTCGCCTGACGTCAAAAGCTGGGGCGGTTTCTTTCCCAACCCACTG
CGCGTGCTCGACAGCAAGCAGAGCCTGTGGACGGCCGTTACTGCGGTGGTCTCCAGCGCC
ACCTTCGTGTTCAGCCCGGTGGCCATGACCGTGATTCTCGGCGAGGCGGTCGGTTCGCGG
GTCAAGCACGTCTACCATCGCCTGACCACAGTGATCACTGCGCGCAACGGCGTCACCGAG
TCCACCTACATCGCCGAAGCGCTGATTCCGCTGATCGCTTTCGGTCTGCCGCTGAGCCCG
GTCGCCGCCGGCCCGGCTGCGCCGCTGTTCAATGCACCACCGCGCTTTAGCGTCGATGCC
GCCAGCGGCCAGGTCAACAACCTGCACTCGCTGCTCAGCACCTGGGAGTTTCTCGGCTAC
GGCATGCTGGCGGTGATCGTCGCCATCCTGATCGCCTACCCCTTCACCATGAACTACGCG
CACCGGGCAGCCTCCTACGTGTCGCGCAAAATCAGCCATGAAGCGGTGATCGCGACCTTT
GTCGGCCTGATCCTGGTGATCGGCATCTGGGAAGGCGGCCTGCTCGGTTTGCTGGTGATC
GTCACCATTGGCCTGCTGGGCGGATTTCTCTCGCGCTTTCTGGGCTTCAACATCGGCGTG
CAGTTCATGGGCTACTACACCGCCGTGCTCACCGTGCCCGCCCTGGTTGCCCTGATCGGC
GCCTGACCCCCACTCCCTCCTGTAACCGCCATTTTTCGCAGCCTTTGCGCTGCGAGGGCT
TGCTGCGCTCACTAGAAAGGAAATAACAATAATGAAGATCCTTGCACGCACCAAAACCGC
AAACCTTGCGTCACTGTTGATCTGCTCGACAGCCTCGCTTGGCGCCTCGGCAGCCGGCCT
GGTCGACGACACCACGGCGTCGCTGAACCTGCGCAACTTCTACCACAACCGCAACTTCGT
AAACCCGGCCTACCCCCAGGGCAAGGCCGAGGAATGGACGCAAAGCTTCATCTTCGACCT
GCGTTCGGGCTTCACCCAGGGTACGCTAGGCTTTGGCGTCGACCTGCTGGGGCTGTACTC
GGTCAAGCTCGATGGCGGTCGCGGCACGGCCGGTACGCAACTGCTGCCAGTGCACGATGA
CGGCCGCCCGGCCGACGACTTTGGCCGCCTGGGGGTTGCGCTCAAGGCCCGCTATTCGAA
GACGGAACTGAAGGTCGGTGAATGGGTTTCGCAGTTGCCGATCTTGCGTTCCGATGATGG
CCGCTCACTGCCACAGACTTTTCGCGGCGCCCAGCTGACTTCACGGGAAATCGACAACCT
GACCCTCTACACCGGCCAGTTTCGCGGCAACAGCCCGCGCAACGACGCCAGCATGGAGCG
CATGTTCATGACCGGCCGGCCCGACGCCACCTCGGACCGTTTCAACTTTGCCGGCGGCGA
GTACCTGTTCAACGACAAGGCAACCCAGGTGGGCCTGTGGTATGCCCAGCTCGAGGACAT
CTACCAGCAGCAGTACTTGAACCTGATTCATAGCCAGGCTGTGGGCAGCTGGAAGCTGGG
CGCCAACCTTGGCCTGTTTCTGGGCGATGAAGACGGCGCGGCCAAGGCAGGCCAGCTGGA
CAACAAAACCGCAACGCTGATGCTGTCTGCGAAAACCGGCGCACACACCTTCTCCCTCGG
CCTGCAGCGGGTGTATGGCGAGACCGGCTGGATGCGGGTCAACGGCACCGCCGGCTACCC
GCTGGCCAACGACACCTACAACTCAAGCTACGACAATGCCCGCGAGCGCTCCTGGCAGTT
GCGCCACGACTATGACTTCGTTGCCCTCGGCGTGCCGGGCCTGACCCTGATGAACCGCTA
CCTGTCGGGTGATCATGTGCACACCAGCGCCACCAGCAACGGCAAGGAATGGGGCCGCGA
GACGGAGCTGGGCTACGTGTTCCAGAGCGGCCCGCTCAAGGACCTGTCGCTGCGCTGGCG
CAATTCGACCCTGCGCCGGGACTTCAGCAGCTACGACATCGATGAGAACCGCCTGATCGT
CAATTACCCGATCAAGTTTCTTTAATCCCTGGCGCCCTCAACAATCTGCCGCCCCTGCCG
ATAACCACTGTGTCAGGCCGTATACTCGGCCTGACATCTATTTTCAGGGGCAGACAGGAT
TCGATATGAACGAGATGGGTATGGCGTTGGCCAACAAGTATTGCCAGGGTGCCGGTCTGG
AGATTGGCGCTGCCAGCCATAACGCTTTTTACTTGCCAGACTGCCTCAATCTGGGCCCCT
GTGACGGTGAGTCGTTTCTGTACCCGCTGGACTTGCAAGACTTCAACCTCTACAAGAACG
AACAGGCCAACTACCAGGTCCCGCCTGCCCGGATCGACGCCCTGGGCGATTTCACCGACA
TACCGTTCGCCGATCAAACCTTCGACTACCTGATCAGCTCGCACGTCATCGAACACGTGC
CCAACCTGTTTGCCGCCTATGTCGAGGCCGCGCGGGTGATCAAGGACGATGGCGTGTTCT
TTTGCATCTTCCCGAAAAGGAACGCCGACCCCAATGACCGGGTACGCGCCCTGACCACCC
TGGAGTCGATGATCGATGCGTTCGAAAAACGCGTCGACATGAGCGTGATGCCTGAATACA
ACTGGCGCGGGCACTACCATGTGTTCTCGCTGCAGAGCATGCTGCGGGCGATCAACATGA
TCAACTCGGTAGGCCTGGGGCACTGGCTGATCGAAACCATCGAAGAGACCGATTCGAAAG
TCGGCAATGGCCACACCGTGGTGTTGCGCAAGCAACCCGGGCTGTCGGCCTTGAGCGCCA
GCGACGCCAGTCAGTTCAACCAGGAGTTCAACGCACGCTTTCAGGCCCAGGACCTGAACG
GTGCGCTGCACCTGGTGAAGGTCGCGCTGTCGTACGATTTCTTCAATGCCCAGAACCTGT
ACCTGGCCTTCGCCCTCAATTGCCAGCTGGACAATGCCCGCGAGGGCGTGGAGTTCCTGC
GTCAGGCACTGATCCTGACCCCGGAGAACGAAGAGTTTCGCAAGCTCTTCGTCCAGGTCA
CCGGCGGGCCGTTCATCAACCCGGTGCAGTAACAGTCGCAGGGCGGCGTGATCAATCATC
GTCCCCTGCACCCTGCCCCTTATTGCGTCACGCCCACCACCCGCTCAGGCGCGGCTTGTG
CGTTGCCAATCGGCGCCTTGAGCAACAGGAAATACGCCAGCGCCGAACACAGCGCGACGA
TCGCACTGATCATGAACGCGGTGTTGAACGAGCCCGAGTACTGGATGCTGAAGCCGGTGA
CAATCGGCGCGACGGAGCCTGCGATGTAGCCGCCAAAGTTCTGGATCGAGCCGAACGAGG
CCACCCGGCGGCTGTCGACGATGGTGTTGACGATCATCCAGGCCGTGGCACTGGCCATGT
TGATGCTGAACAGCGCCAGGCACAGCAGGACGATGCACGCGGTCAAGCCGCTGACATACG
ACAGCGGCAAGGTGAACAGCGCGGCCAGCACCAGGCCGGTGATCACGCTGAACTTGCGAC
TGGCCAGGATGCTCAGGCCGCGGCGCACCAGCAGGTCGCAGAAGCGCCCGGCGACGATGG
TGCCGACAGCGCCGAAACCATAGGCCAGCGACACCACCCAGGCGGTTTTGTACAGGTTCA
GGCCATGCTCGCGCTCAAAATAACCGGGCAGCCAGGTCAGGTGCAGCCAGAGCATGTAGA
TCACCCCCATGAAACCGAGGATCGCGCCCCAGGTACTGCGGTGCCTGAACAGGTCGAGCC
AGCCGGCAAAGTACGAAGCCTTGGGCTCTGCCGTTGCCTGTGGCGCCTGGTACTCACCTG
GCAACGGCTTGCCTTGCGCGGCTAGTTCGGCCAGGTACTGCGCCTTGCTCTTGAAGAAGC
TCAGCCAGCACAGGGCCAGGACGATGCCAAGCACGCCGGTGATAATGAACATGCCGCGCC
AGCCGAAGTTGACCATGAACAGCGTCAGCAACGGCGGCGCCAGGCACGGGCCCAGGCAGG
TCGAGGACCAGACGATGCCGGTAGGCGTGCCGCGCTCGTTGGCATCGAACCACTCCGACA
GCGCCTTGGCCGCCGAGGGGAACATCGGCGCCTCGCCAATCCCCAGCAGCACGCGCAAGC
CCATGAAGCCGGCGAAACTGTTGACCATGCCGAACGCCGATTGCGCCACCGACCAGGCCA
GCAACGAGGCGCCAAGGGCGATCTTGCTGCCCAGGCGGTCGATGATCAGGCCCATGGGCA
ACTGGGCGAAGGCATAGGCGATGGAAAACGCCGAGAGCAGGATGCCCATCTGCGACGGGC
TGATCATCATGTCCTTCTGGATCGAGGTGTTGGCGATCGACAGCGCGCTACGGTCCAGGT
AGTTGACGATGCCGATCAACAGCAGGAAGACAACGGTGATGCGTTGGTACTTCTTCAGTG
CGTTCATCTGATGGCCTTTATTATTATTGTTGCAGCGGTTTTATCGCCGGGGCGATCCTT
CAGGCGGTCACACACTCATCCCTGGAACGTCTTTCAATCAGCTCTGCCGGGCGCTCACAG
CGGCATCGAGCAGGCCGCGCCGGGCAAGGCTGTCGATCAGCGCGCGCACGCCGAAATCCC
ACTGCGGCGCCAGGTCGCTGGTGGTCACCCGGTTGCACAGGCTGCCCAGCTGCCCGTTGC
TGATGGTCACCACATCGCCGGGTTTGTGGGTAAAGCCGTTGCCCGGCTGGTCGCGGTCCT
GTTTGGGCGCGAACAGGGTGCCGAGAAACAGCACCAGGCCGTCGGGGTACTGATGGTTTT
CGTTCAGGGTCTGCTGCACCAGGTCGAGCGGGTCGCGGCTGATCTGGCGCATCGAGCTGC
GGCCCTGGAGCACAAAGCCGTCCAGGCCTTCGACCCGCAAGTCGACCTCGGCGCTGCGCA
CATCCTCAAGGCTGAAGGTCTCGTCGAACAGCCGCAGCAGCGGCCCCAGTGCGGTCGAGG
CGTTGTTGTCCTTGGCCTTGGACAGCAGCAAGGCGCTGCGCCCTTCGAAGTCGCGCAGGT
TGACGTCGTTGCCGAGGGTGGCGCCCTGCACCGTGCCGTTGCTCGACACCGCCAGCACCA
CTTCCGGCTCGGGGTTGTTCCAGCTCGACTTCGGGTGAATGCCGATATCGGCGCCATGGC
CGACCGCCGACAACGGCTGGGCCTTGGTGAAGACCTCGGCGTCCGGGCCGATGCCCACTT
CCAGGTACTGCGACCACAGCCCCTGCTCTACCAGGACCTTGCGCAAGGCTTCAGCCTGCG
CCGAGCCCGGAACGATCTGCGACAGGTCGGCGCCGATGCGGCTGGCTAGCGTCGCCCTGA
TCGCGTCGGCCTTGGCCGGGTCGCCCTTGGCCTGCTCCTCGACCACCCGCTCCAGCAGGC
TGGCGGCGAAGGTCACGCCGGCGGCCTTGACCGCCTGCAGGTCGATCGGCGCCAGCAGCC
AGGGCAAGGCCGGATCGCGATGATTCGGGTCGCTGTTGGCCAGCAGCGCCGGCAACTCGA
TCAGCGCCTCGCCCAACGGCAGCGAACGCAAGTAGGCCACCGGCTCAGCTACTTCGAGCA
AGGCCGACACGGTCGCCACATGGGCGCTGATATCGTGCACGGCGCCGGCTTTGACCAGCA
CCACGGCCGGGCCCTGCTGCGCCAGCCAGACGCGGCCGATCCAGGTACCGGTGTTGAATA
GCGCAGCGTCTTTGCTCAGGTGTAGCGGTGTTTGGGTGTTCGCGTGCTCTCTCATGTCAG
CGCTCTTGTTGTCGGTTAATGCGAAAGTGTCGGGCACTGCAGTTGCCCGGCGAGCTGGTT
GAGGTTATCGATCAGCTGTGGCGACAGGCTCAAGCCTTCGCTCAAGGCCTGCTTGCGCCG
TTTCAAGCCCGCTTGCCCAGGCAGGCGCACCGGCCGCTCGGGGTCGAGCGGGCGGCTGGC
GAGCAGCAGCTGGCCGAGAAACGAGGTTTCAGCGGTGAAGGCGTCAAGCCCGCCAAAAAA
GCGCGGATCGATCACCACGGCGGTTGCCGAGGCGCCCCACTGATCCGGCGCGTCCTTGCG
CCCATAGCCCGCCAGCCCCGAGGTCAGTGCCTCGACCAGCAGCGCCAGGGCAAAGCCCTT
GTGGCCGAAAGCCTGGCCGCCCAAGGGCAGGATGCTGCCGCTGGGGGTGGTGAAAAAATC
TTCCGGGTTGTCGCTCAGACGCCCGTCGTTGCCCAGCAACACCGGGTGCGGCAGTCGCTG
CCCGCTGTCGCGGCACTGGCCGACCAGGCCGAGGGTCACGGTCGACATGCTCACATCGAG
CAGGATCGGCTCGCCACGGGTCGGAATACCGGCGGCAATCGGGTTGGGCGTGTACACAGG
TTCAATACCGCCGTGGGCGCAAACCAGCGCCACCGACGGGTCGCTGGAATACAGCATGGC
CACCAGGCCACGCTCGGTGAACGGCTGCAGGTAGGCCGCCAGGCAACCGATGTGCGCCGC
CCGGCGCACCACGGCAATGCCAATGCCTTGTGCCGTTGCGCCCTGGGCCGCGCAGTCGAG
GGCGCGGCTGACGCAGTACGGGCCGAGCAGATAATGACCGTCGAACAGGCTGGAAATACC
GCTGTGCGCAAGCTGTTCGAGCAGCCCTGCCCGGGCCTTGACCTGCCCTGCCTGGATGCC
GCCGATATAGCGGCTGACCAGGTTCAGGCCATGGGTGCGATGGCCCAGCAGTTCGCCTTC
AAGCAGTACCCGGGTGACCACCCGGGCGACCTCGGCATCGGCACCGGCGGCTTCAAACAA
TTGCTCGACGAAGGCTGTGAGGCTTTGCACATCAACGCGGCGGGCGTCGCTCATCGCTGT
TGCTCCGTGATCAGTTCAGGGCCGCGTTGCTTGGCTTGCCATCGACCAGGCGCTGGATAC
CCAGCGGGTTGGCATCGCGCAGCGCTTCGGGGAGCAAGGCATCGGGCACGTTCTGGTAGC
ACACCGGGCGCAGAAAGCGATCGATCGCCAGGGTGCCGACCGAGGTGCCGCGGGCATCGG
AGGTCGCTGGGTACGGGCCGCCATGGACCATCGCATCGCAGACCTCGACGCCGGTCGGGT
AGCCATTGAGCAGCACCCGCCCGACCTTGACTTCGAGCACCTCGAACAGTTGGCCAAAGT
TGGCCAGGTCGTCGCTGTCGGCCAGCAAGGTGGCGGTCAGCTGGCCATGCAGGGCGTTGA
CCGCGCGCAACAGTTGGGCCTGATCATTGGCCTCGACCACCACCGTGCACGGGCCGAAGA
CTTCTTCCTGCAGCAGCTCATCCTGCTCCAGCAGCAGGCTGACATCGGCCTTGAACAGCT
GCGGCTGCGCCTGCTTGCCGGATTGCGCCAGGCCGCTGAGTTTTTCTATTCCCGGGTGGG
CCAGCAGCGCCTGGATACCCTTGCCGTAGCTTGCCAGGGTGCCGGCATTGAGCATGGTCT
GCGGCGCCTGTTCGGCCATATGGCCGCGCAGCTGCTCGATAAAGGCACAGAAGGCCGGCG
AGCGAATGCCCAGCACCAGGCCCGGGTTGGTGCAGAACTGGCCACAGCCCTGCACCACCG
AGGCGCTCAAGTCCTTGGCCAACTGCGCACTGCGGCTGGCCAGGGCGTGTGGCAGCACCA
GCACCGGGTTGATGCTCGACATCTCGGCGAATACCGGGATCGGCTGCGCCCGCGCGGCGG
CCATGTCGCACAGCGCGCGGCCGCCCTTGAGCGAGCCGGTAAAGCCCACGGCCTGGATGC
CCGGGTGCTTGACCAGCGCCTCGCCGACGCCGCCACCAAAGATCATGTTGAACACACCCG
CCGGCATGCCGGTGCGCTCGGCAGCGCGCAGCAGCGCCTCGGCAACCCGCTCGGCAGTGG
CCATGTGGCCGCTGTGGGCCTTGAACACCACCGGGCAACCGGCAGCCAGGGCGGCGGCGG
TATCACCGCCGGCGGTCGAGAACGCCAGGGGGAAGTTGCTGGCACCGAACACCGCCACCG
GGCCGACACCAATACGGTACTGGCGCAGGTCCGGGCGCGGCAATGGCGTGCGCGCTGGCA
AGGCGCGGTCGATGCGCGCGCCATAAAAATCGCCACGGCGCAGCACCTGGGCAAACAGGC
GCATCTGGCCGCTGGTGCGTGCCCGCTCACCGGCAATGCGCGCACTGGGCAGCGCGGTTT
CCTGGCAGGTCACGGCGATAAAGTCCTCGCCCAGGCCGTCGAGCTCGTCGGCGATGGCCT
CGAGAAACTGCGCCCGGCGCTCGGCCGAGAGTTTGCGATAGGCCGGGAACGCGGCGCTGG
CCGCATCCACGGCATTGTCGACTTCGTCCAGGCTGGCCTGGTGAAAGGCGCCCGGCAGGC
GCTCGCCGGTGTGGGCATCGACGCTGTAGACCAGGGTGTCGCCCAGGGCACTGCGCTGGC
CGCCAATGAAGTTGTATCCGCTAAAGCTCATGTGCATGTCGCCTCGTCAAGAAGGTTGCA
GGGCTGTCAATCAGGTCACGGCGCCGATCTGCCAGGGCACGAATTCGTTCTGCCCGTAGC
CGTGCTGTTCACTTTTGCTGCGCTCACCGGAAGCGATGCGCAGCATCTGCTCGAAGATGT
AGGCGCCGCGTTCTTCGATGCTGGTGCTGCCGTCGGCGATGCCGCCGCAGTTCACATCCA
TGTCTTCAAGCTGGTGCTCGAACACCCGGTTGTTGGTGGCCAGCTTGATCGACGGCGCCG
GCGCGCAGCCGTAGGCCGAGCCGCGGCCGGTGGTAAAGGCAATCAGGTTGGCGCCGCCGG
CGACCTGGCCGGTGGCCGAAACCGGGTCGTAGCCCGGGGTGTCCATGAACACCAGGCCTT
TGGCGCGCACCGCTTCGGCGTACTGGTAGACGTCCACCAGGTTGCTGGAGCCGGCCTTGG
CCACTGCACCGAGGGATTTCTCCAGGATGGTGGTCAGGCCGCCGGCCTTGTTGCCGGCCG
AGGGGTTGTTGTTCAGCGCGGCGTTCATGCGCTGGCAGTAGTCTTCCCACCAATGGATGC
GGGCGATGAGTTTCTCGCCCACTTCACGGCTGACCGCGCGGCGCGTGAGCAAGTGCTCGG
CGCCGTAGATCTCCGGAGTTTCCGAGAGGATTGCGGTGCCGCCGGCTGCCACCAGGCGGT
CAACGGCATTACCCAGGGCCGGGTTGGCGGTGATCCCCGAGTAGCCGTCGGAGCCGCCGC
ATTGCAGGCCGACTACCAGATGGCGGGCGCTGACCGGCTCGCGTTTGACCCGGTTGGCCT
CGGCCAGCAGCGCCTTGACCTGCTCGATGCCGGCGGCGATGGTCTTCGAGGTACCGCCAA
TGCCCTGGATGGTAAAGGCGCGCAACTGATCGCTGGTTTGCAACTGCTGGGTTTGCAGCA
GGCTTTCGATCTGGTTGGTCTCGCAGCCCAGGCCGATGATCAGCACGGCGGCAAAGTTGG
GGTGGATGGCGTAGCCGCCCAAGGTCCGGCGCAGCAGGCCCAGGGCTTCGCCGCTGGGGT
CTACCGCGCAACCGGCGCCGTGGGTCAAAGCGACCACGCCGTCGATGTTCGGGTAGGCGG
CGAGCGCCTCGGGGTGGATGTCGCGGCGAAAGTGGTCGGCCACGGCGCGGGCGACGGTGG
CCGAGCAGTTCACCGAAGTCAGAATGCCAATGTAGTTGCGGGTCGCGACCCGGCCGTCGG
CACGCACGATGCCCTGGAACTGCGCCTCGCTGGCAGGCGTTGGCCTGGCATCGACGCCGA
AGGCATAGTCGCGGGCAAAATCGCCCATCTCGACGTTGTGCACGTGCACATGCTCGCCGG
CCTCGATCACTTGCGAGGCAAAACCAATGATCTGCCCGTAGCGGCGCAGCGGCTGGCCTT
GCTCCACGCGCTCGGTGGCGACTTTATGCCCGGACGGGACCGCCTGGCGCACGGTGATGG
CTTCGGCGTCCAGGTGCTGGCCTTCAACCAGGGCCTGGCGGGCAATCAGTACATTGTCCA
GGGGGTTCAAGCGGATAACGGCAGGGTCGCCGCTGCGGGTGCTGGCAATTAGTTGCATGG
GACCTCTCAGGGCGGATGCGGCCGGCTTCTTGTTATGGCGCCGCCCGTGCTGTGCCGGGC
GAATCTGCGATAACTCTAAGGAGCCCGGCGCAACATTCCCAATGAGATGATCCGATCAAG
CGATAACCCAGGGTTATCGCAAGCTGTCAGTCAGCCGTTTTTATCAATCGCCAGCACTGC
CCTGCTCTGCCCGTCGCTGGCGGGCGAACTCCAGCAACAGCTCGACAAACGCCTGCGCCG
AGGCGCTCAAGGGTTCGTCCTTGCGGGTGATCACCCCGTACTCCAGCGGCGCCAGTTGCA
ACGGCGACTGTAGCTCGCAGAACTGGCCGCTGCTCAACTGCGCAGCGACCATCGAGCGCG
GCAACATGGCGATCATCGGCCCGGACTCGAGCAAATGCAGGAACATCGGCATCGAAATGG
TATCGACGCTGTCTGCCGGGGTGGCGATGCCGACCGCCCTGAAGGCTTGTTCCAGACGCT
CGCGCAACGGTGTGCCGACCGGATACAGCACCCAAGGCCAGTCGCCCAGGGCCGCCAGTG
GCGTCTCGCCTTGCAGAATTAGCGGGTGGTGCTTGTTGACCACCAGGCTGAAGGGTTCCG
GTTCCAGGGCCTGGAAGTCGAACAGCTGGCTGAAGCGCTCCTCGGTGAAGCGGCCGATCA
TCAGGTCGAGCTTGTTCTGCTCAAGCATGGCCAGCAGATGGTCGCTGGATTGCTCGACCA
CTTCGATCGACAGCAGCGGGCTGCGCGCCTTGATCGCGGCAATCGCCTGGGGCAGCACCA
GGGGCGTTGCGGCAAAAATCCCGCCGACGCGAATAAAGCCATGGCCGCCCTTGCGCAGGC
GGTTGACCTGGTCGACGAACTGCTGCGACTCGGCCAGCGCCCCTTGCGCATAACGCACCA
CGTACTCACCGAGTTCGGTGGGCGGCATGCTGCGCGGCAGGCGCTCGAACAGGGCAAAGC
CGAACTGCTCTTCAAGGTCGCGCAGCATCTTGCTCAAGGCCGGCTGGCTGAGGTTCATGC
GCGTGGCGGTGGCGTGCATGTTGCGCGTGCGCGCCAGGGTGTCGATCAGCACCAGGTGTT
TGAAGCGGATCCAGTTGCAGAAACTGGCGTGGGTAATGTCTGAAGCCATCAACGAACTGC
CTCTTGCCGATGAATACGCGGGGCTACTGCGCCCGCAGGTAGTGCAACAGGGTTTCCAGG
GCCACCGAACGCGGCCGCGAACGCAAGGTCAGCAGCCCCAGGTTGACCATCGAGATCGGC
AGTTCCACCGGCAGAATGGCAACCATGGCGTAACGGGCATAATGCTCGGCGACGTCGTTG
GGCACCACTGCAATCATGTCCGAGGCCTCAAGCATCGCCGTGGTGGCGAGGATCGAGGCG
GTCTCGACGATGTCCAGCGACTGCACCATGCCGGCTGCCTGCAGAGCGTTCTCGACCCGC
CGGCGCATGGGGCTGCCGATCGGGTGGAGGATCCAGGTCAGCTCGGCGAGGTCGGCCAGT
GCAAGGCGTGCGGCGCTGGCCAGTGGATGCCCGGCACGGGCGACCACGCGCATCTGCTCG
TCGCTGTCGAACAGTTCGATGTTCAGCTCGTGACTGTCGCTCTGGTCCGGCAGGCGCCCG
ACCACCAGGTCGAAATCGCCGCGCAGCAGCGACGGCAGCAAGGTGTCGCTGGTACCGACC
TCCAGCGAAATACGCACCTTGGGGTGCTCGCGCTTGTAGGCCAGCACCGCCTGGGTCAGC
AGCCCCGGCACCGGGCCCATGACACTACCGACCCGCACCAGGCCGGAGGCGCCGCGGGCC
AGTTCAGCGATCTGCGCCTGGGCGTGCTCGAATTCGTGCAGGGCGCCCTGGGCGTAGCGG
ATCATCACCTCGCCATACAGGGTCGGCTGCATGCCCCGGGGCAAACGCTCGAACAGGCGC
ACGCCGAGGCGCTCTTCCAGTTGCTGCAGCAACAGGCTGGCCGCAGGTTGCGTGGTGTGC
ATCGCCGCCGCGGCGCGGCGCAAATTGCCGAACTCGCCCAAGGCGTTGAGCAAGGTGATC
TGCCGGCTGGAGATCTTCAGCGCCCCCAGGCTGGCAGGGGCCGGTAGCGCGACGTCGGGT
TTAGGAGGCATATCAAATCCGGTATCCCTACTTAGGAATTGGCGATTATGCCTGTATCGC
TCGACAACCTACAGTCAGGCCTCCCTGTGCCACCCCAGAACAAGAGCCCGCCATGAGCAT
ACGCATTACCCACTTGAGTGTTCGCGACATCCGCTTTCCTACTTCGCTGTCGCTGGACGG
CTCCGACGCGATGAACAGCGCCCCGGACTACTCGGCCTCCTATGTCGTGCTGCACACCGA
TGCCGACAGCCTCGAAGGCCATGGCCTGACCTTCACTATCGGGCGCGGCAACGAGATCTG
CGCCGCCGCCGTGCAATCGCTGGCGCCACTGATTGTCGGCCTGACCCTTGAAGACATCAC
CGCCGACATGGGCGGCTTCTGGCACCGCTTTACCGCAGGCGACAGCCAGTTGCGCTGGCT
CGGCCCGGAAAAAGGCGTGATTCACCTGGCCACCGCCGCCATCGTCAATGCGGTCTGGGA
CCTGTGGGCCAAGCACGAAGGCAAGCCGGTGTGGAAACTGCTCGCCGACATGAGCCCCGA
ACAGCTGGTGGGCTGCCTGGACTTCAGCTACGTCACCGACGTGCTCACCCCCGAAGAAGC
CATCGCCCTGCTGCGCCGTCAGGTGCCAGGCAAGGCCGAGCGCGAGGCGCAGATGCTGCG
CGAAGGCTACCCCGGCTACACCACCGCGCCCGGCTGGCTCGGCTACAGCGAAGAGAAAAT
GCGCCAGCTGACCCGCGAGGCTATCGCTGACGGCTGGACCCACATCAAGCAGAAAATCGG
CGCCAACCTTGAAGACGACATGCGCCGCGCCAGCATCCTGCGCGACGAAATGGGCTGGGA
GCGCACGCTGATGATGGACGCCAACCAGGTCTGGAGCGTCGATGAGTCGGTGGCCAACAT
GCGCCGCCTGGCAGTCTTCGAGCCGCTGTGGATCGAAGAGCCAACCAGCCCCGACGATAT
TCTCGGCCACGCCGCGATCCGCCAGCGCATCGCGCCGATCGGCGTCGCCACTGGCGAGCA
TTGCCATAACCGGGTGATGTTCAAGCAGATGTTCCAGGCCGGCGCGCTGGATTTCTGCCA
GCTCGATGCCGCACGCCTGGGTGGCCTCAACGAGGTGCTGATCGTGCTGCTGATGGCGGC
CAAGTACGATGTGCCGGTGTGCCCGCATGGCGGCGGCGTCGGCCTGTGCGAATATGTGCA
GAACATCGCCCTGTTCGACTACATCGCCGTCTCGGCCTCGTTGCACAACCGCGTGCTGGA
GTACGTCGACCACCTGCACGAACACTTCATCGACCCGGTGGTGATCCGCCGCGGTCGCTA
CATGCCGCCGCAACGCCCTGGCTACAGCATCGAAATGCACGCGCAAACCCTGGAGCGCTA
CCAGTATCCCGATGGCGCCGTGTGGCTGGACATCAACCGTGACTGACTGACCTGAGCCTG
CGCGCCGCAGCACGTGCGGCGCGCAGTACGTACATTTGAACGGGGAAAAAACAATGACAA
TCCTCACTAACGCGACAGCGGCCGCCGCGCCTGCCGTCGCCGACGACCAGCGCCTGAACC
GTCTGCTGCTGCGCAAGCTGATGCCGCTGCTGATCGTGGTCTATGTGATGAGTTTTCTGG
ACCGCACCAACATTGCCCTGGCCAAGGCCAGCATGGGCATCGACCTGGGCCTTTCGGCCG
CAGCCTATGGCCTGGGTGCCGGGCTGTTCTTCCTGACCTACGCGCTGGCCGAAGTGCCGA
GCAACCTGATCATGCACCGGGTCGGCGCGCGTTTCTGGATCACCCGCATCATGATCACCT
GGGGCCTGCTGTCGGCGGGCATGGCCTTCGTCCAGGGCGAAACCTCGTTCTACATCATGC
GCCTGCTGCTGGGCGTGGCCGAGGCCGGGTTGTTCCCCGGGGTGATGCTCTACCTGACCT
ACTGGTTCGACCGCGAGCAACGGGCGCGGGCTACCGGCTATTTTCTGCTCGGGGTGTGCC
TGGCGAATATTCTCAGCGGTCCGCTGGGCGGCGCCTTGCTCGAACTCGATGGCCTGCTGG
GCTGGCACGGCTGGCAGTGGCTGTTCGTCATAGAAGGCCTGCCGGCGGTAGCTCTGGCCT
ATGTGGTGTGGAAGAAACTGCCGGACGGCCCGGCCTCCGCGCCCTGGCTGTCGGCGGCCG
ATGCCCGCGACATCGAGCAGCGCCTGAACGCGGAAAAAGCCTTGGCGCCGCAACAGAGCC
GGCTCAGCCAGATGTTCGCCGACAAACAGATCTGGCTGGCGATCGCGGTGTACTTCGTGC
ACCAGATCACCATCTATACAGTGATCTTCTTCCTGCCGGGCATCATTGGCACCTACGCCG
CCTTGACCCCGTTGCAGATCGGCCTGCTGACCTCGGTGCCGTGGATTGCCGCCGCCATCG
GCGCCGCCACCCTGCCGCGCCTGGCTACCTCACCGGGGCGTTGCCGCACCCTGCTGTTCT
TCGGTTTGCTGACCATGGCCGCCGGCTTGCTGCTGGCGTCGTTGTCGAACTCGTTCATCG
GCCTGATCGGTTTCTCGCTGACCGCGCTGATGCTGTTCGTGGTGCAGTCGATCATCTTCG
TCTTCCCCTCCAGCCGCCTGAGCGGCAGTGCCCTGGCGGCGGGCCTGGCCTTCGTCACCA
CCTGCGGGTTGCTCGGCGGTTTTGTCGGGCCGTCGGTGATGGGCCTGATCGAACAGACCA
CCGGCAACACCCGCAACGGCCTGTGGCTGATCGCCGCGCTGCTGGTGCTGGCGGCGCTGA
TCAGCACGCGCTTGCGCCAGGGTCAGGAGCCCTAGCATAGCCCGAGGTGACTCCGTCCAT
CGCAAACCGGCCAGGCCTGTCCATTTTTTGACAAGGCTTGGCCTGCGGATTGCAGAGGCT
GGCAATCACCGTCGGGCAGTGACGTAATACTGACGCGACGGCCAGCCCCCCAACGCTTAT
GGACGCCAGCAATCGCCTTGCTCGGTCACCGGAGAAGTCACGTGTCTACCCTCACTGAAA
TTGCAGCCAACCACGCCAGAATGATCAACGCCGTGGCCGCCGGCACGAGCGAACCGAGCG
AGCGCCCGGCGCTGCTGGTGTTGGGCTTGCAGGCCCCCGCCGGCCTTGACGGGGTAGTCC
CGGTACCGCTGGAGCTGATGCTTGCAGCCCAGGAACCCAGCCACTTCACTTGCCTGTCAT
AAAGGCTGGATAGTCGCTGTAGCCCAGCTCATCCCCGCCAAACAAGCGGCTGCCATCGAA
CTGCGCCATCGGCCAGCCGTTTGCCAGCCGCGCCGGCAAGTCCGGGTTGGCGACAAAGGG
CCGGCCGAAGGCAATCAGGTCGACCAGCCCGGCCTCGAGCAAGGCCTGCGCACGATCCTC
GTCGTAGCGCCCGGCAACGATGATGGCGCCGGCAAACACCTGGCGCAGTTCATGGCGGAA
CGGCTCGGGGATCTGCGGGGCATCGTCCCAGTCGGCTTCGGCCAGGTGCAGGTAGGCAAT
GCCTTGGGCGCCCAGGGCCTTGGCGGCCTGGAGGATGGTCGGGATGACGTCCGCGCAGTC
CATGCCGCGGGCGGTGATGTAGGGCGCCAGGCGCACACCGGTGCGCTGTGCACCGATTTC
GTCGGCCACCGCCGCGGCCACCTCCAGCAGAAAGCGGGTACGGTTTTCGCGGCTGCCGCC
GTAGGCGTCATTGCGCAGGTTGGAGGTGGTGCGCAAGAACTGGTCGATCAGGTAACCGTT
GCCCGCGTGAATCTCGACGCCATCAAAACCCGCCTCGCGGGCATGCCGGGCGGCAAGCCG
ATAATCCTCGATCACCGCTTGAATGTCTGCCTGGCTCAGGGCCCGTGGCGGGCTGACCTC
GACCATGCGCCCGACGCCATCATCGCCCACCACCCACACCTGGGCATCGGCACGCAGCGC
TGACGGCGCAACCGGCTGGCCATCGGCATGGAAGCTCGCATGGGACATGCGCCCGACATG
CCACAACTGCAGGAAAATCCGTCCGCCTTGGCCATGCAAGGCGTCGGTCACCTGACGCCA
GCCGGCCACCTGCGCGGAGCTGTAGATGCCGGGGGTGAAGCTATAGCCCTTGCCCTGCGG
GCTGATCTGCGTGGCTTCACTGATGATCAGGCCGGCACTGGCGCGCTGGGCGTAATAGGC
CGCCATGATGGCGTTGGGCACATCACCGGGCTGGCTGCTGCGCGAGCGGGTCATCGGCGC
CATGACGATACGGTTGGGCAACTGCAGTGGGCCCAGTTCAAAGGGTGTGAACAACGAAGC
TGAAGTAGACATGCGTGTGGCTCTCCTGAAGTCAGACAGGTGCGTGGTCGCACTGCTGGT
AGTCGTGGGTAATGCCGAGGTCGTCGCGATCGAGCGGGCAGTCCAGTTCCAGGACCAGGC
CGCCGGGCAGGCTGACAAACAGTTGGCAGATGCGTTGCTCCGGTACCAGCGCGACCTGGT
AGGCCAGGCCACTGGCGCGGACGCGTTCGAGCACTGCCGACGCCGGCTGCCGGGTACGCA
GGGCCAGATGGCTGAGCTCGGTGTGCGGCCCCTGGATCAGATGCACCAGGGCCTGGTCGC
CCTGGTACAGCCATTGCCCGGGAAATGGAAACGCCGGCCTCGGCCCGGGCTCGACGCCCA
GCAGGGTTTGCAGCGCAGCCTGAAGCTCGCCGTCGGCGGCGCTGGTGAAGGCCAGGTGAT
CGAACTGCAGGTCAAGGATCATACTGAGCACCTCTGTGTGGGGTGTCAGCATGATGTTTG
ATTGAAAGTCGCTGATAAACAGGGCTGTACTGCAATGACTTGTTAGCAATTTTTATAGAT
GAGTTGAAACCCGCCACTAGGTGCCGGCTGAGGCCAGGTGCAATTTGCGGCTGAGTGTCG
CAGGCAGGCGTTCAAATGGTGAGGATATGCTCATAAAAATGTCCAAGCGCAATAAATCAC
CAATAACCTCTACTTTCAGGCGATCAGCAAAGGCTTCTTCACCACTCACTGGCAAAATTA
GCAATTATTTCTAGATGTAACAGCGCTAGAATTGGATCCCATCTGCGATTGGCATCGGTT
GCTTGCGGGCAACCGGCGCTGCGCAAAACCGTAGGCACAGGAGAACGCCGCCATGATGTT
GAAGGATCCTTCTACCAAGTACCGTCACTTCACCACCGTCGACCTGCCGGACCGCCAGTG
GCCGAACCGGGTCCAGCAGGTCGCCCCGACCTGGTGCAGTGTGGACATGCGCGACGGTAA
CCAGGCGCTGATCGAACCGATGAACGCCGAGCGCAAGCGGCGCTTCTTCGACCTGCTGGT
CAAGGTCGGCTTCAAGCAGATCGAGGTGGGTTTCCCGGCGGCCTCGCAAACCGACTTCGA
TTACGTGCGCGAGCTGGTCGAGAGCGGCGCGATCCCTGACGACGTCACCATCCAGGTGAT
GACCCAGGCCCGCAGCCACCTGATCGAGCGCACCTTCGAAGCCCTCAAGGGCGTGCCCCG
GGCGATTGTCCACGTCTACAACGCCACCGCACCGGTGTTTCGCGAGGTGGTGTTCGGGGT
CGACCGCGCCGGCTGCATCGAGATCGCCACCCAGGCCACCCGCGAGATCAAGGCCCACAT
GCAGGCCAACCCGCACACCCAGTGGACCTACCAGTACTCGCCCGAGACCTTCTGCTTTAC
CGAGCTGGATTTCGCCCTGGAGATCTGCGAGGCGGTGACCGAGGTGTTCCAGCCCTCGCC
AAGCAACAAGATGATCCTCAACCTGCCGACCACCGTCGAGGTCTCGACCGCCAACGTCTT
CGCCGACCAGATCGAGTGGTTCTGCCGCCACTTGAGCTGCCGCGACAGCGTGGTCATCAG
CGTGCACCCGCACAACGACCGCGGTACCGGCGTGTCAACCGCCGAGCAGGCCTGCCTGGC
GGGCGCCGAGCGGGTCGAGGGCACCTTGTTCGGCAACGGTGAGCGCACCGGCAACGTCGA
TATCCTGACCCTGGCGATGAACCTCTACACCAGCGGTATCAGCCCGCAGCTGGACTTCTC
GGACATCATCCACGTGCAGCGCGAAGTCGAGTTCTGCAACCAGTTGCCAACCCACCCACG
CCACCCGTATGCCGGCGAACTGGTGTTCACGGCGTTTTCCGGCTCGCACCAGGACGCCAT
CAAGAAAGGCTTCGCCCACCGGCGCAACCACCCCGAGGGCTACTGGCAGATCCCTTACCT
GCCGATCGATCCGGCCGACATGGGCCGCAGCTACGAGGCAGTGATCCGGGTCAACAGCCA
GTCCGGCAAAGGCGGCGTCGCCTATCTGCTCGAGCAACACGGCATTGTCCTGCCGCGGCG
CCTGCAGATGGAGTTCAGTGGCCTGGTGCAACAAGTGGCCGACGAGGCCGGCCAGGAGAT
CAGCAGCGACATGATCCTGTCGTGTTTCACCGACAACTACCTTGAGCAAGGCAAGCCCTA
CACCCTGCAGCAACCTCGGCTTGCCAGCGAAGACAACTGCACCTACCTCGATGCCCAGCT
GGACATCGCCGGCGCGCGCCTGGCGCTCAGCGGCGAAGGCAACGGGCCGTTGGCGGCGCT
GGTCAATGCCTTCGCCCAGCAGGGCCTGAACTTCGATATCGCCGACTATCACGAGCACGC
CATTCGTGACGGTGCCCAGGCCGAAGCCATCGCCTACGTCGAGATCCGCGTCAACAGCCA
GCTGCTGTTCGGTGTCGGCAAAGACAACAGCATCCTCCAGGCGTCGCTCAAGGCCGTGGT
CGGTGCCGTGTCGCGGGCCACCCGCCAGGGCTTGCTCAAGCCCCTGCACGCCGCCAGCGT
TTCTGCCTGAGGAGAAAGGCATGGAACCATTAGCGATGGACTATGAACATGGCGAGGTCG
TGGGCAGCCACTGCCATGCCGAGGACCAGTTGATCTACGCCACCAGCGGGGTCATGCGCG
TGTGCAGCGACGAAGGTAACTGGGTGATCCCCTGCGGGCACGCCCTCTGGGTGCCGGCAG
GGGTCAGCCACGAGGTTCGCATGAGCGGCGAAGTGAGCATGCGCACCTTGTTGCTCAGCG
CCCACGTCGACCGCTGTCAGGTGATCGTGGTCTCGGGGCTGCTGCGCGAGCTGATCCTGG
CCTCATCACGCATGCAGGAGCAGCGCGACGAGTCGTTGGGCGAGCATGTGCGCGCGCTGA
TTCACCGCGAGCTGGAGGCGGCTGAACGCATCGAGGCGCATGTGCCGGTGCCGCAGCATC
CACGCCTGCGGGCCTGGTGCGAGCGCTTTCTCGAAGACCCCGCGCAAGACCTCACCCTGG
AGCAATGCGGCGCGCAGCTGAACATGAGTGCGCGCACCGTGGCGCGATTGTTCCAGCGCG
AGGTGGGGATGTCCTACGGTGAATGGCGCACCCGCACGCGCATGATTCTCAGCCAGCAGC
GCCTGGCCGGTGGCATGCCGATCCTGCACGTGGCGCTCGAACACGGCTACCAGAGTGCCA
GCGCCTTTGCCGCGATGTTCAAGCGCATCCTCGGCTACACCCCACGCGACTGGCAGGTCA
GCGCCCTGGAAGGCAGCGCCACGCGCAGCCACTGAGACCCGCAGCGAGGATGGCGGCCAC
GCCCTCCTCGCTGCCGGGCCAGGTTGTCCCGGTCACGGCCATGGTTGTCCCGCTCGCGGC
AGAAGCGCTGCCCTCCCCTCGTTAATCTGGCATCACGACCCTAGATGTGACTTTCGTGAT
GCGTGCACTTCGATCCCCGCCGTTCCCCGCCAGGCTTCTCGCCGCCACCAGCCTCCTGGC
TGTGCTCTGCGCTTGCACCAGCCAATCCGTAACGACCCCGGCGCCATTGGCACTGCAAGC
CGATCCACTGGCCAGCCTGCCCGCCGGCGTCAGCCAGCAGGCCTTGCCCGAGCGCTGGTG
GGAGCTGTACCAGGACCCGCAGCTCAACACCTGGGTCCAGCAAGCCCTGGCGCATAACCA
GGACCTGGCCCAGGCCGAGGCCAACGTGCAGGCCATGCTCGCCGGTATCGGCGAGTACGA
CGCCAGACGCTGGCCCTCGACCAGCGTCGAGTTCGGTGCCAGCTACGGCAAAAGTGCCGA
CGACCAGACCCTGGCCCAGGCCACCGACAGCCATGCGCCGTCGCAATGGGAATTCAACCC
GGGCATCGAGCTGGCCTATCAGGTCGATGTCTGGGGCCAGGTGCGGGCTGCCATCGAGCG
CGCCCGGGCCCAGGCCGACGCCTCCCGCGAGGCCATGGAGCTGGTGCGTTTGCAGGTGGT
GACCCAGACCAGCCGCGCTTACATCGACCAGTGCGTTTACGGCGCGCGCCTGCAGGAAAC
CGAACAATCCCTGCAGACCCTGGAGCGCAGCGTGCAGCTCAGTGACCGCCAGCGCCAGGC
CGGGATCGCCACCGAACTCGATGCGGTGCGCCTGCGCGGGCTGCGCGAGCAGGTCCGCGC
GCAACTGCCGATGCTTGAAGCGCGGCGGCAAATGGCGCTGTTCGAACTCAGCGTGCTCAG
TGGCCAGCCGCCTGCGGCAATCAGCGCCGGTGCCGCCAGCTGCCGAAGCATCCCGACCCT
GAAAGCAGCGTTGCCTGGCGGCGATGGCTGGCAACTGCTGGCCCGCCGCCCGGATGTGCG
CAAGGCCGAGCGCGACCTGCGCGCCGCCGACCTTGAAGTCGACATCGTCAAGGCCGACCT
GTACCCGAAGGTCAGCTTCGGCGCCTCGCTGACGTCCTCGGACCATCACCTGTCCAACCT
CGGTGACAGCCAGGCGGTGATGTTCGCCGTCGGCCCGCTGATCAGCTGGGAGTTCCCCAA
CATCAAGGCCAACCGCGCCCGGGTCAGCAAGGCCCGGGCCCTGCAGCAAGCGCAGATCGC
CCATTACCGCGGCGTGGCCCTGGGCGCGCTCAAGGATGTGCGCCAGGCCCTGGCCGGCTA
CGACGGCGAACGCCAGCGGGCACAGGCCCTGGATGCGGCCCTGGCGCACAGCCAGCGCGG
CTTTGCCCTGGCCCAGGACAACTACCGCGCCGGCACCGTCGATGCCCTCGAGGTACTCGA
CAGCGAGCGCGACCTGATCAGCGTCCGCGCTCGCCACGTCGAGGCCCAGGGGCGCCTGGC
GCGGGCACAAATCAATCTGTTCCGGGCCCTGGGCGGCAGCTGGCAAACGCCACCGGCCGC
GGCCGCGACCCTGGTGCAGAGCGCACCTACCGACACTGGAATCCAACCATGAATATTGCC
GTTGAAAAACCACCGCTGGCTGCCGATGAGCAGCAGCGCAAAGCCCCTTTGCCCACCCTC
ACCCGGCGGCGCCTGGCGCTGTACGCCACAGGCGGCCTGAGCGTGGTGGCGGTGCTGGTG
TTCGGCGGCTACTGGTTTAGCACCGGGCGCTTTCTGGAGACCACCGATGACGCCTACGTG
CGCGCCGACTGGGTGGCCTTGAGCCCGCGCGTGGCCGGCTATGTCGCCCAGGTTGAAGTC
GATGACGACCAGGCGGTAAAAGCTGGCGACGTGCTGGTACGCCTGCAAAACCGCGACTAT
CAGGCCCGCCGCGACCAGGCCGAAGCCGGGGTGGCCGAGGCCCAGGCTGCGCTGACCGCC
GCCCAGGCCAGCCAGCAGGTGGCAGTGGAGCGCATCAACCAGCAGCAGCAAACCATCCTC
CAGGCCGAATCGGCCGTGCACAGCGCCGAGGCCGAGCGGCGCCGCAGCGAACTGGACATG
CAGCGCTACCAGGGCCTGGTGCGCGACAACGCCGCCACCGTGCAGCGCCTGGAATCGGCC
AACGCCAATGCCATCCAGGCCCGCGCCGCCTTGCAGAGCGCCCAGGCCCGCCAGCGCGAG
CAGCAGTCGCAACTGGCAATGGCCAAGGCCCAGGCGCTGCTGGCCGAGGCGCAGATCAAA
CAACGTTCGGCAGCCCTGGCCAGCGCCAAGGCCCGCCACGCCCTGGCCGACCAGGACAGC
CAGGACACGGTGATCCGCGCCCCTATCGATGGCGTGGTCGGCCAGCGCCGGGTGCGCGCC
GGGCAATACGTGGTGCCCGGCCAGCCATTGCTGGCGGTGGTGCCGCTGCACCAGACCTAC
GTGGTCGCCAACTACAAAGAAACCCAGCTGGCCCACATGCGCCCGGGGCAGCCGGTGGAA
ATCAGCATCGACAGTTTTTCCAGCCAGCACCTGCGCGGCCGGGTGGCCAGCTTCTCGCCG
GCTTCGGGCAATGTCTTCGCCCTGCTGCCCTCGGACAACGCCACCGGCAACTTCACCAAG
ATCGTCCAGCGCTTTCCCGTGCGCATCCTGCTCGACCCGGCCGAGGACGGCGTGCAGGTG
CTGCCGGGAATGTCGGTGGTAACCACCGTCGACACCCGTGGGGAGCCTGCCGATGAGCAG
TGAACAGCCGGTCTCGTTGCGGGCCTGGGTGGCCGTGATCGGCGGCTTGTTCGGCTGTTT
CATGGCCGGCATGAACGTCCACGTCACCAGCGCTGCGCTGCCGGAAATCCGCGGTTCGCT
GGGCGCCAGTTTCGAGGAAGGCTCGTGGATCTCCACCGCCTACCTGGTGGCGGAGATCGT
CATGATTCCGCTCACGGCCTGGCTGGTCGAAGTGTTCTCCATGCGCCGGGTGATGTGGAC
CGGCTCGTTCATCTTCCTGCTGGCCTCGATCGCCTGCTCCTGGGCGCCCAACCTCGAGGC
GATGATCATTATCCGGGTGATCCAGGGCGCCGCCGGCGCGGTGCTGATCCCGCTGTCGTT
CCAGCTGATCATCACCGAACTGCCGGCCAGCAAGATGGCCATGGGCATGGCCCTGTTCAG
TCTCGCCAACAGTGTCGCCCAGGCCGCGGGGCCGTCGATTGGCGGCTGGTTGACCGATGC
CTATTCCTGGCGCTGGATTTTCTACCTGCAGCTGTTCCCCGGGGTGGCGCTATTGATTGC
CATCGCCTGGTCGATCGAGGCCAAGCCGATGAAGCTTGAGTTACTGCGCCGCGGCGACTG
GCTGGGGATCTTCGCCATGGTCGTGGGCCTGGGCGGCCTGCAGATCGTGCTCGAGGAAGG
TGGGCGCCTGGACTGGTTCGGCTCGGGCTACATCCTCGGCATGTCGGTGGCCGCCGGCAT
CGCCCTGGTGGTGTTTGTGGTCACCCAGCTGTACGGCAGCCGCGCCTTCATCAACCTGCG
CCTGCTCGGGCGCTACAACTTTGGCGTGGCCAGCGTCGCCATGTTCATCTTTGGCGGCGC
CACCTTCGGCCTGGTGTTCCTGGTGCCCAACTACCTCTCGCAGTTGCAGGGTTTCAGCGC
CCGCGATGTCGGCGTCAGCCTGATCGCCTATGGCCTGGTGCAATTGCTGCTGGCGCCGCT
GATGCCGCGGTTGATGGCCTGGACCAGCGCCAAGTTCATGGTTGCCAGCGGCTTTCTGAT
CATGGCCCTGGGCTGCTGGCTGGGCGCCAGCCTCAACGTCGACAGCGCCGACAACGTCAT
CATCCCCTCCACCGTGGTTCGCGGCATCGGCCAGCCGTTCATCATGGTGGCGCTGTCGGT
GCTGGCGGTGGCGGGCCTGGACAAGCGCGAAGCGGGCTCGGCATCGGCGGTGTTTTCCAT
GCTGCGCAACCTCGGTGGCGCCATCGGTACCGCCGGGCTGACGCAGATCGTTGCCACCCG
TGAGCGCTACCACAGCGAGCGTATTCACGAACATGTCACGGTGTTTTCGCCAGGTTTGCA
GGAGCGCCTCAACCAGGCGGTGCACACCTGGCTGCCGCAACAGCAGCAGATACTGGAGGG
TCTGGCTGCAACCATACGCCGCGAGGCGTACCTGATGGCCTACAGCGATGCGTTTTATGT
CGCCTGCCTGGCCCTGATTGGCTGCGCAGTAGCAGCGCTGGTGCTGCGCACCCAGCGGGC
GGCCTGAAGTTTACATGTAATTAATAGTTATAACGGTATTAGCGAACAGGGAGTTCAGTG
GTATGGCATGCGCCAAATCTAATTAAATAGCGATAAAAAACGCTATTAACAGCCTCTTGC
CGCTTGGCAACTTCAGTAATGAAGTTGCCTTTTTCGCGTGCCTGCAAGTTATTAATCCGC
CCCTAAATTTTATGTTTGCGAAGTCTTGATTTGTAACTTCTTATGTCTTAGCTTTCCGTT
GCCTGGCGCCATAACGGTTCCGGCCACTGCATGACGCAAACGCGCCAACAGGCCAGTTTC
TGGCCACCTGTGCGGCTGCCCTAAAAACGATAACGCTGTTTTATATCCCGACAAAAAACC
TGATAACCGAGGAAAACATGCACAATCAAAAAGCCGTTCTTGAACACAACAAAACCGAAC
TTGGCAACCACCCGATCTTCGCTGAAATCGGTTCTTTGCAGGTATTGCGCACGTTCATGG
AGACCCATGTTTTTGCGGTCTGGGACTTCATGTCGCTGACCAAGCGCCTGCAGCAGGAAC
TGACCTGCACCCGCCTGCCGTGGCTACCACCGCTGGACCCCGCCGCCGCCCACCTGATCA
ACGAAATCGTCCTCGGTGAAGAGTCCGACCAGAACCTGCAAGGCGGCCACTACAGCCACT
TCGAACTGTACCTGCACGCCATGCGCGAGATTGGCGCGAGCACCGACCGTATCGAGCATT
TTGTCCGTCTGCTGCGCGGCGGCGTCGAGCTTGACGAAGCCCTGCAGCACTGCCATGCCT
CGCCGGCAGCGGTGCGGTTTGTCAGCAACACCCTCGACACCGCCATCAACGCCAAGCCTC
ATGAAGTCGCCGCAGCCTTTCTGCACGGGCGTGAAAGCGTGATCCCACGGATGTTCCAGA
CCATTCTCGATGACTGGGACATCGGTACCGACCAGGCCCCGACGTTCCGCTACTACCTGC
AGCGCCATATCGACGTCGACTCCGACGACCATGGCCCGGCCGCCGAAAAACTGCTCGATC
GCCTGGTCCAGGGCGACCCGCAGCGCCAGCAGGAAGTCTACGCCGCCGCCATTGCCGCAG
TCGAAAGCCGCCGCGTGCTGTGGGACGAACTGCGCGCCGAAATGGCCGTGCAGATCGCCG
AGTGTGTCGCATGAAGTTCGAAGTCATCGAGCACGACCAGGCCACCTGGCAAGCGGTCAG
CAGCGAGCGTGGCATCACCCTCACGGTGTTCAAGGACACCCTCGATGCCAACACCCGTAC
CGGTATCCGCACACGCCTGGTGCGCTTTAACCCCGGCGGCGGCACGCGTGAAATCTATAC
CCATGATTACCACGAAGAAGTGTATTTGATCGAAGGTGATCAAACCGAACAGGCCGCGCC
GGGGCGTGCACAAAAGACCTACGGGCAAGGCAGTTACTTCTTTCGCGCGGCGCACACGGA
ACATGGTCCGTTTCATTCGGAGCAGGGCTGCCTGTTATTTGAAGTTCATTACTATTGAAC
GGTGGGCAAGGTTAAATGAACGCACATGAGTATCAGTCTTTCGCCGACTCCTGGGAGCGG
CGAGCGACCATTCGCACGCGTCCGCGGCGCACTGTGGAAGATGACGGCAAGTTGATTTAC
CCGACCAGCCGTCAACCCCTGGTGACCAGCGCCGTCTTTATGGAACAGTGCCCGCACTTG
ACAGACTTTGCCCTGGTGCAAAGTCTCTACAAGTTCATTAATGACGTGGTGATCTTCGAA
ACCGAGATTGTCGACAAAACCGCACGCAGCATTGCCAAGGACAGCTTTGCGATCCGCTTT
CCGTTTGCCTGCCGCTACGACGCCATGACCGTGGTGGTGGATGAGGACTACCACGCCCTG
GTGGCCATGGACTACCTGCAGCAGACCATCGAGCTGACCGGTATCGAGCCCATCGCCCTG
CCGCGGGAAATCGAGCTCAGCCGCTCGATCCCCAAAGCCATGGAGATGGCCCCCGAACAC
CTGAAAGCGGCGGTCGAGCTGATTTGCGTGGCGGTTGCCGAGAACACCCTGACCAATGAT
GTCGCCGCCTTCGCCCGCGACGACACGGTCAAGGAATCGGTCAAGGGCCTGATGGCTGAC
CACCTGGCCGACGAAGGCCGGCATTCGAGCTTCTGGGCGCGGCTGACGCGCATCTACTGG
AGTGCGGCGCCGGCTGAAGACCGGCAGATCCTCGCTTCGATCATGCCGGTGTTCCTCTGC
CACTACCTGACCAACGACATCCAGAAAGCCTTCGACCTGGCGCTGATTGCCCACCTGGAC
ACCAGTGAGCAGGTCAAGGCAGCGCTGCGCCTGGAAGTTGAAGCCATGGACTTCCCGATC
ACCCCGGGGCATCCCCTGGTGGGCAACATCATGCGGTTTTTCCGCGCCAGCGCAATGCTC
GAAGATCCGGCCGTGCAGTCTTCCCTGGCCGCCTACCTGATCTGACATCAAAGGAATCAA
TGCCGATGAGACGTCTTGAAATTCTGCTGTGCGGGAGCAGCCGCGGGCTGGCCTGCCTGG
CGGACGAGTTGCGGCGAATGGGCCATGGTGCCCATTTGCTCGACACGCCGGCCAGTTACG
ATCACTGGCAACTCCACGCCTCGGACCTGGTCATCGACGACGCGACCCTGGCGCCGTGGC
CGGAAACGGGCAACACCTGGCAAGTCTCGTTGCAGGTCAGCGGCAGCGACCTCAGCGACC
CGCTGCAAGACCTGCAACTGCACCTGCTGGGCCGCCAGGGCAGCCAGCCCTGGCAATGCC
TGGAACGCCAGGATGTACCTGCAGAGGCCTCGGGCAACGGCGCCGACCTGGTGAACAGGG
CCGTGCAGGAACTGGTCGAGGCGGCAGCGGCGCATGTCAGCGGCTACTCGCGCCATGACG
ACTACTTCAGCCAGTACCGCTTCCAGGCCCTGGGCCAGGTGCCCAGCGCCGGGCTGGGCG
TGCTCGACACCCTGGCCTTCGCCCACCGTTGCAACCGCACGGCAGCGCCGGCCATTAGCG
AGGCGGCCAGCGTGCCGTTCATCCAGCGCCTGGCCGCCAGCCTGCGCCAGCACCATGACG
CCCCGGCCTTGCTGGTCGAAGGCCGCAGCGTCAGCTATGGCGAGCTGCATGCCCTGAGCG
TGGCGATCCAGGAGCGCCTGGTGCCGCTGCTGGGTGAAGACCGGCAGCAGCCGGTGGTGG
CCATCGCCCTGGGCAAGGGCGTGGCCCTCTACGCCTCGATTCTCGCCGTGCTCGGCTGCG
GCGCCCTGTACCTGCCGCTGGACCCCAGCCACCCCGCCGAACGCCGGGCGCTGATCGTCG
AACATGCCCGGGCGCGGATCGTCATCCACGACGATAACCTGGCCATCCCCGCCGGTTGCA
TCGGCCTGGATGTCAGCCACCTGAGCGCCGTGCACCAGGGCGCCGATGGCCACCAGGGCA
TTGCCCTGGCCCAGCATCAGTCGCTGCTGCGCGGCACCTGGGAAGGTGCGCGGCCGTGCG
TGGCGATCTACACCTCGGGCACCACCGGAACGCCCAAAGGCGTGCAGTTGACCGTTGCCA
ACCTCAGCCACTTCTGTGCCTGGTACGCCGAGCATGTCGAGGTCGGGCCCAAGACCCGCG
CCTTGCAGTTCTCGACCATCAACTTCGATGCTTCGCTGCTGGACATCTTCCCGACCTTGC
TCGAAGGCGGTTGCCTGGTGGTGCCCAACGAGGACCAGCGCCGCGACCCGCTGGCCCTGG
CGCAACTGGTGGTCCAGGCCGAAGTCAGCCATGCCTTCCTGCCACCGGCGCTGCTGAGCA
TCCTGCCGCTGCACAGCCTGCGCGGCATGACCCACCTGATCACCGGCGGCGATGTGTGCG
AGCCGCACGTGATCGACGCCCTGGCCGAGCACTGCCACCTGCACAACATCTACGGCCCCA
CCGAAACCACGGTGCTGGCCACCAGCCGGGTGATGCGCGCCGGCGACTCCAACCGCCTGC
TCGGCCTGCCGATCGCCAATACCCGCCTGTACCTGCTCGACGAGCAAGGCCTGCCGGTGT
CCGAAGGCCAGAGCGGCGAGATCTACATCGCCGGGCCCGGCGTCGGTGCCGGCTACCTGC
ACAACCCCGCCGCCAGCGCCGAGCGCTACCTGAACGGCAGCGGCGGCCTGCACGGCGAGC
GCCTGTACCGCACCGGCGACCTGGCGCGCTGGGGCCGCGCCGGCGTGGAAATCATCGGCC
GCCTGGACAATCAGGTGAAGATCCGCGGCTTTCGGGTCGAGCCCGAAGAGATCGAGCACG
TGCTGCGCAGCAGCAACCTGTTCGGCCAGCAGGCCGTGGTGATCGATGAGCAGCGGCGCA
TCCTGGCGTTCTTCGCCGAACCGCGCAACGGTGATGCGCACAGCGCCACCGAAGCCTTGA
AGGCCCATGCCCAGCAGCACTTGCCGGACTACATGCGCCCTGCCCGCTGGCGCCTGCTCG
AGACCCTGCCCGCGACCACCAACGGCAAGATCGATCGCAAGGCCCTGCGCCTGATGCCCG
ACGACAGCCGTCAGCGCCAGGTGCGCGCCCAGCCGCTGAGCGCAGCCACGCAAAGCCTGC
TGGCGATCTGGGCCAAGCTGCTGGAAATCGACGCCGACGACATCGGCCTGGACGAGAGCT
TCTTCAACCTCGGCGGCCATTCGATCCTGCTCTCGCGCATGCTCATGGACATTCGCGAGA
CCTTCGCCAAGGGCGTGTCGATCAACCGCTTCATCGAGCAGCCAACCCTGACCAACCTGG
CGCGCCTGCTCGAGCAGGACGACGCCGGCGATGCGGTGGTCAGCGCCCGGGCCCTGGCCG
ACGCCAACCTCAGTGTCGACCTTGAGGTGCTGCCGCTCAGCCGCCAGGGTGACGTGCACA
AGGTCATCGTCACCGGCGCCAATGGCTTTCTTGGTGTGCACCTGGTCGAGGCTCTGCTCG
AACTGGGCTCCAGCGAAGTCGCCTGCCTGGTACGCGCATCCCCCGGGCAATCGGCGCAGC
AGCGTTTTGCCCAGGCCCTGGTCGACAACCGCCTCGAACACCTGGACATGAGCCGTGTGC
GGGTGCTGGCCGCCGACATCAGCCAGCCGCTGCTGGGCCTGAGCGCCGAAGCGTACGAAC
ACCTGGACCGCGACTACGGCGCGCTGATCTACAACGCAGCCAACGTCAACCACGTGCTCG
ACTACGAGTCGCTGATCAAGGACAACGTGGCGCCGCTGCTTGAATGCCTGAAACTGTGCG
AGGGGCGCAGCAAGAAGATCTTCAACTTCATCTCCACCCTGTCGGCCTCCAGCAGCATCG
ATGCCCAGGGCCGGGTGCTGGAAACCCCGCCCGCGGCGACGCCGCCGATCTACATCCGCA
ATGGCTACAACCTGTCCAAGTGGGTCGGCGAGCGGATTCTCTGGAACGCCTGCGAGCGTG
GCGTGCGGGTCAATATCTATCGCCCCGGGAACATTGCCTTCAATACCCGCACCGGCGTCT
GCCAACCGCACCAGAACCGCCTGATGCTGATGCTCAAGGGCTCGCTGCAACTGAAGGAAG
TGCCGCAACTGTCGCTGAACTTCGACCTGATGCCGGTGGATTTCCTCGCGCGCTTCATCG
GTTTTCATGCCAGCCGCCACACCATCAACCGCGCGGTGTTCAACCTGCACAACCCGACGC
CGCTGAGCTGGGACAACTACGTCGAGGCGTTCCGCCACATGGGCCACGACTTCCAGCTGG
TGCCGGTCAGCCGCTGGCAGCAGCGGCTCTCGACCATCGGCAGCGACAACGCCCTGTTCG
GTGTAGTCGGTTTCTACCTCAACGGTTTTGAGGAAGACATCGGCGACATCTCGATGATCG
AGCACGGCAATGCCCGCCACGGCATCGACAACATGGGCGAGGAGTACCCCGCCAAAAGCC
CGACCCTGCTGCGCCGGGGTTGTGAATTCCTCAAAGAAATCGACTTCATCTAACCCGTCA
AAGGAGCTCGACATGTCACATCTGGAACCCGATACCCTGATCAAAAACCCTGTTGGCGAG
CCCGTGGTTGCCACGGTGGCCGTCAATGCCGACGCCCGCAGCGTGTGGAACATCGTCGGC
AACTTCGCCGGTTTTCCGCTGTTTATCCCGGCGCTGTCGCACATTGAAATGACCGGCAGC
GGCGTGCGCTCGGTGCGCAAGAAGCTGTTCAAGGATGGCAACGTGGTGATGGAGCAACTC
AATAGCCATGATGACCAGCAGATGGTCATGACCTGGTCGTTGATCTACACCTCGCTGAAC
ATCGGCAACCTCTGGGCGCGCATGGAGGTCAAGGCCCAGGGCGCCAATCAGTCACTGGCC
ACCTGGACCATCATTGGCGAGCCGCAGACCGGCGGCGCGCAAGACCTGCCGGCGTTCCAG
GCGTTCCTGCAGGGCTTTGCCGATGGCGCCATGAACAACGTCAAGCAGATGCTCGCTTAA
GCCGCAGCGCAAGCCCGCTCCCACCGCTCGGTAGGCGCGGGCTTTGCCTCGCGGTTCACT
ACACAACGCACAAGCGCAGCCGGGCAAATGCCCGCCGATGTCCTACCCTCATAAGCTGGG
AGATCAATAACCGAACCGGGCATAACCATGCGCAGTGCTTTGCAGATCATCGGCTTCATT
GCCCTCACCCTGCTGCTGTCCAGCCCTCCCGGGCAGGCCGCACAACCCCCTGCGCCAGCA
CCCGCCAGTGCTGCCGCGCCTGTGGTCAAGGTCACCCAGCAAGACCTGCAAGCCCTGCAA
CTGCGCCTGGACAGCCTCAAGCAGCAGATTTCCCAGGCCAACAACTACAACCAGCTCGAA
GGCCCGCAAGACCGCTTGCAGGCGCTGATCGTCGATATCGACCGGCTGAGCGCGGCGCTG
TTGCCCGAACAGGCGCAGTTGCGCGCGCAACTGGAAGTGCTCGGCCCGGCGCCGGTCGAA
GCCCTGGTGCCCGGCACCTCGGACATCGCCGCGCAACGCACGGCGCTTACCGAGCAAAAA
AACAGCCTCGACACCACCCTCAAAGCCCTGGCCGCGCTCAAGGAAAACGCCAGCAACCTG
CTGACGCAGATTTCCGCCATTCGCCGCACCATGCTCGAAAGCGAGCTGACCCTGAGCACC
CACAGCTTGCTCAACCCGGCATTCTGGTCGCCGGTGCTCACCCCTTCGGCAGACGACCGC
CAGCGCTTGCAGGCGTTCTTCGACGAGGTCAGCGATACCGCCAACGCGGTCTGGCAGCCC
GGCCAGCGCTTCGCCACCCTGCTGCTGGTGCTGCTTGCCATACTGGCCTGGACCCTCGGC
CGCCGGCTGCTGGAGCGCTGGCTGGCCTGGTTATGCATGAACCGCGTGCCTGAAGGCCGC
CTGCGCCGCAGCTCGCTGGCTCTGGCCTCGGTAATGGCCACTCTGCTGGCCACCGGGGTA
GCCCTGGAGCTGCTGTTTTACGCCTGCACCCACCACCTGCCGTTGCCGTCGATGCTGGCG
ACGTTTTCTGAAGAGTTCGAAAAACTTGCCTATACCTGCGTGCTGATCACCGGCTTGAGC
CGCGCACTGCTGTCGACCTCGCATCCGTCCTGGCGGCTGCCGGACATCGCCGACCCGGTG
GCGCTGGCCTTGCAGCCCTTCGCCCGCTGGCTGGCCAGTACCTTGCTGGTATTGGTGGCC
CTGGTGCAGATCTCCAACGCCGCCGGCATGAGCAGCCAGCTGGTGATCGCCGGGCGGGGA
ATCGCCGCGCTGGTGATCAGCGCCCTGATCATCGCCCTGTTGGTGCGCACCAGCCGCGCG
CGCCGGGTCATGGCCGCCGCCGGCGATGCACCGGAAGCCGCCTCGACCATGGCTGGGCTG
ATCTACAGCATCGCCAGCATGGCCATGGTCATCTCGGTGATTGCCCTGCTGACCGGCTAC
GTGTCGCTGGCGCGCTTTGTGACCTACGAGGTGGTCTGGGTGTTCATCCTGCTGGCCGGC
TTCTATGTGCTCATCCAGGTGTTCAAGGACGGCTGCGAATATGTCTTCTCACCGCGTCAG
GCCAGCGGCAAGGCGCTCAAGGAACTGCTGGGCATCGGCGACCGGCGCCTGGACCAGATC
GAGACCCTGGTCTCCGGCTTCGGCCGTGCCGCGCTGTTGCTGCTGGCGGTAATCACCCTG
TTCGTTGGCGGCATCGGCACCACCCTGGGGCAGTTGATCAGCAACATCGTCGCGTTCCTG
GGCGGCGCCGGCTTGCGCCAGTTCAACATCATCCCCGGGCACCTGTTCAATGCTGTGCTG
GCGCTGGTGCTGGGCATCTACCTGATCCGCACGCTGCGCCGCTGGCTGGACAACGAGTTC
CTGCCCAAGACCGACATGGACCCGGGCATGTGCGCCTCGCTCAGCACCCTGTTCGCCAAC
ATCGGCTATGCCCTGGTGATCCTCCTGACCCTGTCGTCGCTAGGGGTAAAGTGGACCAAC
CTGGCCTGGATCGTCAGTGCGCTGTCGGTGGGTATCGGCTTCGGCCTGCAGGAAATCGTC
AAGAACTTCGTCTCCGGGCTGATCCTGCTCACCGAGCGCCCGGTCAAGGTCGGCGACCTG
ATCAGCATCAGCGGGGTCGAGGGTGATATCCGCCGCATCAATGTGCGCGCCACCGAGATC
CAGCTCAGCGACCGCTCGATCGTCATCGTGCCCAACTCGCAATTGATCTCGCAGAACCTG
CGCAACGTCACCCTCGGTGGCAGCGCCCAGGGCGTGGCGAGCCTGGAGCTGGTGTTCCCC
CTGGACATCGACCCCGAGCAGGTGCAGACCTTGCTTTACGATACCTACTGCGAGCACGAA
ACCATCCTCGACAAACCGGCGCCGTTCGTGCGCTTCAGCAAGCTCACGGCCGACGGCATC
ACCCTGACCGTGACCGGTTACGTCAGCAGCCCGCGGATAGTCGGCACCACCAAGAGCGAC
CTGCTGTTCGAGATCCTCAAGCGCCTGGGTGCGGCGGGTATCGAACTGGCCAAGCCGGCT
GCGCCGGCAAGCTGAACATTGCCGGCCATGATCCCTGCTAGCGCGCAAGCTGCAGCCTTG
ACTGCGAACGGTAGCCCAGCGGGCTGGTGCCCAGTTGCCGCTGAAAACTGCGGCGCATGC
GTTCTTCGTTACCGAAACCGGTGGTTTCGGCGATGCGCTTGATCGGTTCCTGGCTGGTTT
CGAGCAAGCGGCAGGCGGCTTCAAGCCTCAGGGTTTCGACGGTTTGCGCCGGGGTGCCGC
CAGTAGCCGCGGCATAGGCGCGGGCAAAGTGCCGGGGGCTCATGCCGAGTTTTTCGGCCA
GGCGTTCAACCCGCAGGTCGCCATTAAGATTTGCCGCGATCCAGGCATGCAGGCGCACCA
GGCGCTGGTCACGGTCGCGGTGCAGGGCTTGGCTCTGCGCCTTGAGTGGCGCGCTGAGCT
GGGCCTGCTCGGCCGAGCGTTGCAAAAACACTGTGAAGTAACGCGCCAGGGCTAATGCCG
CCTGGGCGCCCAGATCCTGTTCGAGCAGGGCCAGGCCCAGGTCGATGCCGGCTGCGCCGC
CGCCGCAGGTCCACAGCCGGTCGTCATGCAGGTACAGCGCTTCGCGCTCCACGGTCAGCG
CCGGGTAGCCTTGCTGCAGGGCCTCGGCAAACTGCCAGTGGGTGACCACCCGGCGTCCGT
CCAGCAGCCCGGCGGCGGCCAGGGCGAAGGCGCCGGTGCCGATCGAACACAGGCGCCGCG
CCGTCGGCGCCCGGCGTTGCAGCCAGGCGATTGCCTGCTGGTCACGCTCAAGCTCGGCAA
CCCCCGGGCCGCCGATGACGATCAGGGTGTCGATTGCAAGCGCGCTGTCGACCTCGGCCA
ACGAACGGGTCATTACGCCAATCCCGGAGATCGTCTCGATCTCGCCGCCCTGGGCCGACG
CCAGTATCACCCGGTAAGGCGGGTTATCGGCCAGTTCGCCGCCGAGCACCCGCGACGCCG
CGGCAAATACTTCAAGGGGCCCGGCGGCGTTGAGCAGCAGCGCGCCGGGAAATGCCAGTA
CCAGCACCGTCCGGGCACTGTGCATGGCAGAAAAGGTGGGGTGTTTGGCATGGTGGCTGG
CAGGTTGCGTCGACATACTCAAGGCACACGTGATTCGAGAGCCCAGACGATGCCGAGAAA
GTCCTTCACTGCCAAGCACCTTGTGTTGCTGACCAGCCTGCTGGCCACCTTGCAGGTCTG
GGCCGCGCCCGCGCCGGAACTTGAAGTCGGCGACCAGAGCGGCCTGACCCAGGCGCTGCT
GGAGGCCGCCGGCCAAGACCAGGGGCTTGCCTACCGCCTCGACTGGCACCCGTTCGGCGC
CGGCACCGCGCTGATGGAAGCGCTCAATGCCGCTGCCATCGACGTTGGTGTAGTCGGTAA
CGCGCCACCGGTGTTTGCCCAGGCCGGCGGCTTTGCGGTGCGCGTGGTCGCCGCGGCCGA
AGGTGCACAGAACAACAACGCGCTGCTGGTGCAGGCGGACTCGCCGATTCGCCAGGCGGC
CGACCTCAAGGGCAAGCGCATCGCCGTGGCCAAAGGCAGCAGCGGCCACTACCTGCTGCT
GGCCACCCTCGCCCGCGCCGGGCTGAAACTCAGTGACGTCAACATGGTCTATGCAAGCCC
AGTGGATGCGCAGAACGCCTTTGCCAGCGGCAAGCTCGATGCCTGGGCGGTGTGGTACCC
CTTTGTCGGCCAGGCCACCGCGCGCGGTGCGCAAAAACTGCTGGACGGCAGCCAGTGGCC
GGAAACCGGGCTGAACTTTACCGTGGCAAGCCTCGCCGCCCTCGACGATCCGCACAAAGC
CGAGGCGCTGGGTGATTTCGTCCAGCGCCTGGCCCGCGCCCAGGCCTGGGCCACGGCCAA
CCCCGAAGCCTGGGCGCAACAATTGGCCAGGGTTACCCGCCTGCCCCTGGGGCTGGTGCG
CGACATGCTTGCCCAGCAGCACTTGCAGTACGTGGCCCTGGACGCCCGGGTCATCGGCCT
GCAGCAGCGCCTGGCCGACAGCTTTGCCCAGGCACGGTTGGTTCCGCGGCCGATCAAGGT
CGCCGAGGCCTTCGACGACCGCTACAACCCCCTGCTGCCCTAACCCCCCTGCCCTTGTCG
CCATGCCGCAAACGCCGGCAGGGCGGCGTTCATCTGGAGAAATGTGATGCCCACCCTCGA
TAACACCACCTTGCGCCGCCAGGCCACCGGCCTGCTCGCCGTCGACGCCGAACGTTCGGC
CGGCGGCTACACCCTGTTTGCCCCGCAAACCGCCGGCGGCAAGGTGTTTTTGATCGACCT
GCACGGCGAAGAAGTGCACCGCTGGCAACTGCCCCAGCGCCCCGGGCGCGACGCGGTGAT
CCTCGCCAACGGCAACCTTGGCTACAACGGCAATCACCCGGATTCGCCCGAGCTGTTCCC
CGGCTGGTCGGTGTGGCACGGCGGCGCCTTCAGCGAGGTAACGCCCGAGGGCGAAGTGCT
CTGGCAGCACACCGACCTCGGCCATCATCACGACGCCCAGTGGCTGGCCAACGGCAACCT
GCTGTACACCACCGCCGAGCCGTTGCCGCTGGACATCGCCCGCCGCGTGCAAGGCGGTAT
CCCCGGCAGCGAAGCGCCCGGCGGGGTGATCTACGGTGATGTGGTCAAGGAAGTCGATCG
CGCCGGCAACCTGCTCTGGCAATGGCGCAGCTGGGAACACCTGGCCCCGGAAGACTACCC
GCTGCACGCCTGTTTCGAGCGCTATCACTGGCCGATGACCAACAGCGTGACGCCGGGGCG
CGACGGCAAGGTCATCCTCAGCCTGCGCAGCGTATCCTCAGTAATCGCCGTCGACAAAGC
CAGCGACCGCGTACTCTGGCGCCTGGGCCATGACCTGGTGGCGCAGCAGCATTGCCCCAG
CGAGCTGGCGGACGGCCGTATCCTGGTGTTCGACAACGGCATCTCGCGCCCGCAGGTGTC
GATGCCGCATTCGCGGGTGATCGAGATCGACCCCGTGCGCCAGCGCATCGAATGGCAATA
TGCCGATACCCCAGGCTACGCCTTCTTCACCCCGTTCATGGGCGGCGCCCAGCGTTTGCA
CAACGGCAACACGCTGATCACCGAGGCCAACTTCGGCCGCCTGTTCGAGGTCACCCGCGC
CGGCGAGGTGGTCTGGGAATACATCAACCCGCACTTTGCCGCCTACCCGGACGCCGCCTC
ACAGGCTTACCTGCCGGGTGAAAACAATGCGATCTTCCGTGCGCACCGTTACCAGGCGCA
GGATATCGCCTGGCTGCAACGCGACTAGGGTTTGTACGAAAAGTCGCCGAGCGGCGATCA
GGCAAGGCGAAAACAGGCGAGGAACGGCCGGGGTCGCGCACGACTTTACGAGTTGTAAAT
GAGCATTCCGAGCCTGTTTTCAACGCAGCATGATCGTCGCGCAGGCACTTTTCGTACAAA
GCCTAGCGTTTTAAATTCGCCAGCAGCCGTAGCCACGGCTGCCTCGAACTTATCGCGCAA
AACATCATCACCTACAGGGCCGCTACGCCGGATCAGCAAGCACATGCCAGGCCGACGCCA
GCCAGCCGCCGGCGCCGATCACCGGGTCCTGGCAAGGTAACGGCACCTGGGCGATGCGCG
CCTGGCACGCCTCATGGGTCTTGGCGCTGGGGCGCTGGATATCGTAGCCCTGCTGGCCCA
GCGGGTAAGCGCCGACCACCAGAAAGTCCTCGCTGCTGTCGATGCAGCAGTGCCCGGTAC
CGGCCGGCAGCACCAGCACATCGCCGCGCTTGAGCCCCAGGAGCTGGCCCTGCGCACCGC
CGAGCATCACCTGGGCGTGCCCGCAGGCAACGCCCAGGGCTTCGTGGGCGTTGGAGTGAT
AATGCTGGTAGGCAAAGATGCCCGCACGCCACAAGGGTGGCCATCGATGGGCGCGGAACA
AGGCTTCGAAGCCCGCCGCGGCGTCGCTCTGCGGCGCGAGCCGAAGATGATAGAGCAGCA
CCGGCAAGCGGCTGTTAGGGGTCGCGCCGTCATCCTCGAAATACAACAGCCGGCGATTAC
CGAGCATGGTTTGCGGGTCGATCTCACTGAGGTGCGGGTTCATCACGGTTGTCCATCTGA
CCTACGCTGCTGGCACCCTTAGCGCTGATTGTCGCGCTCGTGCTCGCGGGCGATGCGCTC
TTCGCGCCGTCGGCGCCGGGCCAACGCCGCGCCCCAGGCCAGTACCCCGACCGAGGCGAT
CAGCATCGCCGCCAACAGCAAGTAGCCCCAGTGAACTTCCATCATGCTGCGACACCTGGG
GCCCGAATCAAGCCCTCACTGATCGATACACCTGGGTCCGCGCGACTTCGACCGGTGAGC
CAGTACCTGAAGCTCAAGTATAGTCAATGATGGTAATGAGTTTGATCAGCAACAGATGCA
GCGGATAGAACCAGTAGCCCCAGCGCCCGACGCGCCATACCTGACGTTGCAGCTGCAGGC
GCAACAGCCCGAGGCCGAGCGGGGCCGACAGCAGTGCGGCGCCCAGGGCCATGAGCGAGA
TCGCCTGCAGCGGATGGGCGCGCAGCCAGAGGTTGCTCAGGTTGGCCGCCACCGCCAGGC
CTGCAGGCAGCAGCCACGCTAGCGGCCCTAGGCGCAGGGCCAGCAGGAATGCCGCCGGCA
GCAGCACCCCGGCCAGCCCGTACATCAACCCGTCGGCTGCCAGCGTCGCCACCACAGCTG
TTGCCAGGGCAACCCACACACTGCTGCGCCGACGGTGATGGTGCAGGCCCCAGGCAATCA
ACAGGCCCAGCGCCAGGGTCGGCATGATGTTGAGCGTCGGCGACGGGCCATTGAGCCAGC
GATACGGCCACTGCGACAGCACGGCAAAAATCACCAGCCCTTGCAGGTAGCGCGCCGTGC
CCGCGGTAAAGGCCTGCCCGGGTGGGGCGCGGGCCACGTTGGCGGCAATCGCCAGGCAAA
ACCAGGGGAACGCCAGGCGGCCGACGACAAACAGCCAATGCTCGGCCGGCCAGATAAAAC
GCAGGTGATCGGCGATCATGCTGATGATCGCCAGCCACTTGAGCAGGTCCAGACTGATGT
GCCGCTGGGCGCCACGCTGCTCGCTCATGTCCGTCCCGGTCGGAAAAAGGTTAGCGAACA
ATGCCACAGGCACCTGCAGTTTGTCGGCTGGACTGGAAAAAGGTTGTAAACATGGATTAC
TGTATATGCATACAGCAACAACGAGTAACCATGATGACCGACTACGAAGAAGACTTCGCC
GCACCGGATTCACCGACCCTGGTGGAAATGTGGAAGCATCAGGTGGTCCTGATGACCAAC
GAAGCCGAGTACCTCAACAGCGAACTGCTCAAGGCCCGGCAGAACATTGCCAAGCTGGTG
GCGATCAATGCCGAGCTTGCCGCGCAGTTGCGCGGGGTGCGCAGCAGTTAAACATGGCCC
GGCTGATCCTCGCGCCGGCGCTGCTGACGCCCCAGCCACCAGCCGCTGCCTGCCCAGCCC
AGGGCAATCCCCGCGCCGATGAGCATCGCCAGCTGCGGATGATCGCCCATCACATCCAGG
CCGCGCTTGAGCCAGCCACTCACGGCATCGGCACCGCGATAAACCACGGTGTCGGTAAAG
TTCTTGGCCTTGTACTTGTGCCCGGGCTCAACCACGGTGTAGAGCATTTCGCGTCCCGGC
CGCACCAGCGCGTACTCGCCCACCCGGCGCACCACCATGACCAGCACGAACACGGCAAAC
AGCGGCGCCAGGGCCAGCCAGATGAACCCCAGCACCATCACCAGCGGCACCGCCACCAGC
AACACCCCGACCCCGAGCTTGCGGGCGACATGCCCGGTGACAAACAGCTGGGTGAGGATC
GCCAGGGCCTGCACGGCGCTGTCGATCAGGCCGAACACCTGGGTCTGTTCGGTACGGCTG
GTGAAGTGCGCGGCCACCAGCCGCGCCTGCTCGAAATACAAGAAGGTGCTGACGCTGGCC
AGCAGCACCACGAACAGCGCTATACCCAGCAGGTAGGGCGAACGCAACACCTCGCTGGCA
CCGGCAAAGGGGTTGCCGCCCAACGCCTGTGAACGCGGATGCTCGGTTTGCGCCGGCAGC
GGGTACAGGTCGCGCCAGTGCTGCAGGTACATGGCCGCCACCACACTGGCGAGCAGGCAC
ACCGTGGCCAGCAGCACCAGCCCGGCATGGCCGATCAGGCCCACCAGCAACGTCCCGAGC
AATGGCCCGAGCAAGCCACCGCCGCTCGCCCCCGCCGCCAGCAGGCCGAACAGGCGTTTG
GCCTGCTCGCTGGAGAACAGGTCGGCGAGCACGCTCCAGGCCAGGGAGATGGTCAACAGG
TTGAACATCGACAACCAGATATAGAACGCCCGCGCGCCCCAGAGGTTATTGGGTTGCACG
GCGAACAAGGCCGCAAACAGCAACAGGTTGCTGGCCATGAACGCGTAGGTCCAGGGCAGG
ATGCGCCGGCGCTGTACTTTCGAGGCCAGCCAGCCGAACAGCGGCAAGGCGATCAGGGTG
ACGACAAAGGTCCCGGTGAACAGCCACTGCAGGTTGTCCACGCCACCGGCCACGCCCATG
GTTTCGCGCACCGGGCGCAGCATGAAGTAACCGGCGAACAGCAAAAAGAACAGCGCCAAA
CCGGCAACCACCGCCGGCGCCTCGCCAGGCCTGACGTTGAACACGCGGGTGCCCAGGCGT
TTCATGGCTTCAGGCGAACTGCTTGATCAGGTCGTGTTGCTGCGCGCTGGTGAGCAGTGG
CCCGCTACCGGCCTTGAGCTGGTCAAGCTGGCGGTCTGGGCGGCTGGTGGCCGGGATCAC
CGTGGTCACCGCCGGGTGGCTGATGGCGAACTTGAGAAACAACTGCGCCCAGCTACCGAT
CCCCGCCTCGGTCGCCCAGCCGGGCAGCGCCTGGCCCTTGACCTTGGCAAACAGCTGGCC
ATCGTCGAAGGCGCGGTTGATCAACACCGCCACGCCTTTGTCCTGGGCCAGGGGCAGCAC
GGTGCGCGCAGCCTTGGGCGAATTGACCGAGTAGTGGATCTGGATGAAGTCCAGGGCTTC
ACTGCGCAGAATTTGCTCAAGCGCTTCCAGGCCACTGTCAATGTAGTGGGTCACGCCGAC
ATAGCGGGTCAGGCCCTGGGCTTTGAGCTCGCGGGCATAGGGCAACTGGCGTTGCCAGTC
GCGCAGGTTGTGAATTTGCAGCAGGTCGACCTTGTCGGTGCGCAGCTTTTGCAGGGTCCC
GGCCCACTGCGATTGGGCGTCGGCGCGGCTGTCGGCGGCGATCTTGGTGGCGATAAAGGT
TTTGTCCCGCCAGCCGCCCTCCTCCAGCAGCTGGCCAAGGATGGCGTCGGCGCCGCCGTA
GTTGGGCGAGGTGTCGATAACCCGGCCGCCACCATTGAAAAACACCTTGAGCACTTGCTT
GAGCTGCTGATAATCAGGCGAACCCGCCTCGACCTCGAAACTGCCAGACGTACCGGCACC
GATCACTGGCAGCGCCTCACCCGTGGACGGGATCTTGCGGGTGAGCATTGCGCTGCTGGC
CTGGGCCAAGGGCAAGCCAGTGAGGGCCAGCCCGGCGGCCAGGGTGGCACTGGCGGCAAG
AAAGTGGCGACGGGTGGGCATGGCACACCTCCTGATAAAGCCTGCACTCAAGGGCTAAAA
GCTTAGTGCGCGAGAGCGCTTTGCACCGCAGTATTGGTAACTGCATATGTAGTCGCTAGC
TGCACTCAATCCCGAGGGCCGTTGTACGCAGGCTCACGTCGGGGCCTTGAGCTCGATCCA
CACCGGCGCATGATCGCTGGCGTGCGCTTCGTTGCGCACCCAGGCATCGACCCCGGCGTT
TTTCAGCTGCGTGGCCAGGGCCGGGTTGAGCAGCAGGTGATCGATACGCAGGCCGGCGTT
TTTCTGCCAGTGCTGGCGAAAGTAGTCCCAGAAGGTGTAGACCCGCTCATCCGGGTACAG
GTGGCGGATGGCATCGGTCCAGCCCTGGGCCAACAGGCGCTGGTAGCAGTCGCGGCTCTC
GGGCTGGAGCAAGGCGTCCTTGAGCCAGGAGCGGGTGTTGTAGATGTCGAAATCGGTGGG
CACGACATTGAAGTCGCCGGCCAGCAACACCGGGTGATCGTTGCCGACCAGGGTCTTGGC
ATGGTCGATCAGCCGCTCGAACCAGGCCAGCTTGTAGGCGAACTTCGGCCCCGGTTGCGG
GTTGCCGTTGGGCAGGTACAGGCAGGCGATATGAATGCCCTGTACGGCGGCCTCCAGGTA
GCGGCTCTGGCTGTCGTCCTCAAGGCCCGGCAGGCCGCGGCGGATCTCCAGCGGCTGGGC
CTCGCGGGCAAGAATCGCCACGCCATTCCACGAGGCCTGGCCGTGGTGCAGCGAGCCATA
GCCAAGGGCCTCGAAATCGGCGGCCGGAAACGCAGCATCGGCGGCCTTGAGTTCCTGCAG
GCAGACCACATCGGGCTGTTCGCGCTGCAGCCAGTCGAGCAGGTTGGGCAACCGCGCGCG
AATGCCGTTGATGTTGAAGGTGGCGATCTTCAAGGGGCTCCTCCTCTGGCTTGCCAGCGA
TGGGCTGCAGCGCAGCCTTCAAAGCCTCAGACCGCCACCATCAGCGTTTGATCAACGAGA
TTTTCGTCCCTTCGCTACGCACCCCGGCCTGCAAGCCCCAGGAGCCGGTGACCGAGTTGT
ACACCTCAGCCTAAGCGCAATGGACCAAGCGCTCTGTTCGCTAGCGTACAGACCCGCCAC
CGCCACCGCGGCACACTGCAGCTGTCAGCCTCAGCCCATACAAGGACATCATGGACAAGC
CCTGGCCCCGTGCCCTGATGCTGCTCAAGCGCCTTTCATGGCGATCCGCACCGCGTACTT
TCGGCTACGAGGCGCTGTTGCGCGCGGAGCTGCTGAGCGCCGAACAAATGGCCAGCCATG
GCACCCTGCTCGCCCGCCAGCACCGGCTGGACCCGACGCCCCGTGCCGATGGCCTTTTAG
CCCGCCTGGCCGACAATGAACGGGTCCTGGCCAGCAGTTGCGCACGCTTCATCGACGCCC
AGCCCAGCAGCCGGCGAGTGACCCCCGCCGCCGAATGGCTACTGGACAACTACTACCTGG
TCGAAGCCCATATCCGCCTGGCCAAGACCCACTTGCCCAAAGGCTACAGCCGCCAGTTGC
CGCGCCTGGGCAACGGCCCGTCGACCGGCTTGCCGAGGGTCTACGACATCGCCCTGGAAA
CCATCAGCCACGGCGATGGCCGGGTCGATGACGAAAGCCTGGGGCGTTTCGTCGAGGCCT
ACCAGAGCGTCACCGCGCTGACCCTGGGCGAGCTGTGGGCGATTCCGATCATGCTGCGCC
TGGCGCTGATCGAGAACCTGCGGCGCATCGCTGCGCGGGTCATGGCCAGCTGGGCCGACC
GCAACCTGGCCAATGACTGGGCCGACCGCCTGAGCGAAACCGCCGAGCGCGACGTCAAGA
GCGTGGTGCTGGTGGTCGCTGACATGGCCCGCTCCGAACCGCCGATGACCGCCGCCTTCG
TTGCTGAACTCACCCGCCGGCTGCAGGGCCAGAGCGCAACCCTGATCCAGCCGTTGACCT
GGATCGAGCAACTGCTGGCCGAATCCGGCCTGACCATCGAGCGCCTGGTGCACCTGGATG
CCCAACAGCAGGCCGCCGACCAGGTGTCGATCAGCAATAGCATCGCCAGCCTGCGGCTGC
TCTCGACCAGCGACTGGCGGGCCTTCGTCGAGCGCCTGAGCCAGGTCGAACGGCAGTTGC
ACAACGACCCGGCAGGCACCTACGCGCACATGGACTTCGCCAGCCGCGATCACTACCGCC
ACGTCATCGAGCGCCTGGCGCGGCATTGCCGGCACAGCGAGGAACAGGTCGCGCAACAGG
CCATCGCGCTCGCCCAGCAGCGCGGCCAACCGCCGCCGGCAGCGGACGTCGCCGGGCATG
TCGGCTTCTACCTGATCGGCCCGGGCCTTGAGCAACTGGAGCAGCACCTGAATGCCCGCG
TGCCGCTGGCCCAGCGCTGGCAACGGCTGTTGCACCACGCGCCGCTGGCATTTTTTTTAA
CCCCGGTAGCGCTGCTGTCGCTGGGCTTTGCCTGGCCCTTTCTGCTCGACGGCCATCGGG
CCGGTTGGCGCGGTTGGGGCCTGGCACTGCTGGCCGTGGCGCTGCTGCTGATGACCAGCC
GCCTGGCCATCGGCCTGATCAACTGGCTGGTGACTCTCACTGTTGCGCCGTGCCAGCTGC
CGCGCCTGGACTACCGCGAAGGCCTGCCGGCCGAGGCCCGCACCCTGGTGGTGGTGCCGA
CGCTGATGGCCAGCAGTGCCGATGTCGAGGAACTGGTCGAAGGGCTTGAGGTGCGTTTTC
TCGCCAACCGCGACGAGCAGCTGTACTTCGCCCTGCTCACAGACTTCATGGATAGCCCGG
TCGAGGTGCAGGAGCAGGACGCCGGCCTGCTGACCGAGGCCAGCGAGCACATTGGCGCTT
TGAACCGCAAGTACCCGGCGTTGCATGGCGAGCGGTTTTTGCTGTTGCACCGGCCGCGGC
GCTGGAACCCCGCCGAACGCGCCTGGATGGGTTACGAGCGCAAGCGCGGCAAGCTGGCCG
AGCTCAATGCGCTGCTGCGCGGGCACGGCGTTGAGCGCTTTGCGCTGATCGTCGGCGATA
TCGCGGCGTTGCCAGGAGTGCGCTATGTCATCACCCTGGACACCGACACTCAGTTGCCCC
GCGATGCTGCCCGCCAGTTCATCGGCGCCATGCAGCACCCGCTCAATCAGCCGCACTTCG
ACGTCCAGGGGCGGATCCATCGCGGCTACGCCATATTGCAACCGCGGGTCGGCATCAGCC
TGCCCAGCGCCGCCCGTTCGCGCTATGCGCGGCTGTTCGGCAGCGATGCCGGGGTCGACC
CGTACACCCGCGCGGTGTCCGACGTGTATCAGGACCTGTTCCTGCACGGCTCGTTCATCG
GCAAAGGCATTTACGCGGTCGATGCCTTCGAACAGGCACTGGACGGCCGCTTTGCCGAGA
ACCGCATCCTCAGCCATGACCTGATCGAAGGCTGTTACGCCCATTCCGGGCTACTCAGCG
ACGTGCAACTGTTCGAGGAATACCCGGCCCGCTACAGCGCCGACGTCAAGCGCCGGCACC
GCTGGATTCGCGGCGACTGGCAACTGCTGCCGTGGCTGCTGCCCTGGGCGCCGTGCTGTA
GCGGCTTGCAAAGCAACCACCTCAGCGCCCTGGCGCGCTGGAAGCTGTTCGACAACCTGC
GCCGCAGCCTGGAGCCGGCGGCGTTCCTCGGTGTGCTGCTGTGCGCCTGGTTGATTGCCC
CGCAACCGGGGCTGTGGACCCTGGCCGTGGTCGCCCTGCTGCTGACTCAGCCGCTGCTGG
ACAGCTTGCTCGCGCTGCTGGGCAAAACCACCGACGTGCCGCTGGCCGAGCACCTGCTGG
CGGTGCTGCACGGCGCCGCCCAGCACGGCATACGCGCCACTTTCAACCTGGCCTGGTTGC
CGTTCGAGGCCCATTACAGCCTGGATGCGATTGCCCGCACGCTGTGGCGCATGCTGGTGA
GCAAACGGCGCTTGTTGCAATGGAGCCCGTCGCGGGAGGTCGAGCGCACCAGCGTCAACA
GCCTGGCGGGGCTGTATCGCACCCTGTGGGTCGCGCCGGCACTGGCCCTGGCGCTGATCG
CCGTGCTGGCGCCAACGCCGGGCCTGCTCGCCCTCGCCGCACCGTTTTTGCTGCTGTGGC
TGGCTGGCCCGGCCCTGGCCTGGTGGGTCAGCCGCGCCGACAGCGGCGCCAGCCAGGCCA
TCTCGCCCCAAGGCGTGCAGTTTCTGCACTTGCTGGCCCGGCGCAACTGGGCTTTTTTCA
ACCAGTACGTCAATGCCGAAGATCGCTGGCTGCCACCGGACAACATCCAGCAAGCGCCTT
ACGCCAACGTCGCCCACCGCACCTCGCCGACCAACATGGGCATGGCCCTGCTTGCGCACC
TGGCCGCCCATGACTTCGGCTACCTGGGCAGCGCGCGCCTGCTGCAGCGCCTGGCAGCGA
TGCTACAGAGCATGCACAGCCTGGAGCGTCACCAGCAGCACTTCTACAACTGGTACGACA
CCCGCAGCGGCGTGGCGCTGCACCCCCTGTATGTATCGACGGTGGACAGCGGCAACCTCG
CCGGCCTGCTGCTGACCTTACGCCCCGGCTTGCTGGCCCTGGGCGATGCGCCGCTGCTCG
ATGGGCGCCTGCGCCAGGGGCTGCTGGACAGCCTCGATGTGCTGCTGCAAGCCTACAAGG
CGGCGGGCATTGCCGATGAGCAATGGCAGGTGCTGCGCGCCGAGCTCGAGATCAACCACG
CACCGCAGCAACTGCCGGCGCTGCTGCAACAGTTGCTCGACTGCCCGCTGTCGCCAGCCG
AGCCCAGCGGCGATTGCGCCTTCTGGCGCGCTGCGCTGCAGGAGCACTGCCAGGACCTGC
TCGATGAATTGCGCGCCTTCGAGCTGCCTGCTGGCGACGACCCGGCAGCGCAGCTACCGC
TAAGCTGGCGGCAACTGGCGCAGCTCGACGCCCAGCGCTGGCCGCCAGCCGAACGCGCGC
GGGTTAATGCCGTGCGCAACCTCGCTCGCGAGCGTATCGCCAGCGCGGCGCACCTGGCCG
AACAGGCTGGCGCCCTGGCCAACATGGATTTCCGTTTTCTCTACGATCTGCAGCGCGACC
TTTTCGTGATCGGCTACAACGTCGACGAACAACGCCTGGACAGCGCCTTCTACGACCTGC
TGGCCTCGGAAATGCGCCTGACCAACTTCGTCGTCATTGCCCAGGGCCAGGTGCCTCAGG
ACAGCTGGTTCGCCCTTGGCCGCCTGCTCACCAGCAATGCCGGTGAGCCGGTATTGTTGT
CGTGGTCGGGGTCGATGTTCGAGTACCTGATGCCGATGCTGGTGATGCCCTCCTACCCGG
GCACGCTGCTGGAGCAGTCCTGCCGCGCGGCGGTCAACCGGCAGATCGCCTACGGCAACC
AGCTGGGCATCCCCTGGGGGGTGTCGGAGTCGGCCTACAACAGCCTCGATACCCACTTCA
ACTACCAGTACCGGGCCTTCGGCGTGCCCGGCCTGGGTCTGAAGCGCGGCTTGGGCGAAG
ACCGGGTGGTGGCGCCCTATGCCAGTGCCCTGGCGCTGCTGGTGGCGCCCGCGGCGGCCT
GCGCCAACCTCCAGCGCCTGGCCGCACAGGGTGTTGCCGGGCGCTTCGGGCTTTATGAGG
CGGTGGACTACAGCGAAGCACGGCTGCCGCCCGGGCAGGAGGCGGTGGTGATCAAGTCGT
TCATGGCCCACCACCAGGGCATGAGCCTGCTTGCCCTGACCTCATTGCTGCTCGATCGCC
CGATGCAGCGGCGTTTCGAGTCCGACCCGCAGTTCCAGGCCAGCGCTCTGCTGCTGCAGG
AGCGCGTGCCGAAGACTGCCGCCGCCTACCTGCACGCCGCCCAGGCCCCGGTCAGCGAAG
ACGCCAGCGCAGGCGAGCAACAGTTGCGGGTGTTCACCGAGCCCAACCGGCGCTGCCCGG
CCGTGCAACTGCTGTCCAACGGCCGTTACCACGTGATGGTCAACAACGCTGGCGCCGGTT
ACAGCCGTTGCAACGACCTGGCCGTGACCCGCTGGCACGAGGATATCGCCAGCGATACTC
TCGGCATCTTCTGCTACCTGCGCGATGTTGCCAGCGGTGCGTTCTGGTCCACGGCGCACC
AGCCAACCCTGTACCGGCCACAAAGCCAGGAGGCGATCTTCAGTGACGCGCGGGCCGAAT
TTCGCCTGCGCGAACGCGACATCGATTGCCACACTGAAATCGTCGTCTCCCCCGAGGACG
ACGTCGAACTGCGCCGCCTGCACCTGACCAACCATGGCCGCCAGCGCCGCCAACTTGAAC
TGACCAGCTACGCCGAGGTGGTGCTGGCCCCGGCGATCAGCGATGCCCTGCACCCGGCGT
TCAGCAAGCTGTTCGTGCAAACCGAGCTGCTGCGCCCGCTGCAGGCCATTGTCTGTAGCC
GCCGGCCGCGTTCGCAGCAAGAGCCGGTGCCGTGGCTGTGCCACCTGCTGGCCGCCCATG
GCGTGGATATCGAAGCCATCTCATATGAAACCGACCGCGCCCGCTTCATCGGCCGTGGCC
GTACCCTCAAGGCCCCGGCGGCGTTGATGCCTGAGGTTGAGCAGTTGTCCGACAGCGCCG
GGGCGGTGCTCGATCCGATCGTCGCCATTCGCTGCCGGATCAGCCTCGAGCCCGGGCAGA
GCGCGACCATCGACCTGGTCACCGGTATTGCCCCGAGCCGCGAGAACTGCCTGCAGCAGA
TCCACAAATACCGCGACCGCCACCTGGCAGACCGGGTCTTTGACCTGGCCTGGACCCACA
GCCAGGTGCTGCTGCGCCAGCTCAATGCGTCCCTGGCCGATGCGCGGCTGTTCGAGCAGA
TGGCCGCCTCGGTGATCTATGCCAACCCGTCGCTACGCAGTGAAAGCGCAGTGCTGGCGA
GCAACCGGCGCAACCAGTCCGGGCTCTGGGGCCAGGCGATTTCCGGCGACCTGCCGATCG
TGCTGGTGCAGATCAGCGACCCGGCCAACATCGAACTGGTGCGCCAGATGGTCCAGGCCC
ATGCCTACTGGCGGCAGAAAGGCCTGAGCCTGGACCTGGTGATCTGGAACGAAGACCAGG
CCGGCTACCGCCAGCAGCTGCAGGAGCTGATCATGGGCCTGGTGACTTCGGGCAGCGAAG
CGGCGCTGCTCGACCGGCCCGGCGGGATCTTCGTACGTCCGGCCCAGCAGTTGTCCAGCG
AAGACCGCACGCTGATGCTCAGCGTCGCCCGCCTGGTGCTCAGCGACAGCCGTGGCAGCC
TCGCCGAACAGGTGCATCAGCGGCGCAGCGAACACGCCTTGGCGCGCTTCGAAGCCAACC
CCGGCAGCCCGGCGCAGGCGCCGGTACGGCCGGGGCCTAGCGTGCAGCCAGGGCTGCTGA
TGGAAAACCCCTACGGCGGTTTCAGCGCCGATGGCAGCGAGTACATCATCAATCACCGCC
CCGGCCAGCCGACGCCGGCGCCCTGGGTCAACGTGCTGGCCAACCCGCAGTTCGGCTCGG
TGATCAGCGAAAGCGGCGGCGCCTACACCTTTGGCGACAATGCCCATGAGTTTCGCCTGA
CGCCCTGGCACAACGACCCGGTCAGCGACCCCAGCGGCGAGGCCCTGTACCTACGCGACG
AAGACAGCGGCCGCTACTGGTCGCCAACCCCGCAGCCGTGCCCTGGCCAGGGCAGCTACC
GCACCCGCCACGGCTTTGGCTACAGCGTCTTCGAGCATGACGAGGACGGCCTGCACAGCG
AGCTGTGGGTGTTCGTCGCCCTCGATGCGCCGGTGAAGTTCTCGCGCCTGAAGCTGCGCA
ACACCTCGGGCCGGCCGCGCCGGTTGTCGGTAACCAGCTATGTGGAATGGGTGCTGGGCG
ACCTGCGCAGCAAGACGGCCATGCACGTGGTCAGTGAGGCCGACCCGTTCAGTGGCGCGC
TGTTTGCGCGCAATGCCTACTCCATCGAGTTTTCCGCGCGGGTGGCGTTCCTCGACAGCG
ACCTGCCCTACCGCAGCCTCAGTTGCGACCGCCTGGAGTTCATTGGCCGCAACGGCAATC
TCGGCGCGCCGGCAGCCATGGGCCGGGCGCGGCTCTCCGGGCGCAGCGGCGGTGGCCTGG
ACCCTTGCGCAGCGTTGCAGGTGGCCCTGGAGCTGGCCGACGGTGAAAGCCAGGAGGTGG
TGTTCCGCCTGGGCGCCGAGCACGACGCCACGGCCGCCACCCGCCGGGTCCAGCAGTACC
GCGGGCTGCGCGCGGCGGCGGTCGAACTGGAACGGGTGCGCGCGCACTGGCGCGAGGTAC
TCGGCGCCATCCGTATCGAAACCCCGGAGCCGGCCCTGAATGTGCTGGTCAATGGCTGGT
TGCTGTACCAGGTGATCGCCTGCCGCTTCTGGGCGCGCAGTGGTTTTTACCAGTCCGGTG
GCGCCTTTGGTTTCCGCGACCAGTTGCAGGACAGCATGGCGATGATCCACGCCGACCCGG
CCGCGGCGCGCCAGCACCTGCTGCTGTGTGCCAGCCATCAATACCGCGAAGGCGACGTCC
AGCACTGGTGGCACCCGCCGTTGCAGCGCGGCGTGCGCACCCGCTGCTCCGACGACATGC
TCTGGCTGCCTCTGGCCACCAGCCGCTATGTGCAGGTGACCGGCGACCTCGGCGTGCTCG
ATGAACAGGTCGGCTATATCGAAGGCCGCGCGCTGAACCCTGGCGAGGAGTCCTACTACG
ACCTGCCGAACCGTTCGGCACTCACCGAGAACCTCTACCAGCATTGCCAGCGGGCGCTGC
AACACGGCCTGCAGTGCGGCGTGCATGGCCTGCCGCTGATGGGCAGCGGCGACTGGAACG
ACGGCATGAACCGCGTCGGCGAACAGGGCCTGGGCGAAAGCGTGTGGCTGGGCTTTTTCG
GCGTCGAGGTGCTGCAGCAGTTCGCCCGCACCGCCCAGCGCCAGGGTGACGGCCCGTTCG
CCGAGGACTGCAACAGGCGCGCCGCCACCCTGCGTGGCAACCTCGAAGCCCATGGCTGGG
ACGGCGGTTGGTACCGCCGCGCCTATTTCGATGACGGCCAGGTGCTGGGGTCGGCGAGCA
ATGAAGAATGCCGTATCGACTCCATCGCCCAGAGCTGGGCAGTGCTCTCGGGCGCCGCCG
CCCCTGAACGGGGCCGCCTGGCCATGGAGGCGCTGGACCGTTACCTGGTGCGCCGCGACA
TCGGTATCGTCAAGCTGCTTGATCCACCCTTTGACCAGGGCAGCCTGGACCCTGGCTACA
TCAAGGGTTACGTGCCCGGCGTGCGTGAGAACGGCGGCCAGTACAGCCATGCCGCCGTCT
GGGCGAGCATGGCCTTTGCCCGCCTGGGCGACGGCGCCAGGGCCTGGGAACTGCTGCGCC
TGATCAACCCGTTGCGCCAGGGCAGCGCCGAGCGTATCGACACCTACAAGGTCGAGCCGT
ACGTGATGGCCGCCGATGTCTATGGCGCGCCGCCCCATGCCGGGCGCGGCGGCTGGAGCT
GGTACACCGGCGCCGCCGGCTGGATGTACCGGCTGATCGTCGAGTCACTGCTGGGCTTGC
AGCGCAGCGGCGAAACCTTGAGCCTGCAACCGCTGCTGCCGGCCGAATGGCCGGGCTACG
TGCTGCACTATCGCTATGGCGCCAGCCGCTACCGCATCGAGGTGCACCATGCGGGCGCGG
GCGCGTTGAGCCTGAGCCTGGATGGCCAGCCCCTGGCCGACGGCGTGGTCAGGCTCGTGG
ATGACGGTCAAACCCACCAGATCAGCGCGCATTGCCTGCCGGCCACTGCCAGCCTCCCCT
AGCCCGCGTGGATAGGAGTACCCTGAGGCCAGACAGCTCTCGTCTGCCATCGGTGGCTCC
GTATGCCCGCATCACCCAAGCCACAGGTCAGGCCACAGGACAATCACCTGCTGGCGGCCC
TGCCGACAACCGCGCTGGAGCGCCTGCTGCCACACCTGGAACTGGTCGCCCTGCCGCTGG
GCAAGGTGCTTTATGAGTCTGGCGATGCCTTGCGCCACGTGTACTTCCCGACCAATGCCA
TCGTCTCGCTGCTGTATGTCATGGAAAACGGCGCCTCGGCGGAGATCTCCGTGGTCGGTA
ACGAAGGCCTGATCGGCGTTGCCGTATTCATGGGCGGCGAAAGCACCCCGAGCCGCGCCA
TCGTGCAGAGCGCCGGCCACGCCTACCGCCTGCCCGGCCAGCGCCTGAAAGACGAATTCA
ACCGCCACGGCGAGCTGCTGGTGCTGATGCTGCGCTACACCCAGGCGCTGATCACGCAGA
TGGCGCAGACCGCGGTGTGCAATCGTCATCACTCGATTGACCAGCAACTGTGCCGCTGGC
TGCTGTTGTCGCTGGATCGGCTCAAAGGCAACCAGCTGACCATGACCCAGGAGCTGATCG
CCAACATGCTCGGGGTACGCCGCGAAGGCGTCACCGATGCCGCCGGCAAGCTGCAGCGCC
TGGGCGTGATCGAGTACAGCCGCGGGCATATCAAGGTCCTTGATCGGGCGCGCCTGGAGC
AGTTGAGCTGCGAGTGCTATGCGGTGGTCAGAAAGGAAACCGAGCGCCTGCTGCCGTATC
TACCGACCCGGCCGCAGGCGTGAATCAGGCATGGAGTACATTTGTACTCCACTAGTGGAA
CGGGAAGATGTAGTTCATCCACGCCGCCATGCGCAGGAGGATCTTGCGCATGGTGGCGAT
GTGCGGAAAGTGCTTGCTGTACAGCGCCGCCTGGCCATAGGCACCACCGGGCATCTGCGC
GCTGTACTGGGCGTACGCCGGGTCGTCGATTTCAATGATGACCGGCACCCGCCCGGGTGG
CGGTGAACCGGTGTAGCCGATCAGGGTGCCGGACGGCTGCACCTGGCCCTCGGCGATCAC
CGCGATGACGTTCTTGACCTTGCCATGAAAGACCTTGCCCGGAATGCCGTCGAAGGCCAC
TTCCGCCTCATCCCCAGGCACCAGGCGCAGCAGGCTGTTCTGGCGCATCCAGGCAGCAAA
GTACTGGCCTTCCTGGGGAATGAACACCATCGATGGGCGCAGCGGCAAGGCGCTCGCGCG
CATCCCGGTGCGCAGCGACACATGGGTGACATAACCCTTGCTCGGCGCCCGCACCACGGT
GCTGTCGAGTTCGAACTGGGCGTTGTCCAGTTGCGCCTGCAGGTCATCGACCTGGGCGAT
GGCCGCTTCCTGCTCGCGGCGGGTACCGAAGTTGCGCTTGATCAGTTCGTTGATGCGGTA
CAGATCGCCCCGCGCCGCAACGATCTGCGCCTTGAGCGAGCGCACCCGGTACTCGAACGG
CGCCGGATCGATACGAAACAGCACATCGCCCTTCTCCAGCGGCTGGTTGCCTTTGACCGG
CACCTCGATCACCTGGCCGGTAACCGCCGGGATCACCGGCACCGAGACGAAGTAGGAACG
CGCCACTTCCGAATACGGATGGTTGTAGTTCATGGTGAAGATCAGCGCGCCGATCATCAC
GATCCCCCCCAGCACCGCCGTGGGCACTGTCCACTTGTTCAGGGGGATGCGAAACAGCTT
GAAGATCGCCACGCAAATGGCCGCGTAAGTGAGGATCAGCAGCAAGTCCATGCTCAGTGC
CCTCCGTTGCCATCGTCGTGGCCGGGCGCAGGCTCGGCGGGCGCTACGCCTTCGAGGCGG
GCGATGCGTTGCTGCAGCTCGGCGACCTGTTGTTCAAGGCGCACCACGTGGTTTTGCGGC
GACTTGCCATCGCGAAAGCCCCAACCGCGATCTTCGCGGTAGAGCATTGCCCAGATCCAC
AGGAACGGCCACAGCGCGTGCAGGGTGAACAAGCTGACCCAGCCGGTGGCGTGGATCGCA
TCCTGGTGCGGGTGGTTGCGGTGTACGGCGATTTCATAGGGAATGTCGTGCAAGACGATG
ATCCCGTAGAACAGCACCAGGCCGACAAAAATCAAAATACCCAACGCGAAGTAATCAAGC
ATATTCGCTTTCCACCGCAGCCAGGGGGTCCGTGCCAGCAGTGTAGTTCACCTGTAGTGT
TTTCAAGGCCGTGTTGACCGTTGGTCGCGCCAGCCGGCGTGGGCAGAGCACGCTGATCTA
GGCTCAGTTCATGCTCGACAGGAGGCCGCTCCATGTCATTGGCTGAAGAACAGAAAATCG
CCCGCAGAAGAGAAACGCTGCTGTTCCTGTTTCTGATCGTCTGCCTGTTCCCCTTGATGT
CGGTCGCCATCGTTGGCGGCTACGGTTTTCTCGTCTGGTTTTTCCAGTTGCTGTATGGCC
CTCCCGGCCCTCCCAACGGCTAGCCGAGACTGCCGGAGCCCGCCCATGGACGACGTTCTG
CACATTGCCAGCCTGGTGGTACATGCCCGCCCCGAACTGTTCGAGGCGGTGAAGGCCAAC
CTGCTGCTGCTCGACAACCTCGAACTGCATCAGCACAGCCCCGCCGGCAAGCTGGTGGTG
GTGCTCGAAGCCCACCATGAACAGCAGATCCTGCAGCGCATCGAGCAGATCAACAACCTG
CCCGGGGTGCTCAATGCCGCGCTGATTTACCACGAACTCCTCGCCCCAGAAGGAGACTCA
CCATGAGCATGACCCGCCGTGAATTTGCCAAGGCCCAGGCCGCCGCCATTGCCGCCGCCG
CGGCGGGCCTGCCGATCTTCACCAGCGCCAGCAACCTGGTGACCGAAGCCGACCTGGTGA
CCCTGAACTGGAACAAGGCGCCCTGCCGCTTTTGCGGCACCGGTTGCAGCGTCATGGTGG
CGACGCGCGACAACCGCGTGGTGGCCACCCACGGCGACGTCAAGGCCGAGGTCAATCGCG
GCCTGAACTGCGTCAAAGGCTATTTTCTGTCGAAAATCATGTACGGCAATGACCGCCTGA
CCCAACCGCTGCTGCGCATGCGCAACGGCCAGTACCACAAGCAGGGCGAATTCCAGCCGA
TCAGTTGGGAAAAAGCCTTCGACATCATGGCCGAAAAGTACAAGCAAGCGCTGCACGACA
AAGGCCCGGAATCGATCGGCATGTTTGGCTCCGGGCAATGGACGGTGTGGGAAGGCTACG
CCGCCAACAAACTGATGAAGGCCGGCTTTCGCAGCAACAACATCGACCCCAATGCCCGCC
ACTGCATGGCTTCGGCGGTGATGGGCTTCATGCGCACCTTCGGCATGGATGAACCCATGG
GCTGCTACGACGACATCGAGGCCACCGATGCCTTTGTGCTGTGGGGCTCGAACATGGCCG
AAATGCACCCGATCCTCTGGAGCCGGGTCACCGACCGGCGCCTGAGCCAGCCGCAGGTCA
AGGTTGCGGTGCTGTCGACCTTCGAACACCGCAGCTTCGACCTGGCCGACATTCCCATGG
TGTTCAAGCCGCAAACCGACCTGCTGATCCTCAACTACATCGCCAACCACATCATCGAAA
GCGGCGCGGTGAACAAGGATTTCATCAGCAAGCACACACGCTTCGCCCTCGGCGCCGATG
ACATCGGCTACGGCCTGCGTGCCGACGATCCACGCGAAGCCAAGGCCAGGAACGCCGACA
AGGCCAACACCTGGAGCGACATCGATTTCGAGCAGTTCGCCGCCTTTGTGCGGCCCTACA
CCCTTGAGCGCGCAGCCACCGAATCGGGCGTGCCGCAAGAGCGCCTCAAGGCGCTGGCCG
AGCTGTATGCCGACCCCAAGCGCAAGGTGGTGTCGTTCTGGACCATGGGCTTCAACCAGC
ACACCCGCGGGGTGTGGGCCAACAACCTGATCTACAACATCCACCTGCTCACCGGCAAGA
TCAGCGAGCCGGGCAACAGCCCCTTCTCGCTCACCGGCCAGCCCTCGGCCTGTGGCACCG
CCCGCGAAGTCGGGACCTTCTCGCACCGCTTGCCGGCCGACCTGGTGGTGACCAACCCCA
AGCACCGCGCCAGCGCCGAAAAAATCTGGAAGCTGCCCGCCGGCACTATCCAGGAGAAAG
TCGGCTTTCATGCCGTGCAACAGAGCCGCATGCTCAAGGACGGGGTGCTCAACGTCTACT
GGACCCAGGCCAGCAATAACATGCACGCCGGGCCCAATATCATGCAGGAAGTGCTGCCGG
GCTGGCGCAAGCCGGACAATTTCGTGATTGTCTCGGACGTTTACCCCACGGTGTCGGCCC
AGGCTGCCGACCTGATCCTGCCCAGCGCCATGTGGGTAGAAAAGGAAGGCGCCTATGGCA
ATGCCGAGCGCCGCACCCAGTTCTGGCATCAGTTGGTGACCGCCCCGGGCGAAGCACGTT
CAGACCTGTGGCAACTGATGGAGTTTTCCAAGCGCTTCACCACCGACGAGGTCTGGCCTG
CCGAGTTGCTGGCCAAGGCCCCCGAGTACAAAGGCAAGACCCTGTTCGAAGTGCTGTACA
AAAATGGTCAGGTCGACCAGTTCCCGGTCGAGCAGCTGCAAGCCGGTTACCACAACGATG
AAGCCAAGGCCTTTGGCTTCTACCCGCAAAAGGGCTTGTTCGAAGAGTACGCACAGTTCG
GACGGGGCCATGGTCACGACCTGGCAGCGTTTGATCGCTACCACAGCGAGCGCGGCCTGC
GCTGGCCGGTGGTCGACGGCCAGGAAACCCGCTGGCGCTACCGCGAAGGCCTCGACCCGT
ACGTGGAGAAAGGCAGTGAAGTACAGTTTTACGGTTACCCGGACAAAAAGGCGATCATCT
TCGCCTTGCCCTACGAGCCGCCGGCCGAAGCACCGGATGCCGACTACCCGTTCTGGCTGA
GTACCGGCCGGGTGCTGGAGCATTGGCACACCGGGAGCATGACCCAGCGCGTTGAAGAGT
TGTACAAAGCAGTGCCCGATGCCCTGGTGTACATGCACCCTGACGATGCCAAGGCCCTGA
ATGCACGGCGCGGCAGCGAAGTGAAACTGATCAGCCGGCGCGGCGAGATTCGCGCGCGCA
TCGAAACCCGCGGGCGCAACAAGCCACCGCGCGGCCTGGTGTTCGTGCCGTTTTTCGATG
CCAACAAGCTGATCAACAAAGTCACCCTGGACGCCACCGACCCGATCTCCAAGCAAACCG
ATTACAAGAAATGCGCCATACGCATCGAGCTGATCAGCGCGGCCTGAGGAGAACCGTCAT
GCCCATTCGCAGCCTGCCTTTGCTGCTGTTCGCGGTCATCGGCCTGGTGGTCGCCGCCGA
AGTCGATTACTCCCTCGATGCCCCCGGCCCCGATGGCCGGCGCCCGGGCGGCACCCTGAC
CCAGAGTTTGCCGGCGCCGCCGCTGGCCAACGACGAGAACAAGGACCTCAAGCGCGAACG
CAATTACCCCGACCAGCCGCCGACCATCCCCCACACGATTCGCGGCTATCAGGTCGACCT
CAACGGCAACAAGTGCCTGTCCTGCCACAGCCGCGCCAACAGTGCGCGCAGCCAGGCGAC
CATGATCAGCATCACCCACTACATGGACCGCGATGGCCAGGCGTTGGCGGCGGTATCGCC
ACGGCGCTACTTCTGCACCCAGTGTCATGTGCCGCAAAAAGAGGTGCAGCCACTGGTGGG
CAACAGCTTCGAAACCATCGACAAGCTGCTGCAAGACGACGCCAACGCCGCGCAAAAACC
CTGAGGAGGCGCCATGCGAGCACTGTTCGGGCTACTCAAGCAATACTGGGGCATTCTCTG
GCGGCCCAGTGTCTACTACAGCCTGGGCTTTCTGACCCTCGGCGGGTTCGTCGCCGGGAT
CATCTTCTGGGGCGGCTTCAACACCGCCCTGGAGGTGACCAACACCGAGAAGTTCTGCAC
CTCCTGCCATGAGATGCGCGACAACGTCTTTGTCGAACTCAAGGAGACCATTCACTACAG
CAACCGCTCCGGGGTACGCGCCAGTTGCCCGGATTGCCATGTACCGCATGAATGGACACA
CAAGATCGCGCGCAAGATGCAGGCGTCCAAGGAAGTCTGGGGCAAGATTTTCGGCACCAT
CGACACCCGCGACAAATTCCTCGCGCACCGCCGTGAACTGGCCGAGCACGAATGGGCGCG
GCTCAAGGCCAACGACTCGCGCGAATGTCGCAACTGCCACAACTTCGAGTTCATGGATTT
CACCCGCCAGAGCAAGCGTGCCGCAGCCATGCACTCGACCTCGCTGGCCAGCGGGCAGGC
GACCTGTATCGATTGCCACAAGGGCATCGCCCACAAACTGCCGGACATGCGCGGGGTGCC
GGGTTGGTAGCCGCTGCACCGGCCTCATCGCGGGTCAAGTCGAGTCGTCGCACCGCCGCT
CCCACAGGTCCGGTGTGTAGGAGCGGGCTTGACCCGCGATGAGGCCGGTGCAGCCAACTC
CCGCAGTGGGTAAAAAATCCGAAGCCCCGCGCCAGCGCCGACTATATTGAGCTAGTCCCC
GCCCGCAGCCAGAGCGCGCGCCATGCTGGATACCCATCAGTTGATCATCTGCGAACATTG
CGACTGCGTGTACCAGAAAGTCAGCCTCGGCAAACATCAGAAGGCCCTGTGTCAGTGCTG
CGGCGCCGTGCTGCAACGCTATAACGGCCTGAGCGTGCAGCAACGCCTGGCCCTGAGCGT
CACCGCGCTAATCCTCTGGGTGTTCGCCAATTTCTACCCGATCATGAGCATCAGCCTCAA
AGGCCTGCACAACAGCGCCACCCTGTGGGACTCGGTGCGGGCCCTGGCCAATGGGCCGAT
CACCTTTATCGCCCTGGTGGCGGCGATTTCGATCATCATCGCCCCGGTGTTCCAGTTGCT
GCTGTTGATCTGGGTGCTCGGCTTTGCCCTGGCCGGCGGCCGCGCCCCGGGCTTCAGCCT
GTGCATGCGCTGGCTGGAAACCCTGCGCCCGTGGAGCATGCTCGAAGTCTGCCTGCTCGG
CGCCATGGTCGCGGTGTTCAAGCTGGCCGGCATGCTCGATGTGCTGCCGGGCATCGGCCT
GCTGGCACTGGCGGCCCTGAGCCTGTTGATTCTGCGCATCGCCGGGCGCGACATCCGCGA
GCTCTGGGACCTGCTGCCATGAGCCGCCCACCGCGCGCCGCCGAGCTCAACCTGGTGCTC
TGCCATGCCTGCGGCATGGCCTGCGACAACACTCATCAGCCGCACGAATGCGAACGCTGC
GGCGCGCCGCTGCATGCGCACAAGCCCGATTCGCTGACCCGCACCTGGGCCTACCTGGTC
GCCTCGCTGGTGCTCTATATCCCCGCCAACCTGCTGCCGGTGATGAACACCACGCTGTTC
GGCAGCGGCGCCGACAGCACCATCATGAGCGGCGTCATGGAGTTCTGGGAGCATGGCGCC
TGGGACATCGCCCTGATCATCTTCATCGCCAGCATCGCTGTGCCGGCGACCAAGTTCGTT
GCCCTGGCCCTGCTGCTGATCACCGTGCAGCGGCGCAGCACCTGGGCGCAGACGCAACGG
GCGCGCCTGTACCGCTTCGTCGAACTGATCGGCTACTGGTCGATGCTCGATGTGCTGGTG
GTCGCCCTGGTGGCGGCGCTGGTCAAGTTCCAGGCCCTGGGCGACATCGAACCGCGCCCG
GGCATTCTGTTCTTCGGCATGGTGGTGGTACTGACCATGCTTGCGGCAATGAGCTTCGAC
CCTAGACTGATCTGGCAGCACGACAAGGAGCAGGCCGATGACTGATACCCGCCAAGACAG
CCCCCAACCCGGCCAGCCCGGGGTCAAGACCCGGCGCTTCAGCATCTCGCTGGTGTGGAT
CGTGCCGCTGGTGGCGGTGCTGGTGGGCTTGTCGCTGGTGGTCCATAACGTCATGCAGCA
AGGCCCGACCATCGAGATCACTTTCAAGACCGGCCAGGGCCTGGAGGCCAACAAGACCGC
GGTCAAGTACCGCAACGTGGTGATCGGCCAGGTCACCGCAGTGGAGTTGAGCAAGGACCA
GAAGAGCGTCACCGCCACGGTCAAGCTGGTCAAGCAGGCCGACAATTTTACCCGCGAGGA
CTCCAAGTTCTGGGTAGTGCGCGCGCGCATCGGCGCCGGCGGCGTGTCGGGCATCGACAC
CCTGCTGTCCGGCGACTTCATCGGCGCCGATTCCGGCGAATCTCACACCCGCGCCAAAGC
CTTCGTCGGCCTCGAATCGCCGCCGCCGATCACCTACGGCGAGCCCGGCAAGCGCTTTTT
CCTGCACGCCAGCGACCTCGGCTCGCTGGGGGTCGGTTCGCCGGTCTACTACCGCAAGAT
CCCGGTCGGCCAGGTGGTCGCCTATAACCTCGACGAGAACGGCAAAGGGGTGAGTATCGA
GGTGTTCATCAACTCGCCCAACGATGCCTTCGTCACCGACAACACGCGCTTCTGGAACGC
CAGCGGCGTCGATGTCGAGGTCGGCGCCAACGGCTTTGCCTTTCGTACCGAATCGCTGTC
GTCGGTGATTGTCGGCGGCATTGCCTTTCGCGCCCCCGACTACAGCCCCGATGACCAGGT
GGCCGCCGAAGACCGCCAGTTCGAGCTGTTCGACGACCGCGCCCGGGCCCTGTCGCCGCC
GCATGGCAAGGCGCAGTACCTGAGCCTGCGTTTCGACCAGGCGCTGCGCGGCCTCAAGGT
CGGAGCGCCGGTGGAGTTCCTCGGCGTCGAGATCGGCTCGGTGGTGTCGGTCAACCTCGA
TTTCGACGTCGACAAGCGCACCTTTCCGGTCAATGTCGGCATCGTCATCTACCCGCAACG
CCTGGGCCGCGCCCACACCAAGCTGCTCAAGGCGCTGAACCACGACCCCGACGACGAAAA
AGCCGCCGCGCAGTTGCTCGGCACCTTCGTCGACAACGGCCTGCGTGCCCAGGCGCGCAG
CGGCAACCTGCTCACCGGGCAGTTGTACATCGCCCTGGATTTCGACCCCAAGGCGCCGAA
AGTGGTGTTCGACCCGAGCGCCCGACCGATTACCATCCCCACCGTACCGGGTAGCCTGGA
GCAACTGCAGGAGCAGTTCCAGGCCATGGTCGAGAAGCTCAACCGCCTGCCGATCGAGCG
CATCGCCAACAACCTCGACGCCAACCTGGTGGAACTGCGCAAGGGCCTGCAGCAGTTCAA
CAGCCGTACCTTGCCGGGCGTCCAGGGCACCTTGCAGGAGGTCAGCAAGACCCTGCAGTC
GGCCAACTCGACCCTGGCCGAGGATTCGCCGCAACGCGAGCAACTGACCCAGACCCTCGA
CGAGCTGGGGCGCATGTCGCGCTCGCTGCGGGAGCTGGCCGACTACCTGGGGCGCAACCC
CGAGTCGCTGTTGCGTGGCCGGCCCAAGGACGCACCCGCTGACGCTTTGAAACCTTCGTC
GCGCAACTGACCGCAGGAGCACACCCATGGCGCATGCCTTCAAGATTGCCGTGTTGAGCC
TGGCCTTGCTGCTGGCCGCTTGCCGCAGCGACCCGATCCACTACCACACGCTGATCCCGC
AACAGCCGGCCGCGGCCAGCAGTGCCGATGTGCTACTGGAACAGGTCAGCGTGCCGCCAC
AGGTCGATCGCCCGCAGGTGGTGATTCGTCAGGGCAACAGCAGCCTGGCGATCCTTGAGA
CCGAATGGTGGGGCGCAAGCCTCGCCGACGAGCTGCGCAACGCCCTGGTCAACCAGTTCG
CCAGCAGCAGCGCCCAGCCACGCCTGGGCCTGCGCGTGGAAGTCCAGCGCTTTGACTCGG
TGCCTGGGCAATACGCCCTGTTCGATGCCCGCTGGCGTCTGCGGGCCGCCAACGGCGGCG
CGGCGCTCAACTGTCGCAGCGTGATCCAGACGCAGGCAGGCGCCAGCATCGACGCGCTGG
TGCTGGCCCACCAGCAGAACCTCAAGCGCTTCACCGAACTGGTCAGCCAGGCGGCCAGCG
GCGGCGCCAATCGCTGCCCGGCACTGCGCTAAAGCGCCGATTGCCCGCCCAAGGAGACGC
CGATGGCCAACAACCGCCCCCTGCACCTGGGCACCGCCCGCGAACTGCTGGATGTGCTGA
TCCGCGCTGGCCTGATCGCGGTGCTGGTGATGTTCTGCTTCGAGATCTTCCGGCCATTCT
TGAGCCTGATGCTCTGGGCGGTGATCCTGGCGATCACCCTCTACCCGCTCAACCAGCGCC
TGGGCAGCTGGCTGGGTGGCCGCCCTGGCTGGGCCGCGGTGGTGCTGGTGATTATCGGCC
TGGCCTGCCTGATCGGGCCGTTGAGCCTGCTCGGCACCTCGGTGGCCGACACCGTGCAGC
AAGGCATCCACGGCTTCGAGGACCAGCGCATCGAAATCCCGCCGCCGCCGGACAACGTGC
GTGACTGGCCGCTGATCGGTGCACCGCTGTACGGTATCTGGGCCCATGCCAGCAGCGACC
TGAGCTGGGCGTTGTCGCAGGTGGCCCCGCACCTCAAGGGCGTGAGCAAGACCTTGCTGA
CGCAACTGGCCGGGATCGGCTCGGGCATCCTGGTGTTCGTGGTTGCCCTGGTGGTCGCCG
GGGTGATCATGGCCAAGGGCGACAATGGTCAGCGCACCGCCGAGGCCATTGCCATGCGCA
TTTCCGGGCCACAGCGCGGCGAGCAACTGGCCGCGCTGTGCACCGCGACCATTCGCGCCG
TGGCCCAGGGCGTGGTTGGCATCGCCTTCGTGCAGATGCTGCTGGTGGGCATCGGCCTGG
TGGTCATGGGCGTGCCCGCGGCCGGGGTGCTGGCGCTACTGGTGTTGCTGCTGGGCATCA
CCCAGCTACCGGTGCTGCTGGTGACCTTGCCGGTGGTGATCTACGTGTTTGCCCATGACG
GAGTCAGTGCCAGCACGGTGATCTTCGCCATCTGGACCCTGCTCGCCGGGCTGTGCGACA
ACGTCCTCAAGCCACTGCTGCTGGGCCGCGGGGTTGCCGTGCCGATGCCGGTAGTGCTGA
TCGGCGCGCTCGGCGGCATGTTGACCAACGGCATCATCGGCCTGTTCATCGGCCCGGTGG
TGCTGGCCGTGGGTTACGAGCTGTTCATGAGCTGGGTGGCGCAGCCGCTGGCTGCCGACA
GCCCGGCCGAAGAGCCTGCACTGGAGCAGCCGGGCGCTTCGCGCAGCACCATGGACTAGA
CTTCAAGCACCGGGGGGCTGGCAACACAACGCTACCGGAGGTACCCCCATGAGCCAGTAC
CAACGCCTGTTCCTGATGGTAGGTTCCGACCTGCGCCACACCCCGGCGCTGGAGCGCGCC
GCTGCCCTGGCCCACGCCACCGGCGCCACCTTGCATATCTGCGCCTTTGTCGACGAAATC
GATACCCTCGGGCTCATGAGCGGTGACGAACACCGCCTCGATACGCTGATGCAGAACAAC
CGCCAGTGGCTGGCCGATGAAGCGACCTTGCTGCACGAAAACGGTATTCGCGTCAGTACC
GAGGTGATTCTCGCCCGCGACGTGCTGCAAGCGGCCCTGGCGCAAGTGGCCGAAATCACC
CCCGACCTGCTGATCAAGGACGTACAGCACGAGCCGCTGCTCAAGCGCCTGGTGGTCGCG
CCGCTGGACTGGCAACTGCTGCGCGAATGCCCGTGCCCGGTGCACCTGGTCAGCGAGGTG
CACTGCCCGCTGCCGCGCATCGTGATTGCCGCGGTCGACCCGACCCACCCCGAACACCCC
CACGACGATCTTAACGAAAGCGTGATCAACGCCGCCGCCGACCTGGCCCGCCAGTGCAAC
GCCGAGCTGCACCTGTTGCACGTATGCGACAGCGCCCACACCCACATGGCCGACTTCGGC
GCCGGCACCGTGACCATGCCGGGCTTTGGCAGTGACGTGCGCAAGTCGATCCACAAGGCT
TTCGAGCAAATGGCCGCGCGCCATGGCGTAACGGTTGAGCGCCAGCACTTTTTGTCGGCG
CCGATCACCCGCAGCATCGCCGAGTTCATCGCCCACAGCCGCGCCGACGTGCTGGTGATG
GGCAACCACCCGCGCAAACTGCTCGAACGCCTGACCGGCAGCACCACCGAGCATGTGCTT
GAACAGCGCTTGTGCAATGTGTTGGCGATCAGGGCCGCGGCGTGAGACAGCCTCAGCCTA
GGCGCAGCCAGTCGATAAAACGCGCAAACAGTTCGGACTGGGAGTTGATCTCAAGCTTCA
GGTAGAGGTTCTTGCGGTGCATGCGCACGGTTTCTGGCGATATGCCCATTTCGCCGGCGG
TGGACTTCACCGAGTGGCCGCGCAGGATCATCTGCGCCACTTGCCGTTCGCGCTCGGTTA
GCACGTTGCAGCCGAAGCTGTCGAAGGCGGCCTGGACACTGCCCTGGCTGGCCGCTTCAC
TGCCGGGCTCAAGGCCATGCTGGGCAAAGCGGCGGATCAGTTCGCGGACCATCGGCTCGA
CCGCCTGCAACACGTGCAGTTGCTCGACGCTCAGGCTGCTGCCGCCACAGCCCTGGAACA
GGCTCAGGGAGATCTTGCTGTGCGGGTCGATGTCGACGATGTAGTAGCTGTCTTCGCTGC
AGCCGGTGCCCAGGTAGTAGGTCTTGTAGTAGTCGCTGTCGAAGAAGTGGTCCGGGGCGA
TGTCCTGCAGGTGGTAAAAACCCTGGGCCAGGCCTTTTTCTACCGCCAGGCAGAACGGGT
CGAGCAGGTAGCCGGCACTGAAGTAACGGTTGAGGATGGCGTCGCGGTGACGCTCGGGGA
TGCCCTGCTGGTACAACAGTTGCGGTGGCTGGCCTTGGCGCTCGAGGCTGATCATCATCG
ACTCGACCGCCACCAGTTGGCTCAGGGCGGCGGCGAGGCTTGCCAGGGCGTCGGCCTCGC
CGCTGCGGGCAATGGCATGCTGCAGCGCCGCATGCCATTGCTGCAGGGCTGAGAACGACA
GGCAGATCGGGGTGTCGGCAGTGGCTCGGGTCATGCCCGGCAGTCTAACCCGCCGGGGGG
CTGCGATGCAGCCCATCGCCGGCAAGGCCGGCTCCCGCAAGGGCTTGTCATGCACCCGCG
TACAACCCTTCGCGGCGCAGTTCTTCAGCGGTTTCGATGATGCACTGGCGCAGGGTTTCG
ACGATCTCGTCGACCTGCGCGCGGGTGATGATCAGCGGCGGCGACATCACGTTCAGGTGC
ATGATCGGCCGCACCAGCAAGCCTTTGGCCTGGGCCCGGCGGTGGATGCGCTCGCCGATG
TTCACCTCATCGGCAAACAGCGCCTTGCTGCGCTTGTCGGCGACGAACTCGACGCAGGCC
ATCAGCTTCATGCAGCGCACCTCGCCGACCAGCGGCAGCCCGGCCAGGCTCTGCAGGCGC
TGCTCCAGGTAGCCGCCGACCTCATCGACATGGGCCAGAAGCTGCTCACGCTCGATGATC
TCGATGTTCTTCAGCGCCGCCGTGCAGCACACCGGATGGCCGCTGTAGGTAAAGCCATGG
GTGAAGCAGCGGCCCTTGCCCGGCTCGGCAATGACCTTCCAGATGCGCGCCGAGAAGATG
CACGCGCCCAGCGGCAGGTACGCCGAAGTCAGGCCCTTGGCGGTGGTGATGATGTCCGGC
TGCACGCCGAACAGCGCCTCGCTGGCGAAGAATTTGCCCAGGCGGCCAAATGAGGTCACC
ACCTCGTCGGCCACGAAGAGGATGTCGTAGGTCTGGCACACCTGCCACATGCGCAGGAAG
TAGTCCTTGGGCGGGATAATCACCCCGCCCGAGCCCATGATCGGCTCGGCAAAGAACGCC
GCGACGTTGTCGGCGCCGAGCGAGAGGATCTTGTCTTCGAACTCGGCCACCAGAAAGTCG
AGAAACTCTGCTTCGTCCATGTCATCCGGCGCCCGGTAGGGGTTGGGGTTGGAGACGTGG
TGGATCAGCTCGTTGGCATAGTCGAACTCGGGCACGCGGTCGGCGGCCTTGTTGCCGATC
GACATGGTCAGGCAGGTCGAGCCGTGGTAGGCGTTGTAGCGGGCGATCACGTGCTTTTTG
TGCGGCTTGCCACGGCAGTTCTGGTAGTACTGGATCAGCCGGTAGGCGGTATCGACCGCG
GTCGAACCACCGGTGGTGAGGAACACGTGGTCGAGATCGCCCGGGGCCAGGCTGGCCAGT
TTTGCGCAAAGCTCGATGGCGACGTTGTTGGCCATGTCCGAAAACGGGTTGGAATAGGCC
AGCTGACGCACCTGGTCGGCGATGGCCAGGGCCATTTCTTCGCGGCCCAGGCCGATGTTG
GTGCACCACATGCCGCCGACAGCGTCGAGAAAGCGGTTGCCCTCGGTGTCGTAGATGTAG
GCGCCCTCGCCTTCGACAATGTTCAGCGCGCCTTGCTCGGCATGCTCGTCGAACACGTGG
TATCCGTGCATGTAGTGGGCTTTGTCGGCGGCCACCAGGGTATCGTTGGCAGCATTTGTT
GGCAAGGCTTGGTTTGGCGTGGCCATGGCAGTGTCCTTGGCGAAGGGAAATTGAAATGTC
AGCTACCGGTCTTGACCGTGCTCCAGACCCGGGTGATGGCGCGCATGTCCTTGCCGCTCT
GGGTTTTCTGCGCGAACAGGCGCTGGCGGGTGGCGGCGTCCGGGTAGATCGCCGGGTCGT
[truncated: 5,560,680 more chars]
