# Supplementary material for: Cysteine synthases CYSL-1 and CYSL-2 mediate C. elegans heritable adaptation to P. vranovensis infection
Source: Nat Commun. 2020 Apr 8;11:1741. doi: 10.1038/s41467-020-15555-8 (PMC7142082; doi:10.1038/s41467-020-15555-8)
Supplement: Supplementary file 8 — Supplementary Data 5 [file 41467_2020_15555_MOESM8_ESM.xlsx]

## Sheet: DESeq2 - F1 embryos
Gene ID	baseMean	log2FoldChange	lfcSE	stat	pvalue	padj	description	external_gene_name
WBGene00019471	164.117	10.612	1.18988	-8.91855	4.7243e-19	1.456e-16	CYtochrome P450 family [Source:UniProtKB/TrEMBL;Acc:O44651]	cyp-35B2
WBGene00019470	181.461	8.9149	1.03437	-8.61872	6.7709e-18	1.74606e-15	CYtochrome P450 family [Source:UniProtKB/TrEMBL;Acc:O44652]	cyp-35B3
WBGene00001783	479.388	7.86017	0.459662	-17.0999	1.48673e-65	4.69659e-62	Glutathione S-Transferase [Source:UniProtKB/TrEMBL;Acc:Q8T7Z3]	gst-35
WBGene00004007	15.3165	7.19115	1.25362	-5.73631	9.67618e-09	2.40686e-07	P-GlycoProtein related [Source:UniProtKB/TrEMBL;Acc:Q19734]	pgp-13
WBGene00001767	30.8847	6.34835	1.06835	-5.94222	2.81183e-09	8.2056e-08	Glutathione S-Transferase [Source:UniProtKB/TrEMBL;Acc:Q93701]	gst-19
WBGene00001779	7.74322	6.20156	1.32704	-4.67322	2.96507e-06	3.09641e-05	Glutathione S-Transferase [Source:UniProtKB/TrEMBL;Acc:Q9NAA9]	gst-31
WBGene00013472	25.6994	6.07597	1.08092	-5.62111	1.89729e-08	4.24762e-07		Y68A4B.3
WBGene00021585	37.2748	6.02804	0.885145	-6.81023	9.74444e-12	6.61993e-10	C-type LECtin [Source:UniProtKB/TrEMBL;Acc:Q9N3W1]	clec-74
WBGene00017673	6.54398	5.95992	1.35112	-4.41108	1.02855e-05	9.05067e-05	Protein-S-isoprenylcysteine O-methyltransferase [Source:UniProtKB/TrEMBL;Acc:P91266]	icmt-1
WBGene00018264	12.5623	5.92382	1.2695	-4.66625	3.06744e-06	3.17707e-05	CYtochrome P450 family [Source:UniProtKB/TrEMBL;Acc:A0A0M9JJ78]	cyp-33C6
WBGene00021580	5.13163	5.61479	1.38719	-4.04761	5.17441e-05	0.00035096	C-type LECtin [Source:UniProtKB/TrEMBL;Acc:Q9N3W8]	clec-174
WBGene00001785	4.91476	5.54847	1.39118	-3.98831	6.6546e-05	0.000432772	Glutathione S-Transferase [Source:UniProtKB/TrEMBL;Acc:Q9BPM4]	gst-37
WBGene00001769	88.6246	5.53128	0.506646	-10.9175	9.51277e-28	9.24641e-25	Glutathione S-Transferase [Source:UniProtKB/TrEMBL;Acc:O44576]	gst-21
WBGene00015399	8.73599	5.37779	1.30243	-4.12904	3.64282e-05	0.000260797	CYtochrome P450 family [Source:UniProtKB/TrEMBL;Acc:O02627]	cyp-35A1
WBGene00009255	22.412	5.29286	0.918466	-5.76272	8.2769e-09	2.0834e-07	UDP-GlucuronosylTransferase [Source:UniProtKB/TrEMBL;Acc:G5EES5]	ugt-34
WBGene00000558	6.87939	5.0276	1.33922	-3.75413	0.000173942	0.000960783	CaeNaCin (Caenorhabditis bacteriocin) [Source:UniProtKB/TrEMBL;Acc:O44613]	cnc-4
WBGene00019472	6.42646	4.92057	1.34088	-3.66965	0.000242881	0.00126663	CYtochrome P450 family [Source:UniProtKB/TrEMBL;Acc:O44650]	cyp-35B1
WBGene00007885	112.464	4.69239	0.716571	-6.54839	5.81594e-11	2.98741e-09	UDP-glucuronosyltransferase [Source:UniProtKB/TrEMBL;Acc:A0A061AKV1]	ugt-21
WBGene00007598	109.115	4.48099	0.345735	-12.9607	2.04242e-38	3.22601e-35		C15A11.4
WBGene00019963	227.481	4.47094	0.255507	-17.4983	1.47614e-68	8.43334e-65		R08E5.3
WBGene00019234	52.2542	4.43817	0.500394	-8.86935	7.35746e-19	2.16207e-16	UDP-GlucuronosylTransferase [Source:UniProtKB/TrEMBL;Acc:Q9TXZ4]	ugt-8
WBGene00007245	24.2223	4.36026	0.692697	-6.29461	3.0818e-10	1.24414e-08		C01G12.5
WBGene00019961	11.9323	4.35024	0.964339	-4.51111	6.449e-06	6.03679e-05		R08E5.1
WBGene00009429	7.57543	4.28937	1.19616	-3.58596	0.000335841	0.00166128	Infection Response protein [Source:UniProtKB/TrEMBL;Acc:O02357]	irg-5
WBGene00017658	21.0101	4.15642	0.698755	-5.94832	2.70914e-09	7.96108e-08		F21C10.9
WBGene00019619	27.5537	4.1267	0.609081	-6.77529	1.24155e-11	8.12864e-10	ASpartyl Protease [Source:UniProtKB/TrEMBL;Acc:Q94271]	asp-14
WBGene00000730	6.83616	4.10097	1.20777	-3.39548	0.000685083	0.00303638	COLlagen [Source:UniProtKB/TrEMBL;Acc:Q22393]	col-157
WBGene00001753	269.043	3.95455	0.213567	-18.5167	1.51519e-76	1.91459e-72	Probable glutathione S-transferase 5 [Source:UniProtKB/Swiss-Prot;Acc:Q09596]	gst-5
WBGene00009430	6.24547	3.93442	1.20433	-3.26691	0.0010873	0.00445641		F35E12.6
WBGene00017336	18.0195	3.8929	0.708796	-5.49227	3.96803e-08	8.02241e-07	UDP-GlucuronosylTransferase [Source:UniProtKB/TrEMBL;Acc:O16922]	ugt-41
WBGene00001786	38.9048	3.89092	0.489504	-7.9487	1.88484e-15	3.66412e-13	Glutathione S-Transferase [Source:UniProtKB/TrEMBL;Acc:O45451]	gst-38
WBGene00019105	6.05754	3.87872	1.22951	-3.1547	0.00160664	0.00619705	ASpartyl Protease [Source:UniProtKB/TrEMBL;Acc:O16338]	asp-8
WBGene00008584	11.7827	3.87375	0.867897	-4.46337	8.06798e-06	7.34489e-05	Infection Response protein [Source:UniProtKB/TrEMBL;Acc:Q19223]	irg-4
WBGene00007875	10.5528	3.7406	0.891914	-4.1939	2.74198e-05	0.000206113	Downstream Of DAF-16 (Regulated by DAF-16) [Source:UniProtKB/TrEMBL;Acc:Q9XUH3]	dod-24
WBGene00000718	33.6118	3.58534	0.496998	-7.214	5.4333e-13	5.72126e-11	Putative cuticle collagen 145 [Source:UniProtKB/Swiss-Prot;Acc:Q17459]	col-145
WBGene00001752	72.8123	3.47889	0.339147	-10.2577	1.09229e-24	6.90108e-22	Glutathione S-transferase 4 [Source:UniProtKB/Swiss-Prot;Acc:Q21355]	gst-4
WBGene00002026	6.34046	3.42981	1.09351	-3.13652	0.00170966	0.00651487	Heat Shock Protein [Source:UniProtKB/TrEMBL;Acc:O45246]	hsp-70
WBGene00016013	19.5983	3.3997	0.614559	-5.53193	3.16724e-08	6.5803e-07	UDP-glucuronosyltransferase [Source:UniProtKB/TrEMBL;Acc:Q9GYR7]	C23G10.6
WBGene00000972	63.2691	3.39787	0.35374	-9.60557	7.57403e-22	3.98773e-19	DeHydrogenases, Short chain [Source:UniProtKB/TrEMBL;Acc:U4PLQ0]	dhs-8
WBGene00000412	23.3906	3.36623	0.56572	-5.95034	2.67581e-09	7.8999e-08	CaDmium Responsive; Cadmium-inducible lysosomal protein CDR-1 [Source:UniProtKB/TrEMBL;Acc:G5EE89]	cdr-1
WBGene00009621	8.15475	3.34101	0.924522	-3.61378	0.00030177	0.00151798	FIP (Fungus-Induced Protein) Related [Source:UniProtKB/TrEMBL;Acc:Q20277]	fipr-21
WBGene00010019	18.1859	3.28255	0.631631	-5.19695	2.02589e-07	3.23222e-06		F54B8.4
WBGene00009957	7.88172	3.25995	0.927837	-3.51349	0.00044226	0.00209849		F53B2.8
WBGene00011190	5.82496	3.21737	1.06771	-3.01334	0.00258387	0.00924138	Sugar transporter SWEET [Source:UniProtKB/TrEMBL;Acc:P92011]	swt-6
WBGene00007833	7.84477	3.17199	0.932692	-3.40089	0.000671664	0.00298528	O-ACyltransferase homolog [Source:UniProtKB/TrEMBL;Acc:O45282]	oac-6
WBGene00012947	5.63244	3.16482	1.10259	-2.87036	0.00410011	0.0135271		Y47H9C.1
WBGene00000111	59.7271	3.15269	0.349095	-9.03103	1.70071e-19	5.80815e-17	Aldehyde dehydrogenase [Source:UniProtKB/TrEMBL;Acc:O44555]	alh-5
WBGene00044385	12.7616	3.09157	0.735235	-4.20487	2.6123e-05	0.000197822		F59A6.10
WBGene00010123	27.9378	3.07991	0.496687	-6.20091	5.61365e-10	2.13015e-08		F55G11.2
WBGene00010148	19.8674	3.07682	0.587062	-5.24105	1.59661e-07	2.63035e-06		F56D5.3
WBGene00012324	244.382	3.07201	0.217334	-14.135	2.31217e-45	4.86943e-42	Regulator of hypoxia-inducible factor 1 [Source:UniProtKB/Swiss-Prot;Acc:Q9XVW1]	rhy-1
WBGene00011752	6.75403	3.06367	0.972671	-3.14975	0.00163412	0.00629153	F-box A protein [Source:UniProtKB/TrEMBL;Acc:O18085]	fbxa-2
WBGene00009031	6.78885	3.03218	0.969491	-3.1276	0.00176242	0.00668549	Major sperm protein [Source:UniProtKB/TrEMBL;Acc:O45386]	F21H7.5
WBGene00021583	45.9656	3.02341	0.381846	-7.91787	2.41606e-15	4.62566e-13	C-type LECtin [Source:UniProtKB/TrEMBL;Acc:Q9N3W5]	clec-72
WBGene00016862	11.8251	2.99003	0.721026	-4.14691	3.37e-05	0.000243751	Carboxylic ester hydrolase [Source:UniProtKB/TrEMBL;Acc:Q95YC4]	C52A10.1
WBGene00014759	5.10727	2.97837	1.10726	-2.68985	0.00714841	0.0213341		F46A8.1
WBGene00019232	110.248	2.93862	0.27046	-10.8653	1.6873e-27	1.52291e-24	UDP-GlucuronosylTransferase [Source:UniProtKB/TrEMBL;Acc:Q9TXZ6]	ugt-13
WBGene00021017	6.13811	2.83928	0.973975	-2.91515	0.00355523	0.0120439	CILiary localization [Source:UniProtKB/TrEMBL;Acc:O44754]	cil-7
WBGene00021412	42.5538	2.82856	0.397775	-7.11095	1.15244e-12	1.07868e-10	CYtochrome P450 family [Source:UniProtKB/TrEMBL;Acc:Q9N525]	cyp-29A3
WBGene00008988	5.84202	2.82545	1.01583	-2.78143	0.00541201	0.016944		F20G2.5
WBGene00015449	31.7793	2.81842	0.461238	-6.11056	9.92811e-10	3.37618e-08	UDP-GlucuronosylTransferase [Source:UniProtKB/TrEMBL;Acc:Q9GZD1]	ugt-63
WBGene00010470	40.943	2.81077	0.405987	-6.92329	4.41264e-12	3.42075e-10	CaDmium Responsive; Cadmium-inducible lysosomal protein CDR-4 [Source:UniProtKB/TrEMBL;Acc:G5EDZ7]	cdr-4
WBGene00008334	51.529	2.80778	0.36186	-7.75931	8.53946e-15	1.4198e-12	SKN-1 Dependent Zygotic transcript [Source:UniProtKB/TrEMBL;Acc:P90780]	sdz-8
WBGene00009724	10.2806	2.80297	0.785448	-3.56862	0.000358864	0.0017542		F45D3.4
WBGene00077594	6.18483	2.78971	0.989685	-2.81878	0.0048206	0.0154367		nhr-151
WBGene00044488	29.9763	2.77734	0.452522	-6.13748	8.3843e-10	2.97081e-08		Y54G2A.45
WBGene00001387	73.2404	2.75573	0.297651	-9.25827	2.07768e-20	7.72165e-18	Fatty Acid/Retinol binding protein [Source:UniProtKB/TrEMBL;Acc:Q19478]	far-3
WBGene00009157	8.78246	2.75569	0.810954	-3.39808	0.000678601	0.00301399		F26E4.2
WBGene00044428	6.09495	2.75451	0.987536	-2.78928	0.00528255	0.0165963		T01D1.7
WBGene00010759	671.6	2.74926	0.161061	-17.0697	2.49307e-65	6.3005e-62	Bifunctional L-3-cyanoalanine synthase/cysteine synthase [Source:UniProtKB/Swiss-Prot;Acc:O45679]	cysl-2
WBGene00009533	7.14558	2.74286	0.888975	-3.08541	0.00203269	0.00755442		F38B7.2
WBGene00007867	156.398	2.71397	0.229763	-11.812	3.38312e-32	4.27491e-29		C32H11.4
WBGene00017060	48.5971	2.69865	0.365984	-7.37369	1.65964e-13	1.95992e-11		D2063.1
WBGene00009221	5.69458	2.68425	0.999784	-2.68483	0.00725669	0.0215856	Fatty Acid CoA Synthetase family [Source:UniProtKB/TrEMBL;Acc:O18693]	acs-2
WBGene00019730	954.981	2.65104	0.151653	-17.4809	2.00222e-68	8.43334e-65	Asparagine synthetase [Source:UniProtKB/TrEMBL;Acc:Q65ZI9]	asns-2
WBGene00010884	6.92983	2.65024	0.897768	-2.95203	0.00315693	0.0108962		M7.8
WBGene00007541	5.66608	2.64945	1.02778	-2.57785	0.00994184	0.0280664	FIP (Fungus-Induced Protein) Related [Source:UniProtKB/TrEMBL;Acc:Q7YTS3]	fipr-4
WBGene00002016	18.6487	2.62516	0.566149	-4.63687	3.53723e-06	3.57572e-05	Heat shock protein Hsp-16.2 [Source:UniProtKB/Swiss-Prot;Acc:P06582]	hsp-16.2
WBGene00015458	6.53609	2.62374	0.941929	-2.78549	0.00534462	0.0167704		C04G6.10
WBGene00021590	9.22703	2.61819	0.814741	-3.21352	0.00131119	0.00522606		Y46D2A.2
WBGene00001787	27.0027	2.6129	0.461289	-5.66434	1.47589e-08	3.41564e-07	Glutathione S-Transferase [Source:UniProtKB/TrEMBL;Acc:Q9NAB0]	gst-39
WBGene00009243	13.1066	2.60371	0.653972	-3.98137	6.85181e-05	0.000444225		F29C6.1
WBGene00008891	10.6146	2.57429	0.722286	-3.56409	0.00036512	0.00177927	C-type LECtin [Source:UniProtKB/TrEMBL;Acc:Q9XV91]	clec-42
WBGene00001754	23.1778	2.56331	0.497375	-5.15368	2.5542e-07	3.92161e-06	Probable glutathione S-transferase 6 [Source:UniProtKB/Swiss-Prot;Acc:P91252]	gst-6
WBGene00016921	5.01981	2.54187	1.03242	-2.46205	0.0138145	0.0369438		C54F6.3
WBGene00006692	5.12311	2.50954	1.03287	-2.42968	0.015112	0.0396008	TWiK family of potassium channels [Source:UniProtKB/TrEMBL;Acc:O45891]	twk-42
WBGene00017838	8.74586	2.49909	0.789122	-3.16692	0.00154061	0.00599912		F26G1.2
WBGene00011428	6.09171	2.49585	0.963591	-2.59016	0.00959323	0.0272038		T04C12.3
WBGene00005531	5.15133	2.49515	1.00764	-2.47623	0.013278	0.0356979	Serpentine Receptor, class I [Source:UniProtKB/TrEMBL;Acc:J7S134]	sri-19
WBGene00001704	5.20426	2.49221	1.02635	-2.42822	0.015173	0.039736	GRounDhog (Hedgehog-like family) [Source:UniProtKB/TrEMBL;Acc:Q7YXB4]	grd-15
WBGene00235310	7.3524	2.48389	0.843026	-2.9464	0.00321501	0.0110586		R02D1.2
WBGene00019226	4.71611	2.46254	1.0428	-2.36147	0.0182028	0.0461557		H22K11.3
WBGene00020373	8.21911	2.45092	0.813425	-3.01309	0.00258606	0.00924659	Glutathione peroxidase [Source:UniProtKB/TrEMBL;Acc:H2KYJ6]	gpx-6
WBGene00196579	4.78692	2.43964	1.03003	-2.36852	0.0178595	0.0454415		C06G1.8
WBGene00001788	12.8493	2.42884	0.674	-3.60363	0.000313808	0.00156668	Glutathione S-Transferase [Source:UniProtKB/TrEMBL;Acc:O45115]	gst-40
WBGene00016108	10.5847	2.41946	0.701219	-3.45036	0.000559848	0.00257152		C25G6.3
WBGene00021084	23.483	2.4171	0.487448	-4.95867	7.09759e-07	9.40367e-06		W08E12.3
WBGene00019300	7.13622	2.40136	0.840052	-2.85859	0.0042553	0.0139517	Sugar transporter SWEET1 [Source:UniProtKB/Swiss-Prot;Acc:O45102]	swt-1
WBGene00012548	6.69758	2.3849	0.896238	-2.66102	0.00779054	0.0228485		Y37D8A.6
WBGene00018885	12.9244	2.38269	0.633155	-3.7632	0.00016775	0.000934608	Dietary restriction down regulated [Source:UniProtKB/TrEMBL;Acc:Q20840]	drd-5
WBGene00008538	98.0541	2.38216	0.249552	-9.54573	1.35155e-21	6.83126e-19	Sulfide Quinone oxidoReDuctase [Source:UniProtKB/TrEMBL;Acc:M1ZJU1]	sqrd-1
WBGene00022747	7.14742	2.37801	0.85061	-2.79565	0.00517949	0.0163375		ZK470.6
WBGene00021693	5.71663	2.35921	0.951594	-2.47922	0.0131668	0.0354661		Y48G8AR.2
WBGene00019233	7.85422	2.3588	0.822115	-2.86919	0.00411526	0.0135665	UDP-GlucuronosylTransferase [Source:UniProtKB/TrEMBL;Acc:Q9TXZ5]	ugt-14
WBGene00012178	5.77555	2.35226	0.943438	-2.49328	0.0126568	0.0343441	GLoBin related [Source:UniProtKB/TrEMBL;Acc:A0A0K3ATU3]	glb-27
WBGene00001751	5.70682	2.33646	0.939737	-2.48629	0.0129083	0.0348898	Glutathione S-transferase 3 [Source:UniProtKB/Swiss-Prot;Acc:O16116]	gst-3
WBGene00044662	8.17547	2.3141	0.795456	-2.90915	0.00362415	0.0122217		F26G1.9
WBGene00020917	5.40061	2.31116	0.96602	-2.39246	0.0167359	0.0430966		W01B11.6
WBGene00010660	51.0533	2.31028	0.349764	-6.60524	3.96862e-11	2.16153e-09		K08D8.6
WBGene00019404	28.2217	2.30772	0.428742	-5.38254	7.34437e-08	1.35305e-06		K05B2.4
WBGene00018067	5.84107	2.30454	0.939284	-2.45351	0.014147	0.0376577	NeuroPeptide Receptor family [Source:UniProtKB/TrEMBL;Acc:Q20067]	npr-7
WBGene00044737	7.83126	2.29441	0.790438	-2.90271	0.00369947	0.0124491	TransThyretin-Related family domain [Source:UniProtKB/TrEMBL;Acc:Q2EEM8]	ttr-45
WBGene00017789	13.9357	2.29378	0.605518	-3.78812	0.000151791	0.000861263		F25E5.8
WBGene00008557	6.34668	2.29313	0.904961	-2.53396	0.0112782	0.0311706		F07H5.6
WBGene00003652	129.019	2.28372	0.242387	-9.42179	4.43465e-21	2.07542e-18	Nuclear hormone receptor family member nhr-62 [Source:UniProtKB/Swiss-Prot;Acc:O02279]	nhr-62
WBGene00010128	21.6706	2.27503	0.507485	-4.48295	7.3619e-06	6.76545e-05		F55G11.8
WBGene00019593	13.8784	2.27169	0.607892	-3.737	0.000186226	0.0010178		K09F6.10
WBGene00018260	5.4721	2.26993	0.949926	-2.38959	0.0168674	0.043382	CYtochrome P450 family [Source:UniProtKB/TrEMBL;Acc:O16673]	cyp-33C7
WBGene00014206	98.8243	2.26499	0.247031	-9.16887	4.78013e-20	1.72576e-17	NITrilase [Source:UniProtKB/TrEMBL;Acc:Q23384]	nit-1
WBGene00011895	52.0355	2.26466	0.34829	-6.50222	7.91439e-11	3.84624e-09		T21C9.9
WBGene00010652	6.22289	2.25808	0.903639	-2.49887	0.0124589	0.0339145		K08C9.5
WBGene00015457	13.4983	2.25775	0.629162	-3.5885	0.000332592	0.00164745		C04G6.7
WBGene00019095	11.0301	2.24862	0.671821	-3.34705	0.000816776	0.00351405		F59A7.8
WBGene00001586	7.69488	2.24776	0.803325	-2.79807	0.00514085	0.0162521	Glycine receptor subunit beta-type 4 [Source:UniProtKB/Swiss-Prot;Acc:Q09453]	ggr-1
WBGene00022887	13.075	2.24731	0.628857	-3.57365	0.000352041	0.00173089	Uncharacterized oxidoreductase ZK1290.5 [Source:UniProtKB/Swiss-Prot;Acc:Q09632]	ZK1290.5
WBGene00044724	27.5138	2.24354	0.444693	-5.04513	4.53203e-07	6.3559e-06		R02E4.3
WBGene00016004	16.9241	2.2365	0.551555	-4.0549	5.01548e-05	0.000341939		C18H9.6
WBGene00235276	10.34	2.23242	0.725083	-3.07885	0.002078	0.00768664		D2096.16
WBGene00022867	6.36492	2.22718	0.8847	-2.51744	0.0118213	0.0324513		ZK1240.2
WBGene00018971	41.1347	2.22626	0.371706	-5.9893	2.10749e-09	6.51106e-08	C-type LECtin [Source:UniProtKB/TrEMBL;Acc:Q8ITX4]	clec-67
WBGene00008944	64.8389	2.21741	0.310448	-7.1426	9.15802e-13	8.90159e-11		F19B2.5
WBGene00012779	16.209	2.21225	0.560637	-3.94596	7.94799e-05	0.000499902	Cyclin-Dependent Kinase-Like [Source:UniProtKB/TrEMBL;Acc:Q9U2H1]	cdkl-1
WBGene00044479	16.4079	2.20919	0.570669	-3.87124	0.000108284	0.000649397		F15E6.10
WBGene00002015	11.4377	2.20843	0.696932	-3.16879	0.00153073	0.00596433	Heat shock protein Hsp-16.1/Hsp-16.11 [Source:UniProtKB/Swiss-Prot;Acc:P34696]	hsp-16.1
WBGene00016659	15.6134	2.20519	0.569771	-3.8703	0.000108699	0.000651306		C45B2.2
WBGene00021610	31.5308	2.19123	0.404151	-5.42181	5.89979e-08	1.11601e-06	Nuclear Hormone Receptor family [Source:UniProtKB/TrEMBL;Acc:Q966B8]	nhr-237
WBGene00001760	9.426	2.18985	0.722445	-3.03116	0.00243615	0.00878266	Glutathione S-Transferase [Source:UniProtKB/TrEMBL;Acc:Q93695]	gst-12
WBGene00010440	10.3473	2.18872	0.679189	-3.22255	0.00127055	0.00509996	TransThyretin-Related family domain [Source:UniProtKB/TrEMBL;Acc:O62289]	ttr-51
WBGene00008375	10.4261	2.169	0.676567	-3.20588	0.00134649	0.00533529		D1054.8
WBGene00022329	9.24218	2.16617	0.740506	-2.92525	0.00344181	0.0117131	F-box A protein [Source:UniProtKB/TrEMBL;Acc:Q9GR41]	fbxa-79
WBGene00009595	11.2319	2.16077	0.672098	-3.21496	0.00130463	0.00520697		F40F12.7
WBGene00018261	16.6075	2.14778	0.556411	-3.86006	0.000113358	0.000676615	CYtochrome P450 family [Source:UniProtKB/TrEMBL;Acc:A0A0K3AUW1]	cyp-33C5
WBGene00021487	31.3885	2.14389	0.409584	-5.23432	1.65594e-07	2.71393e-06	Catechol-O-MethylTransferase family [Source:UniProtKB/TrEMBL;Acc:Q965W3]	comt-3
WBGene00019014	11.9416	2.13991	0.648193	-3.30135	0.000962206	0.00403131		F57C12.2
WBGene00008335	18.816	2.13785	0.520157	-4.11001	3.95637e-05	0.000280071		C55A6.6
WBGene00003775	6.76757	2.13455	0.882657	-2.41832	0.0155925	0.0406157	NMDA class glutamate Receptor; NMDA-type ionotropic glutamate receptor NMR-2 [Source:UniProtKB/TrEMBL;Acc:G5EEH3]	nmr-2
WBGene00009512	7.3476	2.13271	0.815574	-2.61499	0.00892309	0.0256197		bigr-1
WBGene00012307	10.6802	2.13139	0.735137	-2.89931	0.0037398	0.0125648		W06F12.3
WBGene00000535	6.87617	2.13034	0.829019	-2.56971	0.0101785	0.0286257	Cystatin [Source:UniProtKB/TrEMBL;Acc:G5EDZ9]	cpi-1
WBGene00013845	8.21203	2.12536	0.768222	-2.7666	0.00566444	0.0175952	F-box A protein [Source:UniProtKB/TrEMBL;Acc:A4F333]	fbxa-37
WBGene00044382	6.11072	2.12047	0.877801	-2.41566	0.0157066	0.040854		Y14H12A.2
WBGene00021796	5.96106	2.11974	0.900604	-2.35369	0.018588	0.0469475		Y52E8A.3
WBGene00013838	7.04279	2.11103	0.814296	-2.59245	0.00952937	0.027047	F-box A protein [Source:UniProtKB/TrEMBL;Acc:A4F330]	fbxa-31
WBGene00003610	48.5023	2.1035	0.326866	-6.43537	1.23169e-10	5.61866e-09	Nuclear hormone receptor family member nhr-11 [Source:UniProtKB/Swiss-Prot;Acc:Q23294]	nhr-11
WBGene00021586	13.7386	2.09707	0.596712	-3.51438	0.000440787	0.00209312	C-type LECtin [Source:UniProtKB/TrEMBL;Acc:G4SJ57]	clec-75
WBGene00022012	12.7611	2.09334	0.614185	-3.40833	0.000653616	0.00291634		Y59H11AR.4
WBGene00021253	8.51933	2.09296	0.75564	-2.76978	0.00560942	0.0174442		Y22D7AL.15
WBGene00014030	188.065	2.08886	0.203564	-10.2614	1.05121e-24	6.90108e-22	Globin-like protein [Source:UniProtKB/Swiss-Prot;Acc:P30627]	glb-1
WBGene00003744	6.93324	2.08815	0.843328	-2.47608	0.0132834	0.035705	Neuropeptide-Like Protein [Source:UniProtKB/TrEMBL;Acc:H2KZS6]	nlp-6
WBGene00007823	17.7548	2.08391	0.52346	-3.98102	6.86189e-05	0.00044465		C30H6.5
WBGene00044019	17.2807	2.07554	0.535622	-3.875	0.000106623	0.000640652		C55A6.12
WBGene00020586	7.08469	2.07418	0.845168	-2.45416	0.0141213	0.0375972	FLP-2 receptor; FMRFamide Peptide Receptor family [Source:UniProtKB/TrEMBL;Acc:G5EGC5]	frpr-18
WBGene00007692	8.63895	2.07388	0.733617	-2.82693	0.00469966	0.015138		C23H4.3
WBGene00011313	13.9197	2.07061	0.643965	-3.21541	0.00130258	0.00520044		T01B7.8
WBGene00015294	14.8874	2.06944	0.580378	-3.56567	0.000362925	0.00177063		C01C10.2
WBGene00014035	6.50925	2.06907	0.882192	-2.34538	0.0190079	0.0478454	G-protein coupled receptor seb-2 [Source:UniProtKB/Swiss-Prot;Acc:P30650]	seb-2
WBGene00018571	7.7807	2.06885	0.769608	-2.68819	0.00718412	0.0214252		F47F2.3
WBGene00016324	7.83684	2.06429	0.769269	-2.68344	0.00728685	0.02166		C32E8.6
WBGene00019592	9.38997	2.06125	0.745041	-2.76663	0.00566395	0.0175952		K09F6.9
WBGene00003959	8.51654	2.05829	0.74802	-2.75166	0.00592947	0.018221	Prolyl Carboxy Peptidase like [Source:UniProtKB/TrEMBL;Acc:Q9GRV9]	pcp-4
WBGene00003759	9.66034	2.05468	0.700476	-2.93326	0.00335426	0.0114665	Neuropeptide-Like Protein [Source:UniProtKB/TrEMBL;Acc:Q9XX02]	nlp-21
WBGene00019314	7.47564	2.05417	0.791529	-2.5952	0.00945371	0.0268904		K02E7.10
WBGene00019932	14.2051	2.03341	0.632237	-3.21621	0.00129896	0.00518925		R07C12.2
WBGene00013763	10.9091	2.03225	0.66818	-3.04148	0.00235419	0.00851633		Y113G7B.14
WBGene00010931	13.7052	2.02737	0.603332	-3.36028	0.00077864	0.00337526		M162.5
WBGene00001764	29.6244	2.00896	0.415967	-4.82962	1.36795e-06	1.62322e-05	Glutathione S-Transferase [Source:UniProtKB/TrEMBL;Acc:Q93698]	gst-16
WBGene00015608	27.3167	2.00889	0.517967	-3.87842	0.000105137	0.000632626	MATH (Meprin-associated Traf homology) domain containing [Source:UniProtKB/TrEMBL;Acc:Q8MXJ3]	math-3
WBGene00010790	69.1139	2.00544	0.296265	-6.76909	1.29596e-11	8.3978e-10	Alcohol dehydrogenase 1 [Source:UniProtKB/Swiss-Prot;Acc:Q17334]	sodh-1
WBGene00003376	6.52044	1.99904	0.850482	-2.35048	0.0187492	0.0472884	T-box transcription factor mls-1 [Source:UniProtKB/Swiss-Prot;Acc:O17212]	mls-1
WBGene00010632	6.41477	1.9929	0.836806	-2.38156	0.0172396	0.0441686		K07C5.9
WBGene00004118	15.5422	1.98591	0.557712	-3.56082	0.000369694	0.0017974	Prion-like-(Q/N-rich)-domain-bearing protein [Source:UniProtKB/TrEMBL;Acc:K8F812]	pqn-29
WBGene00008998	6.45764	1.98556	0.846119	-2.34666	0.0189424	0.0476996	Neuronal Calcium Sensor family [Source:UniProtKB/TrEMBL;Acc:A6PVB9]	ncs-4
WBGene00009518	8.10788	1.98323	0.754698	-2.62785	0.00859269	0.0248517	C-type LECtin [Source:UniProtKB/TrEMBL;Acc:A4F308]	clec-166
WBGene00012176	11.6766	1.98073	0.688041	-2.8788	0.0039919	0.0132289		W01C9.2
WBGene00014254	38.3987	1.98073	0.358124	-5.53084	3.18704e-08	6.5803e-07	Putative cytochrome P450 CYP13A10 [Source:UniProtKB/Swiss-Prot;Acc:Q09653]	cyp-13A10
WBGene00007807	87.8223	1.97573	0.25404	-7.77724	7.41236e-15	1.26571e-12		C29F3.7
WBGene00008233	13.8601	1.97419	0.577829	-3.41656	0.000634176	0.00284245		C50F4.8
WBGene00011928	14.094	1.97029	0.587292	-3.35487	0.000794022	0.00343017	CUTiclin-Like [Source:UniProtKB/TrEMBL;Acc:A0A131MAW0]	cutl-12
WBGene00012107	32.3901	1.96984	0.393468	-5.00636	5.54676e-07	7.57717e-06		T27F6.8
WBGene00006533	21.0863	1.96871	0.479238	-4.10799	3.99109e-05	0.000282055	Tubulin alpha chain [Source:UniProtKB/TrEMBL;Acc:O18154]	tba-7
WBGene00008047	35.3704	1.96763	0.381565	-5.15672	2.51307e-07	3.88206e-06	Beta-LACTamase domain containing [Source:UniProtKB/TrEMBL;Acc:Q9U3M7]	lact-7
WBGene00003530	7.30853	1.95883	0.787172	-2.48843	0.0128307	0.0347394	Zinc metalloproteinase nas-11 [Source:UniProtKB/Swiss-Prot;Acc:Q21432]	nas-11
WBGene00009433	61.9239	1.95757	0.323158	-6.05763	1.38145e-09	4.52229e-08		F35E12.9
WBGene00000631	28.2406	1.95445	0.461761	-4.23261	2.30993e-05	0.000177977	COLlagen [Source:UniProtKB/TrEMBL;Acc:O44774]	col-54
WBGene00009042	12.5118	1.95346	0.652594	-2.99338	0.00275904	0.00978204		F22B5.4
WBGene00021589	9.7806	1.94688	0.6924	-2.81179	0.0049267	0.0157127		Y46D2A.1
WBGene00008395	7.11811	1.94224	0.82161	-2.36394	0.0180818	0.0459028		D1086.8
WBGene00014977	7.15199	1.93562	0.793886	-2.43816	0.0147621	0.0388531		ZC15.4
WBGene00001776	9.90616	1.93261	0.680486	-2.84004	0.00451075	0.0146411	Glutathione S-Transferase [Source:UniProtKB/TrEMBL;Acc:Q9NAB2]	gst-28
WBGene00010321	15.8408	1.93117	0.545047	-3.54313	0.000395404	0.00190264		F59B10.5
WBGene00004249	12.7673	1.92557	0.615934	-3.12626	0.00177044	0.00671005	PDGF/VEGF growth factor related [Source:UniProtKB/TrEMBL;Acc:Q9N413]	pvf-1
WBGene00003682	14.1036	1.92425	0.600589	-3.20394	0.00135559	0.0053663	Nuclear Hormone Receptor family [Source:UniProtKB/TrEMBL;Acc:Q95Y07]	nhr-92
WBGene00016594	28.1027	1.92403	0.43207	-4.45304	8.46621e-06	7.64136e-05		C42D4.1
WBGene00001452	15.505	1.921	0.560082	-3.42986	0.000603899	0.0027341	FMRFamide-like neuropeptides 9 KPSFVRF-amide 1 KPSFVRF-amide 2 [Source:UniProtKB/Swiss-Prot;Acc:Q18502]	flp-9
WBGene00008336	9.81105	1.91549	0.679438	-2.81923	0.00481385	0.0154238		C55A6.7
WBGene00002018	44.7726	1.9115	0.385004	-4.96488	6.87446e-07	9.12454e-06	Heat shock protein Hsp-16.41 [Source:UniProtKB/Swiss-Prot;Acc:P06581]	hsp-16.41
WBGene00017467	23.7554	1.90249	0.455944	-4.17265	3.0108e-05	0.000221963		F14F9.4
WBGene00009396	14.2963	1.90087	0.570021	-3.33473	0.000853833	0.00364495	C-type LECtin [Source:UniProtKB/TrEMBL;Acc:O45443]	clec-65
WBGene00022680	62.8729	1.8931	0.293839	-6.44265	1.17407e-10	5.41443e-09		ZK180.6
WBGene00018523	7.56489	1.89184	0.797753	-2.37146	0.0177182	0.0451658	Beta-LACTamase domain containing [Source:UniProtKB/TrEMBL;Acc:Q20489]	lact-1
WBGene00010200	15.2008	1.88969	0.566959	-3.33303	0.000859063	0.00366356		F57C7.4
WBGene00003957	38.4608	1.88898	0.366525	-5.15376	2.55319e-07	3.92161e-06	Prolyl Carboxy Peptidase like [Source:UniProtKB/TrEMBL;Acc:G5EFJ8]	pcp-2
WBGene00003771	8.5375	1.88435	0.724304	-2.60161	0.00927882	0.0264607	Neuropeptide-like protein 33 [Source:UniProtKB/Swiss-Prot;Acc:Q95ZN4]	nlp-33
WBGene00003848	10.5489	1.87976	0.652411	-2.88125	0.00396104	0.0131507	Receptor-type guanylate cyclase gcy-10 [Source:UniProtKB/Swiss-Prot;Acc:B1Q257]	odr-1
WBGene00016037	12.9149	1.87781	0.680757	-2.75842	0.00580813	0.0179485	DOPamine receptor [Source:UniProtKB/TrEMBL;Acc:P91096]	dop-6
WBGene00045190	10.0716	1.87697	0.684457	-2.74228	0.00610146	0.0186707		R01H2.8
WBGene00019180	21.7559	1.87508	0.476508	-3.93504	8.31833e-05	0.000519577		H10D18.5
WBGene00011099	7.60983	1.87277	0.78888	-2.37396	0.0175985	0.0448969	Nuclear Hormone Receptor family [Source:UniProtKB/TrEMBL;Acc:Q21805]	nhr-208
WBGene00022038	21.9683	1.87193	0.477828	-3.91757	8.94453e-05	0.000552951		Y65B4BL.6
WBGene00020449	9.35769	1.86897	0.692992	-2.69696	0.00699756	0.0209777	F-box A protein [Source:UniProtKB/TrEMBL;Acc:Q9TZ21]	fbxa-54
WBGene00019887	30.4597	1.86736	0.395509	-4.7214	2.34227e-06	2.54926e-05		R05D8.11
WBGene00000633	7.90243	1.86609	0.763115	-2.44536	0.0144706	0.0383267	COLlagen [Source:UniProtKB/TrEMBL;Acc:Q9GYS2]	col-56
WBGene00010222	40.3061	1.86421	0.385313	-4.83817	1.31039e-06	1.56949e-05		F57G12.2
WBGene00010904	90.2771	1.85815	0.245914	-7.55612	4.1527e-14	5.58229e-12	UDP-glucuronosyltransferase [Source:UniProtKB/TrEMBL;Acc:Q21603]	ugt-62
WBGene00015397	7.17254	1.85621	0.797643	-2.32712	0.0199587	0.0496354	Nuclear Hormone Receptor family [Source:UniProtKB/TrEMBL;Acc:A0A131MB07]	nhr-149
WBGene00007153	36.8807	1.85175	0.364516	-5.08002	3.7739e-07	5.4687e-06	C-type LECtin [Source:UniProtKB/TrEMBL;Acc:P90732]	clec-41
WBGene00001113	79.5175	1.84101	0.26328	-6.99257	2.69888e-12	2.17217e-10	Dauer Up-Regulated [Source:UniProtKB/TrEMBL;Acc:H9G2U2]	dur-1
WBGene00015402	8.3071	1.83827	0.761873	-2.41283	0.015829	0.04113		C03G6.17
WBGene00044132	11.0546	1.83781	0.631496	-2.91024	0.00361146	0.01219		C23H4.8
WBGene00017783	20.974	1.835	0.473226	-3.87764	0.000105473	0.000634346		F25E5.2
WBGene00008167	61.8983	1.83367	0.297456	-6.16449	7.07106e-10	2.58237e-08	Probable peroxisomal acyl-coenzyme A oxidase 5 [Source:UniProtKB/Swiss-Prot;Acc:P34355]	acox-1.5
WBGene00020973	51.1611	1.8293	0.361156	-5.06512	4.08142e-07	5.80776e-06		W03B1.3
WBGene00017807	12.8125	1.82195	0.644776	-2.82571	0.00471759	0.0151836		F26A1.9
WBGene00000750	10.8548	1.81482	0.644105	-2.81759	0.00483862	0.0154787	COLlagen [Source:UniProtKB/TrEMBL;Acc:Q21039]	col-177
WBGene00010745	20.9012	1.80922	0.495115	-3.65415	0.000258034	0.00133518	Downstream Of DAF-16 (Regulated by DAF-16) [Source:UniProtKB/TrEMBL;Acc:O45667]	dod-17
WBGene00015340	452.205	1.80643	0.164877	-10.9562	6.20224e-28	6.53096e-25		C02E7.7
WBGene00016052	8.42878	1.80591	0.730252	-2.473	0.0133984	0.0359605	Downstream Of DAF-16 (Regulated by DAF-16) [Source:UniProtKB/TrEMBL;Acc:O76438]	dod-3
WBGene00018646	11.4912	1.8051	0.651448	-2.7709	0.00559016	0.0173941	Mucin Like protein [Source:UniProtKB/TrEMBL;Acc:Q9GZE3]	mul-1
WBGene00018616	8.42903	1.80098	0.718836	-2.50541	0.0122309	0.0333945		F48G7.5
WBGene00023415	11.4304	1.79887	0.654596	-2.74806	0.00599486	0.0183817		F16C3.3
WBGene00008254	40.5764	1.7938	0.380379	-4.71582	2.40738e-06	2.60122e-05		C51E3.9
WBGene00002263	1224.34	1.79073	0.154238	-11.6102	3.65679e-31	4.20065e-28	Ce-LEA; Plant Late Embryo Abundant (LEA) related [Source:UniProtKB/TrEMBL;Acc:G5EFU3]	lea-1
WBGene00021178	10.7617	1.78852	0.635873	-2.81269	0.00491283	0.0156724		Y9C9A.8
WBGene00021043	875.101	1.78772	0.133549	-13.3862	7.28006e-41	1.31415e-37	Phosphoenolypyruvate CarboxyKinase [Source:UniProtKB/TrEMBL;Acc:Q8ITY0]	pck-1
WBGene00020075	14.8641	1.78272	0.554048	-3.21763	0.00129255	0.00517018		math-35
WBGene00012260	7.39822	1.77709	0.761434	-2.33388	0.0196021	0.0489415		W04G3.7
WBGene00008369	14.0317	1.77196	0.574374	-3.08502	0.00203537	0.0075607		D1053.4
WBGene00016598	28.1202	1.77031	0.411548	-4.30159	1.6958e-05	0.000137713		C42D4.13
WBGene00007754	20.0742	1.76899	0.548239	-3.22667	0.00125241	0.00504281		C27A7.2
WBGene00021895	17.2824	1.76806	0.587178	-3.01111	0.00260293	0.00929862	C-type LECtin [Source:UniProtKB/TrEMBL;Acc:Q8WTL2]	clec-84
WBGene00019640	10.128	1.76776	0.65871	-2.68367	0.00728191	0.0216504	Delta and OSM-11-like [Source:UniProtKB/TrEMBL;Acc:O16627]	dos-2
WBGene00004231	29.5172	1.76616	0.404675	-4.36439	1.27478e-05	0.000108643	PaTched Related family [Source:UniProtKB/TrEMBL;Acc:Q5DTE5]	ptr-17
WBGene00017204	9.28306	1.76457	0.713604	-2.47275	0.0134077	0.0359778		F07C4.11
WBGene00016234	41.2718	1.76107	0.343609	-5.12522	2.9719e-07	4.4494e-06		C29G2.6
WBGene00021461	15.9842	1.7588	0.537818	-3.27025	0.00107451	0.00441258	NEK (NEver in mitosis Kinase) Like [Source:UniProtKB/TrEMBL;Acc:A0A061AD48]	nekl-1
WBGene00000666	9.87911	1.75844	0.738285	-2.38179	0.0172288	0.0441498	Putative cuticle collagen 91 [Source:UniProtKB/Swiss-Prot;Acc:P34391]	col-91
WBGene00003688	36.1119	1.75673	0.360415	-4.87419	1.09257e-06	1.34558e-05	Nuclear hormone receptor family member nhr-98 [Source:UniProtKB/Swiss-Prot;Acc:Q966I0]	nhr-98
WBGene00003711	10.6006	1.75122	0.636359	-2.75193	0.00592453	0.0182103	Nuclear hormone receptor family member nhr-121 [Source:UniProtKB/Swiss-Prot;Acc:Q9TZ99]	nhr-121
WBGene00001758	42.9825	1.74583	0.337071	-5.17941	2.22594e-07	3.50273e-06	Glutathione S-transferase P 10 [Source:UniProtKB/Swiss-Prot;Acc:Q9N4X8]	gst-10
WBGene00015660	47.9551	1.73952	0.337614	-5.15238	2.572e-07	3.9346e-06	Cation transporting ATPase [Source:UniProtKB/TrEMBL;Acc:O16331]	catp-3
WBGene00002021	8.53896	1.735	0.72206	-2.40284	0.0162682	0.0420823	Heat Shock Protein [Source:UniProtKB/TrEMBL;Acc:Q20660]	hsp-17
WBGene00000780	14.2984	1.73442	0.562414	-3.08388	0.00204321	0.00758462	CalPoNin [Source:UniProtKB/TrEMBL;Acc:O44727]	cpn-4
WBGene00012304	9.26955	1.73428	0.699529	-2.47922	0.0131672	0.0354661	CUTiclin-Like [Source:UniProtKB/TrEMBL;Acc:G5EFQ3]	cutl-4
WBGene00008040	13.0327	1.73147	0.583204	-2.96889	0.00298874	0.0104296	Transthyretin-like protein 5 [Source:UniProtKB/Swiss-Prot;Acc:Q03575]	ttr-5
WBGene00001459	11.9746	1.73011	0.604267	-2.86315	0.00419449	0.0137885	FMRFamide-like neuropeptides 16 AQTFVRF-amide 1 AQTFVRF-amide 2 GQTFVRF-amide [Source:UniProtKB/Swiss-Prot;Acc:Q7YX32]	flp-16
WBGene00011561	21.502	1.72858	0.468473	-3.68982	0.000224414	0.0011887	Transthyretin-like protein 15 [Source:UniProtKB/Swiss-Prot;Acc:Q22288]	ttr-15
WBGene00009811	50.5309	1.72822	0.324471	-5.32628	1.00243e-07	1.74713e-06		F47B8.10
WBGene00000705	26.1094	1.72471	0.421823	-4.08871	4.33779e-05	0.000302663	COLlagen [Source:UniProtKB/TrEMBL;Acc:Q18537]	col-131
WBGene00018115	10.0256	1.72452	0.688129	-2.5061	0.0122069	0.0333435		F36H9.7
WBGene00000755	19.024	1.7244	0.490713	-3.51406	0.000441306	0.0020948	COLlagen [Source:UniProtKB/TrEMBL;Acc:Q21855]	col-182
WBGene00010461	117.559	1.71288	0.265439	-6.45302	1.0964e-10	5.09342e-09		K01D12.1
WBGene00003532	23.6144	1.71079	0.467472	-3.65966	0.000252551	0.00130949	Zinc metalloproteinase nas-13 [Source:UniProtKB/Swiss-Prot;Acc:Q20191]	nas-13
WBGene00000645	14.203	1.7094	0.557794	-3.06458	0.00217978	0.00798369	COLlagen [Source:UniProtKB/TrEMBL;Acc:Q9TZ57]	col-69
WBGene00010876	20.2846	1.70821	0.496261	-3.44217	0.000577065	0.00263527		M05D6.3
WBGene00009723	21.8617	1.70301	0.4592	-3.70864	0.000208376	0.00112044		F45D3.3
WBGene00008309	11.2175	1.70166	0.623015	-2.73134	0.0063078	0.0191876	Nuclear Hormone Receptor family [Source:UniProtKB/TrEMBL;Acc:O45315]	nhr-170
WBGene00019361	13.5574	1.69769	0.599669	-2.83105	0.00463956	0.014986		K03E5.2
WBGene00018430	18.4233	1.6954	0.493554	-3.43509	0.00059235	0.00269119	Nuclear Hormone Receptor family [Source:UniProtKB/TrEMBL;Acc:Q8MXK0]	nhr-142
WBGene00010968	13.1019	1.6953	0.604266	-2.80556	0.00502296	0.0159593		R01E6.2
WBGene00009227	10.9738	1.69516	0.630662	-2.68791	0.00719003	0.0214331		F28G4.2
WBGene00003647	92.417	1.69354	0.247409	-6.84511	7.64174e-12	5.51777e-10	Nuclear hormone receptor family member nhr-57 [Source:UniProtKB/Swiss-Prot;Acc:O16425]	nhr-57
WBGene00011374	23.5389	1.69036	0.444516	-3.8027	0.000143128	0.000820584		T02D1.8
WBGene00016431	13.0874	1.68927	0.591496	-2.85592	0.00429121	0.0140512		C35A11.4
WBGene00010648	25.9195	1.68746	0.422377	-3.99514	6.4656e-05	0.000422437		K08C7.6
WBGene00220261	26.0951	1.68603	0.421358	-4.00143	6.29616e-05	0.00041329		ZC434.10
WBGene00077521	12.8708	1.68504	0.581456	-2.89796	0.00375594	0.0125989	MAF (MusculoAponeurotic Fibrosarcoma) transcription factor homolog [Source:UniProtKB/TrEMBL;Acc:B0M0M9]	maf-1
WBGene00002235	20.9287	1.68338	0.46931	-3.58693	0.000334589	0.00165604	KQT-3 potassium channel; Potassium channel, KvQLT family [Source:UniProtKB/TrEMBL;Acc:G5EE44]	kqt-3
WBGene00016335	17.4003	1.68057	0.510538	-3.29176	0.000995622	0.00414793	Putative glucosylceramidase 1 [Source:UniProtKB/Swiss-Prot;Acc:O16580]	gba-1
WBGene00000679	9.3912	1.67485	0.675477	-2.47951	0.0131563	0.0354613	COLlagen [Source:UniProtKB/TrEMBL;Acc:O44173]	col-105
WBGene00014821	22.0486	1.67483	0.489508	-3.42145	0.000622874	0.00279994		R10E8.7
WBGene00003860	20.2178	1.67403	0.490204	-3.41496	0.000637907	0.00285533	One IG domain [Source:UniProtKB/TrEMBL;Acc:Q9XWM1]	oig-2
WBGene00007946	16.9023	1.67227	0.537489	-3.11125	0.00186295	0.00701003	UDP-GlucuronosylTransferase [Source:UniProtKB/TrEMBL;Acc:Q18470]	ugt-33
WBGene00008993	13.331	1.66937	0.590454	-2.82726	0.00469476	0.0151334		F21A3.3
WBGene00020658	67.7844	1.66762	0.287811	-5.79416	6.86634e-09	1.77793e-07		T21F4.1
WBGene00013901	10.4185	1.66679	0.682344	-2.44274	0.014576	0.0385159	UDP-glucuronosyltransferase [Source:UniProtKB/TrEMBL;Acc:G5EGK7]	ugt-16
WBGene00008477	75.4909	1.66483	0.26363	-6.31503	2.70115e-10	1.11907e-08	C-type LECtin [Source:UniProtKB/TrEMBL;Acc:O17741]	clec-17
WBGene00003995	41.3204	1.65679	0.353279	-4.68976	2.73531e-06	2.88509e-05	Multidrug resistance protein pgp-1 [Source:UniProtKB/Swiss-Prot;Acc:P34712]	pgp-1
WBGene00044701	16.1226	1.65517	0.537463	-3.07961	0.00207275	0.00767173		AH9.6
WBGene00017243	11.6631	1.65425	0.617354	-2.67959	0.00737135	0.0218649		F08C6.5
WBGene00014793	58.6111	1.65225	0.2941	-5.61801	1.93172e-08	4.30498e-07		H40L08.2
WBGene00016533	9.66594	1.64638	0.68519	-2.4028	0.0162699	0.0420823		C39D10.6
WBGene00008116	17.1814	1.64443	0.518644	-3.17064	0.00152106	0.00593211		C46E1.3
WBGene00003999	12.3857	1.64117	0.593183	-2.76672	0.00566228	0.0175952	P-GlycoProtein related [Source:UniProtKB/TrEMBL;Acc:Q17645]	pgp-5
WBGene00013073	25.7257	1.63814	0.420675	-3.89407	9.85752e-05	0.000600023	H(+) MyoInositol coTransporter [Source:UniProtKB/TrEMBL;Acc:Q9XXR3]	hmit-1.1
WBGene00020250	23.5783	1.63525	0.453573	-3.60527	0.000311834	0.00155806		T05C1.3
WBGene00022382	21.1165	1.63376	0.471309	-3.46643	0.000527427	0.00244841		Y94H6A.10
WBGene00009226	17.1501	1.62263	0.507752	-3.19572	0.00139483	0.00549409	CYtochrome P450 family [Source:UniProtKB/TrEMBL;Acc:O17851]	cyp-37B1
WBGene00021690	18.4923	1.6226	0.496078	-3.27086	0.00107221	0.00440601		Y48G8AL.12
WBGene00021565	12.7053	1.62055	0.635201	-2.55124	0.0107341	0.0299153		Y45G12C.1
WBGene00021533	72.9907	1.61952	0.27969	-5.79043	7.02084e-09	1.81052e-07		Y42G9A.3
WBGene00044391	21.6277	1.61832	0.449118	-3.60333	0.00031417	0.00156787		C25H3.15
WBGene00008952	10.6944	1.61632	0.632675	-2.55474	0.0106268	0.0296489		F19C6.3
WBGene00012989	28.4442	1.61626	0.400116	-4.03948	5.35708e-05	0.000361025		Y48C3A.5
WBGene00009475	25.0295	1.61197	0.473822	-3.40206	0.00066879	0.00297732		F36F2.1
WBGene00007067	9.58518	1.61003	0.689573	-2.33483	0.0195525	0.048856	Rab-44 [Source:UniProtKB/TrEMBL;Acc:I7EVL8]	4R79.2
WBGene00015088	22.4846	1.6095	0.451049	-3.56836	0.000359228	0.0017553	Putative transporter B0252.3 [Source:UniProtKB/Swiss-Prot;Acc:Q10917]	B0252.3
WBGene00021611	16.1514	1.60875	0.528255	-3.04541	0.00232366	0.00842047	Nuclear Hormone Receptor family [Source:UniProtKB/TrEMBL;Acc:Q966B7]	nhr-238
WBGene00000610	9.08402	1.60315	0.688734	-2.32768	0.0199292	0.0495916	COLlagen [Source:UniProtKB/TrEMBL;Acc:Q20091]	col-33
WBGene00001727	9.9805	1.60004	0.675251	-2.36955	0.0178096	0.0453515	GRound-Like (Grd related) [Source:UniProtKB/TrEMBL;Acc:O16301]	grl-18
WBGene00009109	17.6515	1.59919	0.500051	-3.19806	0.00138355	0.00545477	DEGenerin-related Touch-involved channel [Source:UniProtKB/TrEMBL;Acc:Q19777]	degt-1
WBGene00022155	21.165	1.59431	0.473112	-3.36983	0.000752141	0.00327839		Y71G12B.17
WBGene00219436	35.3954	1.59361	0.390066	-4.08549	4.3983e-05	0.000306248		C49H3.16
WBGene00001147	9.07599	1.59198	0.680842	-2.33826	0.0193738	0.0485247		eat-18
WBGene00013077	20.2066	1.58632	0.48137	-3.29542	0.000982731	0.00410099	TransThyretin-Related family domain [Source:UniProtKB/TrEMBL;Acc:H2KMI9]	ttr-24
WBGene00044073	9.73392	1.58579	0.679269	-2.33455	0.019567	0.0488827		tag-244
WBGene00007553	11.3752	1.58574	0.609903	-2.59999	0.00932273	0.0265739		C13G3.1
WBGene00016863	22.9016	1.58541	0.443048	-3.57842	0.00034568	0.00170226	Carboxylic ester hydrolase [Source:UniProtKB/TrEMBL;Acc:Q95YC3]	C52A10.2
WBGene00009917	30.7768	1.585	0.399095	-3.97148	7.14272e-05	0.000458848	GLoBin related [Source:UniProtKB/TrEMBL;Acc:Q20638]	glb-18
WBGene00004925	21.1256	1.58475	0.464113	-3.41457	0.000638835	0.00285847	SyNapTotagmin [Source:UniProtKB/TrEMBL;Acc:O16700]	snt-5
WBGene00002020	15.8427	1.58462	0.550307	-2.87951	0.00398291	0.013206	Heat shock protein Hsp-16.48/Hsp-16.49 [Source:UniProtKB/Swiss-Prot;Acc:P02513]	hsp-16.49
WBGene00020599	27.1392	1.58279	0.425667	-3.71838	0.000200506	0.00108505		T20B6.3
WBGene00022847	18.7106	1.57985	0.481359	-3.28207	0.00103047	0.0042714		ZK1055.6
WBGene00009293	12.8927	1.577	0.592123	-2.66329	0.00773803	0.0227337		F31D4.8
WBGene00012437	41.534	1.5752	0.354706	-4.44085	8.96056e-06	8.01314e-05	Heavy chain, Unconventional Myosin [Source:UniProtKB/TrEMBL;Acc:Q9XWR0]	hum-9
WBGene00016734	36.8203	1.5694	0.385391	-4.07223	4.6566e-05	0.0003205		C46H11.10
WBGene00020369	92.864	1.56929	0.240637	-6.5214	6.96522e-11	3.47876e-09		T08H10.1
WBGene00021496	17.8144	1.56697	0.48793	-3.21148	0.00132055	0.00525011		Y40C5A.3
WBGene00003179	17.0831	1.56692	0.496637	-3.15506	0.00160463	0.00619305		mec-18
WBGene00007810	19.4153	1.56623	0.478646	-3.27221	0.00106709	0.00439067		C29F7.1
WBGene00007533	57.8379	1.56215	0.290542	-5.37667	7.58765e-08	1.38752e-06	Cystathionine Beta Lyase [Source:UniProtKB/TrEMBL;Acc:A5JYW2]	cbl-1
WBGene00015103	17.4862	1.56205	0.502028	-3.11148	0.00186151	0.00700685		B0280.7
WBGene00016677	13.5058	1.56165	0.587068	-2.66009	0.00781193	0.022887		C45G9.6
WBGene00023252	16.2806	1.55937	0.516194	-3.02089	0.00252031	0.00903449		C39H7.2
WBGene00012591	12.4797	1.55763	0.637311	-2.44406	0.014523	0.0383999	Nematode Specific Peptide family, group E [Source:UniProtKB/TrEMBL;Acc:Q9NAJ8]	nspe-1
WBGene00019230	12.3293	1.5576	0.605835	-2.57099	0.0101407	0.0285453	Tubulin Tyrosine Ligase Like [Source:UniProtKB/TrEMBL;Acc:H2KZM9]	ttll-11
WBGene00017597	88.6626	1.55454	0.25389	-6.12288	9.18967e-10	3.19013e-08		F19C7.8
WBGene00017299	16.0725	1.55115	0.523111	-2.96524	0.00302447	0.0105253		molo-1
WBGene00021598	9.45613	1.54494	0.66112	-2.33685	0.0194471	0.0486698		Y46E12BR.1
WBGene00009408	21.7023	1.54471	0.449889	-3.43354	0.000595748	0.00270495		F35C12.3
WBGene00020294	34.5756	1.53966	0.421893	-3.6494	0.000262857	0.00135515		T06F4.1
WBGene00021740	40.8129	1.53954	0.363478	-4.23559	2.27952e-05	0.000176171		Y50D4B.1
WBGene00015471	14.3432	1.53877	0.551212	-2.79162	0.00524452	0.0164932	LAMP (Lysosome-associated membrane protein) homolog [Source:UniProtKB/TrEMBL;Acc:Q9GYK0]	lmp-2
WBGene00003565	11.7374	1.5352	0.597123	-2.57099	0.0101409	0.0285453	Neuronal Calcium Sensor family [Source:UniProtKB/TrEMBL;Acc:Q95ZR9]	ncs-3
WBGene00006585	27.1635	1.53397	0.415426	-3.69252	0.000222039	0.00117886	Troponin I 3 [Source:UniProtKB/Swiss-Prot;Acc:Q9XUN9]	tni-3
WBGene00020847	14.1356	1.5333	0.58439	-2.62375	0.00869664	0.0250794	CRAL/TRIO and GOLD domain suppressor of activated Ras [Source:UniProtKB/TrEMBL;Acc:Q22824]	cgr-1
WBGene00008486	12.4645	1.52968	0.582151	-2.62763	0.00859814	0.0248614	UDP-GlucuronosylTransferase [Source:UniProtKB/TrEMBL;Acc:O17757]	ugt-44
WBGene00020148	49.1327	1.52776	0.321475	-4.75233	2.01085e-06	2.24052e-05		T01D1.3
WBGene00017964	11.7259	1.52651	0.597267	-2.55583	0.0105935	0.0295887		F31F7.1
WBGene00010760	20.7919	1.52599	0.514723	-2.96467	0.00303005	0.0105334		K10H10.4
WBGene00000753	30.5946	1.52582	0.383224	-3.98154	6.84689e-05	0.000444134	COLlagen [Source:UniProtKB/TrEMBL;Acc:Q18620]	col-180
WBGene00018465	24.632	1.52415	0.427156	-3.56813	0.000359537	0.00175613		F45E1.4
WBGene00000557	18.6276	1.52143	0.519608	-2.92803	0.00341121	0.011634	CaeNaCin (Caenorhabditis bacteriocin) [Source:UniProtKB/TrEMBL;Acc:O44612]	cnc-3
WBGene00012175	17.6979	1.52023	0.496221	-3.06361	0.00218684	0.0080055		W01C9.1
WBGene00020550	14.7341	1.52012	0.542448	-2.80234	0.00507331	0.0160829		T17H7.1
WBGene00001461	14.2815	1.51942	0.564888	-2.68977	0.00715019	0.0213341	FMRFamide-like neuropeptide 18 EMPGVLRF-amide SVPGVLRF-amide 1 SVPGVLRF-amide 2 EIPGVLRF-amide SEVPGVLRF-amide DVPGVLRF-amide SVPGVLRF-amide 3 [Source:UniProtKB/Swiss-Prot;Acc:Q9N4V0]	flp-18
WBGene00005642	20.0773	1.51832	0.472301	-3.21472	0.0013057	0.00520796	SeRPin; Serine or cysteine protease inhibitor [Source:UniProtKB/TrEMBL;Acc:G5EE40]	srp-1
WBGene00011949	12.9643	1.51793	0.567023	-2.67703	0.00742789	0.0219861		T23F6.1
WBGene00009850	51.7734	1.51724	0.311725	-4.86724	1.13168e-06	1.3924e-05		F48F7.5
WBGene00021625	647.937	1.51597	0.156536	-9.68448	3.50973e-22	1.92822e-19		Y47D7A.13
WBGene00017478	48.6345	1.51469	0.312993	-4.83936	1.30257e-06	1.56457e-05	Carboxylic ester hydrolase [Source:UniProtKB/TrEMBL;Acc:A0A1C3NSL8]	F15A8.6
WBGene00003091	18.1167	1.51196	0.487281	-3.10284	0.0019167	0.00718252	Lysozyme-like protein 2 [Source:UniProtKB/Swiss-Prot;Acc:O62416]	lys-2
WBGene00011180	11.0146	1.51008	0.618375	-2.44201	0.0146059	0.0385705		R09H10.2
WBGene00021799	27.0675	1.50995	0.403885	-3.73856	0.000185075	0.00101282		Y53G8AL.1
WBGene00000481	22.857	1.50937	0.435599	-3.46504	0.000530157	0.00245921	Choline O-acetyltransferase [Source:UniProtKB/Swiss-Prot;Acc:P32756]	cha-1
WBGene00021283	30.8445	1.50762	0.400251	-3.76667	0.000165439	0.00092295		Y24D9A.5
WBGene00006064	26.579	1.50449	0.40623	-3.70355	0.000212605	0.00113641	Stomatin-2 [Source:UniProtKB/Swiss-Prot;Acc:Q19958]	sto-2
WBGene00011385	45.1472	1.5043	0.323378	-4.65185	3.28975e-06	3.36593e-05		T02G6.2
WBGene00007424	10.1926	1.50132	0.640883	-2.34258	0.019151	0.0481385		C08B6.3
WBGene00020457	16.588	1.50066	0.519979	-2.886	0.00390177	0.0129915	F-box A protein [Source:UniProtKB/TrEMBL;Acc:Q9TZ24]	fbxa-67
WBGene00019486	17.729	1.50027	0.489775	-3.06317	0.00219002	0.0080119		K07D4.6
WBGene00013666	10.4946	1.49977	0.635156	-2.36126	0.0182129	0.046166		Y105E8A.1
WBGene00018758	207.14	1.49858	0.173717	-8.62654	6.32357e-18	1.66468e-15		F53E10.1
WBGene00020651	12.4361	1.49811	0.592495	-2.52848	0.0114558	0.0315577		T21D12.12
WBGene00006418	14.8452	1.49778	0.55279	-2.7095	0.00673842	0.0203069		tag-38
WBGene00010041	21.5413	1.49717	0.450587	-3.3227	0.000891506	0.00377516		F54C9.3
WBGene00012812	71.9381	1.49682	0.270604	-5.5314	3.17676e-08	6.5803e-07		Y43F8B.1
WBGene00019428	31.5132	1.49407	0.415744	-3.59372	0.000325994	0.00161921	Putative diacylglycerol kinase K06A1.6 [Source:UniProtKB/Swiss-Prot;Acc:Q10024]	dgk-5
WBGene00015335	64.1315	1.49315	0.285726	-5.22582	1.73384e-07	2.8233e-06	Probable acyl-CoA dehydrogenase 6 [Source:UniProtKB/Swiss-Prot;Acc:P34275]	acdh-6
WBGene00015794	22.3255	1.49303	0.451321	-3.30812	0.000939241	0.00394163		C15F1.1
WBGene00018100	40.8953	1.49186	0.421577	-3.53877	0.000401995	0.00192994	MATH (Meprin-associated Traf homology) domain containing [Source:UniProtKB/TrEMBL;Acc:P91300]	math-26
WBGene00044150	11.7772	1.48924	0.598535	-2.48815	0.0128411	0.0347525		VB0395L.1
WBGene00006762	85.2993	1.48724	0.263965	-5.63422	1.7585e-08	4.01091e-07	Glutamic acid decarboxylase [Source:UniProtKB/TrEMBL;Acc:G5EDB7]	unc-25
WBGene00020143	28.4006	1.48609	0.436423	-3.40516	0.000661245	0.00294935		T01C8.2
WBGene00022271	18.0788	1.48568	0.519403	-2.86036	0.00423167	0.0138851	Putative complexin-1 [Source:UniProtKB/Swiss-Prot;Acc:Q9GUM7]	cpx-1
WBGene00002976	67.3787	1.48563	0.314878	-4.71811	2.38041e-06	2.57966e-05		lev-9
WBGene00000048	15.337	1.48537	0.535169	-2.77551	0.0055115	0.0171916	AcetylCholine Receptor [Source:UniProtKB/TrEMBL;Acc:Q18556]	acr-9
WBGene00003408	125.027	1.48321	0.210543	-7.04468	1.85893e-12	1.60887e-10	Multidrug resistance related protein 2 [Source:UniProtKB/TrEMBL;Acc:Q94137]	mrp-2
WBGene00016599	22.4653	1.4809	0.451869	-3.27727	0.00104817	0.00432692		C42D8.1
WBGene00022307	81.5369	1.47864	0.247303	-5.97907	2.24422e-09	6.86632e-08		Y77E11A.2
WBGene00219780	13.4574	1.47707	0.569167	-2.59515	0.00945504	0.0268904		B0228.10
WBGene00003644	14.0988	1.47619	0.545813	-2.70456	0.0068394	0.0205719	Nuclear hormone receptor family member nhr-54 [Source:UniProtKB/Swiss-Prot;Acc:O45460]	nhr-54
WBGene00017262	29.2543	1.47454	0.393661	-3.74571	0.000179883	0.000988871		F08F3.4
WBGene00006636	12.1239	1.47308	0.60291	-2.44329	0.0145541	0.0384739	TetraSPanin family [Source:UniProtKB/TrEMBL;Acc:B1Q241]	tsp-10
WBGene00009797	56.508	1.47268	0.291129	-5.05852	4.22524e-07	5.99216e-06		F46G10.2
WBGene00001714	171.02	1.46861	0.193226	-7.60048	2.95037e-14	4.10436e-12	GRound-Like (Grd related) [Source:UniProtKB/TrEMBL;Acc:Q9N3V3]	grl-5
WBGene00000745	29.0372	1.46714	0.391321	-3.7492	0.000177398	0.000977159	COLlagen [Source:UniProtKB/TrEMBL;Acc:Q7YZV5]	col-172
WBGene00016898	124.501	1.46711	0.256058	-5.72961	1.00663e-08	2.47948e-07		C53C9.2
WBGene00044686	17.5765	1.46667	0.493656	-2.97104	0.00296798	0.010383	FMRF-Like Peptide [Source:UniProtKB/TrEMBL;Acc:Q7YWT6]	flp-28
WBGene00013539	15.9256	1.46532	0.533085	-2.74876	0.00598212	0.0183515		Y73F8A.35
WBGene00010877	177.125	1.46497	0.190396	-7.69435	1.42217e-14	2.19153e-12	Beta-LACTamase domain containing [Source:UniProtKB/TrEMBL;Acc:Q21523]	lact-4
WBGene00021643	106.736	1.46459	0.285611	-5.12791	2.9297e-07	4.40187e-06	CEntrosomal Protein [Source:UniProtKB/TrEMBL;Acc:A2A266]	ccep-290
WBGene00001479	141.544	1.46415	0.224004	-6.53627	6.30713e-11	3.17517e-09	Flavin-containing monooxygenase [Source:UniProtKB/TrEMBL;Acc:G5EDG8]	fmo-4
WBGene00235340	27.2099	1.46267	0.41313	-3.54046	0.000399429	0.00191835		C45G7.13
WBGene00006309	35.7589	1.46243	0.370238	-3.94997	7.81617e-05	0.000494073	SULfatase domain protein [Source:UniProtKB/TrEMBL;Acc:Q18924]	sul-2
WBGene00006822	44.2951	1.46043	0.337869	-4.32247	1.54292e-05	0.000127261	Putative potassium channel regulatory protein unc-93 [Source:UniProtKB/Swiss-Prot;Acc:Q93380]	unc-93
WBGene00019682	54.5573	1.45968	0.291222	-5.01226	5.37937e-07	7.40454e-06	Putative serine protease K12H4.7 [Source:UniProtKB/Swiss-Prot;Acc:P34528]	K12H4.7
WBGene00013119	11.7985	1.45887	0.613487	-2.37799	0.0174073	0.0445171		Y51H4A.25
WBGene00016304	17.3072	1.45758	0.52496	-2.77655	0.00549393	0.0171538		fbxc-41
WBGene00012272	29.9289	1.45674	0.380763	-3.82583	0.000130331	0.000761029		dhc-4
WBGene00010822	13.8665	1.45669	0.579148	-2.51522	0.0118958	0.0326168		M01G12.9
WBGene00016218	21.2912	1.45396	0.454346	-3.20011	0.00137377	0.0054225	Protein containing ALS2cr12 (ALS2CR12) domain [Source:UniProtKB/TrEMBL;Acc:H2KZ33]	pals-23
WBGene00011866	29.1309	1.45392	0.402919	-3.60847	0.000308005	0.00154413		T20F10.5
WBGene00019756	48.813	1.45357	0.314537	-4.62129	3.81354e-06	3.81233e-05		M03E7.4
WBGene00019097	67.5637	1.45231	0.295426	-4.91599	8.83329e-07	1.13045e-05		F59B1.2
WBGene00004131	154.76	1.45199	0.224772	-6.45981	1.04835e-10	4.9063e-09	Prion-like-(Q/N-rich)-domain-bearing protein [Source:UniProtKB/TrEMBL;Acc:H2KZ01]	pqn-44
WBGene00015759	15.4008	1.45122	0.545306	-2.6613	0.00778398	0.0228422		C14C6.5
WBGene00012704	30.5265	1.45053	0.385835	-3.75944	0.000170291	0.000944602		mlt-3
WBGene00006784	173.1	1.44897	0.259463	-5.58449	2.34387e-08	5.07143e-07	Ionotropic GABA receptor subunit UNC-49C [Source:UniProtKB/TrEMBL;Acc:G5EE10]	unc-49
WBGene00022024	50.3887	1.44882	0.365005	-3.96932	7.20782e-05	0.00046256		Y64H9A.2
WBGene00015930	15.6112	1.44858	0.551382	-2.62719	0.00860945	0.0248666		C17H12.4
WBGene00006436	6798.27	1.4474	0.370208	-3.90971	9.24089e-05	0.000569321	Titin homolog [Source:UniProtKB/Swiss-Prot;Acc:G4SLH0]	ttn-1
WBGene00007672	21.6207	1.44605	0.449317	-3.21833	0.00128939	0.00516076	F-box A protein [Source:UniProtKB/TrEMBL;Acc:G5EF28]	fbxa-136
WBGene00000501	17.3097	1.44466	0.509538	-2.83523	0.00457922	0.0148291	High-affinity choline transporter 1 [Source:UniProtKB/Swiss-Prot;Acc:O02228]	cho-1
WBGene00016130	28.6796	1.44422	0.41112	-3.51289	0.000443262	0.00210171		C26B2.8
WBGene00007919	12.6072	1.44227	0.587576	-2.45462	0.0141035	0.0375658		cup-16
WBGene00010657	11.93	1.44159	0.598069	-2.41041	0.0159348	0.0413538		K08D8.3
WBGene00008296	34.1137	1.4414	0.383379	-3.75972	0.000170107	0.00094399	CaDmium Responsive; Cadmium-inducible lysosomal protein CDR-2 [Source:UniProtKB/TrEMBL;Acc:G5ECX9]	cdr-2
WBGene00009397	49.9382	1.44126	0.320457	-4.49751	6.87542e-06	6.36934e-05	C-type LECtin [Source:UniProtKB/TrEMBL;Acc:O45445]	clec-66
WBGene00000650	1487.33	1.44027	0.135478	-10.631	2.13694e-26	1.68765e-23	COLlagen [Source:UniProtKB/TrEMBL;Acc:Q23422]	col-74
WBGene00013970	40.7202	1.4393	0.37268	-3.86203	0.000112448	0.00067182	KLUmpfuss related [Source:UniProtKB/TrEMBL;Acc:O46016]	klu-1
WBGene00000176	19.7844	1.43791	0.462964	-3.10589	0.0018971	0.00711962	AQuaPorin or aquaglyceroporin related [Source:UniProtKB/TrEMBL;Acc:Q7Z138]	aqp-8
WBGene00019497	21.6933	1.43537	0.453597	-3.16443	0.00155387	0.00603588		K07E8.6
WBGene00012332	21.0125	1.43143	0.479738	-2.98378	0.00284708	0.0100379		rpi-1
WBGene00016328	21.1912	1.43046	0.447014	-3.20004	0.00137408	0.0054225	Probable 3',5'-cyclic phosphodiesterase pde-5 [Source:UniProtKB/Swiss-Prot;Acc:P91119]	pde-5
WBGene00022569	20.2464	1.43026	0.467202	-3.06133	0.00220355	0.00805674		ZC239.6
WBGene00021983	41.108	1.42746	0.359801	-3.96734	7.26781e-05	0.0004657	NeuroPeptide Receptor family [Source:UniProtKB/TrEMBL;Acc:H2KZY4]	npr-5
WBGene00003409	98.2106	1.42416	0.230574	-6.17661	6.5491e-10	2.40675e-08		mrp-3
WBGene00006522	14.03	1.42132	0.555492	-2.55868	0.0105071	0.0293865	ABC transporter, eXtended [Source:UniProtKB/TrEMBL;Acc:D7SFK1]	abcx-1
WBGene00013118	29.8275	1.42082	0.432125	-3.28798	0.0010091	0.00419442		Y51H4A.24
WBGene00006616	28.51	1.41957	0.387896	-3.65968	0.000252535	0.00130949	TRP (Transient receptor potential) channel family [Source:UniProtKB/TrEMBL;Acc:Q9GRV5]	trp-4
WBGene00008727	21.1655	1.41545	0.491548	-2.87958	0.00398203	0.013206		F13A7.12
WBGene00016217	15.9226	1.41499	0.529105	-2.67431	0.0074883	0.0221287	3A339 [Source:UniProtKB/TrEMBL;Acc:G5ED94]	C29F9.2
WBGene00017901	25.1371	1.4146	0.410937	-3.44236	0.000576654	0.00263435	IG (Immunoglobulin), EGF and transmmembrane domain [Source:UniProtKB/TrEMBL;Acc:U4PLF0]	igeg-1
WBGene00010150	51.8367	1.41425	0.332995	-4.24706	2.16592e-05	0.000168942		F56D5.6
WBGene00012462	25.1191	1.41302	0.432578	-3.2665	0.00108884	0.00446128		Y17G7B.8
WBGene00011076	16.9652	1.40979	0.510745	-2.76026	0.00577552	0.0178609	SCAVenger receptor (CD36 family) related [Source:RefSeq peptide;Acc:NP_509651]	scav-5
WBGene00011100	39.5907	1.40919	0.33561	-4.19888	2.6824e-05	0.000202172	Nuclear Hormone Receptor family [Source:UniProtKB/TrEMBL;Acc:Q21806]	nhr-209
WBGene00009058	26.218	1.40899	0.413232	-3.40968	0.0006504	0.00290302		F22E12.1
WBGene00044395	17.8598	1.40858	0.490578	-2.87127	0.00408826	0.0134951		R12C12.10
WBGene00004345	28.5618	1.40755	0.395517	-3.55876	0.000372617	0.00180962	Regulator of G-protein signaling rgs-2 [Source:UniProtKB/Swiss-Prot;Acc:P49808]	rgs-2
WBGene00020222	14.0865	1.40633	0.542878	-2.59051	0.00958347	0.0271883	Alpha-(1,3)-fucosyltransferase fut-6 [Source:UniProtKB/Swiss-Prot;Acc:G5EEE1]	fut-6
WBGene00010878	108.564	1.40588	0.216897	-6.48178	9.06489e-11	4.32241e-09		M05D6.5
WBGene00006306	37.3917	1.40504	0.40045	-3.50865	0.000450384	0.00213068	SUppressor of Elongation defect [Source:UniProtKB/TrEMBL;Acc:Q19136]	sue-1
WBGene00008341	16.6002	1.40461	0.506158	-2.77504	0.00551945	0.0172079	TransThyretin-Related family domain [Source:UniProtKB/TrEMBL;Acc:E3W741]	ttr-44
WBGene00007935	80.8623	1.40406	0.2528	-5.55403	2.79165e-08	5.89888e-07		C34E11.2
WBGene00022047	20.9457	1.40166	0.451368	-3.10536	0.00190045	0.00713007		Y66H1A.5
WBGene00011217	16.894	1.40109	0.536117	-2.6134	0.00896464	0.0257156		R10E11.5
WBGene00017849	13.6188	1.40094	0.557396	-2.51337	0.0119585	0.0327499		F27B3.7
WBGene00008763	16.8293	1.39974	0.502363	-2.7863	0.00533128	0.0167369	Glycosyltransferase family 92 protein F13G3.3 [Source:UniProtKB/Swiss-Prot;Acc:Q19417]	F13G3.3
WBGene00022675	88.1561	1.39919	0.240103	-5.82747	5.62755e-09	1.51297e-07	GABA B receptor subunit; GABAB2 receptor subunit [Source:UniProtKB/TrEMBL;Acc:G5ECB2]	gbb-2
WBGene00020551	132.364	1.39882	0.20652	-6.77329	1.2589e-11	8.19974e-10		T17H7.7
WBGene00195004	19.1165	1.39868	0.487503	-2.86908	0.00411674	0.0135678		K08D12.8
WBGene00010972	28.1841	1.39792	0.398263	-3.51004	0.000448044	0.0021212		R01H10.4
WBGene00007155	19.8468	1.39776	0.471049	-2.96733	0.00300399	0.0104742		B0379.1
WBGene00009394	143.763	1.3966	0.212634	-6.56808	5.09665e-11	2.67225e-09	C-type LECtin [Source:UniProtKB/TrEMBL;Acc:O45444]	clec-63
WBGene00007262	13.7705	1.39444	0.554603	-2.5143	0.0119268	0.0326841		jud-4
WBGene00017950	53.109	1.39279	0.322669	-4.31647	1.58542e-05	0.000130002	Putative serine/threonine-protein kinase F31E3.2 [Source:UniProtKB/Swiss-Prot;Acc:Q8MYQ1]	F31E3.2
WBGene00014697	35.3349	1.39244	0.361481	-3.85205	0.000117133	0.000695205	CYtochrome P450 family [Source:UniProtKB/TrEMBL;Acc:Q1HB05]	cyp-25A3
WBGene00001476	72.423	1.39184	0.289931	-4.80059	1.582e-06	1.82558e-05	Flavin-containing monooxygenase [Source:UniProtKB/TrEMBL;Acc:G5EDP6]	fmo-1
WBGene00003891	36.5731	1.39119	0.367626	-3.78425	0.000154174	0.000872823		osm-11
WBGene00018113	43.2572	1.38919	0.339241	-4.09498	4.22201e-05	0.000296056		F36H9.5
WBGene00001703	36.181	1.38908	0.385925	-3.59935	0.000319009	0.00158638	GRounDhog (Hedgehog-like family) [Source:UniProtKB/TrEMBL;Acc:O02153]	grd-14
WBGene00044452	14.1851	1.38746	0.562458	-2.46678	0.0136334	0.0365214		Y102E9.5
WBGene00021371	14.4841	1.38607	0.542456	-2.55518	0.0106132	0.0296338	N-Acyl Phosphatidyl Ethanolamine specific phospholipase D (NAPE-PLD) homolog [Source:UniProtKB/TrEMBL;Acc:Q965X7]	nape-1
WBGene00002252	59.4097	1.38607	0.30102	-4.60458	4.13293e-06	4.0657e-05	Latrophilin-like protein LAT-2 [Source:UniProtKB/Swiss-Prot;Acc:G5ECX0]	lat-2
WBGene00018579	17.41	1.38528	0.486237	-2.84898	0.00438599	0.0143171	Fatty Acid CoA Synthetase family [Source:UniProtKB/TrEMBL;Acc:Q9TZI7]	acs-16
WBGene00019236	60.2408	1.38515	0.294825	-4.69821	2.62446e-06	2.79147e-05		H23N18.5
WBGene00011289	15.5428	1.38494	0.517839	-2.67446	0.00748489	0.0221237		R102.2
WBGene00006615	43.6577	1.38302	0.360706	-3.83421	0.000125966	0.000739299	TRP (Transient receptor potential) channel family; TRP homlogous cation channel protein [Source:UniProtKB/TrEMBL;Acc:G5EE02]	trp-2
WBGene00001664	11.4787	1.38265	0.593821	-2.32839	0.0198913	0.0495265	Guanine nucleotide-binding protein alpha-2 subunit [Source:UniProtKB/Swiss-Prot;Acc:P22454]	gpa-2
WBGene00016219	18.6175	1.38259	0.50713	-2.7263	0.00640496	0.0194332	Protein containing ALS2cr12 (ALS2CR12) domain [Source:UniProtKB/TrEMBL;Acc:Q336K9]	pals-24
WBGene00013499	30.1119	1.38213	0.394103	-3.50704	0.000453124	0.00214284	Solute carrier organic anion transporter family member [Source:UniProtKB/TrEMBL;Acc:Q9XWC5]	Y70G10A.3
WBGene00010827	20.9746	1.38124	0.464686	-2.97241	0.00295472	0.0103502		M02B1.2
WBGene00015954	56.8073	1.38018	0.304874	-4.52705	5.98118e-06	5.65705e-05		C18B2.3
WBGene00010505	26.7346	1.37949	0.41936	-3.28951	0.00100361	0.00417434		K02D3.2
WBGene00013515	17.0583	1.37863	0.527508	-2.61348	0.00896254	0.0257156	DOMON domain-containing protein Y73F4A.2 [Source:UniProtKB/Swiss-Prot;Acc:Q9XWC3]	Y73F4A.2
WBGene00014178	36.2756	1.3776	0.36183	-3.80733	0.000140477	0.000808317		ZK1010.4
WBGene00017048	13.8846	1.37388	0.550255	-2.49681	0.0125317	0.0340904		D2021.4
WBGene00007176	31.4372	1.37326	0.412862	-3.32621	0.000880369	0.00374003	KCNN (Potassium K ChaNNel, calcium activated)-Like [Source:UniProtKB/TrEMBL;Acc:G5ED53]	kcnl-1
WBGene00003169	36.4082	1.37257	0.355819	-3.85751	0.00011455	0.000682759	MEC-5 [Source:UniProtKB/TrEMBL;Acc:G5EFQ9]	mec-5
WBGene00000524	20.886	1.37256	0.46483	-2.95282	0.00314889	0.0108714	CLaudin-like in Caenorhabditis [Source:UniProtKB/TrEMBL;Acc:Q23532]	clc-3
WBGene00020484	14.9588	1.37144	0.557208	-2.46128	0.0138443	0.0369922		T13C5.3
WBGene00014148	81.4431	1.3708	0.273161	-5.01829	5.21338e-07	7.21537e-06		ZK909.3
WBGene00008559	47.2614	1.36995	0.316196	-4.33259	1.47363e-05	0.000123072		F07H5.8
WBGene00012383	115.096	1.36955	0.244458	-5.60238	2.11431e-08	4.64634e-07	TransThyretin-Related family domain [Source:UniProtKB/TrEMBL;Acc:Q9XWL1]	ttr-17
WBGene00001990	14.2017	1.36917	0.556246	-2.46144	0.013838	0.0369911	Homolog of Odr-2 (Two); Ly-6-related protein HOT-5 [Source:UniProtKB/TrEMBL;Acc:G5ED79]	hot-5
WBGene00015028	12.1141	1.36892	0.576031	-2.37647	0.0174794	0.0446621		B0207.5
WBGene00008010	13.2688	1.36837	0.558569	-2.44978	0.0142943	0.0379571		C38D9.2
WBGene00014164	84.1249	1.36837	0.264092	-5.18141	2.20213e-07	3.47392e-06	Beta-lactamase domain-containing protein 2 [Source:UniProtKB/Swiss-Prot;Acc:Q09621]	lact-2
WBGene00006583	88.787	1.36737	0.244539	-5.59162	2.24964e-08	4.89268e-07	Troponin C, isoform 2 [Source:UniProtKB/Swiss-Prot;Acc:Q09665]	tnc-2
WBGene00021333	28.8489	1.36568	0.407403	-3.35217	0.000801801	0.00346057		Y34D9A.8
WBGene00002259	21.7893	1.36456	0.44376	-3.07499	0.00210511	0.00776419	Fatty acid-binding protein homolog 7 [Source:UniProtKB/Swiss-Prot;Acc:O02323]	lbp-7
WBGene00016542	89.1333	1.36301	0.291021	-4.68354	2.81961e-06	2.96339e-05		C39H7.4
WBGene00019064	884.114	1.36252	0.159483	-8.54336	1.30371e-17	3.23013e-15	MYOsin heavy chain structural genes [Source:UniProtKB/TrEMBL;Acc:Q21000]	myo-5
WBGene00008123	12.9345	1.36232	0.57961	-2.3504	0.0187533	0.0472892	Equilibrative Nucleoside Transporter [Source:UniProtKB/TrEMBL;Acc:Q2EEN3]	ent-4
WBGene00006587	92.715	1.36136	0.243678	-5.5867	2.31425e-08	5.01592e-07	TropoNin T [Source:UniProtKB/TrEMBL;Acc:Q7Z071]	tnt-2
WBGene00000634	35.6338	1.36013	0.376119	-3.61622	0.000298939	0.00150734	COLlagen [Source:UniProtKB/TrEMBL;Acc:P91274]	col-58
WBGene00017637	15.6083	1.35901	0.527376	-2.57694	0.00996806	0.0281104		F20D6.8
WBGene00003525	22.6278	1.35753	0.442648	-3.06684	0.00216332	0.00793257	Zinc metalloproteinase nas-6 [Source:UniProtKB/Swiss-Prot;Acc:Q9U3S9]	nas-6
WBGene00012382	335.102	1.35645	0.192548	-7.04473	1.85816e-12	1.60887e-10	Transthyretin-like protein 16 [Source:UniProtKB/Swiss-Prot;Acc:P55955]	ttr-16
WBGene00015231	43.2127	1.35628	0.338901	-4.00201	6.28079e-05	0.000412709	CUTiclin-Like [Source:UniProtKB/TrEMBL;Acc:O61816]	cutl-14
WBGene00001784	54.1003	1.35623	0.304552	-4.45319	8.46028e-06	7.64136e-05	Probable glutathione S-transferase gst-36 [Source:UniProtKB/Swiss-Prot;Acc:Q09607]	gst-36
WBGene00014039	65.1048	1.35621	0.27396	-4.95039	7.40632e-07	9.77913e-06		ZK662.2
WBGene00000006	47.2301	1.35612	0.332506	-4.0785	4.53276e-05	0.000313669	Amino Acid Transporter [Source:UniProtKB/TrEMBL;Acc:H2KZG9]	aat-5
WBGene00006067	47.6075	1.35594	0.323228	-4.19499	2.72887e-05	0.00020525	STOmatin [Source:UniProtKB/TrEMBL;Acc:Q7YZV6]	sto-5
WBGene00014252	46.9527	1.35514	0.317221	-4.2719	1.93817e-05	0.000154224		ZK1320.2
WBGene00001374	76.7255	1.35381	0.281915	-4.80217	1.56952e-06	1.81782e-05		exp-2
WBGene00007422	23.6221	1.35337	0.450578	-3.00363	0.00266783	0.009504	UDP-GlucuronosylTransferase [Source:UniProtKB/TrEMBL;Acc:Q17813]	ugt-17
WBGene00013292	22.5725	1.35312	0.459229	-2.9465	0.00321388	0.0110586		Y57G11A.4
WBGene00021087	82.0999	1.35243	0.260641	-5.18887	2.11573e-07	3.36705e-06		W08E12.6
WBGene00011212	12.6529	1.35186	0.570324	-2.37034	0.0177716	0.0452836		R10E8.6
WBGene00021509	34.9944	1.35173	0.355803	-3.79908	0.000145234	0.000829646		Y41D4A.7
WBGene00004801	35.5425	1.35156	0.383431	-3.52492	0.000423612	0.00201991	NAD-dependent protein deacylase sir-2.2 [Source:UniProtKB/Swiss-Prot;Acc:Q20480]	sir-2.2
WBGene00018174	27.9168	1.35102	0.414116	-3.26242	0.00110467	0.00451297	Trifunctional purine biosynthetic protein adenosine-3 Phosphoribosylamine--glycine ligase Phosphoribosylformylglycinamidine cyclo-ligase Phosphoribosylglycinamide formyltransferase [Source:UniProtKB/TrEMBL;Acc:Q20143]	F38B6.4
WBGene00010348	18.3254	1.35072	0.47819	-2.82465	0.0047332	0.0152185		H01G02.1
WBGene00016568	13.4216	1.34997	0.5655	-2.38721	0.0169766	0.0436009		C41G11.1
WBGene00004113	23.1528	1.34743	0.455046	-2.96108	0.0030656	0.0106362	Prion-like-(Q/N-rich)-domain-bearing protein [Source:UniProtKB/TrEMBL;Acc:O01876]	pqn-24
WBGene00007401	23.9425	1.34613	0.475084	-2.83346	0.00460469	0.0149001	Uncharacterized calcium-binding protein C07A9.5 [Source:UniProtKB/Swiss-Prot;Acc:P34316]	C07A9.5
WBGene00014101	17.4019	1.34551	0.488869	-2.75229	0.00591794	0.0181989	GOlgi-associated PDZ and Coiled-coil motif protein [Source:UniProtKB/TrEMBL;Acc:A5JYY2]	gopc-1
WBGene00011927	18.008	1.34517	0.495617	-2.71412	0.00664513	0.0200496		T22C8.6
WBGene00016957	20.4689	1.34256	0.452631	-2.96612	0.00301581	0.0105067	5-Aminoimidazole-4-carboxamide ribonucleotide formylTransferase/IMP Cyclohydrolase homolog [Source:UniProtKB/TrEMBL;Acc:Q95QQ5]	atic-1
WBGene00044401	31.1088	1.34234	0.39259	-3.41919	0.00062809	0.00281838		Y55B1BR.6
WBGene00009578	53.6423	1.342	0.312539	-4.29388	1.7558e-05	0.000141856		F40F8.5
WBGene00021835	43.549	1.33848	0.327071	-4.09232	4.27078e-05	0.000298567		Y54E10A.17
WBGene00016165	31.2005	1.33692	0.412164	-3.24366	0.00118004	0.00477306		C27F2.1
WBGene00009496	24.0955	1.33542	0.449953	-2.96792	0.00299826	0.01046		F36H1.11
WBGene00010522	24.7115	1.335	0.437832	-3.04913	0.00229508	0.00833832		K03A11.5
WBGene00000038	18.6721	1.33387	0.481331	-2.77121	0.00558483	0.0173842	Carboxylic ester hydrolase [Source:UniProtKB/TrEMBL;Acc:G5EDN1]	ace-4
WBGene00020281	64.0849	1.33163	0.279657	-4.76165	1.92017e-06	2.151e-05		T06A4.1
WBGene00017438	199.772	1.33123	0.195525	-6.8085	9.86236e-12	6.62876e-10		F13H8.5
WBGene00003527	16.9502	1.33002	0.543924	-2.44522	0.0144762	0.0383267	Zinc metalloproteinase nas-8 [Source:UniProtKB/Swiss-Prot;Acc:Q18439]	nas-8
WBGene00008969	26.4388	1.32964	0.402809	-3.30093	0.00096366	0.00403606		F20C5.4
WBGene00002974	66.4971	1.32906	0.268816	-4.94411	7.64923e-07	1.00545e-05	Acetylcholine receptor subunit beta-type lev-1 [Source:UniProtKB/Swiss-Prot;Acc:Q27218]	lev-1
WBGene00012387	29.1729	1.32898	0.404004	-3.28953	0.00100354	0.00417434		Y6B3B.1
WBGene00004933	19.7401	1.32547	0.459232	-2.88627	0.00389833	0.0129835	Extracellular superoxide dismutase [Cu-Zn] [Source:UniProtKB/Swiss-Prot;Acc:P34461]	sod-4
WBGene00015822	25.4159	1.32543	0.422538	-3.13683	0.00170784	0.00651045		C16B8.2
WBGene00020279	19.3882	1.32528	0.484647	-2.73452	0.00624714	0.0190388	GLoBin related; Globin [Source:UniProtKB/TrEMBL;Acc:G5EGB6]	glb-25
WBGene00006960	14.4726	1.32523	0.532958	-2.48655	0.012899	0.034872	X-BoX promoter element regulated [Source:UniProtKB/TrEMBL;Acc:Q19119]	xbx-1
WBGene00016018	32.5263	1.32389	0.389755	-3.39674	0.000681938	0.00302668		C23H3.2
WBGene00000692	40.5412	1.32324	0.340201	-3.88958	0.000100416	0.000608857	COLlagen [Source:UniProtKB/TrEMBL;Acc:A5JYR8]	col-118
WBGene00015169	70.9421	1.3228	0.284776	-4.64504	3.40009e-06	3.462e-05		B0403.5
WBGene00022397	77.4735	1.32268	0.258288	-5.12095	3.03995e-07	4.54053e-06		Y97E10AR.2
WBGene00010050	28.668	1.32203	0.411085	-3.21595	0.00130015	0.00519238		F54D5.4
WBGene00016997	63.5306	1.32025	0.280132	-4.71295	2.44158e-06	2.62792e-05	C/EBP (CCAAT/enhancer-binding protein) homolog [Source:UniProtKB/TrEMBL;Acc:Q18909]	cebp-1
WBGene00016809	30.0414	1.31902	0.41587	-3.17171	0.00151545	0.0059139		C50D2.6
WBGene00008603	60.8937	1.31733	0.319703	-4.12047	3.78107e-05	0.000269778		F09B9.4
WBGene00004796	16.5276	1.31721	0.507022	-2.59794	0.00937855	0.0267089	Systemic RNA interference defective protein 2 [Source:UniProtKB/Swiss-Prot;Acc:G5EEV9]	sid-2
WBGene00020971	37.3871	1.31629	0.381707	-3.44843	0.000563849	0.00258613		W03B1.1
WBGene00001454	20.9991	1.31625	0.446335	-2.94901	0.00318794	0.0109912	FMRFamide-like neuropeptides 11 AMRNALVRF-amide ASGGMRNALVRF-amide SPLDEEDFAPESPLQ-amide NGAPQPFVRF-amide [Source:UniProtKB/Swiss-Prot;Acc:Q21156]	flp-11
WBGene00020571	84.2994	1.31592	0.238781	-5.51098	3.56837e-08	7.26086e-07	LiPocalin-Related protein [Source:UniProtKB/TrEMBL;Acc:B1Q244]	lpr-7
WBGene00020854	118.943	1.31512	0.23209	-5.66642	1.45815e-08	3.38697e-07		T27C4.1
WBGene00006792	38.8278	1.31506	0.360001	-3.65292	0.000259272	0.00133945	Uncoordinated protein 58 [Source:UniProtKB/Swiss-Prot;Acc:Q22271]	unc-58
WBGene00001761	55.6446	1.31435	0.298361	-4.40522	1.05678e-05	9.27965e-05	Glutathione S-Transferase [Source:UniProtKB/TrEMBL;Acc:Q22814]	gst-13
WBGene00011266	35.2092	1.31426	0.363392	-3.61665	0.000298439	0.00150542		R13H4.8
WBGene00001053	14.2821	1.31255	0.542635	-2.41885	0.0155699	0.0405735	D2-like dopamine receptor long variant; DOPamine receptor [Source:UniProtKB/TrEMBL;Acc:G5EBI6]	dop-2
WBGene00013173	120.054	1.31253	0.210277	-6.2419	4.32294e-10	1.66538e-08		Y53F4B.27
WBGene00011436	485.19	1.3122	0.151837	-8.64217	5.51542e-18	1.48283e-15		T04F3.1
WBGene00003232	35.4109	1.31171	0.351634	-3.73032	0.000191238	0.00104203	Probable metabotropic glutamate receptor mgl-1 [Source:UniProtKB/Swiss-Prot;Acc:Q09630]	mgl-1
WBGene00003653	16.0297	1.31166	0.510811	-2.56779	0.0102348	0.0287379	Nuclear Hormone Receptor family [Source:UniProtKB/TrEMBL;Acc:O62034]	nhr-63
WBGene00015067	35.8435	1.31103	0.364112	-3.60063	0.000317444	0.00158109	Carboxylic ester hydrolase [Source:UniProtKB/TrEMBL;Acc:O16497]	B0238.1
WBGene00000082	202.199	1.31092	0.217122	-6.03768	1.56341e-09	5.03962e-08	ADAMTS family; ADT-1 [Source:UniProtKB/TrEMBL;Acc:G5ECS8]	adt-1
WBGene00006759	3076.05	1.30751	0.126162	-10.3637	3.62532e-25	2.54498e-22	Twitchin [Source:UniProtKB/Swiss-Prot;Acc:Q23551]	unc-22
WBGene00000370	73.1618	1.30599	0.277686	-4.70313	2.562e-06	2.73656e-05	Conserved Cysteine/Glycine domain protein [Source:UniProtKB/TrEMBL;Acc:Q9NA39]	ccg-1
WBGene00003715	17.0065	1.304	0.489618	-2.6633	0.00773785	0.0227337	Nuclear hormone receptor family member nhr-125 [Source:UniProtKB/Swiss-Prot;Acc:O17082]	nhr-125
WBGene00006513	161.835	1.30348	0.195017	-6.68391	2.32647e-11	1.39059e-09	RIM Binding protein [Source:UniProtKB/TrEMBL;Acc:Q9N415]	rimb-1
WBGene00009579	29.5523	1.30277	0.384425	-3.38889	0.000701768	0.00309297	ARRestin Domain protein [Source:UniProtKB/TrEMBL;Acc:D1MN74]	arrd-6
WBGene00004154	34.4207	1.30116	0.379571	-3.42798	0.000608084	0.00274714	Prion-like-(Q/N-rich)-domain-bearing protein [Source:UniProtKB/TrEMBL;Acc:A0A0K3AWM9]	pqn-72
WBGene00004124	15.8777	1.30078	0.521266	-2.49542	0.0125807	0.034209	Prion-like-(Q/N-rich)-domain-bearing protein [Source:UniProtKB/TrEMBL;Acc:Q95ZT9]	pqn-37
WBGene00009018	22.8756	1.2995	0.471476	-2.75623	0.00584713	0.0180286		F21D9.4
WBGene00008089	76.8272	1.29709	0.277146	-4.68016	2.86648e-06	3.00588e-05		C44C10.9
WBGene00009791	18.4717	1.29636	0.501739	-2.58373	0.00977375	0.0276536		F46F3.3
WBGene00009691	125.934	1.29571	0.233506	-5.54893	2.87421e-08	6.06319e-07		F44E5.4
WBGene00006068	15.4856	1.29558	0.526525	-2.46062	0.0138697	0.0370367	STOmatin [Source:UniProtKB/TrEMBL;Acc:Q9XWC6]	sto-6
WBGene00010879	148.222	1.29358	0.205717	-6.28818	3.212e-10	1.28439e-08		M05D6.6
WBGene00003163	202.297	1.2932	0.174431	-7.41383	1.22699e-13	1.50526e-11	MAD-Like; MAD-like-1 homolog [Source:UniProtKB/TrEMBL;Acc:G5EG44]	mdl-1
WBGene00004267	113.104	1.29316	0.221931	-5.82683	5.64901e-09	1.51552e-07	Ras-related protein Rab-3 [Source:UniProtKB/Swiss-Prot;Acc:Q94986]	rab-3
WBGene00017948	93.2458	1.29294	0.238406	-5.42329	5.85109e-08	1.11013e-06	MeTHuselah (Drosophila aging-associated GPCR) homolog [Source:UniProtKB/TrEMBL;Acc:Q19931]	mth-1
WBGene00018958	101.081	1.29235	0.226438	-5.70728	1.14797e-08	2.77888e-07	Carboxylic ester hydrolase [Source:UniProtKB/TrEMBL;Acc:Q86S38]	F56C11.6
WBGene00011517	73.0779	1.29208	0.261238	-4.94599	7.57572e-07	9.97154e-06	Ceramide glucosyltransferase 1 [Source:UniProtKB/Swiss-Prot;Acc:O18037]	cgt-1
WBGene00019761	58.4802	1.29051	0.312896	-4.12441	3.71679e-05	0.000265791		M03F8.1
WBGene00007219	14.5181	1.28992	0.53642	-2.40468	0.0161867	0.0419216	Neuropeptide-Like Protein [Source:UniProtKB/TrEMBL;Acc:G3MU46]	nlp-38
WBGene00005712	15.2397	1.28782	0.537916	-2.3941	0.0166612	0.0429568	Serpentine receptor class V-1 [Source:UniProtKB/Swiss-Prot;Acc:P46564]	srv-1
WBGene00011136	15.1774	1.28772	0.523302	-2.46077	0.0138641	0.0370296		R08A2.5
WBGene00001622	45.8495	1.28628	0.321626	-3.9993	6.35289e-05	0.000416149	Putative sodium-dependent excitatory amino acid transporter glt-4 [Source:UniProtKB/Swiss-Prot;Acc:Q22682]	glt-4
WBGene00019538	40.6611	1.28584	0.333519	-3.85537	0.000115556	0.000687234		K08D12.4
WBGene00013884	20.7375	1.28499	0.454713	-2.82593	0.0047144	0.0151812		ZC412.3
WBGene00001458	17.039	1.28459	0.500732	-2.56542	0.010305	0.0288978	FMRF-Like Peptide [Source:UniProtKB/TrEMBL;Acc:O46023]	flp-15
WBGene00020283	95.8181	1.28408	0.239886	-5.3529	8.65558e-08	1.56246e-06		T06A4.3
WBGene00006950	122.662	1.28374	0.219701	-5.84312	5.12306e-09	1.39215e-07	Warthog protein 4 Warthog protein 4 N-product Warthog protein 4 C-product [Source:UniProtKB/Swiss-Prot;Acc:Q94129]	wrt-4
WBGene00008572	50.9813	1.28238	0.30059	-4.26622	1.9881e-05	0.000157601		F08B12.4
WBGene00020007	218.09	1.28232	0.181074	-7.08173	1.42367e-12	1.27585e-10	Probable glycerol kinase [Source:UniProtKB/Swiss-Prot;Acc:Q21944]	R11F4.1
WBGene00012664	15.8069	1.2817	0.516336	-2.4823	0.0130537	0.0352224		Y39B6A.1
WBGene00000678	232.904	1.28105	0.234415	-5.46489	4.63196e-08	9.06029e-07	COLlagen [Source:UniProtKB/TrEMBL;Acc:O44174]	col-104
WBGene00020192	68.4758	1.281	0.268139	-4.77737	1.77599e-06	2.00728e-05		T03F1.11
WBGene00011535	20.5217	1.28049	0.459815	-2.78479	0.00535632	0.0167988		T06E4.8
WBGene00015645	37.3004	1.27964	0.358125	-3.57317	0.000352686	0.00173339	LIPaSe related [Source:UniProtKB/TrEMBL;Acc:O76556]	lips-7
WBGene00007996	56.3824	1.27921	0.304564	-4.20011	2.66782e-05	0.000201498		C38C6.3
WBGene00008732	75.9533	1.2792	0.255782	-5.00112	5.69982e-07	7.76947e-06	Putative pyridoxal-phosphate dependent protein F13B12.4 [Source:UniProtKB/Swiss-Prot;Acc:Q19374]	F13B12.4
WBGene00012530	58.7929	1.2783	0.290279	-4.4037	1.06421e-05	9.33193e-05		Y32F6A.5
WBGene00019478	19.6074	1.27797	0.474145	-2.69531	0.00703232	0.021057	Putative metalloproteinase inhibitor tag-225 [Source:UniProtKB/Swiss-Prot;Acc:Q21265]	cri-2
WBGene00012289	113.328	1.27735	0.217949	-5.8608	4.60645e-09	1.29062e-07		W05H12.1
WBGene00021439	28.1279	1.27371	0.399741	-3.18634	0.00144084	0.00565944	CholecystoKinin Receptor homolog; Cholecystokinin receptor 2 splice isoform b [Source:UniProtKB/TrEMBL;Acc:B2L045]	ckr-2
WBGene00004153	65.5644	1.27337	0.294509	-4.32373	1.53415e-05	0.000126952	Prion-like-(Q/N-rich)-domain-bearing protein [Source:UniProtKB/TrEMBL;Acc:O18118]	pqn-71
WBGene00017591	141.716	1.27333	0.199853	-6.37133	1.87394e-10	8.1093e-09		F19C7.1
WBGene00006589	129.14	1.27292	0.264989	-4.80366	1.5579e-06	1.80602e-05	TropoNin T [Source:UniProtKB/TrEMBL;Acc:K8ERV5]	tnt-4
WBGene00010285	111.792	1.27263	0.272631	-4.66795	3.04215e-06	3.15345e-05		F58H1.2
WBGene00018566	35.922	1.27173	0.379979	-3.34685	0.000817352	0.00351414	Solute carrier organic anion transporter family member [Source:UniProtKB/TrEMBL;Acc:Q20538]	F47E1.2
WBGene00000683	254.088	1.27	0.184184	-6.89529	5.37563e-12	4.09196e-10	COLlagen [Source:UniProtKB/TrEMBL;Acc:Q9N527]	col-109
WBGene00016769	36.6908	1.26969	0.351943	-3.60765	0.000308983	0.00154743		C49C8.5
WBGene00014253	29.9339	1.26763	0.3739	-3.3903	0.000698168	0.00308032		ZK1320.3
WBGene00194915	18.4643	1.26759	0.47526	-2.66715	0.00764968	0.022537		JC8.16
WBGene00008910	30.7139	1.26717	0.380228	-3.33265	0.000860238	0.00366733		F17C8.3
WBGene00017073	143.203	1.26569	0.222927	-5.67758	1.3661e-08	3.20856e-07		D2096.6
WBGene00003519	46.13	1.26554	0.308483	-4.10246	4.08778e-05	0.000288083	Sodium-dependent high-affinity dicarboxylate transporter 3 [Source:UniProtKB/Swiss-Prot;Acc:Q21339]	nac-3
WBGene00007149	19.2885	1.26467	0.501334	-2.52261	0.0116487	0.0320377		B0334.13
WBGene00017418	28.3869	1.26429	0.392111	-3.22433	0.00126268	0.00507805		F13B6.3
WBGene00001690	90.2557	1.26213	0.233374	-5.40817	6.36736e-08	1.19908e-06	GRounDhog (Hedgehog-like family) [Source:UniProtKB/TrEMBL;Acc:Q21835]	grd-1
WBGene00018630	68.7905	1.26176	0.298421	-4.22812	2.35651e-05	0.000181345		F49D11.6
WBGene00017914	18.9985	1.26037	0.484704	-2.60029	0.00931439	0.0265561		F29A7.4
WBGene00008875	54.9436	1.25984	0.297987	-4.22785	2.35938e-05	0.000181455		F15H10.8
WBGene00004921	82.7527	1.25963	0.277912	-4.53248	5.82961e-06	5.54274e-05	Synaptotagmin-1 [Source:UniProtKB/Swiss-Prot;Acc:P34693]	snt-1
WBGene00013496	18.2745	1.2586	0.495455	-2.54029	0.0110761	0.0307126		Y70D2A.1
WBGene00008605	495.987	1.25829	0.138448	-9.08853	1.00383e-19	3.52345e-17		mlt-9
WBGene00015679	100.172	1.25778	0.266386	-4.72164	2.33956e-06	2.5485e-05		C10F3.7
WBGene00006445	51.1487	1.25764	0.308834	-4.07221	4.65684e-05	0.0003205	Dwarfin sma [Source:UniProtKB/TrEMBL;Acc:G5EDS9]	tag-68
WBGene00008980	29.4827	1.25677	0.379655	-3.31031	0.00093193	0.0039152	Essential MCU regulator, mitochondrial [Source:UniProtKB/Swiss-Prot;Acc:Q9U3I4]	emre-1
WBGene00000438	16.8458	1.25675	0.522937	-2.40325	0.01625	0.0420597	Homeobox protein ceh-14 [Source:UniProtKB/Swiss-Prot;Acc:P20271]	ceh-14
WBGene00006845	24.19	1.25667	0.418209	-3.00489	0.00265679	0.00947		unc-122
WBGene00008967	53.7874	1.25642	0.298624	-4.20736	2.58366e-05	0.000195844		F20B10.3
WBGene00017841	110.258	1.25531	0.234979	-5.34224	9.18034e-08	1.6314e-06		F26G1.5
WBGene00000603	312.936	1.25382	0.178439	-7.02658	2.11662e-12	1.80713e-10	Cuticle collagen 14 [Source:UniProtKB/Swiss-Prot;Acc:P18834]	col-14
WBGene00011278	176.967	1.2534	0.205133	-6.11017	9.95261e-10	3.37618e-08		R74.2
WBGene00000273	279.26	1.25337	0.169032	-7.41499	1.2163e-13	1.50526e-11	Bypass of Response to Pheromone in yeast [Source:UniProtKB/TrEMBL;Acc:I2HAF4]	brp-1
WBGene00021645	54.8701	1.25322	0.303675	-4.12685	3.67765e-05	0.000263141		Y47G6A.19
WBGene00003178	45.1881	1.2525	0.316586	-3.95628	7.61255e-05	0.000483378	Alpha-tubulin N-acetyltransferase 1 [Source:UniProtKB/Swiss-Prot;Acc:O45100]	mec-17
WBGene00004912	35.4413	1.25222	0.355064	-3.52675	0.000420692	0.00200902	Synaptogyrin homolog 1 [Source:UniProtKB/Swiss-Prot;Acc:O76735]	sng-1
WBGene00010049	56.9001	1.25215	0.295219	-4.24144	2.22089e-05	0.000172539		F54D5.3
WBGene00022848	47.3064	1.25089	0.30527	-4.09765	4.17364e-05	0.000293315		ZK1055.7
WBGene00020735	219.717	1.25085	0.229837	-5.44232	5.25899e-08	1.01145e-06		T23F2.2
WBGene00010057	85.3019	1.24912	0.255122	-4.89614	9.77358e-07	1.23376e-05		F54D5.15
WBGene00000687	72.8992	1.24858	0.288071	-4.33429	1.46232e-05	0.000122289	COLlagen [Source:UniProtKB/TrEMBL;Acc:Q18450]	col-113
WBGene00015293	18.4446	1.24806	0.489972	-2.54722	0.0108586	0.0302224	Putative serine/threonine-protein kinase C01C4.3 [Source:UniProtKB/Swiss-Prot;Acc:Q11090]	C01C4.3
WBGene00004401	22.3047	1.24792	0.441432	-2.82698	0.00469897	0.015138	Rhomboid-related protein 2 [Source:UniProtKB/Swiss-Prot;Acc:P34356]	rom-2
WBGene00004347	24.6076	1.24641	0.423761	-2.94131	0.00326823	0.0112099	Regulator of G protein Signaling [Source:UniProtKB/TrEMBL;Acc:H2KMK7]	rgs-4
WBGene00012662	28.4356	1.2459	0.422706	-2.94744	0.0032042	0.0110413		Y39A1C.1
WBGene00022144	40.9091	1.24548	0.330344	-3.77025	0.000163084	0.000912229	Probable peptidylglycine alpha-hydroxylating monooxygenase 1 [Source:UniProtKB/Swiss-Prot;Acc:Q95XM2]	pghm-1
WBGene00007685	25.7323	1.24308	0.41654	-2.9843	0.00284232	0.0100267		C18E9.5
WBGene00000089	35.3235	1.2395	0.35852	-3.45725	0.000545709	0.00251728	Rab27 [Source:UniProtKB/TrEMBL;Acc:G5EBS5]	aex-6
WBGene00020017	125.327	1.2394	0.215946	-5.7394	9.50132e-09	2.3774e-07		R12A1.3
WBGene00017530	25.279	1.23919	0.41497	-2.98621	0.00282454	0.00998068		F16H11.1
WBGene00006464	16.6319	1.23767	0.503143	-2.45987	0.0138986	0.037098	BTB and MATH domain-containing protein 47 [Source:UniProtKB/Swiss-Prot;Acc:O76612]	bath-47
WBGene00006756	50.8548	1.23661	0.319299	-3.87289	0.000107552	0.000645315	Vesicular acetylcholine transporter unc-17 [Source:UniProtKB/Swiss-Prot;Acc:P34711]	unc-17
WBGene00019948	21.5234	1.23644	0.451993	-2.73553	0.00622797	0.0189859		R08C7.4
WBGene00007664	32.3173	1.23485	0.414915	-2.97615	0.00291896	0.0102484	SEcretin/class B GPCR; Secretin receptor-like protein SEB-3 [Source:UniProtKB/TrEMBL;Acc:G5EBF7]	seb-3
WBGene00016706	77.9023	1.23477	0.255025	-4.84177	1.28691e-06	1.55018e-05		C46C11.3
WBGene00018603	22.4854	1.23433	0.425907	-2.89811	0.00375416	0.0125989		F48E3.2
WBGene00018487	108.121	1.2339	0.239343	-5.15538	2.53124e-07	3.90057e-06		F46C8.8
WBGene00012826	39.5337	1.2325	0.343129	-3.59196	0.000328202	0.00162953		dyf-19
WBGene00006666	319.922	1.2321	0.204729	-6.01819	1.76374e-09	5.57166e-08	TWiK family of potassium channels [Source:UniProtKB/TrEMBL;Acc:H2KZ66]	twk-11
WBGene00006663	88.9855	1.23196	0.252117	-4.88648	1.02654e-06	1.27923e-05	TWiK family of potassium channels [Source:UniProtKB/TrEMBL;Acc:Q7JM20]	twk-8
WBGene00017449	20.2908	1.2316	0.449124	-2.74223	0.0061024	0.0186707	OToPetrin-Like [Source:UniProtKB/TrEMBL;Acc:Q95QL0]	otpl-3
WBGene00011694	28.7413	1.23111	0.396554	-3.10453	0.00190579	0.0071472		T10G3.3
WBGene00044070	280.533	1.23098	0.167455	-7.3511	1.96578e-13	2.25815e-11	SET (Trithorax/polycomb) domain containing [Source:UniProtKB/TrEMBL;Acc:Q8I4F7]	set-18
WBGene00001724	168.25	1.23064	0.196884	-6.25056	4.08972e-10	1.5852e-08	GRound-Like (Grd related) [Source:UniProtKB/TrEMBL;Acc:Q9XW83]	grl-15
WBGene00007336	28.7381	1.22839	0.390696	-3.14412	0.0016659	0.00638856		C05C12.4
WBGene00004030	18.0664	1.22757	0.490416	-2.50313	0.0123102	0.0335601	LIM domain-containing protein pin-2 [Source:UniProtKB/Swiss-Prot;Acc:Q19157]	pin-2
WBGene00016289	156.281	1.2269	0.225087	-5.45077	5.01518e-08	9.71961e-07	LIN-24 (Twenty-four) Like [Source:UniProtKB/TrEMBL;Acc:Q8I7L5]	lntl-1
WBGene00015650	180.823	1.22679	0.200995	-6.10357	1.03726e-09	3.49517e-08	Protein Kinase, cGMP-dependent [Source:UniProtKB/TrEMBL;Acc:Q8MQE2]	pkg-2
WBGene00001517	16.4928	1.2267	0.503562	-2.43604	0.014849	0.0390413	Probable muscarinic acetylcholine receptor gar-1 [Source:UniProtKB/Swiss-Prot;Acc:Q18007]	gar-1
WBGene00007687	152.522	1.22595	0.190321	-6.44153	1.18279e-10	5.4348e-09		C18E9.7
WBGene00003534	34.7269	1.22593	0.359388	-3.41117	0.000646847	0.0028933	Zinc metalloproteinase nas-15 [Source:UniProtKB/Swiss-Prot;Acc:P55115]	nas-15
WBGene00006752	506.59	1.22576	0.179107	-6.84376	7.71398e-12	5.53829e-10	Phorbol ester/diacylglycerol-binding protein unc-13 [Source:UniProtKB/Swiss-Prot;Acc:P27715]	unc-13
WBGene00007264	34.0583	1.22515	0.354682	-3.45422	0.000551883	0.0025414		C02F4.4
WBGene00014171	65.224	1.22437	0.268534	-4.55945	5.12881e-06	4.93584e-05	NEPrilysin metallopeptidase family [Source:UniProtKB/TrEMBL;Acc:G5ED52]	nep-26
WBGene00001710	44.6935	1.22398	0.320056	-3.82428	0.000131153	0.000763709	GRound-Like (Grd related) [Source:UniProtKB/TrEMBL;Acc:O76386]	grl-1
WBGene00003713	17.4285	1.22387	0.483475	-2.53141	0.0113603	0.0313495	Nuclear Hormone Receptor family; Nuclear receptor NHR-123 [Source:UniProtKB/TrEMBL;Acc:G5EDC3]	nhr-123
WBGene00019117	26.2222	1.22314	0.43408	-2.81778	0.00483572	0.0154772		nhr-144
WBGene00008462	18.8482	1.22299	0.473646	-2.58208	0.00982068	0.0277553		E02H4.4
WBGene00015334	23.9151	1.22282	0.432186	-2.82939	0.00466374	0.0150565	Iodotyrosine dehalogenase 1 homolog [Source:UniProtKB/Swiss-Prot;Acc:P34273]	sup-18
WBGene00017998	474.277	1.2228	0.170901	-7.15499	8.36762e-13	8.26041e-11		F33D4.6
WBGene00013895	66.6324	1.22143	0.303847	-4.01989	5.82265e-05	0.000387033		ZC434.9
WBGene00022276	30.1961	1.22134	0.376032	-3.24796	0.00116234	0.00470899	Neuropeptide-like peptides nlp-40 Peptide P1 Peptide P2 Peptide P3 Peptide P4 [Source:UniProtKB/Swiss-Prot;Acc:Q9N4D8]	nlp-40
WBGene00022814	127.13	1.22086	0.220242	-5.54324	2.96919e-08	6.24271e-07		ZK742.4
WBGene00016396	21.9712	1.21892	0.465744	-2.61714	0.00886704	0.0254877		C34B2.11
WBGene00019636	34.3509	1.21738	0.371116	-3.28034	0.00103684	0.00429134	Glutathione S-Transferase, Omega class [Source:UniProtKB/TrEMBL;Acc:Q8IA74]	gsto-3
WBGene00008500	30.6453	1.21697	0.379048	-3.2106	0.00132458	0.00526333		F01D5.10
WBGene00021304	29.6766	1.21671	0.394717	-3.08249	0.00205277	0.00761561	NePHronoPhthisis (Human kidney disease) homolog [Source:UniProtKB/TrEMBL;Acc:A0A0K3AV89]	nphp-2
WBGene00004316	79.9808	1.2164	0.272612	-4.462	8.11978e-06	7.38141e-05	Rabphilin-1 [Source:UniProtKB/Swiss-Prot;Acc:P41885]	rbf-1
WBGene00017515	53.5365	1.21541	0.307699	-3.94999	7.81543e-05	0.000494073		F16F9.4
WBGene00008496	176.065	1.21507	0.186887	-6.50165	7.94451e-11	3.84624e-09		F01D5.6
WBGene00007653	530.363	1.21356	0.163978	-7.40077	1.35392e-13	1.62568e-11	Cysteine synthase 1 [Source:UniProtKB/Swiss-Prot;Acc:Q93244]	cysl-1
WBGene00175027	22.8428	1.21326	0.475296	-2.55263	0.0106913	0.0298093		W02F12.8
WBGene00008032	28.2139	1.21227	0.391742	-3.09456	0.00197106	0.00734915		C39E9.8
WBGene00016915	25.0218	1.21109	0.452717	-2.67517	0.00746918	0.0220877		C54D2.1
WBGene00003707	25.663	1.21054	0.405824	-2.98292	0.00285511	0.0100606	Nuclear Hormone Receptor family; Nuclear receptor NHR-117 [Source:UniProtKB/TrEMBL;Acc:O44638]	nhr-117
WBGene00022391	19.9628	1.20979	0.462323	-2.61675	0.00887701	0.0255048		Y95B8A.12
WBGene00009032	60.3862	1.20972	0.271822	-4.4504	8.57096e-06	7.70289e-05	B3GNT1, Beta-1,3-N-acetylGucosamiNylTransferase 1, homolog [Source:UniProtKB/TrEMBL;Acc:G5EGF3]	bgnt-1.3
WBGene00006809	89.1344	1.20899	0.244564	-4.94347	7.67451e-07	1.00597e-05	Four domain-type voltage-gated ion channel alpha-1 subunit [Source:UniProtKB/TrEMBL;Acc:Q06AY5]	unc-77
WBGene00015339	1006.7	1.20872	0.129239	-9.35259	8.55296e-21	3.85983e-18		C02E7.6
WBGene00008654	32.1331	1.20823	0.363815	-3.321	0.000896955	0.00379315	Probable phosphoribosylformylglycinamidine synthase [Source:UniProtKB/Swiss-Prot;Acc:Q19311]	F10F2.2
WBGene00019184	155.828	1.20784	0.212734	-5.67772	1.36499e-08	3.20856e-07		H10E21.4
WBGene00003997	48.0484	1.20715	0.312737	-3.85994	0.000113414	0.000676627	Multidrug resistance protein pgp-3 [Source:UniProtKB/Swiss-Prot;Acc:P34713]	pgp-3
WBGene00000672	288.716	1.20696	0.172221	-7.0082	2.41397e-12	1.98829e-10	COLlagen [Source:UniProtKB/TrEMBL;Acc:O18286]	col-97
WBGene00017724	74.9922	1.20658	0.261712	-4.61036	4.01972e-06	3.98065e-05	Gamma-glutamylcyclotransferase [Source:UniProtKB/TrEMBL;Acc:A0A0K3ARZ2]	F22F7.7
WBGene00009142	16.6979	1.20319	0.492594	-2.44256	0.0145836	0.0385279		F26A3.4
WBGene00000625	258.167	1.2031	0.171555	-7.01292	2.33402e-12	1.96618e-10	COLlagen [Source:UniProtKB/TrEMBL;Acc:Q9N3D7]	col-48
WBGene00003165	86.5444	1.20198	0.260636	-4.61172	3.99352e-06	3.95781e-05		mec-1
WBGene00014300	31.9642	1.19908	0.369105	-3.24861	0.0011597	0.00470129		D2023.1
WBGene00020595	18.6353	1.19885	0.486431	-2.46458	0.0137176	0.036708		T20B5.2
WBGene00219362	20.9449	1.19871	0.456093	-2.62821	0.00858363	0.0248312		ZK470.14
WBGene00015172	23.5252	1.19804	0.454057	-2.63853	0.0083267	0.0241988		B0410.3
WBGene00044796	20.072	1.19779	0.488393	-2.45251	0.0141865	0.037747		W03D8.11
WBGene00001054	69.0577	1.19733	0.260643	-4.59376	4.3533e-06	4.25371e-05	Dipeptidyl peptidase family member 1 [Source:UniProtKB/Swiss-Prot;Acc:Q7JKY3]	dpf-1
WBGene00012875	103.743	1.19491	0.221219	-5.40148	6.60944e-08	1.23638e-06		Y45F10B.13
WBGene00001385	1774.04	1.19273	0.128539	-9.27911	1.70896e-20	6.74824e-18	Fatty-acid and retinol-binding protein 1 [Source:UniProtKB/Swiss-Prot;Acc:P34382]	far-1
WBGene00006680	18.188	1.19232	0.472034	-2.52592	0.0115397	0.031775	TWiK family of potassium channels [Source:UniProtKB/TrEMBL;Acc:Q22940]	twk-28
WBGene00006767	152.098	1.19211	0.194246	-6.13713	8.40263e-10	2.97081e-08	Calcium-dependent secretion activator [Source:UniProtKB/Swiss-Prot;Acc:Q23658]	unc-31
WBGene00009692	30.5127	1.19177	0.376347	-3.16668	0.0015419	0.00599939		F44E5.5
WBGene00001171	104.814	1.19013	0.252486	-4.71363	2.43346e-06	2.62142e-05	EAG K+ channel EGL-2 [Source:UniProtKB/TrEMBL;Acc:Q9XYX7]	egl-2
WBGene00001716	400.309	1.18987	0.145073	-8.20183	2.36752e-16	5.34215e-14	GRound-Like (Grd related) [Source:UniProtKB/TrEMBL;Acc:O18015]	grl-7
WBGene00002041	37.7493	1.18947	0.345037	-3.44735	0.00056611	0.00259462	Heavy chain, Unconventional Myosin [Source:UniProtKB/TrEMBL;Acc:U4PBY2]	hum-8
WBGene00044533	53.2395	1.18917	0.29518	-4.02862	5.61047e-05	0.000375298		F41F3.8
WBGene00017858	27.6139	1.18849	0.396599	-2.99671	0.00272913	0.00968143		F27C1.11
WBGene00001518	53.5278	1.18824	0.300901	-3.94895	7.84941e-05	0.00049543	Probable muscarinic acetylcholine receptor gar-2 [Source:UniProtKB/Swiss-Prot;Acc:Q09388]	gar-2
WBGene00013317	60.1661	1.18737	0.276636	-4.29219	1.76923e-05	0.000142667		Y57G11C.22
WBGene00004133	342.294	1.18665	0.1641	-7.23123	4.78648e-13	5.09453e-11	Activated in Blocked Unfolded protein response [Source:UniProtKB/TrEMBL;Acc:Q20936]	abu-13
WBGene00001410	181.949	1.18664	0.203773	-5.82335	5.76805e-09	1.54418e-07	Protein Fe65 homolog [Source:UniProtKB/Swiss-Prot;Acc:Q9BKZ9]	feh-1
WBGene00000738	1564.25	1.18504	0.126812	-9.34487	9.20042e-21	3.9485e-18	COLlagen [Source:UniProtKB/TrEMBL;Acc:Q966K5]	col-165
WBGene00018986	27.2062	1.18434	0.414976	-2.85399	0.00431738	0.0141186	Cysteine dioxygenase 1 [Source:UniProtKB/Swiss-Prot;Acc:Q20893]	cdo-1
WBGene00018749	26.5025	1.18394	0.416779	-2.84069	0.0045016	0.0146151		F53C3.5
WBGene00008150	87.3887	1.18375	0.238408	-4.96524	6.8617e-07	9.11719e-06	MAM (Meprin, A5-protein, PTPmu) domain protein [Source:UniProtKB/TrEMBL;Acc:Q8I4M2]	mam-2
WBGene00003097	67.9514	1.18303	0.273093	-4.33194	1.47799e-05	0.000123354	LYSozyme [Source:UniProtKB/TrEMBL;Acc:Q09975]	lys-8
WBGene00016806	71.4976	1.18279	0.259671	-4.55497	5.23921e-06	5.01916e-05		C50D2.2
WBGene00000288	22.5581	1.18275	0.482954	-2.44899	0.0143258	0.0380136	CALmodulin related genes [Source:UniProtKB/TrEMBL;Acc:G5EF93]	cal-4
WBGene00001701	21.8031	1.18244	0.464151	-2.54753	0.0108488	0.0302017	GRounDhog (Hedgehog-like family) [Source:UniProtKB/TrEMBL;Acc:Q19120]	grd-12
WBGene00000908	103.453	1.18129	0.233938	-5.04958	4.42783e-07	6.23052e-06	Nuclear hormone receptor family member daf-12 [Source:UniProtKB/Swiss-Prot;Acc:G5EFF5]	daf-12
WBGene00001547	30.1079	1.18119	0.386586	-3.05544	0.00224729	0.00819058	Receptor-type guanylate cyclase gcy-22 [Source:UniProtKB/Swiss-Prot;Acc:Q9XTY1]	gcy-22
WBGene00015735	71.3485	1.18101	0.261585	-4.51483	6.33688e-06	5.94894e-05	Calcitonin receptor-like protein 1 [Source:UniProtKB/Swiss-Prot;Acc:Q09460]	pdfr-1
WBGene00015709	42.9801	1.17989	0.333206	-3.54101	0.000398598	0.00191509	CYtochrome P450 family [Source:UniProtKB/TrEMBL;Acc:Q27470]	cyp-33A1
WBGene00021446	16.1964	1.17747	0.498951	-2.35989	0.0182804	0.0463187	Helix Loop Helix [Source:UniProtKB/TrEMBL;Acc:Q9N410]	hlh-33
WBGene00013835	18.2892	1.17648	0.479741	-2.45233	0.0141935	0.0377578	Molting protein MLT-4 [Source:UniProtKB/TrEMBL;Acc:G5EBJ4]	mlt-4
WBGene00000950	36.2806	1.17573	0.353388	-3.32702	0.000877803	0.00373214	Degenerin deg-1 [Source:UniProtKB/Swiss-Prot;Acc:P24585]	deg-1
WBGene00010357	48.4771	1.17556	0.350886	-3.35025	0.000807386	0.00348196		H03A11.2
WBGene00020947	79.6709	1.17482	0.244665	-4.80175	1.57287e-06	1.82003e-05	Alkaline ceramidase [Source:UniProtKB/Swiss-Prot;Acc:O45145]	W02F12.2
WBGene00021167	25.862	1.1745	0.414842	-2.83121	0.0046373	0.0149826	CYtochrome P450 family [Source:UniProtKB/TrEMBL;Acc:Q9N4Q5]	cyp-32B1
WBGene00000739	161.898	1.17364	0.21242	-5.52511	3.29284e-08	6.78766e-07	COLlagen [Source:UniProtKB/TrEMBL;Acc:Q86FL7]	col-166
WBGene00044620	63.0828	1.17231	0.279181	-4.19908	2.67996e-05	0.000202172		bus-4
WBGene00008292	27.5165	1.17069	0.404076	-2.89721	0.00376501	0.0126193		C54C8.4
WBGene00002268	438.815	1.16965	0.175452	-6.66646	2.62048e-11	1.54731e-09	Galectin [Source:UniProtKB/TrEMBL;Acc:G5EFI4]	lec-5
WBGene00002978	1499.97	1.16895	0.137758	-8.48549	2.14816e-17	5.22002e-15	Tropomyosin isoforms a/b/d/f [Source:UniProtKB/Swiss-Prot;Acc:Q22866]	lev-11
WBGene00008239	38.4279	1.16849	0.337106	-3.46623	0.000527806	0.00244927	FSHR (Mammalian follicle stimulating hormone receptor) homolog; Leucine-rich repeat-containing G protein-coupled receptor [Source:UniProtKB/TrEMBL;Acc:G5EG04]	fshr-1
WBGene00011952	30.5995	1.16679	0.394458	-2.95796	0.00309685	0.0107152		T23F6.5
WBGene00004225	185.934	1.16674	0.178387	-6.54049	6.13167e-11	3.10546e-09	PaTched Related family [Source:UniProtKB/TrEMBL;Acc:V6CLI4]	ptr-11
WBGene00004990	136.011	1.16522	0.235684	-4.94397	7.65466e-07	1.00545e-05	SaPosin-like Protein family [Source:UniProtKB/TrEMBL;Acc:Q86FL8]	spp-5
WBGene00007368	67.7018	1.16513	0.298864	-3.89852	9.67817e-05	0.000591647		C06B8.2
WBGene00020836	132.799	1.16449	0.217988	-5.342	9.19241e-08	1.6314e-06	Ligand-Gated ion Channel [Source:UniProtKB/TrEMBL;Acc:O17274]	lgc-34
WBGene00006634	38.0247	1.16289	0.349901	-3.32349	0.000888983	0.003767	Tetraspanin [Source:UniProtKB/TrEMBL;Acc:Q19983]	tsp-8
WBGene00000241	30.2034	1.16236	0.406072	-2.86246	0.00420371	0.0138077	Bardet-Biedl syndrome 1 protein homolog [Source:UniProtKB/Swiss-Prot;Acc:Q9NEZ7]	bbs-1
WBGene00013923	17.2081	1.16207	0.487962	-2.38148	0.0172434	0.0441695	Glycoprotein Hormone (FLR-2) Interacting protein [Source:UniProtKB/TrEMBL;Acc:Q23448]	ghi-1
WBGene00011856	92.8525	1.16177	0.233206	-4.98173	6.3017e-07	8.48011e-06		T20D3.2
WBGene00003726	59.0126	1.1614	0.277372	-4.18714	2.82489e-05	0.000210716	Nuclear hormone receptor family member nhr-136 [Source:UniProtKB/Swiss-Prot;Acc:O01930]	nhr-136
WBGene00007981	37.6733	1.16065	0.337829	-3.43562	0.000591207	0.00268723	GLoBin related [Source:UniProtKB/TrEMBL;Acc:O62089]	glb-11
WBGene00022743	65.748	1.16061	0.290838	-3.99056	6.59173e-05	0.000429346	Peroxidase mlt-7 Peroxidase mlt-7 light chain Peroxidase mlt-7 heavy chain [Source:UniProtKB/Swiss-Prot;Acc:Q23490]	mlt-7
WBGene00020339	25.573	1.16055	0.406926	-2.85198	0.00434473	0.0141934	TransThyretin-Related family domain [Source:UniProtKB/TrEMBL;Acc:Q8MPX6]	ttr-59
WBGene00022026	67.3911	1.16031	0.270591	-4.28807	1.80231e-05	0.000144994		Y65B4A.2
WBGene00008731	43.2447	1.15966	0.314629	-3.6858	0.000227986	0.00120436		F13B12.3
WBGene00018051	355.266	1.15953	0.205831	-5.63339	1.767e-08	4.02283e-07	Rootletin [Source:UniProtKB/Swiss-Prot;Acc:Q09EF7]	che-10
WBGene00010594	49.181	1.1595	0.30993	-3.74116	0.00018317	0.00100514	Sugar transporter SWEET [Source:UniProtKB/TrEMBL;Acc:Q21254]	swt-5
WBGene00009573	99.61	1.15949	0.240717	-4.81683	1.45857e-06	1.71446e-05		F40E10.5
WBGene00002011	220.663	1.15864	0.189756	-6.10596	1.02182e-09	3.45233e-08	Heat shock protein Hsp-12.2 [Source:UniProtKB/Swiss-Prot;Acc:P34328]	hsp-12.2
WBGene00004988	20.7017	1.15829	0.454914	-2.54617	0.0108913	0.0302934	SaPosin-like Protein family [Source:UniProtKB/TrEMBL;Acc:Q22336]	spp-3
WBGene00008476	29.6888	1.15765	0.383946	-3.01514	0.00256863	0.00919208		E03H4.8
WBGene00011705	27.3245	1.15741	0.44386	-2.6076	0.00911797	0.0260726		T11A5.6
WBGene00004000	38.9422	1.15708	0.33521	-3.45182	0.000556815	0.00255851	P-GlycoProtein related [Source:UniProtKB/TrEMBL;Acc:Q22656]	pgp-6
WBGene00016700	498.852	1.15623	0.164996	-7.00767	2.42321e-12	1.98829e-10		C46A5.4
WBGene00017671	31.1478	1.15553	0.375281	-3.07911	0.00207621	0.00768227	Probable peptidyl-alpha-hydroxyglycine alpha-amidating lyase pgal-1 [Source:UniProtKB/Swiss-Prot;Acc:P91268]	pgal-1
WBGene00000611	70.3249	1.15522	0.260864	-4.42844	9.49189e-06	8.42272e-05	Cuticle collagen 34 [Source:UniProtKB/Swiss-Prot;Acc:P34687]	col-34
WBGene00004008	197.529	1.155	0.185479	-6.22711	4.7511e-10	1.82477e-08	P-GlycoProtein related; p-glycoprotein related (146.8 kD) (Pgp-14) [Source:UniProtKB/TrEMBL;Acc:G5EG61]	pgp-14
WBGene00016190	20.459	1.15487	0.445122	-2.59449	0.00947313	0.0269358		C28G1.5
WBGene00013921	23.2334	1.15479	0.439739	-2.62607	0.0086376	0.024936	Bestrophin homolog 22 [Source:UniProtKB/Swiss-Prot;Acc:Q23369]	best-22
WBGene00002050	288.91	1.15454	0.173978	-6.63614	3.21994e-11	1.82603e-09	Intermediate filament protein ifa-1 [Source:UniProtKB/Swiss-Prot;Acc:P90901]	ifa-1
WBGene00003941	37.1923	1.15449	0.358733	-3.21824	0.00128978	0.00516076		pbo-1
WBGene00000084	24.6003	1.15449	0.4336	-2.66256	0.00775493	0.0227675	C2 domain-containing protein aex-1 [Source:UniProtKB/Swiss-Prot;Acc:G5EEU3]	aex-1
WBGene00001993	198.05	1.15398	0.179627	-6.42432	1.32458e-10	5.97765e-09	4-hydroxyphenylpyruvate dioxygenase [Source:UniProtKB/Swiss-Prot;Acc:Q22633]	hpd-1
WBGene00006764	170.462	1.15292	0.186245	-6.19032	6.00405e-10	2.24459e-08	Troponin I 2 [Source:UniProtKB/Swiss-Prot;Acc:Q9GYF1]	unc-27
WBGene00002393	56.4753	1.15261	0.309477	-3.72438	0.000195795	0.00106274	LiPocalin related protein variant 1b; LiPocalin-Related protein [Source:UniProtKB/TrEMBL;Acc:B6DX32]	lpr-1
WBGene00020605	30.9732	1.15223	0.367001	-3.13958	0.00169189	0.00647449	Ligand-gated ion channel 50 [Source:UniProtKB/Swiss-Prot;Acc:P41849]	lgc-50
WBGene00003554	37.3539	1.151	0.339477	-3.39052	0.000697609	0.00307894	Zinc metalloproteinase nas-38 [Source:UniProtKB/Swiss-Prot;Acc:Q20942]	nas-38
WBGene00018074	22.7709	1.15062	0.434824	-2.64617	0.00814096	0.0237299		F35H12.1
WBGene00006783	24.5883	1.15053	0.408713	-2.815	0.00487765	0.0155838	Vesicular GABA transporter [Source:UniProtKB/Swiss-Prot;Acc:P34579]	unc-47
WBGene00018092	68.798	1.15028	0.270995	-4.24467	2.18911e-05	0.000170435		F36F12.1
WBGene00000072	39.5099	1.14989	0.35338	-3.25396	0.00113808	0.00462701	Adducin-related protein 1 [Source:UniProtKB/Swiss-Prot;Acc:Q9U9K0]	add-1
WBGene00017463	86.4728	1.14975	0.24728	-4.64957	3.32623e-06	3.40051e-05		F14D12.1
WBGene00022383	56.2282	1.14884	0.294585	-3.89988	9.62421e-05	0.000589203		Y95B8A.2
WBGene00015823	21.2366	1.14872	0.447453	-2.56724	0.0102512	0.0287661		C16B8.3
WBGene00020340	82.3148	1.14797	0.245819	-4.66998	3.01234e-06	3.13284e-05		T08B1.1
WBGene00004212	101.855	1.14717	0.247581	-4.63353	3.59484e-06	3.63105e-05	Microtubule-associated protein [Source:UniProtKB/TrEMBL;Acc:O02592]	ptl-1
WBGene00013352	123.813	1.14693	0.217347	-5.27694	1.31359e-07	2.23098e-06		lon-8
WBGene00020196	27.9572	1.14667	0.422463	-2.71424	0.00664275	0.0200473	Zinc finger C2HC domain-containing protein T03G11.3 [Source:UniProtKB/Swiss-Prot;Acc:Q22122]	T03G11.3
WBGene00020277	46.9843	1.14656	0.322612	-3.554	0.000379424	0.00183834		T06A1.1
WBGene00018886	19.9295	1.14616	0.478219	-2.39673	0.016542	0.0427191	NeuroPeptide Receptor family [Source:UniProtKB/TrEMBL;Acc:Q20841]	npr-28
WBGene00022627	55.696	1.1461	0.315873	-3.62835	0.000285243	0.00145219		ZC513.2
WBGene00003511	43.6056	1.14542	0.335802	-3.41099	0.000647272	0.00289417	MaX-Like [Source:UniProtKB/TrEMBL;Acc:Q18711]	mxl-3
WBGene00010442	61.6908	1.14492	0.274025	-4.17816	2.93881e-05	0.000217381	JC8.12-like protein [Source:UniProtKB/TrEMBL;Acc:G5ECW1]	bus-12
WBGene00017900	287.952	1.14423	0.174157	-6.57011	5.02767e-11	2.64707e-09		F28E10.1
WBGene00008868	63.1694	1.14367	0.281182	-4.06738	4.75454e-05	0.000325805		F15G9.5
WBGene00006505	52.8753	1.14333	0.32812	-3.48448	0.000493088	0.0023068	Probable ceramide synthase lagr-1 [Source:UniProtKB/Swiss-Prot;Acc:Q9XWE9]	lagr-1
WBGene00013898	294.039	1.14301	0.172723	-6.61759	3.6511e-11	2.03239e-09		ZC443.3
WBGene00011404	54.652	1.1427	0.308313	-3.70631	0.000210299	0.00112812		T03F7.7
WBGene00016468	55.7386	1.14161	0.314454	-3.63043	0.000282945	0.0014434		C36B7.5
WBGene00017124	20.8777	1.1414	0.480834	-2.37379	0.0176068	0.044909		E04F6.4
WBGene00004045	45.6513	1.14028	0.320221	-3.56091	0.000369577	0.0017974	Phosphoinositide phospholipase C [Source:UniProtKB/TrEMBL;Acc:Q8IA75]	pll-1
WBGene00010987	98.7102	1.13931	0.22792	-4.99873	5.7709e-07	7.84942e-06		R03C1.1
WBGene00021128	50.9222	1.13871	0.296203	-3.84436	0.000120869	0.000714361		W10C8.5
WBGene00004265	110.447	1.1379	0.219851	-5.17576	2.26985e-07	3.55873e-06	QUInine non-avoider [Source:UniProtKB/TrEMBL;Acc:I2HAI7]	qui-1
WBGene00014262	17.6262	1.13765	0.488641	-2.32819	0.0199022	0.0495437		ZK1321.4
WBGene00018024	261.463	1.13672	0.159482	-7.12757	1.02157e-12	9.77921e-11		F35A5.1
WBGene00001863	1111.97	1.13531	0.143824	-7.89374	2.93254e-15	5.53068e-13	Hemicentin; High Incidence of Males (Increased X chromosome loss) [Source:UniProtKB/TrEMBL;Acc:G5EG33]	him-4
WBGene00020062	29.7604	1.13399	0.380363	-2.98134	0.00286989	0.010107	Nuclear Hormone Receptor family [Source:UniProtKB/TrEMBL;Acc:O17013]	nhr-270
WBGene00018675	27.3165	1.13389	0.40139	-2.82492	0.00472928	0.0152098		F52C9.5
WBGene00004349	98.7913	1.13319	0.22722	-4.9872	6.12618e-07	8.27918e-06	Regulator of G-protein signaling rgs-6 [Source:UniProtKB/Swiss-Prot;Acc:Q18563]	rgs-6
WBGene00004112	114.499	1.13215	0.254847	-4.44247	8.89309e-06	7.95843e-05	Prion-like-(Q/N-rich)-domain-bearing protein [Source:UniProtKB/TrEMBL;Acc:V6CJC4]	pqn-22
WBGene00009375	64.2307	1.13118	0.264262	-4.28052	1.86455e-05	0.000149211		F34D10.6
WBGene00012763	34.9172	1.13006	0.383897	-2.94366	0.00324355	0.0111374	ATLastiN (Endoplasmic reticulum GTPase) related [Source:UniProtKB/TrEMBL;Acc:O62433]	atln-2
WBGene00020158	53.8169	1.12878	0.339847	-3.32143	0.00089556	0.00378852		T02C5.1
WBGene00002272	155.245	1.12846	0.202313	-5.57781	2.43559e-08	5.21629e-07	Galectin [Source:UniProtKB/TrEMBL;Acc:G5EC10]	lec-9
WBGene00013331	78.9283	1.12839	0.288226	-3.91495	9.04225e-05	0.0005579		Y57G11C.42
WBGene00004346	25.6976	1.12791	0.402866	-2.79972	0.00511475	0.0161915	Regulator of G-protein signaling rgs-3 [Source:UniProtKB/Swiss-Prot;Acc:Q18312]	rgs-3
WBGene00002140	40.0359	1.12763	0.344776	-3.27062	0.00107312	0.00440832	Innexin [Source:UniProtKB/TrEMBL;Acc:H2KYH7]	inx-18
WBGene00019473	23.9098	1.12714	0.430098	-2.62067	0.00877579	0.0252829	CYtochrome P450 family [Source:UniProtKB/TrEMBL;Acc:O44649]	cyp-35A5
WBGene00003404	738.704	1.12703	0.141319	-7.97505	1.52322e-15	3.00741e-13	Multiple PDZ domain protein [Source:UniProtKB/TrEMBL;Acc:G5ECZ8]	mpz-1
WBGene00019962	84.9844	1.12656	0.262249	-4.29574	1.74108e-05	0.000140937	Cysteine synthase 3 [Source:UniProtKB/Swiss-Prot;Acc:O01592]	cysl-3
WBGene00002040	270.233	1.12637	0.172166	-6.54231	6.05761e-11	3.08645e-09	Heavy chain, Unconventional Myosin [Source:UniProtKB/TrEMBL;Acc:F0IWT2]	hum-7
WBGene00021157	17.5478	1.12631	0.478297	-2.35484	0.0185306	0.0468493		Y4C6B.3
WBGene00001725	705.863	1.12614	0.147583	-7.63053	2.33784e-14	3.39551e-12	GRound-Like (Grd related) [Source:UniProtKB/TrEMBL;Acc:V6CM29]	grl-16
WBGene00010673	126.755	1.12571	0.21392	-5.2623	1.42268e-07	2.39056e-06		K08E7.5
WBGene00044024	216.493	1.12535	0.186584	-6.03133	1.62612e-09	5.20195e-08		C35A5.11
WBGene00022610	55.0622	1.12428	0.285054	-3.94411	8.00985e-05	0.000502545		ZC416.6
WBGene00019546	30.8336	1.12399	0.380301	-2.95552	0.00312141	0.0107854	Galactosylgalactosylxylosylprotein 3-beta-glucuronosyltransferase [Source:UniProtKB/TrEMBL;Acc:G4SN66]	glct-6
WBGene00003746	24.3265	1.12372	0.41429	-2.71239	0.00668003	0.0201453	Neuropeptide-Like Protein [Source:UniProtKB/TrEMBL;Acc:Q93409]	nlp-8
WBGene00008932	33.413	1.1235	0.356809	-3.14876	0.00163965	0.00630706		F18A11.5
WBGene00003724	27.6876	1.12334	0.389897	-2.88112	0.00396267	0.0131527	Nuclear hormone receptor family member nhr-134 [Source:UniProtKB/Swiss-Prot;Acc:O16361]	nhr-134
WBGene00012100	283.952	1.12313	0.169248	-6.63602	3.22258e-11	1.82603e-09	SIPA (Vertebrate Signal-Induced Proliferation-Associated) homolog [Source:UniProtKB/TrEMBL;Acc:G5EBY5]	sipa-1
WBGene00018514	24.7013	1.12276	0.441968	-2.54036	0.0110738	0.0307126		F46G11.1
WBGene00021675	150.142	1.12262	0.198987	-5.64166	1.68422e-08	3.86239e-07		Y48G1BR.1
WBGene00014826	41.3951	1.12208	0.354755	-3.16297	0.0015617	0.00606258		R13H4.2
WBGene00010191	59.9158	1.12185	0.29392	-3.81684	0.00013517	0.000783488	DroMyoSuppressin Receptor related [Source:UniProtKB/TrEMBL;Acc:Q20929]	dmsr-1
WBGene00006865	27.8109	1.1218	0.404742	-2.77163	0.00557756	0.0173677	SoLute Carrier Family [Source:UniProtKB/TrEMBL;Acc:Q23535]	slcf-2
WBGene00018297	2969.06	1.12177	0.130254	-8.61223	7.16512e-18	1.81077e-15		F41F3.3
WBGene00006586	188.418	1.12051	0.232127	-4.82714	1.38511e-06	1.64032e-05	Troponin I 4 [Source:UniProtKB/Swiss-Prot;Acc:O44572]	tni-4
WBGene00021768	33.0977	1.11945	0.356822	-3.13727	0.0017053	0.00651045		Y51F10.7
WBGene00012140	46.6027	1.11877	0.324944	-3.44297	0.000575366	0.00263035		T28F4.5
WBGene00004017	114.356	1.11859	0.233295	-4.79475	1.6288e-06	1.86935e-05	Growth arrest-specific protein 1 homolog [Source:UniProtKB/Swiss-Prot;Acc:Q09553]	phg-1
WBGene00020490	108.049	1.11834	0.223559	-5.00246	5.66034e-07	7.72398e-06	Transmembrane channel-like protein 1 [Source:UniProtKB/Swiss-Prot;Acc:D3KZG3]	tmc-1
WBGene00004831	94.4623	1.11728	0.232932	-4.79659	1.61388e-06	1.85842e-05	SLO-2 potassium channel; SLOwpoke potassium channel family [Source:UniProtKB/TrEMBL;Acc:G5EDJ1]	slo-2
WBGene00004809	74.8652	1.11489	0.256893	-4.33992	1.42534e-05	0.000119672	SKR-3; SKp1 Related (Ubiquitin ligase complex component) [Source:UniProtKB/TrEMBL;Acc:G5EE67]	skr-3
WBGene00016266	22.5332	1.11482	0.428077	-2.60425	0.00920758	0.026305	Isocitrate dehydrogenase [NAD] subunit, mitochondrial [Source:UniProtKB/TrEMBL;Acc:Q95YD8]	idhg-2
WBGene00019170	29.7296	1.1145	0.371399	-3.00081	0.00269266	0.00957627		H06I04.6
WBGene00001553	28.3453	1.11388	0.38641	-2.88263	0.00394374	0.0130973	Soluble guanylate cyclase gcy-33 [Source:UniProtKB/Swiss-Prot;Acc:P90895]	gcy-33
WBGene00020029	42.1564	1.11372	0.353442	-3.15108	0.00162668	0.00626668		R12C12.9
WBGene00007800	105.892	1.11339	0.24133	-4.61357	3.95817e-06	3.93512e-05		C29A12.6
WBGene00014207	47.577	1.11274	0.31002	-3.58926	0.000331624	0.00164394		ZK1058.9
WBGene00016407	38.4247	1.11151	0.345272	-3.21922	0.00128541	0.00514815		C34D10.2
WBGene00002048	378.713	1.11106	0.15263	-7.27945	3.35186e-13	3.7565e-11	IA2; IDA-1 protein; Related to Islet cell Diabetes Autoantigen [Source:UniProtKB/TrEMBL;Acc:G5EGJ5]	ida-1
WBGene00019057	24.0331	1.11072	0.467277	-2.37701	0.0174536	0.044621		F58F9.3
WBGene00011530	483.522	1.11025	0.1452	-7.64633	2.06797e-14	3.03848e-12		T06D8.10
WBGene00022562	42.3469	1.10981	0.340088	-3.26331	0.00110118	0.00450308		ZC204.12
WBGene00019717	25.1833	1.10952	0.407772	-2.72092	0.00651001	0.0197031	ThioRedoXin [see also xtr] [Source:UniProtKB/TrEMBL;Acc:Q94282]	trx-3
WBGene00043066	19.4176	1.10949	0.471599	-2.35261	0.0186423	0.0470563	AcetylCholine Receptor [Source:UniProtKB/TrEMBL;Acc:Q65XS8]	acr-25
WBGene00003514	1197.52	1.10922	0.12356	-8.97717	2.77824e-19	9.23839e-17	Myosin-2 [Source:UniProtKB/Swiss-Prot;Acc:P12845]	myo-2
WBGene00004127	112.495	1.10899	0.220271	-5.03467	4.7867e-07	6.66132e-06	Activated in Blocked Unfolded protein response [Source:UniProtKB/TrEMBL;Acc:A0A131MD32]	abu-12
WBGene00021518	19.1543	1.10897	0.472869	-2.3452	0.0190167	0.047858		hpo-6
WBGene00011508	748.906	1.1087	0.141979	-7.80888	5.77004e-15	1.01264e-12		T05H10.3
WBGene00001984	42.5414	1.10815	0.318257	-3.48194	0.000497797	0.00232796	HOG only (Hedgehog Hog domain alone) [Source:UniProtKB/TrEMBL;Acc:Q23193]	hog-1
WBGene00000641	351.136	1.10776	0.163741	-6.7653	1.33032e-11	8.49033e-10	COLlagen [Source:UniProtKB/TrEMBL;Acc:Q9XUT4]	col-65
WBGene00001172	141.022	1.10774	0.2019	-5.48659	4.09766e-08	8.19273e-07	Neuroendocrine convertase 2 [Source:UniProtKB/Swiss-Prot;Acc:G5ECN9]	egl-3
WBGene00009532	435.595	1.1075	0.164496	-6.73273	1.66511e-11	1.03647e-09	CCCH-type zinc finger putative transcription factor [Source:UniProtKB/TrEMBL;Acc:Q20155]	ccch-1
WBGene00019803	20.6333	1.1074	0.450396	-2.45871	0.0139436	0.0371947		PDB1.1
WBGene00045410	76.2762	1.10721	0.287865	-3.84627	0.000119928	0.000709795		E01G4.7
WBGene00008215	216.098	1.10694	0.168914	-6.55332	5.62708e-11	2.91409e-09		C49F8.3
WBGene00013897	21.6303	1.10644	0.436897	-2.53251	0.0113251	0.0312794		ZC443.2
WBGene00008570	39.2262	1.10562	0.335848	-3.29202	0.000994706	0.00414548	KCNL-2 variant; KCNN (Potassium K ChaNNel, calcium activated)-Like [Source:UniProtKB/TrEMBL;Acc:K7STE9]	kcnl-2
WBGene00010327	37.5562	1.10553	0.347793	-3.1787	0.00147935	0.00578911	Glycosyltransferase family 92 protein F59C6.8 [Source:UniProtKB/Swiss-Prot;Acc:Q93834]	F59C6.8
WBGene00008655	124.231	1.10511	0.213462	-5.17708	2.25387e-07	3.54227e-06	LIPaSe related [Source:UniProtKB/TrEMBL;Acc:Q19310]	lips-3
WBGene00012429	33.0726	1.1048	0.370833	-2.97923	0.00288972	0.0101655		Y11D7A.5
WBGene00018984	93.6654	1.10423	0.243672	-4.53162	5.85326e-06	5.55926e-05	Putative serine protease F56F10.1 [Source:UniProtKB/Swiss-Prot;Acc:P90893]	F56F10.1
WBGene00007460	31.1107	1.10411	0.366687	-3.01104	0.00260356	0.00929862		C08F11.13
WBGene00000822	233.109	1.10298	0.19137	-5.76362	8.23287e-09	2.07646e-07	Calsequestrin [Source:UniProtKB/TrEMBL;Acc:Q20203]	csq-1
WBGene00003762	26.5095	1.10147	0.419261	-2.62718	0.00860964	0.0248666	Neuropeptide-Like Protein [Source:UniProtKB/TrEMBL;Acc:Q20011]	nlp-24
WBGene00020897	82.4384	1.10138	0.253811	-4.33938	1.42886e-05	0.000119888	Degenerin-like protein del-10 [Source:UniProtKB/Swiss-Prot;Acc:Q10025]	del-10
WBGene00005655	122.829	1.10065	0.211429	-5.20574	1.9322e-07	3.11023e-06	Serpentine Receptor, class R [Source:UniProtKB/TrEMBL;Acc:H2KYR4]	srr-4
WBGene00022441	361.045	1.10039	0.156163	-7.04638	1.83635e-12	1.60887e-10		Y110A2AL.4
WBGene00002348	988.465	1.10039	0.131091	-8.39403	4.6976e-17	1.11998e-14	Myosin-1 [Source:UniProtKB/Swiss-Prot;Acc:P02567]	myo-1
WBGene00004036	231.944	1.10006	0.190667	-5.76953	7.94942e-09	2.03338e-07	1-phosphatidylinositol 4,5-bisphosphate phosphodiesterase epsilon-1 [Source:UniProtKB/Swiss-Prot;Acc:G5EFI8]	plc-1
WBGene00011726	35.3749	1.09823	0.416426	-2.63727	0.00835769	0.0242609	LiPocalin-Related protein [Source:UniProtKB/TrEMBL;Acc:G5EEB8]	lpr-2
WBGene00012306	408.869	1.09791	0.166006	-6.61369	3.74865e-11	2.05948e-09		W06F12.2
WBGene00004364	116.139	1.09652	0.251458	-4.36064	1.2968e-05	0.000110272	Synaptosomal-associated protein [Source:UniProtKB/TrEMBL;Acc:A5PEW5]	ric-4
WBGene00020360	127.587	1.0962	0.26352	-4.15985	3.18454e-05	0.0002326	MATH (Meprin-associated Traf homology) domain containing [Source:UniProtKB/TrEMBL;Acc:O76640]	math-41
WBGene00017568	24.6762	1.09607	0.434363	-2.5234	0.0116228	0.0319829		F18E9.1
WBGene00001633	168.597	1.09509	0.203638	-5.37761	7.54816e-08	1.38418e-06	Probable N-acetylgalactosaminyltransferase 8 [Source:UniProtKB/Swiss-Prot;Acc:O45293]	gly-8
WBGene00020972	25.5838	1.09411	0.410549	-2.66499	0.00769915	0.0226433	TRP-channel-Like [Source:UniProtKB/TrEMBL;Acc:Q23141]	trpl-2
WBGene00004264	144.09	1.09409	0.249728	-4.38112	1.18072e-05	0.0001024		qua-1
WBGene00009541	70.1105	1.094	0.269252	-4.06309	4.84266e-05	0.000331483	CUTiclin-Like [Source:UniProtKB/TrEMBL;Acc:Q20167]	cutl-17
WBGene00000998	6780.75	1.09391	0.118037	-9.26749	1.90573e-20	7.29722e-18	Mesocentin [Source:UniProtKB/Swiss-Prot;Acc:Q09165]	dig-1
WBGene00020396	31.7841	1.09367	0.376913	-2.90166	0.0037119	0.0124843		T10B5.10
WBGene00018340	26.5087	1.09315	0.426559	-2.56272	0.0103856	0.0290918	Amine N-MethylTransferase [Source:UniProtKB/TrEMBL;Acc:Q20308]	anmt-2
WBGene00006530	33.6502	1.09238	0.362265	-3.01543	0.00256614	0.00918578	Tubulin alpha chain [Source:UniProtKB/TrEMBL;Acc:G5EDD4]	tba-4
WBGene00018468	1763.23	1.09183	0.164912	-6.6207	3.57511e-11	1.9989e-09	LOW QUALITY PROTEIN: Uncharacterized protein CELE_F45E4.3 [Source:RefSeq peptide;Acc:NP_001294148]	cla-1
WBGene00008515	45.38	1.09153	0.312199	-3.49626	0.000471823	0.0022201		F02C12.1
WBGene00018293	28.2252	1.09093	0.391473	-2.78672	0.00532438	0.0167194		F41E6.12
WBGene00006820	4838.01	1.09086	0.114397	-9.53575	1.48802e-21	7.23179e-19	Muscle M-line assembly protein unc-89 [Source:UniProtKB/Swiss-Prot;Acc:O01761]	unc-89
WBGene00022154	22.671	1.09084	0.436129	-2.50119	0.0123776	0.033722	RGM domain family member drag-1 [Source:UniProtKB/Swiss-Prot;Acc:G5EDE5]	drag-1
WBGene00015517	21.8626	1.09039	0.446889	-2.43996	0.0146889	0.0387168		C06A8.8
WBGene00007210	211.071	1.09036	0.182977	-5.95901	2.5377e-09	7.54502e-08	Alkylglycerol monooxygenase [Source:UniProtKB/Swiss-Prot;Acc:O17554]	agmo-1
WBGene00010385	28.0467	1.09027	0.383389	-2.84376	0.00445851	0.0145008		H12D21.9
WBGene00015131	40.3426	1.09008	0.326645	-3.33721	0.000846247	0.00361867	Uncharacterized amino-acid permease B0303.11 [Source:UniProtKB/Swiss-Prot;Acc:P34261]	B0303.11
WBGene00004150	32.3838	1.08922	0.376528	-2.89281	0.00381812	0.0127601	Prion-like-(Q/N-rich)-domain-bearing protein [Source:UniProtKB/TrEMBL;Acc:Q9XUQ0]	pqn-67
WBGene00000034	58.555	1.0889	0.309253	-3.52106	0.000429833	0.00204726	Activated in Blocked Unfolded protein response [Source:UniProtKB/TrEMBL;Acc:P91419]	abu-11
WBGene00011757	48.3493	1.08883	0.327356	-3.32615	0.000880546	0.00374003	CHiTinase [Source:UniProtKB/TrEMBL;Acc:Q22468]	cht-2
WBGene00018641	37.5728	1.0886	0.38241	-2.84668	0.00441778	0.0143968		F49E10.4
WBGene00022635	31.1679	1.08765	0.400288	-2.71717	0.00658434	0.0199042		ZC581.9
WBGene00015632	49.7845	1.08755	0.308881	-3.52093	0.00043004	0.00204747	Uncharacterized MFS-type transporter C09D4.1 [Source:UniProtKB/Swiss-Prot;Acc:O01735]	C09D4.1
WBGene00016260	72.5259	1.08603	0.262428	-4.1384	3.49735e-05	0.000250951	Endoribonuclease rege-1 [Source:UniProtKB/Swiss-Prot;Acc:Q95YE2]	rege-1
WBGene00011590	184.048	1.08552	0.205374	-5.28557	1.25312e-07	2.1369e-06		bus-19
WBGene00001135	27.186	1.08529	0.401539	-2.70282	0.00687544	0.0206508	Probable vesicular glutamate transporter eat-4 [Source:UniProtKB/Swiss-Prot;Acc:P34644]	eat-4
WBGene00021124	50.3895	1.08476	0.301065	-3.60306	0.000314487	0.00156883		W10C4.1
WBGene00013385	44.8139	1.08474	0.323989	-3.34808	0.000813742	0.00350458		Y62E10A.19
WBGene00019868	85.9497	1.08397	0.245602	-4.41353	1.01698e-05	8.96763e-05		R04B3.3
WBGene00021036	521.927	1.08389	0.152347	-7.11459	1.12246e-12	1.06643e-10		W05F2.4
WBGene00021702	35.3796	1.08384	0.3631	-2.98498	0.002836	0.0100128	Protein-tyrosine-phosphatase [Source:UniProtKB/TrEMBL;Acc:Q7YZG5]	Y48G9A.9
WBGene00000594	28.8126	1.0831	0.383314	-2.82563	0.00471875	0.0151836	COLlagen; COLlagen structural [Source:UniProtKB/TrEMBL;Acc:G5EDG6]	col-3
WBGene00013455	46.0134	1.08279	0.326676	-3.31455	0.000917902	0.0038662	Suppressor of Stomatin mutant Uncoordination [Source:UniProtKB/TrEMBL;Acc:H1UBK4]	ssu-2
WBGene00010275	20.5531	1.08241	0.451295	-2.39846	0.0164643	0.0425359	Acetylcholine-gated Chloride Channel [Source:UniProtKB/TrEMBL;Acc:Q21005]	acc-1
WBGene00021635	47.5436	1.08119	0.32306	-3.34672	0.000817751	0.00351466	Tyrosine-protein kinase [Source:UniProtKB/TrEMBL;Acc:Q9N3S5]	Y47G6A.5
WBGene00001617	45.5042	1.08065	0.379558	-2.84714	0.00441143	0.0143815	GLutamate Receptor family (AMPA) [Source:UniProtKB/TrEMBL;Acc:Q8MXV7]	glr-6
WBGene00006812	572.665	1.0791	0.179517	-6.01112	1.84244e-09	5.79131e-08		unc-80
WBGene00002269	48.5166	1.07906	0.32498	-3.32039	0.000898907	0.00379886	Galectin [Source:UniProtKB/TrEMBL;Acc:Q9N384]	lec-6
WBGene00010793	67.9666	1.07842	0.263628	-4.09068	4.30115e-05	0.000300439		LLC1.2
WBGene00006819	358.86	1.07784	0.155371	-6.93724	3.99821e-12	3.13797e-10	Unc-87 protein [Source:UniProtKB/TrEMBL;Acc:Q6LD30]	unc-87
WBGene00002266	328.467	1.07776	0.161814	-6.6605	2.72888e-11	1.60382e-09	32 kDa beta-galactoside-binding lectin lec-3 [Source:UniProtKB/Swiss-Prot;Acc:Q09581]	lec-3
WBGene00006408	45.1911	1.07753	0.33931	-3.17565	0.00149504	0.00583785		tag-18
WBGene00018899	29.5304	1.0772	0.385195	-2.79651	0.00516571	0.0163083		F55G1.1
WBGene00012540	178.502	1.07655	0.207492	-5.1884	2.12107e-07	3.3713e-06		Y37A1B.7
WBGene00010830	200.266	1.07636	0.194221	-5.54195	2.9912e-08	6.27855e-07		M02G9.1
WBGene00017723	43.7971	1.07559	0.318167	-3.38059	0.000723306	0.0031691	B3GNT1, Beta-1,3-N-acetylGucosamiNylTransferase 1, homolog [Source:UniProtKB/TrEMBL;Acc:A0A0K3AUU0]	bgnt-1.2
WBGene00018108	32.4584	1.07558	0.38937	-2.76235	0.00573867	0.0177643		F36H5.10
WBGene00008783	58.6747	1.07551	0.28475	-3.77703	0.000158709	0.000892895		F14B6.2
WBGene00006811	298.73	1.07533	0.175225	-6.13686	8.41682e-10	2.97081e-08	Uncoordinated protein 79 [Source:UniProtKB/Swiss-Prot;Acc:P42173]	unc-79
WBGene00004924	69.4271	1.0752	0.269865	-3.98421	6.77044e-05	0.000439626	SyNapTotagmin [Source:UniProtKB/TrEMBL;Acc:P91493]	snt-4
WBGene00022313	30.921	1.07483	0.368245	-2.91879	0.00351393	0.01192		Y77E11A.12
WBGene00220006	24.5627	1.07476	0.458861	-2.34223	0.019169	0.0481742		K04F10.9
WBGene00000172	79.5226	1.0744	0.258736	-4.15251	3.28855e-05	0.000239229	AQuaPorin or aquaglyceroporin related [Source:UniProtKB/TrEMBL;Acc:G5EEK0]	aqp-4
WBGene00010681	315.536	1.07336	0.180662	-5.94127	2.82816e-09	8.21531e-08	MAP kinase-activated protein kinase mak-1 [Source:UniProtKB/Swiss-Prot;Acc:Q21360]	mak-1
WBGene00021876	249.002	1.07336	0.16766	-6.40201	1.53345e-10	6.84689e-09		Y54G2A.11
WBGene00006741	178.977	1.0728	0.197625	-5.42848	5.6835e-08	1.08321e-06	Stomatin-like protein UNC-1 [Source:UniProtKB/TrEMBL;Acc:G5ED08]	unc-1
WBGene00022519	89.6137	1.07205	0.240338	-4.46062	8.17234e-06	7.41641e-05		ZC123.4
WBGene00012940	30.3422	1.07198	0.382408	-2.80324	0.00505918	0.0160461		Y47D3B.3
WBGene00019116	42.1293	1.07174	0.329083	-3.25673	0.00112702	0.00459092	Nuclear Hormone Receptor family [Source:UniProtKB/TrEMBL;Acc:O16753]	nhr-143
WBGene00000484	51.9029	1.07152	0.306511	-3.49588	0.000472508	0.00222203	CHE-2 protein [Source:UniProtKB/TrEMBL;Acc:G5EGF0]	che-2
WBGene00014294	59.0698	1.07127	0.279843	-3.82812	0.000129126	0.000754552		C53C7.5
WBGene00020952	118.219	1.07096	0.227104	-4.71572	2.40854e-06	2.60122e-05	Kelch-like protein 8 [Source:UniProtKB/Swiss-Prot;Acc:G5ED84]	kel-8
WBGene00021213	96.1375	1.07094	0.233659	-4.58333	4.57633e-06	4.44478e-05		Y18H1A.9
WBGene00007375	29.6829	1.06996	0.415115	-2.57751	0.00995141	0.0280825		C06C3.4
WBGene00021322	114.222	1.06925	0.21513	-4.97027	6.68591e-07	8.90234e-06		Y34B4A.6
WBGene00015539	28.6782	1.06909	0.392499	-2.7238	0.00645347	0.019546		C06E7.2
WBGene00008376	144.725	1.06744	0.246039	-4.33848	1.43474e-05	0.000120301		D1054.9
WBGene00000391	28.4052	1.06712	0.398319	-2.67906	0.00738301	0.0218892	Cytidine deaminase [Source:UniProtKB/TrEMBL;Acc:Q22922]	cdd-1
WBGene00019345	24.4673	1.0669	0.411941	-2.58993	0.00959946	0.0272153	Transmembrane protein 135 homolog [Source:UniProtKB/Swiss-Prot;Acc:Q95QD1]	tmem-135
WBGene00008449	197.195	1.06644	0.18224	-5.85183	4.86197e-09	1.34893e-07		E01G6.1
WBGene00017687	125.312	1.06633	0.230607	-4.62403	3.76359e-06	3.77434e-05	Transcription factor ets-4 [Source:UniProtKB/Swiss-Prot;Acc:A8WFJ9]	ets-4
WBGene00021605	24.0346	1.06539	0.427237	-2.49368	0.0126426	0.0343404		Y46H3C.5
WBGene00016721	27.0623	1.06516	0.388426	-2.74226	0.00610185	0.0186707		C46G7.1
WBGene00001490	275.12	1.06483	0.198138	-5.3742	7.69233e-08	1.4026e-06	FERM domain (Protein4.1-ezrin-radixin-moesin) family [Source:UniProtKB/TrEMBL;Acc:O17905]	frm-3
WBGene00000907	43.8957	1.06366	0.351306	-3.02774	0.0024639	0.00886382	Receptor-type guanylate cyclase daf-11 [Source:UniProtKB/Swiss-Prot;Acc:Q8I4N4]	daf-11
WBGene00008803	54.5291	1.06259	0.313961	-3.38446	0.000713172	0.00313667	LIPaSe related [Source:UniProtKB/TrEMBL;Acc:Q19462]	lips-10
WBGene00022725	34.856	1.06253	0.358351	-2.96504	0.00302641	0.0105262	Glycosyltransferase family 92 protein ZK381.2 [Source:UniProtKB/Swiss-Prot;Acc:Q23469]	ZK381.2
WBGene00020478	65.899	1.06148	0.295276	-3.59488	0.000324544	0.00161264		T13C2.2
WBGene00014094	26.6412	1.0604	0.39694	-2.67144	0.00755266	0.0222928		ZK829.3
WBGene00015141	126.351	1.06037	0.222739	-4.76058	1.93039e-06	2.15862e-05	Putative UDP-glucuronosyltransferase ugt-46 [Source:UniProtKB/Swiss-Prot;Acc:Q10941]	ugt-46
WBGene00009982	412.06	1.05995	0.167896	-6.31315	2.73407e-10	1.12901e-08		F53F1.4
WBGene00014074	28.4132	1.05974	0.385335	-2.75019	0.00595612	0.0182851		ZK757.2
WBGene00003786	1029.13	1.05898	0.141997	-7.45772	8.80315e-14	1.11237e-11	Nematode Polyprotein Allergen related; Nematode polyprotein allergen related, post-translationnally cleaved, the diverse 14.5 kDa cleavage products bind lipids and retinol (164.6 kD) (Npa-1) [Source:UniProtKB/TrEMBL;Acc:G5EF32]	npa-1
WBGene00044049	64.2999	1.05815	0.322788	-3.27816	0.00104485	0.00431602	Sideroflexin-5 [Source:UniProtKB/Swiss-Prot;Acc:Q5FC79]	sfxn-5
WBGene00012339	76.5376	1.05803	0.252936	-4.18301	2.87681e-05	0.00021358		W07G4.5
WBGene00011269	68.9872	1.05767	0.262518	-4.02895	5.60275e-05	0.000374981		R17.3
WBGene00004998	56.2368	1.05743	0.285096	-3.70904	0.000208048	0.00111916	SaPosin-like Protein family [Source:UniProtKB/TrEMBL;Acc:O17387]	spp-13
WBGene00000216	430.205	1.05728	0.158897	-6.65387	2.85488e-11	1.66241e-09	Aspartic protease 3 [Source:UniProtKB/Swiss-Prot;Acc:P55956]	asp-3
WBGene00012391	24.7237	1.0569	0.422137	-2.5037	0.0122904	0.0335279		Y6B3B.7
WBGene00020587	32.2026	1.05682	0.367336	-2.87699	0.00401491	0.0132981	UDP-GlucuronosylTransferase [Source:UniProtKB/TrEMBL;Acc:H2KZ88]	ugt-9
WBGene00012216	27.0048	1.05682	0.393174	-2.68791	0.00719015	0.0214331		W02D9.10
WBGene00011522	266.341	1.05655	0.186046	-5.67901	1.3548e-08	3.1939e-07	Serine Rich Adhesion Protein-like [Source:UniProtKB/TrEMBL;Acc:G5ECB3]	srap-1
WBGene00010642	72.5815	1.05616	0.2526	-4.18116	2.90026e-05	0.000215069	MecKel-Gruber Syndrome (MKS) homolog [Source:UniProtKB/TrEMBL;Acc:Q21303]	mks-6
WBGene00022893	32.836	1.05578	0.377643	-2.79571	0.00517853	0.0163375		ZK1290.13
WBGene00022497	26.0249	1.05538	0.404699	-2.60782	0.00911197	0.0260613		Y119D3B.21
WBGene00013103	103.95	1.05512	0.219483	-4.8073	1.52983e-06	1.78495e-05	Probable urocanate hydratase [Source:UniProtKB/Swiss-Prot;Acc:Q9NAE2]	Y51H4A.7
WBGene00004115	97.1592	1.05483	0.240838	-4.37983	1.18772e-05	0.000102865	Prion-like-(Q/N-rich)-domain-bearing protein [Source:UniProtKB/TrEMBL;Acc:O45322]	pqn-26
WBGene00018026	31.0435	1.05335	0.418636	-2.51615	0.0118646	0.0325491		F35A5.4
WBGene00008263	51.1689	1.0533	0.301356	-3.49522	0.000473679	0.00222506		C53A5.2
WBGene00077697	184.267	1.05325	0.202429	-5.20309	1.96005e-07	3.14704e-06		F58E6.13
WBGene00011400	35.9787	1.05305	0.37304	-2.82289	0.00475925	0.0152859		T03F6.4
WBGene00004300	754.328	1.05226	0.162159	-6.4891	8.63518e-11	4.13311e-09		ram-2
WBGene00000232	66.8114	1.05191	0.295849	-3.55558	0.000377153	0.00182945	Inhibitory amino acid receptor subunit gbr-2A [Source:UniProtKB/TrEMBL;Acc:Q17367]	avr-14
WBGene00016329	125.332	1.05129	0.208762	-5.03581	4.75831e-07	6.6291e-06	Osmotic stress resistance protein [Source:UniProtKB/TrEMBL;Acc:G5EEJ4]	osr-1
WBGene00001694	106.708	1.05046	0.222223	-4.72707	2.27787e-06	2.49638e-05	GRounDhog (Hedgehog-like family) [Source:UniProtKB/TrEMBL;Acc:O16462]	grd-5
WBGene00011880	423.947	1.0504	0.151487	-6.93396	4.09226e-12	3.19196e-10		T21B6.3
WBGene00010267	55.01	1.04991	0.293517	-3.577	0.000347557	0.00171018	LIPaSe related [Source:UniProtKB/TrEMBL;Acc:O62271]	lips-9
WBGene00021556	21.7542	1.04862	0.436437	-2.40268	0.0162754	0.0420823		Y45G5AM.3
WBGene00009438	23.6639	1.0481	0.416828	-2.51447	0.0119211	0.0326757		F35G2.5
WBGene00008229	31.5998	1.04806	0.391259	-2.67869	0.00739106	0.0219079		C50F4.1
WBGene00000239	44.9622	1.04752	0.333634	-3.13972	0.00169111	0.00647449	Biogenic Amine Synthesis related [Source:UniProtKB/TrEMBL;Acc:O45137]	bas-1
WBGene00011291	70.8846	1.04719	0.263732	-3.97067	7.16714e-05	0.000460183		R102.4
WBGene00022100	145.6	1.04716	0.194572	-5.38184	7.37303e-08	1.35612e-06		Y69A2AR.31
WBGene00018951	65.2462	1.04624	0.269034	-3.88888	0.000100708	0.000610039		F56C9.7
WBGene00003182	97.9836	1.04615	0.234512	-4.46098	8.15844e-06	7.41122e-05	Related to vertebrate MEF2 transcription factor [Source:UniProtKB/TrEMBL;Acc:Q9U325]	mef-2
WBGene00003843	58.3191	1.04578	0.308483	-3.39008	0.000698727	0.00308172	Organic Cation Transporter; Organic cation transporter [Source:UniProtKB/TrEMBL;Acc:G5EE82]	2002-10-01
WBGene00219729	35.8593	1.04565	0.369217	-2.83207	0.00462483	0.0149499		anr-44
WBGene00019148	499.049	1.04564	0.151672	-6.8941	5.42053e-12	4.10143e-10		H03E18.1
WBGene00012670	32.4354	1.04541	0.367706	-2.84306	0.00446825	0.0145218		Y39B6A.8
WBGene00018639	51.4692	1.04535	0.30046	-3.47917	0.000502976	0.00235045	TBC (Tre-2/Bub2/Cdc16) domain family [Source:UniProtKB/TrEMBL;Acc:Q20600]	tbc-16
WBGene00007746	70.3171	1.04495	0.260668	-4.00875	6.1042e-05	0.000402571		C26D10.6
WBGene00000689	66.9367	1.04493	0.286063	-3.65278	0.000259414	0.00133958	COLlagen [Source:UniProtKB/TrEMBL;Acc:Q9N3X9]	col-115
WBGene00013746	40.5698	1.04476	0.32574	-3.20735	0.00133962	0.00531247	Ligand-Gated ion Channel [Source:UniProtKB/TrEMBL;Acc:G5EEC1]	lgc-55
WBGene00003402	28.5909	1.04366	0.403559	-2.58613	0.009706	0.0274866	Mitogen-activated protein kinase [Source:UniProtKB/TrEMBL;Acc:Q8IG56]	mpk-2
WBGene00009008	57.4924	1.04364	0.283484	-3.68146	0.000231904	0.00121909		F21D5.3
WBGene00000284	56.4305	1.04338	0.285465	-3.65501	0.00025717	0.00133126	Carbonic AnHydrase [Source:UniProtKB/TrEMBL;Acc:O02637]	cah-6
WBGene00001403	92.7146	1.04331	0.246805	-4.22726	2.36559e-05	0.000181712	Fibulin-1 [Source:UniProtKB/Swiss-Prot;Acc:O77469]	fbl-1
WBGene00015704	99.1561	1.04312	0.259908	-4.01342	5.98463e-05	0.000396341	TIAM (Mammalian Tumor Invasion And Metastasis factor) homolog [Source:UniProtKB/TrEMBL;Acc:O01847]	tiam-1
WBGene00017976	28.4133	1.04234	0.379799	-2.74446	0.0060611	0.0185668		F32B5.2
WBGene00016231	40.1643	1.04215	0.340693	-3.05892	0.00222136	0.00810544		C29G2.3
WBGene00021325	67.0351	1.04215	0.264221	-3.94424	8.00546e-05	0.000502545		Y34B4A.9
WBGene00004230	198.551	1.04137	0.181117	-5.74969	8.94086e-09	2.24606e-07	PaTched Related family [Source:UniProtKB/TrEMBL;Acc:A0A0K3AV55]	ptr-16
WBGene00020895	63.0575	1.04117	0.27294	-3.81463	0.000136385	0.000789447		T28D9.3
WBGene00022664	22.3671	1.04111	0.444998	-2.33959	0.0193049	0.0484194		ZK121.2
WBGene00011185	40.8401	1.04033	0.338824	-3.07041	0.00213766	0.00786358		R10D12.1
WBGene00016038	90.8863	1.03857	0.281053	-3.6953	0.000219631	0.00116853	Caenorhabditis STE20-like kinase [Source:UniProtKB/TrEMBL;Acc:Q304D8]	cst-2
WBGene00008929	92.7542	1.03836	0.277628	-3.7401	0.000183944	0.00100794		F18A11.2
WBGene00016731	28.4207	1.03705	0.403468	-2.57035	0.0101596	0.0285853		C46H11.7
WBGene00007343	81.7825	1.03666	0.271758	-3.81465	0.000136374	0.000789447		C05E7.1
WBGene00020330	116.527	1.03643	0.220693	-4.69627	2.64955e-06	2.81545e-05		T07H6.1
WBGene00022856	345.05	1.03604	0.160954	-6.4369	1.21936e-10	5.58256e-09	Putative cystathionine gamma-lyase 2 [Source:UniProtKB/Swiss-Prot;Acc:P55216]	cth-2
WBGene00016237	114.025	1.03526	0.219161	-4.72374	2.31551e-06	2.53003e-05		C29H12.6
WBGene00006637	62.3143	1.03514	0.274709	-3.76812	0.000164484	0.000918436	Tetraspanin [Source:UniProtKB/TrEMBL;Acc:Q17526]	tsp-11
WBGene00015609	53.6934	1.03476	0.329866	-3.1369	0.00170742	0.00651045	MATH (Meprin-associated Traf homology) domain containing [Source:UniProtKB/TrEMBL;Acc:H2KYK6]	math-4
WBGene00020242	251.171	1.03466	0.174021	-5.94561	2.75425e-09	8.07486e-08	PHAryngeal gland Toxin-related [Source:UniProtKB/TrEMBL;Acc:O16420]	phat-5
WBGene00004146	25.9184	1.03465	0.414979	-2.49326	0.0126575	0.0343441	Prion-like-(Q/N-rich)-domain-bearing protein [Source:UniProtKB/TrEMBL;Acc:Q22265]	pqn-63
WBGene00018405	156.555	1.03349	0.191559	-5.39516	6.84611e-08	1.27217e-06		F44A2.5
WBGene00007425	527.26	1.03335	0.167124	-6.18317	6.28272e-10	2.34184e-08		C08B6.4
WBGene00012814	331.361	1.03244	0.163189	-6.32663	2.50575e-10	1.05191e-08		Y43F8B.3
WBGene00000681	398.22	1.03211	0.177339	-5.82001	5.88442e-09	1.572e-07	COLlagen [Source:UniProtKB/TrEMBL;Acc:Q86S35]	col-107
WBGene00015356	755.086	1.03124	0.172063	-5.99343	2.05459e-09	6.36318e-08	Putative protein tag-278 [Source:UniProtKB/Swiss-Prot;Acc:Q11102]	tag-278
WBGene00009259	500.803	1.03116	0.150254	-6.86278	6.75347e-12	4.99046e-10		hpo-34
WBGene00002189	404.027	1.03114	0.14731	-6.99982	2.56295e-12	2.07599e-10	cAMP-dependent protein kinase catalytic subunit [Source:UniProtKB/Swiss-Prot;Acc:P21137]	kin-1
WBGene00017892	618.191	1.03079	0.156986	-6.56609	5.16526e-11	2.69703e-09		F28B4.3
WBGene00006863	57.5048	1.03069	0.288296	-3.57509	0.000350105	0.00172204	Glycogenin-1 [Source:UniProtKB/Swiss-Prot;Acc:H2KYQ5]	gyg-1
WBGene00001536	24.9335	1.03026	0.414816	-2.48364	0.0130045	0.0351123	Receptor-type guanylate cyclase gcy-9 [Source:UniProtKB/Swiss-Prot;Acc:E7EAU8]	gcy-9
WBGene00011756	94.6346	1.03014	0.242939	-4.24033	2.2319e-05	0.000172914	CRAL/TRIO and GOLD domain containing [Source:UniProtKB/TrEMBL;Acc:Q22467]	ctg-2
WBGene00006742	562.909	1.02956	0.159011	-6.47477	9.49555e-11	4.49385e-09	High voltage activated calcium channel alpha-1 subunit [Source:UniProtKB/TrEMBL;Acc:Q86G45]	unc-2
WBGene00004902	62.5199	1.0294	0.271015	-3.79832	0.000145683	0.000831834	Sodium- and chloride-dependent betaine transporter [Source:UniProtKB/Swiss-Prot;Acc:G5EBN9]	snf-3
WBGene00022287	28.8161	1.02814	0.408447	-2.5172	0.0118293	0.0324663		Y75B7AR.1
WBGene00003480	64.3376	1.02786	0.280591	-3.66318	0.000249104	0.00129481	Kruppel-Like Factor (Zinc finger protein) [Source:UniProtKB/TrEMBL;Acc:P91329]	klf-3
WBGene00001627	50.9848	1.02706	0.307354	-3.34164	0.000832856	0.00357229	Alpha-1,6-mannosylglycoprotein 6-beta-N-acetylglucosaminyltransferase [Source:UniProtKB/Swiss-Prot;Acc:Q9NDH7]	gly-2
WBGene00022633	36.0844	1.02694	0.338591	-3.03298	0.00242155	0.0087375		ZC581.3
WBGene00045276	28.5927	1.0269	0.385958	-2.66066	0.00779878	0.0228561		F18E3.13
WBGene00018985	36.9462	1.02679	0.350906	-2.9261	0.00343238	0.0116904		F56F10.2
WBGene00019743	47.1596	1.02651	0.311696	-3.29331	0.000990146	0.0041292	Nuclear Hormone Receptor family [Source:UniProtKB/TrEMBL;Acc:Q966H9]	nhr-203
WBGene00002977	211.694	1.02641	0.18388	-5.58198	2.37799e-08	5.13646e-07	LEV-10B [Source:UniProtKB/TrEMBL;Acc:G5EER3]	lev-10
WBGene00219208	72.4216	1.0264	0.253395	-4.0506	5.1087e-05	0.000347249		B0365.9
WBGene00012853	90.885	1.02631	0.247637	-4.14442	3.40672e-05	0.000245564		Y44A6D.2
WBGene00019839	507.015	1.02592	0.152821	-6.71323	1.9036e-11	1.17142e-09		R02F11.1
WBGene00004233	173.478	1.02523	0.1813	-5.65491	1.55926e-08	3.5954e-07	PaTched Related family [Source:UniProtKB/TrEMBL;Acc:D2N109]	ptr-19
WBGene00006955	158.437	1.02522	0.207597	-4.93851	7.8722e-07	1.02974e-05	WaRThog (Hedgehog-like family) [Source:UniProtKB/TrEMBL;Acc:O61737]	wrt-9
WBGene00001495	161.268	1.02481	0.210009	-4.87984	1.06173e-06	1.31658e-05	FERM domain (Protein4.1-ezrin-radixin-moesin) family [Source:UniProtKB/TrEMBL;Acc:G5EFJ6]	frm-9
WBGene00010796	274.223	1.02455	0.176766	-5.79607	6.78876e-09	1.76508e-07	CAP-Gly domain-containing linker protein 1 homolog [Source:UniProtKB/Swiss-Prot;Acc:P34531]	clip-1
WBGene00004122	113.957	1.02345	0.243114	-4.20974	2.55661e-05	0.00019426	Prion-like-(Q/N-rich)-domain-bearing protein [Source:UniProtKB/TrEMBL;Acc:Q20040]	pqn-35
WBGene00002173	430.6	1.02319	0.176463	-5.79835	6.69719e-09	1.74486e-07	Inositol 1,4,5-trisphosphate receptor itr-1 [Source:UniProtKB/Swiss-Prot;Acc:Q9Y0A1]	itr-1
WBGene00011571	63.7314	1.0231	0.267048	-3.83115	0.000127546	0.000747527	Transthyretin-like protein 46 [Source:UniProtKB/Swiss-Prot;Acc:Q22285]	ttr-46
WBGene00003548	44.2601	1.02294	0.318691	-3.20981	0.00132824	0.00527456	Zinc metalloproteinase nas-30 [Source:UniProtKB/Swiss-Prot;Acc:Q9N2V2]	nas-30
WBGene00004507	99.4388	1.02233	0.227154	-4.50061	6.77591e-06	6.29561e-05	43 kDa receptor-associated protein of the synapse homolog [Source:UniProtKB/Swiss-Prot;Acc:Q09485]	rpy-1
WBGene00018581	57.9733	1.0217	0.288441	-3.54213	0.000396915	0.00190846		F48A9.1
WBGene00020884	73.134	1.0212	0.253972	-4.02092	5.79703e-05	0.000385712		T28B4.1
WBGene00013415	67.3861	1.02115	0.260488	-3.92016	8.8492e-05	0.00054813	InterLeukin Cytokine Receptor related [Source:UniProtKB/TrEMBL;Acc:Q9NA64]	ilcr-1
WBGene00019204	34.0208	1.02023	0.358259	-2.84775	0.0044029	0.0143574		H14N18.4
WBGene00009503	51.2764	1.02017	0.302895	-3.36806	0.000756994	0.00329613	Protein yippee-like F37A8.5 [Source:UniProtKB/Swiss-Prot;Acc:Q9U3G6]	F37A8.5
WBGene00012939	124.415	1.01987	0.216195	-4.71735	2.38936e-06	2.58715e-05		Y47D3B.1
WBGene00004764	146.818	1.01969	0.198641	-5.13334	2.84644e-07	4.29721e-06	SEL-7; Suppressor/Enhancer of Lin-12 [Source:UniProtKB/TrEMBL;Acc:G5EGS7]	sel-7
WBGene00006777	363.458	1.01844	0.178527	-5.7047	1.1655e-08	2.80819e-07	Putative stoned B-like protein [Source:UniProtKB/Swiss-Prot;Acc:P90761]	unc-41
WBGene00012291	39.4212	1.01807	0.35108	-2.89981	0.00373386	0.0125515		W06A7.2
WBGene00007916	80.2823	1.01789	0.261579	-3.89132	9.97017e-05	0.000605397		C34C6.3
WBGene00021917	25.0776	1.01759	0.408122	-2.49334	0.0126547	0.0343441		Y55D5A.3
WBGene00007691	60.5843	1.01747	0.281465	-3.6149	0.000300464	0.00151322	Carboxylic ester hydrolase [Source:UniProtKB/TrEMBL;Acc:Q93251]	C23H4.2
WBGene00018515	20.7164	1.017	0.435987	-2.33264	0.0196671	0.0490939		F46G11.2
WBGene00017018	111.147	1.01603	0.252088	-4.03045	5.567e-05	0.000372983		D1014.5
WBGene00014233	30.4515	1.01575	0.381079	-2.66547	0.00768817	0.0226241		ZK1128.7
WBGene00017193	53.5149	1.01542	0.29375	-3.45674	0.000546754	0.00252054		F07C3.2
WBGene00002163	58.9942	1.01401	0.275997	-3.67398	0.000238801	0.00125155	Insulin receptor SubsTrate homolog [Source:UniProtKB/TrEMBL;Acc:Q18820]	ist-1
WBGene00003849	29.244	1.01397	0.381804	-2.65574	0.00791353	0.0231452	Ly-6-related protein ODR-2 isoform 2b [Source:UniProtKB/TrEMBL;Acc:Q9BMI0]	odr-2
WBGene00020237	89.5014	1.01389	0.259514	-3.90689	9.34931e-05	0.000574321	PHAryngeal gland Toxin-related [Source:UniProtKB/TrEMBL;Acc:O16424]	phat-4
WBGene00017374	59.0326	1.01378	0.287328	-3.52832	0.000418212	0.00199793	TransThyretin-Related family domain [Source:UniProtKB/TrEMBL;Acc:Q86NH9]	ttr-41
WBGene00003485	113.46	1.01259	0.218959	-4.62456	3.75396e-06	3.76768e-05	Intermediate filament protein ifa-2 [Source:UniProtKB/Swiss-Prot;Acc:O02365]	mua-6
WBGene00235268	68.7558	1.01202	0.275564	-3.67253	0.000240156	0.00125605		Y54G2A.76
WBGene00020039	224.993	1.01198	0.189379	-5.34369	9.10742e-08	1.62774e-06		R12E2.14
WBGene00006633	50.4302	1.01188	0.297966	-3.39597	0.00068386	0.00303202	Tetraspanin [Source:UniProtKB/TrEMBL;Acc:Q9XVI4]	tsp-7
WBGene00012632	23.5909	1.01187	0.433221	-2.33569	0.0195074	0.0487723		Y38H6C.20
WBGene00019284	26.0805	1.01183	0.40314	-2.50986	0.0120779	0.0330553		K01A2.10
WBGene00015116	47.9496	1.01136	0.304275	-3.32385	0.000887848	0.00376598	Probable multifunctional protein ADE2 Phosphoribosylaminoimidazole-succinocarboxamide synthase Phosphoribosylaminoimidazole carboxylase [Source:UniProtKB/Swiss-Prot;Acc:Q10457]	pacs-1
WBGene00020421	72.9675	1.01059	0.258663	-3.90698	9.34569e-05	0.000574321		T10E10.4
WBGene00017307	173.878	1.01043	0.194878	-5.18492	2.16107e-07	3.42196e-06		F09F9.2
WBGene00002224	22.5996	1.01001	0.421831	-2.39436	0.0166494	0.0429438	Kinesin like protein KLP-13; Kinesin-like protein [Source:UniProtKB/TrEMBL;Acc:Q9NDT1]	klp-13
WBGene00004033	123.413	1.0098	0.208373	-4.84611	1.25908e-06	1.52267e-05	Protein kinase C-like 2 [Source:UniProtKB/Swiss-Prot;Acc:P90980]	pkc-2
WBGene00021909	91.5916	1.00975	0.255573	-3.95094	7.78457e-05	0.000492815		Y55B1BL.1
WBGene00009041	2191.69	1.00922	0.133635	-7.55212	4.28243e-14	5.69609e-12	CUTiclin [Source:UniProtKB/TrEMBL;Acc:Q19707]	cut-3
WBGene00009958	177.09	1.00877	0.187941	-5.36747	7.98501e-08	1.44969e-06		madd-4
WBGene00018976	232.244	1.00774	0.193476	-5.20863	1.90243e-07	3.07405e-06	DAAM (Disheveled-Associated Activator of Morphogenesis) homolog [Source:UniProtKB/TrEMBL;Acc:A0A0K3AXY1]	daam-1
WBGene00015061	1912.92	1.00675	0.195274	-5.15555	2.52881e-07	3.90057e-06	Copine family protein 2 [Source:UniProtKB/Swiss-Prot;Acc:Q09221]	cpna-2
WBGene00016732	55.2475	1.00662	0.307466	-3.27392	0.00106065	0.00436701	PHAryngeal gland Toxin-related [Source:UniProtKB/TrEMBL;Acc:Q9GYJ3]	phat-1
WBGene00007285	25.234	1.00621	0.425086	-2.36707	0.0179296	0.0455667		C04A11.1
WBGene00021320	69.4258	1.0057	0.269796	-3.72764	0.000193284	0.00105183		Y34B4A.4
WBGene00001055	49.5691	1.00539	0.295448	-3.40293	0.000666679	0.00296939	Dipeptidyl peptidase family member 2 [Source:UniProtKB/Swiss-Prot;Acc:Q18253]	dpf-2
WBGene00011108	46.0158	1.00534	0.349591	-2.87576	0.0040306	0.0133466		R07E3.7
WBGene00014666	52.1129	1.00518	0.296957	-3.38495	0.000711909	0.0031322		C05D12.3
WBGene00007938	36.6918	1.0047	0.33498	-2.99927	0.00270626	0.00961637		C34F6.1
WBGene00006651	1213.99	1.00432	0.124509	-8.06629	7.24683e-16	1.50116e-13		tts-2
WBGene00019906	164.016	1.00393	0.198168	-5.06606	4.06132e-07	5.79874e-06		R05G9R.1
WBGene00009561	38.1726	1.00361	0.363107	-2.76396	0.00571052	0.0177041		F39D8.3
WBGene00004130	3125.46	1.00346	0.108016	-9.28997	1.54335e-20	6.29088e-18	KETtiN (Drosophila actin-binding) homolog; Kettin [Source:UniProtKB/TrEMBL;Acc:Q5PY59]	ketn-1
WBGene00003888	70.583	1.00281	0.277261	-3.61686	0.000298201	0.00150482	Osmotic avoidance abnormal protein 8 [Source:UniProtKB/Swiss-Prot;Acc:Q09423]	osm-8
WBGene00006363	230.772	1.00248	0.18027	-5.56099	2.68251e-08	5.68728e-07	Rho GTPase-activating protein syd-1 [Source:UniProtKB/Swiss-Prot;Acc:Q86NH1]	syd-1
WBGene00022611	117.212	1.00222	0.228459	-4.38687	1.14996e-05	0.000100075		ZC449.1
WBGene00013784	27.5652	1.00196	0.385033	-2.60226	0.00926108	0.026416		Y116A8C.3
WBGene00015913	43.84	1.00153	0.31481	-3.18139	0.00146569	0.00573922		C17F4.7
WBGene00019965	83.8652	1.00138	0.25283	-3.96068	7.47382e-05	0.000475524	Non-lysosomal glucosylceramidase [Source:UniProtKB/TrEMBL;Acc:O01893]	R08F11.1
WBGene00015566	39.0683	1.00023	0.357755	-2.79585	0.00517628	0.0163355		C07D10.1
WBGene00020149	172.388	1.00008	0.20852	-4.79612	1.61772e-06	1.86001e-05	1,2-dihydroxy-3-keto-5-methylthiopentene dioxygenase homolog 1 [Source:UniProtKB/Swiss-Prot;Acc:P91416]	T01D1.4
WBGene00010010	87.3584	0.999591	0.234973	-4.25407	2.09923e-05	0.000164553	GMEB (Glucocorticoid Modulatory Element Binding protein) transcriptional regulator homolog [Source:UniProtKB/TrEMBL;Acc:Q93779]	gmeb-2
WBGene00022612	105.763	0.998882	0.224637	-4.44664	8.72231e-06	7.81668e-05		ZC449.2
WBGene00022474	36.2962	0.998203	0.351832	-2.83716	0.0045517	0.0147551	2 (Zwei) IG domain protein [Source:UniProtKB/TrEMBL;Acc:Q95Y79]	zig-9
WBGene00011736	263.603	0.997617	0.162532	-6.13799	8.35711e-10	2.97081e-08		T12D8.9
WBGene00006468	130.297	0.997459	0.218138	-4.5726	4.81707e-06	4.65712e-05	RHo Guanine nucleotide exchange Factor [Source:UniProtKB/TrEMBL;Acc:G5EFE1]	rhgf-1
WBGene00012358	93.29	0.996326	0.236575	-4.21146	2.53727e-05	0.000193022		W09D6.5
WBGene00020976	232.2	0.99623	0.196588	-5.06762	4.02827e-07	5.75805e-06	O-ACyltransferase homolog [Source:UniProtKB/TrEMBL;Acc:B6EU57]	oac-51
WBGene00015303	37.2557	0.995663	0.356413	-2.79357	0.00521305	0.0164065	Rho GTPase Activating protein [Source:UniProtKB/TrEMBL;Acc:O01443]	rga-6
WBGene00009730	272.762	0.994933	0.178585	-5.57119	2.53006e-08	5.39121e-07	MYOsin heavy chain structural genes [Source:UniProtKB/TrEMBL;Acc:Q5FC20]	myo-6
WBGene00006407	428.278	0.994178	0.151897	-6.5451	5.94568e-11	3.04169e-09	LIM domain family; LIM-9 isoform [Source:UniProtKB/TrEMBL;Acc:G5EF39]	lim-9
WBGene00006657	113.203	0.993412	0.237989	-4.1742	2.99038e-05	0.000220586	TWiK family of potassium channels [Source:UniProtKB/TrEMBL;Acc:Q22426]	twk-2
WBGene00006690	52.6437	0.993123	0.324558	-3.05992	0.00221393	0.00808999	TWiK family of potassium channels [Source:UniProtKB/TrEMBL;Acc:A1EHR5]	twk-39
WBGene00001523	61.4962	0.992508	0.274394	-3.6171	0.000297924	0.00150414	Gamma Butyrobetaine Hydroxylase [Source:UniProtKB/TrEMBL;Acc:Q21526]	gbh-2
WBGene00000653	192.219	0.991813	0.208989	-4.74576	2.07725e-06	2.30246e-05	COLlagen [Source:UniProtKB/TrEMBL;Acc:Q21562]	col-77
WBGene00006639	27.9	0.991555	0.400915	-2.47323	0.0133898	0.0359475	Tetraspanin [Source:UniProtKB/TrEMBL;Acc:Q9NET3]	tsp-13
WBGene00009738	26.9994	0.991379	0.412216	-2.405	0.0161726	0.0419023	HECT, C2 and WW domain-containing ubiquitin ligase [Source:UniProtKB/TrEMBL;Acc:G5EEJ0]	hecw-1
WBGene00017970	100.267	0.99077	0.254637	-3.89092	9.98662e-05	0.000606105		F32A5.4
WBGene00005153	95.8812	0.990628	0.222196	-4.45836	8.25901e-06	7.47571e-05	UDP-galactose/UDP-N-acetylglucosamine transporter srf-3 [Source:UniProtKB/Swiss-Prot;Acc:Q93890]	srf-3
WBGene00002055	30.8425	0.99053	0.377527	-2.62373	0.00869722	0.0250794	Intermediate filament protein ifc-1 [Source:UniProtKB/Swiss-Prot;Acc:O45168]	ifc-1
WBGene00000188	53.174	0.990018	0.291868	-3.392	0.000693837	0.00306443	ADP-ribosylation factor-like protein 3 [Source:UniProtKB/Swiss-Prot;Acc:O45379]	arl-3
WBGene00003725	27.0044	0.98944	0.396837	-2.49332	0.0126555	0.0343441	Nuclear Hormone Receptor family [Source:UniProtKB/TrEMBL;Acc:Q2V069]	nhr-135
WBGene00011888	70.9912	0.989435	0.25866	-3.82523	0.000130651	0.000762544	CUTiclin-Like [Source:UniProtKB/TrEMBL;Acc:Q22627]	cutl-15
WBGene00012434	74.8717	0.988407	0.249435	-3.96259	7.4141e-05	0.000472309		Y11D7A.10
WBGene00019866	39.4855	0.98791	0.325954	-3.03083	0.00243886	0.0087884		R04B3.1
WBGene00020678	271.44	0.9875	0.166006	-5.94859	2.70463e-09	7.96108e-08		T22B11.4
WBGene00003980	225.463	0.986973	0.189316	-5.21337	1.85436e-07	3.00791e-06	Patterned Expression Site [Source:UniProtKB/TrEMBL;Acc:O17772]	pes-7
WBGene00012755	37.9334	0.986291	0.337748	-2.9202	0.00349811	0.0118785		Y41C4A.8
WBGene00021146	92.0155	0.986238	0.228087	-4.32395	1.53262e-05	0.000126908	Ligand-Gated ion Channel [Source:UniProtKB/TrEMBL;Acc:A0A1N7SYR3]	lgc-45
WBGene00021870	137.271	0.986076	0.211704	-4.6578	3.19602e-06	3.28065e-05	SAM (S-Adenosyl Methionine) Transporter [Source:UniProtKB/TrEMBL;Acc:Q9N3A9]	samt-1
WBGene00000367	254.416	0.985464	0.172804	-5.70279	1.17865e-08	2.83144e-07	Voltage-dependent T-type calcium channel subunit alpha [Source:UniProtKB/TrEMBL;Acc:G5EBS2]	cca-1
WBGene00004184	129.517	0.984943	0.20842	-4.72575	2.29262e-06	2.50819e-05	Putative prenylated protein tyrosine phosphatase [Source:UniProtKB/TrEMBL;Acc:G5EG43]	T19D2.2
WBGene00011075	24.9528	0.984848	0.417051	-2.36146	0.0182033	0.0461557		R07A4.4
WBGene00010714	128.736	0.984686	0.213853	-4.6045	4.13455e-06	4.0657e-05	MAM (Meprin, A5-protein, PTPmu) domain protein [Source:UniProtKB/TrEMBL;Acc:Q9U3B4]	mam-3
WBGene00004156	276.278	0.984334	0.16467	-5.97763	2.2641e-09	6.91044e-08	Prion-like-(Q/N-rich)-domain-bearing protein [Source:UniProtKB/TrEMBL;Acc:Q9XUB6]	pqn-74
WBGene00018300	44.6598	0.984173	0.324005	-3.03752	0.00238534	0.00861176		F41G3.3
WBGene00001189	114.371	0.984079	0.216665	-4.54195	5.57368e-06	5.31781e-05	Carboxypeptidase E [Source:UniProtKB/Swiss-Prot;Acc:O17754]	egl-21
WBGene00002176	84.9036	0.984053	0.25699	-3.82915	0.000128589	0.000752243	JNK Interacting Protein (Scaffold protein) [Source:UniProtKB/TrEMBL;Acc:O16643]	jip-1
WBGene00020732	360.676	0.983986	0.154964	-6.34975	2.15666e-10	9.23782e-09		T23E7.2
WBGene00013902	51.3676	0.981842	0.309062	-3.17684	0.00148889	0.00581744		ZC455.1
WBGene00000136	33.1223	0.981572	0.36227	-2.7095	0.0067384	0.0203069	Ammonium transporter [Source:UniProtKB/TrEMBL;Acc:Q17663]	amt-4
WBGene00006986	44.1522	0.981545	0.314706	-3.11893	0.00181511	0.00685745	BZIP transcription factor family; DNA-binding protein ZIP-1 [Source:UniProtKB/TrEMBL;Acc:G5EE45]	zip-1
WBGene00000936	31.9442	0.980957	0.358259	-2.73812	0.00617908	0.0188664	DPP/BMP-Like; Decapentaplegic protein homolog [Source:UniProtKB/TrEMBL;Acc:G5EEL5]	dbl-1
WBGene00021260	27.6768	0.979671	0.39672	-2.46943	0.0135329	0.0362753	Kinase [Source:UniProtKB/TrEMBL;Acc:Q9BKX8]	Y22D7AR.6
WBGene00003936	881.684	0.978668	0.136002	-7.19596	6.20235e-13	6.42401e-11		pat-12
WBGene00009660	51.3664	0.977357	0.309483	-3.15803	0.00158837	0.0061487		F43G6.8
WBGene00012478	185.538	0.976633	0.181446	-5.38251	7.34562e-08	1.35305e-06	Eukaryotic translation initiation factor 4E-binding protein Mextli homolog [Source:UniProtKB/Swiss-Prot;Acc:Q9XW13]	mxt-1
WBGene00001620	38.5099	0.975978	0.328518	-2.97085	0.00296977	0.0103864	Excitatory amino acid transporter [Source:UniProtKB/Swiss-Prot;Acc:Q10901]	glt-1
WBGene00003892	40.6662	0.975239	0.329193	-2.96252	0.00305135	0.0105984	Bardet-Biedl syndrome 7 protein homolog [Source:UniProtKB/Swiss-Prot;Acc:Q9XW70]	osm-12
WBGene00003966	41.6927	0.975059	0.325267	-2.99772	0.00272007	0.00965473	Phosphodiesterase delta-like protein [Source:UniProtKB/Swiss-Prot;Acc:Q18268]	pdl-1
WBGene00003075	46.7413	0.974696	0.304403	-3.20199	0.00136482	0.00539353	LRP X(Cross)-hybridizing [Source:UniProtKB/TrEMBL;Acc:Q22179]	lrx-1
WBGene00010811	62.1822	0.974332	0.27768	-3.50883	0.00045009	0.00213009	H(+) MyoInositol coTransporter [Source:UniProtKB/TrEMBL;Acc:Q21455]	hmit-1.3
WBGene00004310	85.107	0.973635	0.242592	-4.01346	5.98342e-05	0.000396341	GTP binding protein; R-RAS related; R-ras1 homolog [Source:UniProtKB/TrEMBL;Acc:G5EBK8]	ras-1
WBGene00020106	65.3047	0.9734	0.288386	-3.37533	0.000737262	0.00321798		R151.1
WBGene00016005	31.4186	0.973189	0.390925	-2.48945	0.012794	0.0346812	IFT (Chlamydomonas IntraFlagellar Transport) homolog [Source:UniProtKB/TrEMBL;Acc:Q18106]	ift-74
WBGene00000485	374.462	0.971919	0.181654	-5.35039	8.77637e-08	1.5775e-06	Cytoplasmic dynein 2 heavy chain 1 [Source:UniProtKB/Swiss-Prot;Acc:Q19542]	che-3
WBGene00020195	165.782	0.971516	0.196129	-4.95346	7.29041e-07	9.63615e-06		T03G6.3
WBGene00013124	123.781	0.97132	0.208249	-4.66422	3.09795e-06	3.20079e-05		Y52B11A.4
WBGene00000528	103.654	0.971314	0.222402	-4.36738	1.25743e-05	0.000107649	Chloride channel protein [Source:UniProtKB/TrEMBL;Acc:G5EDQ0]	clh-1
WBGene00007877	91.882	0.971048	0.231758	-4.18991	2.7906e-05	0.00020927	Nuclear Factor of Kappa light polypeptide gene enhancer in b(B)-cells n [Source:UniProtKB/TrEMBL;Acc:G5EDE9]	nfki-1
WBGene00011081	162.246	0.969584	0.201337	-4.81573	1.46664e-06	1.72234e-05		R07B1.9
WBGene00001986	36.39	0.969433	0.342683	-2.82895	0.00467006	0.0150692	Homolog of Odr-2 (Two); Ly-6-related protein HOT-1 [Source:UniProtKB/TrEMBL;Acc:G5EF85]	hot-1
WBGene00006748	30.6257	0.96819	0.362306	-2.6723	0.00753335	0.0222462	Degenerin unc-8 [Source:UniProtKB/Swiss-Prot;Acc:Q21974]	unc-8
WBGene00021528	120.519	0.968029	0.239116	-4.04837	5.15751e-05	0.000350001	GABA B receptor subunit; GABAB1 receptor subunit [Source:UniProtKB/TrEMBL;Acc:B3VBI8]	gbb-1
WBGene00021309	36.7207	0.967906	0.342885	-2.82283	0.00476022	0.0152859		Y32G9B.1
WBGene00016448	37.9707	0.967531	0.348487	-2.77638	0.00549684	0.0171586		C35D10.12
WBGene00000047	73.985	0.967406	0.25554	-3.78573	0.000153257	0.000868583	AcetylCholine Receptor [Source:UniProtKB/TrEMBL;Acc:Q23355]	acr-8
WBGene00011382	29.3665	0.967222	0.372295	-2.598	0.00937685	0.0267089	DOPamine receptor [Source:UniProtKB/TrEMBL;Acc:O45732]	dop-5
WBGene00004859	193.475	0.967031	0.187174	-5.16647	2.38552e-07	3.72134e-06	Mitogen-activated protein kinase sma-5 [Source:UniProtKB/Swiss-Prot;Acc:G5EBT1]	sma-5
WBGene00022202	42.1764	0.966761	0.325846	-2.96692	0.00300798	0.0104852		Y72A10A.1
WBGene00206521	57.0913	0.966312	0.301499	-3.20502	0.00135052	0.00534959		T02G5.15
WBGene00021850	50.9437	0.966236	0.324782	-2.97503	0.00292959	0.010281		Y54F10AM.6
WBGene00021879	43.7437	0.965912	0.331164	-2.91672	0.00353733	0.0119865	C-type LECtin [Source:UniProtKB/TrEMBL;Acc:Q9N3B9]	clec-83
WBGene00219964	46.0516	0.96509	0.336188	-2.87068	0.00409586	0.0135167		F52G3.6
WBGene00000685	29.2657	0.965007	0.374401	-2.57747	0.00995271	0.0280825	COLlagen [Source:UniProtKB/TrEMBL;Acc:U4PM21]	col-111
WBGene00003618	79.1816	0.964925	0.243918	-3.95595	7.6232e-05	0.000483811	Nuclear hormone receptor family member nhr-19 [Source:UniProtKB/Swiss-Prot;Acc:Q09528]	nhr-19
WBGene00022518	1065.25	0.964741	0.122339	-7.88581	3.12499e-15	5.80697e-13	Zinc Finger and Homeobox [Source:UniProtKB/TrEMBL;Acc:V6CJA9]	zfh-2
WBGene00007799	284.852	0.964539	0.190237	-5.07018	3.97429e-07	5.69378e-06	NRX-1 beta isoform; NeuReXin related [Source:UniProtKB/TrEMBL;Acc:S6EZT1]	nrx-1
WBGene00022504	131.134	0.96414	0.213207	-4.52209	6.12333e-06	5.76561e-05	MAM (Meprin, A5-protein, PTPmu) domain protein [Source:UniProtKB/TrEMBL;Acc:Q95Q40]	mam-1
WBGene00007214	68.3868	0.96368	0.264629	-3.64163	0.000270914	0.00139044		C01A2.2
WBGene00004183	60.6574	0.963423	0.273205	-3.52638	0.00042129	0.00201035	Serine/threonine-protein kinase prk-2 [Source:UniProtKB/Swiss-Prot;Acc:Q20443]	prk-2
WBGene00003986	312.401	0.963233	0.164375	-5.85997	4.62944e-09	1.29196e-07	MonoCarboxylate Transporter family [Source:UniProtKB/TrEMBL;Acc:Q2L6X7]	mct-4
WBGene00021205	55.8708	0.962998	0.345017	-2.79116	0.00525193	0.0165124		Y17G9B.8
WBGene00016805	160.886	0.959934	0.195667	-4.90596	9.29705e-07	1.18306e-05		C50D2.1
WBGene00017483	286.794	0.959172	0.158765	-6.04146	1.52725e-09	4.94829e-08	Ligand-Gated ion Channel [Source:UniProtKB/TrEMBL;Acc:I2HA93]	lgc-22
WBGene00015545	232.888	0.95915	0.170277	-5.63289	1.77211e-08	4.02283e-07		C06G1.1
WBGene00002038	420.352	0.958882	0.149298	-6.42259	1.33972e-10	6.02446e-09	Heavy chain, Unconventional Myosin; Myosin IA [Source:UniProtKB/TrEMBL;Acc:G5ECZ0]	hum-5
WBGene00013906	60.1106	0.95887	0.272747	-3.5156	0.000438766	0.0020843	UDP-glucuronosyltransferase [Source:UniProtKB/TrEMBL;Acc:Q23336]	ugt-5
WBGene00011112	91.834	0.958561	0.282958	-3.38764	0.00070496	0.00310379		R07E5.4
WBGene00001612	81.1	0.958526	0.244216	-3.92491	8.67608e-05	0.000538463	Glutamate receptor 1 [Source:UniProtKB/Swiss-Prot;Acc:P34299]	glr-1
WBGene00022389	200.981	0.958357	0.17979	-5.33042	9.79863e-08	1.71727e-06	Probable 3',5'-cyclic phosphodiesterase pde-6 [Source:UniProtKB/Swiss-Prot;Acc:Q9N2V9]	pde-6
WBGene00000497	491.735	0.957816	0.140495	-6.81744	9.26772e-12	6.33687e-10	CHitin Synthase; Chitin synthase 2 [Source:UniProtKB/TrEMBL;Acc:G5EBQ8]	chs-2
WBGene00003887	128.074	0.957656	0.207376	-4.61797	3.87503e-06	3.86159e-05		osm-7
WBGene00003604	24.2616	0.957604	0.404522	-2.36725	0.0179208	0.0455537	Nuclear hormone receptor family member nhr-5 [Source:UniProtKB/Swiss-Prot;Acc:Q9NA51]	nhr-5
WBGene00004169	177.431	0.957581	0.202426	-4.73052	2.23944e-06	2.45639e-05	Prion-like-(Q/N-rich)-domain-bearing protein [Source:UniProtKB/TrEMBL;Acc:Q9N2X8]	pqn-89
WBGene00003369	836.481	0.957559	0.143823	-6.65789	2.77787e-11	1.62505e-09	Myosin regulatory light chain 1 [Source:UniProtKB/Swiss-Prot;Acc:P19625]	mlc-1
WBGene00000020	151.174	0.957416	0.189517	-5.05189	4.37466e-07	6.17634e-06	ABC Transporter family [Source:UniProtKB/TrEMBL;Acc:Q1RS86]	abt-2
WBGene00013736	47.0186	0.957411	0.302989	-3.15989	0.00157829	0.00611756	Transcription initiation factor IIA subunit 2 [Source:UniProtKB/Swiss-Prot;Acc:Q9NEX2]	Y111B2A.13
WBGene00000893	163.668	0.957255	0.200932	-4.76407	1.89724e-06	2.1272e-05	CYclophyliN [Source:UniProtKB/TrEMBL;Acc:A9D417]	cyn-17
WBGene00220087	31.6795	0.957238	0.377338	-2.53681	0.0111866	0.0309579		T23D8.13
WBGene00000491	93.449	0.957	0.226331	-4.22832	2.35438e-05	0.000181291	Crescerin-like protein che-12 [Source:UniProtKB/Swiss-Prot;Acc:Q17423]	che-12
WBGene00002052	91.2442	0.956428	0.230393	-4.15129	3.30609e-05	0.000239953	Intermediate filament protein ifa-4 [Source:UniProtKB/Swiss-Prot;Acc:P90900]	ifa-4
WBGene00016454	95.206	0.95632	0.240242	-3.98065	6.87284e-05	0.00044468		C35E7.2
WBGene00044301	26.7349	0.956149	0.402606	-2.3749	0.0175538	0.0448099	Ligand-Gated ion Channel [Source:UniProtKB/TrEMBL;Acc:Q4W520]	lgc-28
WBGene00007903	154.571	0.95584	0.208166	-4.59171	4.39627e-06	4.28636e-05	Ligand-Gated ion Channel [Source:UniProtKB/TrEMBL;Acc:Q93323]	lgc-21
WBGene00007520	419.89	0.955595	0.139757	-6.83756	8.05521e-12	5.68635e-10		C11E4.6
WBGene00011723	51.0107	0.955165	0.300989	-3.17342	0.00150652	0.00588089		T12A7.2
WBGene00004992	30.9075	0.953806	0.367286	-2.5969	0.00940681	0.0267833	SaPosin-like Protein family [Source:UniProtKB/TrEMBL;Acc:V6CM12]	spp-7
WBGene00012433	139.675	0.953659	0.210774	-4.52455	6.05239e-06	5.71157e-05		Y11D7A.9
WBGene00011335	40.7124	0.95353	0.321011	-2.9704	0.00297412	0.0103959		T01E8.8
WBGene00004108	147.324	0.953333	0.221573	-4.30257	1.6883e-05	0.000137369	Prion-like-(Q/N-rich)-domain-bearing protein [Source:UniProtKB/TrEMBL;Acc:F5GU96]	pqn-18
WBGene00001707	451.818	0.953123	0.153721	-6.20036	5.63328e-10	2.1312e-08	GRainyHead (Drosophila transcription factor) homolog; Grainyhead transcription factor [Source:UniProtKB/TrEMBL;Acc:G5EDF0]	grh-1
WBGene00013934	134.351	0.95311	0.22158	-4.30143	1.69702e-05	0.000137724		ZK131.11
WBGene00016330	150.66	0.952969	0.210454	-4.52815	5.95016e-06	5.63193e-05		C32E12.4
WBGene00020256	40.2538	0.952747	0.365149	-2.6092	0.00907538	0.0259684		T05C3.6
WBGene00004236	52.4556	0.952376	0.311971	-3.05277	0.0022674	0.00825199	PaTched Related family [Source:UniProtKB/TrEMBL;Acc:H1UBK6]	ptr-22
WBGene00006750	170.294	0.951929	0.210438	-4.52356	6.08084e-06	5.72987e-05	Rab-3-interacting molecule unc-10 [Source:UniProtKB/Swiss-Prot;Acc:Q22366]	unc-10
WBGene00015519	75.1305	0.951722	0.249079	-3.82096	0.000132935	0.000771951	Dual oxidase maturation factor 1 [Source:UniProtKB/Swiss-Prot;Acc:P34298]	doxa-1
WBGene00018510	77.8779	0.951484	0.262167	-3.6293	0.000284192	0.00144859		F46F11.7
WBGene00008453	26.5989	0.951366	0.389847	-2.44036	0.0146728	0.0386836		E02A10.3
WBGene00007084	41.794	0.950754	0.327976	-2.89885	0.00374532	0.0125766		AH10.3
WBGene00020806	137.953	0.950525	0.222362	-4.27467	1.91422e-05	0.00015251		T25F10.3
WBGene00001063	352.142	0.950324	0.154546	-6.14912	7.79161e-10	2.80498e-08	DumPY: shorter than wild-type [Source:UniProtKB/TrEMBL;Acc:G4SNP7]	dpy-1
WBGene00012942	294.073	0.949984	0.174009	-5.45941	4.77731e-08	9.30141e-07		Y47D3B.6
WBGene00003371	969.062	0.949062	0.12379	-7.66668	1.76501e-14	2.65508e-12	Myosin, essential light chain [Source:UniProtKB/Swiss-Prot;Acc:P53014]	mlc-3
WBGene00017430	716.574	0.948974	0.149845	-6.33305	2.40364e-10	1.01241e-08	Mammalian BCL (B cell lymphoma) gene homologs [Source:UniProtKB/TrEMBL;Acc:A9D4E4]	bcl-11
WBGene00008741	105.585	0.948078	0.228496	-4.14921	3.33625e-05	0.000242003	Uncharacterized serine carboxypeptidase F13S12.6 [Source:UniProtKB/Swiss-Prot;Acc:P52715]	F13D12.6
WBGene00018582	27.8596	0.948002	0.386772	-2.45106	0.0142437	0.0378515		F48A9.2
WBGene00015350	153.54	0.94753	0.213868	-4.43045	9.40352e-06	8.35604e-05	Uncharacterized F-box/LRR-repeat protein C02F5.7 [Source:UniProtKB/Swiss-Prot;Acc:P34284]	fbxl-1
WBGene00022515	64.1559	0.947494	0.288942	-3.27919	0.00104106	0.0043046	TransThyretin-Related family domain [Source:UniProtKB/TrEMBL;Acc:Q23378]	ttr-48
WBGene00006761	77.5592	0.947095	0.254201	-3.72577	0.000194718	0.00105781	UNC-24 [Source:UniProtKB/TrEMBL;Acc:G5ED76]	unc-24
WBGene00010674	40.7748	0.946473	0.327911	-2.88638	0.00389706	0.0129827		K08E7.6
WBGene00013872	241.968	0.946047	0.167573	-5.64559	1.64612e-08	3.7819e-07		ZC374.2
WBGene00013959	68.7402	0.945905	0.283434	-3.3373	0.000845967	0.00361867		ZK265.7
WBGene00008926	61.8836	0.945524	0.276818	-3.41568	0.000636227	0.00284882		F17H10.2
WBGene00004328	27.3692	0.945269	0.381494	-2.47781	0.0132192	0.0355628		rdy-2
WBGene00016172	48.3707	0.944585	0.324333	-2.91239	0.00358675	0.0121215		C27H5.2
WBGene00000031	162.263	0.943836	0.203172	-4.6455	3.3925e-06	3.45707e-05	Activated in Blocked Unfolded protein response [Source:UniProtKB/TrEMBL;Acc:O16511]	abu-8
WBGene00019466	690.024	0.943679	0.182787	-5.16274	2.43366e-07	3.77786e-06	Target Of Splicing [Source:UniProtKB/TrEMBL;Acc:Q95R01]	tos-1
WBGene00002054	553.612	0.943375	0.148284	-6.36196	1.99193e-10	8.56122e-09	Intermediate filament protein ifb-2 [Source:UniProtKB/Swiss-Prot;Acc:Q19286]	ifb-2
WBGene00000521	66.6759	0.943359	0.267073	-3.53222	0.000412091	0.00197242	CKY homolog; Putative transcription factor C15C8.2 [Source:UniProtKB/TrEMBL;Acc:G5EFA5]	cky-1
WBGene00021790	27.1802	0.941813	0.387906	-2.42794	0.0151849	0.0397589		Y51H7C.12
WBGene00012538	117.777	0.94173	0.2266	-4.15592	3.23984e-05	0.000235958		Y37A1B.5
WBGene00010683	29.1648	0.941688	0.389506	-2.41765	0.0156212	0.0406738		K08F8.7
WBGene00003533	37.8067	0.941548	0.349781	-2.69182	0.00710632	0.0212483	Zinc metalloproteinase nas-14 [Source:UniProtKB/Swiss-Prot;Acc:Q19269]	nas-14
WBGene00013456	37.8627	0.941402	0.351586	-2.67759	0.00741541	0.0219646		Y67A10A.7
WBGene00022413	130.585	0.941192	0.220455	-4.26932	1.96069e-05	0.000155819		Y102A11A.3
WBGene00006985	71.5153	0.940364	0.286617	-3.28091	0.00103473	0.00428401	Zwei Ig domain protein zig-8 [Source:UniProtKB/Swiss-Prot;Acc:G5ED00]	zig-8
WBGene00003878	36.8943	0.940187	0.363364	-2.58745	0.00966892	0.0273877	Peptide transporter 3 [Source:UniProtKB/Swiss-Prot;Acc:O01840]	pept-3
WBGene00010319	54.5945	0.940082	0.283654	-3.31419	0.000919095	0.00386994		F59B10.3
WBGene00019988	33.4257	0.94001	0.347953	-2.70154	0.0069019	0.0207205		R09F10.5
WBGene00004944	43.9097	0.939736	0.327182	-2.87221	0.00407608	0.013469	Suppressor of lurcher protein 1 [Source:UniProtKB/Swiss-Prot;Acc:Q93212]	sol-1
WBGene00012016	57.3403	0.939618	0.276827	-3.39424	0.000688184	0.00304734	INositol Polyphosphate-5-Phosphatase [Source:UniProtKB/TrEMBL;Acc:G5EBY9]	inpp-1
WBGene00013711	95.2835	0.939521	0.234281	-4.01023	6.06586e-05	0.000400252		Y106G6G.2
WBGene00007041	119.313	0.938847	0.218107	-4.30452	1.67351e-05	0.000136517		tag-180
WBGene00019780	43.6981	0.938625	0.329092	-2.85217	0.00434224	0.0141889		M60.4
WBGene00011869	238.765	0.938413	0.182272	-5.14842	2.62687e-07	4.00883e-06	Downstream Of DAF-16 (Regulated by DAF-16) [Source:UniProtKB/TrEMBL;Acc:Q22613]	dod-6
WBGene00008366	45.6825	0.937989	0.316714	-2.96163	0.00306017	0.0106202	Transmembrane protein adipocyte-associated 1 homolog [Source:UniProtKB/Swiss-Prot;Acc:Q18936]	tpra-1
WBGene00013585	206.701	0.937882	0.174753	-5.36691	8.00962e-08	1.45207e-06	CYtochrome P450 family [Source:UniProtKB/TrEMBL;Acc:Q9U1R5]	cyp-42A1
WBGene00000441	99.2077	0.937018	0.231787	-4.04258	5.28663e-05	0.000357249	Homeobox protein ceh-18 [Source:UniProtKB/Swiss-Prot;Acc:P41934]	ceh-18
WBGene00020378	37.0581	0.936213	0.357583	-2.61817	0.00884022	0.0254222		T09B4.4
WBGene00020321	45.0219	0.936041	0.307172	-3.04728	0.00230921	0.0083824		T07F12.1
WBGene00016242	68.2052	0.935651	0.274396	-3.40986	0.000649958	0.00290207		C30A5.10
WBGene00003934	1032.22	0.934686	0.140565	-6.64947	2.94144e-11	1.69717e-09	Paralysed Arrest at Two-fold; Troponin C [Source:UniProtKB/TrEMBL;Acc:G5EF37]	pat-10
WBGene00004830	402.859	0.933732	0.139891	-6.6747	2.4774e-11	1.46969e-09	Calcium-activated potassium channel slo-1 [Source:UniProtKB/Swiss-Prot;Acc:Q95V25]	slo-1
WBGene00000282	43.5641	0.933294	0.31269	-2.98473	0.00283832	0.0100181	Carbonic AnHydrase [Source:UniProtKB/TrEMBL;Acc:Q8WQD8]	cah-4
WBGene00001505	38.1837	0.933026	0.347141	-2.68774	0.00719363	0.0214384	Alpha-(1,3)-fucosyltransferase fut-1 [Source:UniProtKB/Swiss-Prot;Acc:G5EDR5]	fut-1
WBGene00003614	33.2055	0.932773	0.366117	-2.54775	0.0108421	0.0301963	Nuclear Hormone Receptor family [Source:UniProtKB/TrEMBL;Acc:O61854]	nhr-15
WBGene00011433	54.6437	0.932174	0.282435	-3.30049	0.000965177	0.0040406	Probable 3',5'-cyclic phosphodiesterase pde-1 [Source:UniProtKB/Swiss-Prot;Acc:O18696]	pde-1
WBGene00008191	77.9603	0.931801	0.261279	-3.56631	0.000362047	0.00176761		C49A1.10
WBGene00009886	58.6633	0.931712	0.286312	-3.25418	0.0011372	0.00462493		F49E2.2
WBGene00077712	28.1318	0.930711	0.389551	-2.38919	0.0168855	0.0434111		nipi-4
WBGene00014088	38.8914	0.930306	0.333823	-2.78683	0.00532269	0.0167183		ZK809.8
WBGene00004910	253.539	0.930073	0.167896	-5.53958	3.03199e-08	6.33261e-07	Transporter [Source:UniProtKB/TrEMBL;Acc:G5EF43]	snf-11
WBGene00009133	236.035	0.929998	0.172416	-5.39392	6.89359e-08	1.27911e-06	Zinc finger BED domain-containing protein 3 [Source:UniProtKB/Swiss-Prot;Acc:Q19787]	bed-3
WBGene00001116	166.564	0.929919	0.204491	-4.54749	5.42893e-06	5.18519e-05	Dystrophin-like protein 1 [Source:UniProtKB/Swiss-Prot;Acc:Q8STF6]	dyc-1
WBGene00019373	48.5796	0.929753	0.314433	-2.95692	0.00310729	0.0107395		K04A8.1
WBGene00007455	120.836	0.929628	0.211216	-4.40132	1.07596e-05	9.42193e-05	UDP-glucuronosyltransferase [Source:UniProtKB/TrEMBL;Acc:Q9U3Q6]	ugt-22
WBGene00020497	57.8445	0.929264	0.294079	-3.15992	0.00157815	0.00611756		T14A8.2
WBGene00012626	63.2629	0.929186	0.26902	-3.45396	0.000552418	0.00254293		famh-161
WBGene00017991	186.176	0.92913	0.218834	-4.24582	2.178e-05	0.000169674	C-type lectin domain-containing protein 180 [Source:UniProtKB/Swiss-Prot;Acc:Q19970]	clec-180
WBGene00000368	173.618	0.928349	0.179617	-5.1685	2.35974e-07	3.68575e-06	Calcium Channel, Beta subunit [Source:UniProtKB/TrEMBL;Acc:O01661]	ccb-1
WBGene00022500	1627.8	0.928325	0.120516	-7.70293	1.32984e-14	2.07455e-12	Lin-5 (Five) Interacting protein [Source:UniProtKB/TrEMBL;Acc:Q45EJ8]	lfi-1
WBGene00014261	61.8856	0.928248	0.27733	-3.34709	0.00081664	0.00351405	Potassium voltage-gated channel protein shk-1 [Source:UniProtKB/Swiss-Prot;Acc:Q8I4B0]	shk-1
WBGene00012131	50.0616	0.928182	0.304875	-3.04446	0.00233095	0.0084371		T28F3.5
WBGene00018481	35.9013	0.928139	0.380474	-2.43943	0.0147105	0.0387657		F45F2.9
WBGene00003578	105.13	0.927786	0.217755	-4.26068	2.03803e-05	0.000160753	Putative nudix hydrolase 1 [Source:UniProtKB/Swiss-Prot;Acc:O45830]	ndx-1
WBGene00001132	494.901	0.927613	0.147531	-6.28758	3.22458e-10	1.28536e-08	ALP/Enigma encoding [Source:UniProtKB/TrEMBL;Acc:G5EC72]	alp-1
WBGene00018738	60.1028	0.926035	0.272525	-3.39798	0.000678854	0.00301406	SWimming Induced Paralysis [Source:UniProtKB/TrEMBL;Acc:Q20700]	swip-10
WBGene00019030	145.274	0.925927	0.193631	-4.78193	1.73624e-06	1.97117e-05	Excretory canal abnormal protein 6 [Source:UniProtKB/Swiss-Prot;Acc:Q9TYU9]	exc-6
WBGene00004923	35.7645	0.925067	0.365768	-2.52911	0.0114352	0.0315078	SyNapTotagmin [Source:UniProtKB/TrEMBL;Acc:Q965S5]	snt-3
WBGene00000221	210.003	0.924603	0.172923	-5.34692	8.94618e-08	1.60346e-06	ATF (cAMP-dependent transcription factor) family [Source:UniProtKB/TrEMBL;Acc:Q22156]	atf-5
WBGene00010079	37.1117	0.924401	0.358033	-2.58188	0.00982624	0.0277648		F55A11.6
WBGene00003646	45.132	0.923937	0.308299	-2.99689	0.00272751	0.00967842	Nuclear Hormone Receptor family [Source:UniProtKB/TrEMBL;Acc:H2L018]	nhr-56
WBGene00011474	211.169	0.92382	0.173895	-5.31252	1.08117e-07	1.85621e-06	Fructose-bisphosphate aldolase 1 [Source:UniProtKB/Swiss-Prot;Acc:P54216]	aldo-1
WBGene00001444	31.293	0.923487	0.367091	-2.51569	0.0118799	0.0325841	FMRFamide-like neuropeptides 1 PNFMRY-amide AGSDPNFLRF-amide SQPNFLRF-amide ASGDPNFLRF-amide SDPNFLRF-amide AAADPNFLRF-amide SADPNFLRF-amide PNFLRF-amide [Source:UniProtKB/Swiss-Prot;Acc:P41855]	flp-1
WBGene00016201	98.7391	0.923094	0.243448	-3.79175	0.000149589	0.000850676	Tryptophan 2,3-dioxygenase [Source:UniProtKB/Swiss-Prot;Acc:Q09474]	tdo-2
WBGene00044316	34.8936	0.922799	0.37546	-2.45778	0.0139799	0.0372757		F41G3.21
WBGene00010831	34.183	0.922443	0.361085	-2.55464	0.0106298	0.0296508		M02G9.2
WBGene00015218	150.893	0.921128	0.186976	-4.92645	8.3735e-07	1.07967e-05		B0507.1
WBGene00007344	41.3673	0.921021	0.33399	-2.75763	0.00582228	0.0179791		C05E7.2
WBGene00009796	47.0111	0.920985	0.307951	-2.99068	0.00278353	0.0098523		F46G10.1
WBGene00020803	136.808	0.92078	0.207501	-4.43748	9.10175e-06	8.12216e-05		T25E4.1
WBGene00021326	86.1652	0.920636	0.24828	-3.70805	0.000208858	0.0011216		Y34B4A.10
WBGene00001709	124.952	0.920301	0.204501	-4.50022	6.78838e-06	6.30257e-05	G protein-coupled receptor kinase 2 [Source:UniProtKB/Swiss-Prot;Acc:Q09639]	grk-2
WBGene00003400	865.691	0.919853	0.126368	-7.27915	3.35932e-13	3.7565e-11	Death-associated protein kinase dapk-1 [Source:UniProtKB/Swiss-Prot;Acc:O44997]	dapk-1
WBGene00003640	31.2235	0.919842	0.367012	-2.5063	0.0122003	0.0333325	Nuclear Hormone Receptor family [Source:UniProtKB/TrEMBL;Acc:O62031]	nhr-50
WBGene00019904	47.2364	0.919705	0.308029	-2.98578	0.00282858	0.00999214	TWiK family of potassium channels [Source:UniProtKB/TrEMBL;Acc:Q65XY3]	twk-49
WBGene00010117	142.555	0.918774	0.195688	-4.6951	2.66476e-06	2.82245e-05	Probable sodium/potassium-transporting ATPase subunit beta-3 [Source:UniProtKB/Swiss-Prot;Acc:Q9XUY5]	nkb-3
WBGene00017716	274.495	0.918018	0.16241	-5.65246	1.58164e-08	3.64037e-07		F22F4.1
WBGene00019261	75.1304	0.91766	0.254782	-3.60175	0.000316083	0.00157555		H34I24.2
WBGene00014307	235.497	0.916159	0.191806	-4.77648	1.78394e-06	2.01447e-05		F07H5.3
WBGene00011796	80.2513	0.915805	0.249777	-3.6665	0.000245895	0.00128076		T16G1.2
WBGene00020365	36.1849	0.915145	0.340161	-2.69033	0.00713824	0.0213198		T08G2.2
WBGene00013273	36.2508	0.914644	0.341625	-2.67734	0.00742101	0.0219709	MARCH (Membrane-Associated Ring finger (C3HC4)) homolog [Source:UniProtKB/TrEMBL;Acc:Q9XWI0]	2005-03-01
WBGene00016596	39.029	0.91415	0.361035	-2.53202	0.0113406	0.0313154		C42D4.3
WBGene00003723	32.8517	0.913054	0.387136	-2.35848	0.0183497	0.0464477	Nuclear hormone receptor family member nhr-133 [Source:UniProtKB/Swiss-Prot;Acc:O16354]	nhr-133
WBGene00015369	67.6119	0.913005	0.261945	-3.48548	0.000491258	0.00229994	UDP-GlucuronosylTransferase [Source:UniProtKB/TrEMBL;Acc:O16506]	ugt-51
WBGene00020426	51.5275	0.912843	0.313288	-2.91375	0.00357112	0.0120848	Sulfhydryl oxidase [Source:UniProtKB/TrEMBL;Acc:P91442]	T10H10.2
WBGene00021353	94.2939	0.9127	0.223495	-4.08376	4.43119e-05	0.000307651	IG(Immunoglobulin) and LRR(Leucine Rich Repeat) domains [Source:UniProtKB/TrEMBL;Acc:X5M5V2]	iglr-3
WBGene00022517	513.605	0.912126	0.13349	-6.8329	8.32157e-12	5.80947e-10		ZC123.1
WBGene00014308	196.98	0.91181	0.183371	-4.97249	6.60993e-07	8.82462e-06		F07H5.4
WBGene00002265	606.595	0.911271	0.133226	-6.84004	7.91721e-12	5.65012e-10	Galectin [Source:UniProtKB/TrEMBL;Acc:G5EGB1]	lec-2
WBGene00007949	30.0116	0.911226	0.381309	-2.38973	0.0168608	0.043382	Glycosyltransferase family 92 protein C35A5.5 [Source:UniProtKB/Swiss-Prot;Acc:Q18473]	C35A5.5
WBGene00022644	40.1568	0.91109	0.330134	-2.75975	0.00578451	0.0178843	Downstream Of DAF-16 (Regulated by DAF-16) [Source:UniProtKB/TrEMBL;Acc:A0A0K3ASK2]	dod-19
WBGene00012253	41.8037	0.910474	0.327487	-2.78018	0.00543281	0.0169839	C-type LECtin [Source:UniProtKB/TrEMBL;Acc:Q9XUL7]	clec-50
WBGene00008956	28.3576	0.910088	0.37762	-2.41006	0.0159498	0.0413843	Serine/threonine-protein kinase nekl-3 [Source:UniProtKB/Swiss-Prot;Acc:G5EFM9]	nekl-3
WBGene00011978	368.106	0.909578	0.158684	-5.73202	9.92392e-09	2.45425e-07		T24B8.4
WBGene00003104	106.789	0.909064	0.229916	-3.95389	7.68908e-05	0.000487258	Protein male abnormal 7 [Source:UniProtKB/Swiss-Prot;Acc:Q95Q39]	mab-7
WBGene00000717	144.773	0.907237	0.214677	-4.22605	2.3783e-05	0.000182466	COLlagen [Source:UniProtKB/TrEMBL;Acc:Q17458]	col-144
WBGene00044418	31.7373	0.907077	0.383434	-2.36567	0.0179975	0.0457119		C08G5.7
WBGene00001118	106.431	0.90631	0.21323	-4.25039	2.13397e-05	0.000166862	WD repeat-containing protein dyf-2 [Source:UniProtKB/Swiss-Prot;Acc:G5ECZ4]	dyf-2
WBGene00006747	157.995	0.906179	0.191839	-4.72364	2.31659e-06	2.53003e-05	Innexin unc-7 [Source:UniProtKB/Swiss-Prot;Acc:Q03412]	unc-7
WBGene00020040	157.217	0.905981	0.209709	-4.32018	1.55902e-05	0.000128421		R12E2.15
WBGene00000283	41.6599	0.905769	0.328634	-2.75617	0.0058483	0.0180286	Putative carbonic anhydrase 5 [Source:UniProtKB/Swiss-Prot;Acc:Q10462]	cah-5
WBGene00010723	50.4681	0.905613	0.288761	-3.1362	0.00171151	0.00651978	Chondroitin proteoglycan 7 [Source:UniProtKB/Swiss-Prot;Acc:Q7YWX9]	cpg-7
WBGene00000492	35.6269	0.904713	0.36289	-2.49308	0.0126642	0.0343548	Intraflagellar transport protein che-13 [Source:UniProtKB/Swiss-Prot;Acc:Q93833]	che-13
WBGene00021148	33.0707	0.903972	0.378522	-2.38816	0.0169328	0.043506		W10G11.19
WBGene00015431	54.8535	0.903962	0.30218	-2.99147	0.00277639	0.00982976		C04E7.4
WBGene00010268	49.0072	0.903575	0.307333	-2.94005	0.00328156	0.0112404	ARRestin Domain protein [Source:UniProtKB/TrEMBL;Acc:O62274]	arrd-10
WBGene00003558	63.7711	0.903452	0.290326	-3.11185	0.00185917	0.00700016	Four domain-type voltage-gated ion channel alpha-1 subunit; Novel Channel type/putative Nematode CAlcium channel [Source:UniProtKB/TrEMBL;Acc:G5EG32]	nca-2
WBGene00015546	55.4221	0.903376	0.325189	-2.778	0.00546941	0.0170814		C06G1.2
WBGene00016733	130.121	0.903305	0.22633	-3.9911	6.5768e-05	0.000428815	PHAryngeal gland Toxin-related [Source:UniProtKB/TrEMBL;Acc:Q9GYJ2]	phat-2
WBGene00017842	96.5794	0.903034	0.237602	-3.80062	0.000144336	0.000826387	NEPrilysin metallopeptidase family [Source:UniProtKB/TrEMBL;Acc:Q19831]	nep-12
WBGene00002141	35.7725	0.902623	0.361132	-2.49942	0.0124395	0.0338762	Innexin-19 [Source:UniProtKB/Swiss-Prot;Acc:O61715]	inx-19
WBGene00008997	34.1105	0.90208	0.353946	-2.54864	0.0108145	0.0301262	Ligand-Gated ion Channel [Source:UniProtKB/TrEMBL;Acc:G5EE87]	lgc-31
WBGene00003991	60.4155	0.902	0.278043	-3.2441	0.00117821	0.00476868	Profilin-3 [Source:UniProtKB/Swiss-Prot;Acc:Q21193]	pfn-3
WBGene00000984	81.2276	0.901717	0.265708	-3.39364	0.000689696	0.00305254	L-xylulose reductase [Source:UniProtKB/Swiss-Prot;Acc:Q21929]	dhs-21
WBGene00007229	101.758	0.901552	0.228496	-3.94559	7.96028e-05	0.00050018		C01G6.9
WBGene00012777	63.2513	0.901345	0.302837	-2.97634	0.00291713	0.0102448	Beta-LACTamase domain containing [Source:UniProtKB/TrEMBL;Acc:F3Y5Q9]	lact-8
WBGene00011422	41.2618	0.901317	0.35032	-2.57284	0.0100869	0.0284187		T04B2.3
WBGene00018992	70.107	0.901269	0.259282	-3.47601	0.000508928	0.0023714		trpl-1
WBGene00000103	102.191	0.90113	0.228766	-3.9391	8.17892e-05	0.000511881	Serine/threonine-protein kinase akt-2 [Source:UniProtKB/Swiss-Prot;Acc:Q9XTG7]	akt-2
WBGene00017866	85.2337	0.901074	0.253165	-3.55923	0.000371943	0.00180764	SynTrophiN [Source:UniProtKB/TrEMBL;Acc:Q5WRR6]	stn-2
WBGene00045138	44.1074	0.900849	0.342301	-2.63175	0.00849475	0.0246079		F25H2.14
WBGene00008076	51.8254	0.900169	0.323795	-2.78006	0.0054349	0.0169862	Ligand-Gated ion Channel [Source:UniProtKB/TrEMBL;Acc:Q7YTP9]	lgc-43
WBGene00001441	215.801	0.898739	0.187375	-4.79647	1.61487e-06	1.85842e-05	ForKHead transcription factor family [Source:UniProtKB/TrEMBL;Acc:Q2L6X6]	fkh-9
WBGene00012445	534.88	0.898585	0.160275	-5.60654	2.06417e-08	4.55994e-07	Carboxypeptidase [Source:UniProtKB/TrEMBL;Acc:K8ESM2]	Y16B4A.2
WBGene00016210	218.124	0.897937	0.186605	-4.81198	1.49443e-06	1.75175e-05		C29F5.1
WBGene00014181	66.6945	0.897796	0.258301	-3.47578	0.000509371	0.00237244		ZK1010.8
WBGene00006915	346.752	0.897507	0.183656	-4.88689	1.02443e-06	1.27852e-05	V-type proton ATPase subunit a [Source:UniProtKB/TrEMBL;Acc:G5EGP4]	vha-6
WBGene00020788	182.572	0.897448	0.179601	-4.9969	5.82582e-07	7.9154e-06	NEPrilysin metallopeptidase family [Source:UniProtKB/TrEMBL;Acc:Q22763]	nep-22
WBGene00016918	320.996	0.897395	0.185782	-4.83036	1.36287e-06	1.62006e-05	Vertebrate proteoglycan TESTican homolog [Source:UniProtKB/TrEMBL;Acc:H2KZF8]	test-1
WBGene00018969	333.981	0.897198	0.170788	-5.25327	1.49422e-07	2.4876e-06		F56D3.1
WBGene00044079	642.951	0.89665	0.19223	-4.66448	3.09402e-06	3.19934e-05		tag-241
WBGene00006671	42.7083	0.895844	0.328759	-2.72492	0.00643168	0.019494	Putative potassium channel subunit n2P17m2-1; TWiK family of potassium channels [Source:UniProtKB/TrEMBL;Acc:O76794]	twk-17
WBGene00003370	555.577	0.895519	0.149531	-5.98886	2.1132e-09	6.51277e-08	Myosin regulatory light chain 2 [Source:UniProtKB/Swiss-Prot;Acc:P19626]	mlc-2
WBGene00017688	53.7743	0.894892	0.282284	-3.17018	0.00152342	0.00593951	TransThyretin-Related family domain [Source:UniProtKB/TrEMBL;Acc:Q19694]	ttr-35
WBGene00008214	47.356	0.894455	0.303009	-2.95191	0.00315816	0.0108975	Gon-2 Extragenic Modifier [Source:UniProtKB/TrEMBL;Acc:Q18712]	gem-1
WBGene00008100	49.984	0.894363	0.293126	-3.05112	0.00227987	0.0082902		C44H9.5
WBGene00011060	39.3854	0.893465	0.354468	-2.52058	0.0117161	0.0321952		R06C1.6
WBGene00008258	165.53	0.8932	0.190949	-4.67769	2.9013e-06	3.03735e-05	Mannosyl-oligosaccharide 1,2-alpha-mannosidase C52E4.5 [Source:UniProtKB/Swiss-Prot;Acc:Q18788]	mans-2
WBGene00010838	46.6898	0.893138	0.315303	-2.83263	0.00461667	0.0149312		M03C11.1
WBGene00011955	81.2059	0.891237	0.241836	-3.6853	0.000228437	0.00120573	Cyclin-dependent kinase 5 activator 1 [Source:UniProtKB/Swiss-Prot;Acc:Q22695]	cdka-1
WBGene00010471	105.678	0.890963	0.214283	-4.15787	3.2123e-05	0.000234222	CaDmium Responsive; Cadmium-inducible lysosomal protein CDR-6 [Source:UniProtKB/TrEMBL;Acc:G5EET3]	cdr-6
WBGene00020010	52.7071	0.889408	0.293392	-3.03147	0.00243366	0.00877618		R11G1.1
WBGene00020579	140.474	0.889392	0.215968	-4.11817	3.81888e-05	0.000271857		T19D12.4
WBGene00001987	37.9771	0.889079	0.33303	-2.66967	0.00759264	0.0223951	Homolog of Odr-2 (Two) [Source:UniProtKB/TrEMBL;Acc:Q8I0Z9]	hot-2
WBGene00001488	2443.14	0.888992	0.116951	-7.60139	2.92977e-14	4.10436e-12	FERM domain (Protein4.1-ezrin-radixin-moesin) family [Source:UniProtKB/TrEMBL;Acc:G5EEP9]	frm-1
WBGene00010345	103.324	0.887981	0.224419	-3.95681	7.59574e-05	0.000482553		F59F5.7
WBGene00006683	248.537	0.886825	0.172498	-5.14108	2.7317e-07	4.15376e-06	TWiK family of potassium channels [Source:UniProtKB/TrEMBL;Acc:Q6EUT8]	twk-31
WBGene00015135	49.3761	0.886197	0.292273	-3.03208	0.00242873	0.00876091	CYtochrome P450 family [Source:UniProtKB/TrEMBL;Acc:Q27465]	cyp-23A1
WBGene00011393	266.458	0.886146	0.166651	-5.31736	1.05283e-07	1.8224e-06		T03D8.6
WBGene00004234	131.666	0.885669	0.213611	-4.14618	3.38074e-05	0.000244108	PaTched Related family [Source:UniProtKB/TrEMBL;Acc:Q9NAB5]	ptr-20
WBGene00015713	99.9218	0.885491	0.238257	-3.71653	0.000201974	0.00109206		C12D12.1
WBGene00002243	214.522	0.884533	0.188439	-4.694	2.67915e-06	2.83533e-05	Immunoglobulin domain-containing protein Y54G2A.25; L1 CAM ADhesion molecule homolog; LAD-2 long isoform [Source:UniProtKB/TrEMBL;Acc:G5ECX2]	lad-2
WBGene00021950	144.94	0.884466	0.190615	-4.64007	3.48285e-06	3.53489e-05	CUTiclin-Like [Source:UniProtKB/TrEMBL;Acc:H2L015]	cutl-26
WBGene00008228	42.997	0.88435	0.336572	-2.62752	0.00860104	0.0248614		C50B8.6
WBGene00016121	40.8185	0.884045	0.340832	-2.59378	0.00949262	0.0269851		C25H3.12
WBGene00022010	124.373	0.883837	0.202325	-4.36841	1.25153e-05	0.000107434	Cation-transporting ATPase [Source:UniProtKB/TrEMBL;Acc:Q9N323]	catp-7
WBGene00018837	113.328	0.883681	0.219559	-4.0248	5.7024e-05	0.000380212		F54G2.1
WBGene00022679	1687.95	0.88364	0.135424	-6.52499	6.80045e-11	3.40994e-09		ZK180.5
WBGene00004238	66.4464	0.881804	0.258042	-3.41729	0.000632471	0.00283686	PaTched Related family [Source:UniProtKB/TrEMBL;Acc:B6VQ55]	ptr-24
WBGene00020051	94.1641	0.881695	0.234356	-3.76221	0.000168421	0.000936691		R13A5.9
WBGene00002178	117.502	0.881625	0.263939	-3.34026	0.00083699	0.00358394	Stress-activated protein kinase jnk-1 [Source:UniProtKB/Swiss-Prot;Acc:Q8WQG9]	jnk-1
WBGene00006531	42.8389	0.881379	0.320453	-2.75042	0.00595197	0.0182768	Tubulin alpha chain [Source:UniProtKB/TrEMBL;Acc:Q19490]	tba-5
WBGene00019347	140.262	0.88129	0.209139	-4.21389	2.5101e-05	0.0001913	Muscleblind-like protein [Source:UniProtKB/Swiss-Prot;Acc:Q94250]	mbl-1
WBGene00013042	59.9977	0.881166	0.347728	-2.53407	0.0112747	0.0311676	CCCP-1; Conserved Coiled-Coil Protein [Source:UniProtKB/TrEMBL;Acc:Q8I0Z1]	cccp-1
WBGene00018763	42.5224	0.88011	0.334973	-2.6274	0.0086039	0.0248614		F53F10.1
WBGene00007999	339.62	0.879178	0.155003	-5.67199	1.41144e-08	3.28453e-07		tag-297
WBGene00017576	392.617	0.878315	0.159166	-5.51824	3.42407e-08	7.0124e-07	CaDHerin family [Source:UniProtKB/TrEMBL;Acc:U4PBD1]	cdh-8
WBGene00016962	58.4952	0.878121	0.298268	-2.94407	0.00323926	0.0111256		C56C10.4
WBGene00000853	193.998	0.877921	0.176552	-4.9726	6.60596e-07	8.82462e-06	CUTiclin [Source:UniProtKB/TrEMBL;Acc:Q21540]	cut-6
WBGene00010944	55.5354	0.877765	0.288644	-3.041	0.00235794	0.00852747		M176.5
WBGene00004221	151.078	0.877401	0.1994	-4.4002	1.0815e-05	9.46385e-05	PaTched Related family [Source:UniProtKB/TrEMBL;Acc:Q09938]	ptr-6
WBGene00001042	158.793	0.877142	0.190065	-4.61496	3.93162e-06	3.91181e-05	DNaJ domain (Prokaryotic heat shock protein) [Source:UniProtKB/TrEMBL;Acc:Q9TY07]	dnj-24
WBGene00003003	770.017	0.877055	0.138687	-6.32398	2.54908e-10	1.06656e-08		lin-14
WBGene00007562	62.7931	0.876832	0.298368	-2.93876	0.00329529	0.0112813		C14A4.12
WBGene00016580	28.2429	0.876559	0.374616	-2.33988	0.0192897	0.0484101		C42C1.2
WBGene00000033	69.3218	0.87547	0.26554	-3.29694	0.000977432	0.00408562	Activated in Blocked Unfolded protein response [Source:UniProtKB/TrEMBL;Acc:Q20002]	abu-10
WBGene00002273	79.9952	0.875366	0.267162	-3.27653	0.00105091	0.00433537	Galectin [Source:UniProtKB/TrEMBL;Acc:G5EBV4]	lec-10
WBGene00022410	937.673	0.875157	0.142866	-6.12572	9.02719e-10	3.15977e-08		Y97E10C.1
WBGene00016059	144.154	0.874928	0.224885	-3.89055	0.000100017	0.000606726		C24G6.2
WBGene00001581	463.94	0.874302	0.156008	-5.6042	2.09224e-08	4.60585e-07	GEI-4 (Four) Interacting protein [Source:UniProtKB/TrEMBL;Acc:Q94246]	gfi-1
WBGene00003561	142.204	0.874034	0.206102	-4.24078	2.2274e-05	0.000172777	Niemann-Pick C1 protein homolog 1 [Source:UniProtKB/Swiss-Prot;Acc:Q19127]	ncr-1
WBGene00008743	113.451	0.873022	0.211979	-4.11843	3.81466e-05	0.000271714		F13D12.9
WBGene00019277	36.3014	0.872235	0.335892	-2.59677	0.00941046	0.0267877	SarcoGlyCan Beta homolog [Source:UniProtKB/TrEMBL;Acc:Q9TZ49]	sgcb-1
WBGene00019166	99.6046	0.871941	0.230297	-3.78617	0.000152989	0.000867672	Phospholipid-transporting ATPase [Source:UniProtKB/TrEMBL;Acc:U4PBI0]	tat-2
WBGene00003625	355.381	0.871748	0.153677	-5.6726	1.40644e-08	3.27892e-07	Nuclear hormone receptor family member nhr-31 [Source:UniProtKB/Swiss-Prot;Acc:Q18192]	nhr-31
WBGene00017969	117.492	0.871019	0.210689	-4.13415	3.56267e-05	0.000255348	Uncharacterized serine carboxypeptidase F32A5.3 [Source:UniProtKB/Swiss-Prot;Acc:P52716]	F32A5.3
WBGene00010111	156.308	0.869972	0.228385	-3.80924	0.000139395	0.000803925		F55D12.2
WBGene00006599	391.015	0.869942	0.141292	-6.15705	7.41122e-10	2.68333e-08	Protein kinase C-like 1 [Source:UniProtKB/Swiss-Prot;Acc:P34722]	tpa-1
WBGene00008923	40.8235	0.868777	0.319976	-2.71513	0.00662505	0.0199986		F17C11.12
WBGene00020114	232.183	0.868747	0.171108	-5.07719	3.83048e-07	5.51804e-06	Probable 3',5'-cyclic phosphodiesterase pde-4 [Source:UniProtKB/Swiss-Prot;Acc:Q22000]	pde-4
WBGene00006668	84.2901	0.868281	0.244373	-3.5531	0.000380719	0.00184321	TWiK family of potassium channels [Source:UniProtKB/TrEMBL;Acc:Q21729]	twk-13
WBGene00009100	36.9564	0.868173	0.364605	-2.38114	0.0172593	0.0442013	Rap Guanine nucleotide Exchange Factor homolog [Source:UniProtKB/TrEMBL;Acc:K8FDZ6]	rgef-1
WBGene00016877	80.8764	0.867762	0.256899	-3.37783	0.000730592	0.00319499		C52D10.3
WBGene00010468	62.937	0.867482	0.299381	-2.89758	0.00376054	0.0126076		K01D12.9
WBGene00007409	57.4717	0.866412	0.277359	-3.12379	0.00178537	0.00676258		C07B5.4
WBGene00006772	300.496	0.866411	0.181439	-4.77522	1.79508e-06	2.02523e-05	Voltage-dependent calcium channel unc-36 [Source:UniProtKB/Swiss-Prot;Acc:P34374]	unc-36
WBGene00015300	48.1737	0.865418	0.29896	-2.89476	0.00379445	0.0126977		C01F1.5
WBGene00044176	35.1626	0.86474	0.359903	-2.4027	0.0162744	0.0420823		C30G7.2
WBGene00008652	707.717	0.864637	0.153566	-5.63039	1.79801e-08	4.06434e-07		F10D11.6
WBGene00000510	37.6537	0.864124	0.344832	-2.50593	0.012213	0.0333529	Choline kinase A2 [Source:UniProtKB/Swiss-Prot;Acc:Q22942]	cka-2
WBGene00008194	288.155	0.863221	0.169254	-5.10014	3.39407e-07	4.99272e-06		C49C3.4
WBGene00002056	188.713	0.863001	0.181895	-4.74451	2.09007e-06	2.31262e-05	Intermediate filament protein ifc-2 [Source:UniProtKB/Swiss-Prot;Acc:Q21067]	ifc-2
WBGene00016935	104.467	0.862938	0.229793	-3.75529	0.000173142	0.00095873	IntraFlagellar Transport Associated [Source:UniProtKB/TrEMBL;Acc:Q18859]	ifta-1
WBGene00001616	50.2821	0.862786	0.300745	-2.86883	0.00411994	0.0135748	GLutamate Receptor family (AMPA) [Source:UniProtKB/TrEMBL;Acc:O01623]	glr-5
WBGene00020301	277.23	0.86242	0.168903	-5.10602	3.2902e-07	4.86257e-06		T07D1.2
WBGene00000022	41.518	0.861449	0.324737	-2.65276	0.00798364	0.0233251	ABC Transporter family [Source:UniProtKB/TrEMBL;Acc:Q9TXV8]	abt-4
WBGene00004232	539.552	0.861382	0.138885	-6.20212	5.57072e-10	2.12023e-08	PaTched Related family [Source:UniProtKB/TrEMBL;Acc:Q9XWL9]	ptr-18
WBGene00009094	246.172	0.861196	0.172244	-4.99985	5.73761e-07	7.81254e-06		F23H12.5
WBGene00019935	101.732	0.861069	0.225131	-3.82474	0.000130908	0.00076326		R07E4.1
WBGene00003816	106.431	0.860994	0.223988	-3.84392	0.000121083	0.000715289	Asparagine synthetase [Source:UniProtKB/TrEMBL;Acc:O16924]	asns-1
WBGene00007689	33.6585	0.860819	0.369197	-2.3316	0.0197218	0.0491915		C18E9.9
WBGene00003495	944.13	0.860533	0.136506	-6.30399	2.90082e-10	1.18624e-08	Troponin T [Source:UniProtKB/Swiss-Prot;Acc:Q27371]	mup-2
WBGene00007591	142.106	0.859219	0.202867	-4.23538	2.28168e-05	0.00017623	Zrt (ZRT), Irt-(IRT-) like Protein Transporter [Source:UniProtKB/TrEMBL;Acc:Q17996]	zipt-13
WBGene00021059	57.5392	0.859129	0.280015	-3.06815	0.00215386	0.00790709	Alpha-tubulin N-acetyltransferase 2 [Source:UniProtKB/Swiss-Prot;Acc:Q23192]	atat-2
WBGene00019957	314.413	0.859097	0.16725	-5.13662	2.79729e-07	4.23819e-06		R08E3.1
WBGene00008311	260.683	0.858946	0.176928	-4.85478	1.20523e-06	1.46876e-05	Putative ribosomal protein S6 kinase alpha-2 [Source:UniProtKB/Swiss-Prot;Acc:Q18846]	rskn-2
WBGene00020908	55.6225	0.858848	0.28268	-3.03824	0.00237965	0.00859613		VC5.2
WBGene00001494	82.9902	0.858781	0.241792	-3.55173	0.000382705	0.00185069	FERM domain (Protein4.1-ezrin-radixin-moesin) family [Source:UniProtKB/TrEMBL;Acc:Q8ITW4]	frm-8
WBGene00002983	596.725	0.858067	0.131804	-6.51018	7.5061e-11	3.69055e-09	Lin-12 and Glp-1 X-hybridizing [Source:UniProtKB/TrEMBL;Acc:H2KZ94]	lgx-1
WBGene00000218	189.41	0.856899	0.21048	-4.07116	4.67794e-05	0.00032134	ASpartyl Protease [Source:UniProtKB/TrEMBL;Acc:O01532]	asp-5
WBGene00013965	200.824	0.856453	0.175295	-4.88579	1.03015e-06	1.2817e-05		ZK287.4
WBGene00004174	965.167	0.856268	0.155948	-5.49073	4.00268e-08	8.05379e-07	Activated in Blocked Unfolded protein response [Source:UniProtKB/TrEMBL;Acc:Q23390]	abu-14
WBGene00015480	174.815	0.856199	0.235665	-3.63312	0.000280016	0.00143077		C05D10.4
WBGene00002057	191.083	0.855164	0.198873	-4.30004	1.70764e-05	0.000138407	Intermediate filament protein ifd-1 [Source:UniProtKB/Swiss-Prot;Acc:Q86DC6]	ifd-1
WBGene00006788	939.298	0.855102	0.126717	-6.74814	1.49756e-11	9.41454e-10	Adapter protein unc-53 [Source:UniProtKB/Swiss-Prot;Acc:Q7YSI9]	unc-53
WBGene00022366	71.3452	0.854143	0.296793	-2.87791	0.00400321	0.0132629		Y92H12BL.5
WBGene00050927	54.3579	0.85355	0.333321	-2.56075	0.0104447	0.0292249		B0250.12
WBGene00016751	309.692	0.853349	0.162932	-5.23746	1.628e-07	2.67508e-06		C48E7.6
WBGene00002128	111.953	0.852923	0.220579	-3.86674	0.000110299	0.000660225	Innexin-6 [Source:UniProtKB/Swiss-Prot;Acc:Q9U3N4]	inx-6
WBGene00011763	569.706	0.852342	0.131003	-6.50628	7.70346e-11	3.75834e-09		T14B1.1
WBGene00015684	99.7641	0.851785	0.2604	-3.27107	0.00107143	0.00440421		C10G8.8
WBGene00019434	106.495	0.85082	0.236246	-3.60142	0.00031648	0.00157691	NeMiTiN (Neuronal enriched MAP interacting protein) homolog [Source:UniProtKB/TrEMBL;Acc:Q95X65]	nmtn-1
WBGene00001705	45.0198	0.850656	0.317882	-2.67601	0.00745034	0.0220423	GRounDhog (Hedgehog-like family) [Source:UniProtKB/TrEMBL;Acc:Q9N2Z2]	grd-16
WBGene00010306	491.248	0.850109	0.194259	-4.37616	1.20787e-05	0.000104182	GOLGi associated coiled-coil protein homolog [Source:UniProtKB/TrEMBL;Acc:G5EEK2]	golg-4
WBGene00000704	75.3866	0.847901	0.268586	-3.15691	0.0015945	0.00616602	COLlagen [Source:UniProtKB/TrEMBL;Acc:Q19218]	col-130
WBGene00008644	35.3224	0.847732	0.35005	-2.42174	0.0154464	0.0403182		F10C2.3
WBGene00011326	404.289	0.847419	0.155857	-5.43715	5.4139e-08	1.03652e-06		T01D3.1
WBGene00020743	38.0524	0.845925	0.363613	-2.32644	0.0199951	0.0497065	MAM (Meprin, A5-protein, PTPmu) domain protein [Source:UniProtKB/TrEMBL;Acc:P91496]	mam-8
WBGene00010834	224.157	0.845667	0.174727	-4.83993	1.29882e-06	1.56303e-05	MonoCarboxylate Transporter family [Source:UniProtKB/TrEMBL;Acc:Q93896]	mct-3
WBGene00000214	958.773	0.844824	0.143257	-5.89728	3.69548e-09	1.04935e-07	ASpartyl Protease; Aspartic protease 1 [Source:UniProtKB/TrEMBL;Acc:G5EEI4]	asp-1
WBGene00000244	34.6374	0.844746	0.347543	-2.43063	0.0150728	0.0395365	Tetratricopeptide repeat protein 8 [Source:UniProtKB/Swiss-Prot;Acc:Q23049]	bbs-8
WBGene00001177	711.627	0.844309	0.143075	-5.90117	3.60929e-09	1.0295e-07	1-phosphatidylinositol 4,5-bisphosphate phosphodiesterase beta egl-8 [Source:UniProtKB/Swiss-Prot;Acc:G5EBH0]	egl-8
WBGene00019741	55.5567	0.843996	0.282803	-2.98439	0.00284142	0.0100263	Nuclear Hormone Receptor family [Source:UniProtKB/TrEMBL;Acc:Q966H7]	nhr-201
WBGene00019001	330.553	0.843767	0.156285	-5.39888	6.70577e-08	1.24977e-06	2,3-bisphosphoglycerate-independent phosphoglycerate mutase [Source:UniProtKB/Swiss-Prot;Acc:G5EFZ1]	ipgm-1
WBGene00016354	592.377	0.843397	0.174114	-4.84393	1.27295e-06	1.53776e-05	Contactin rig-6 [Source:UniProtKB/Swiss-Prot;Acc:H2KZ60]	rig-6
WBGene00003710	39.7592	0.84139	0.321804	-2.61461	0.00893305	0.0256424	Nuclear Hormone Receptor family; Nuclear receptor NHR-120 [Source:UniProtKB/TrEMBL;Acc:G5EET0]	nhr-120
WBGene00009888	407.917	0.840958	0.140557	-5.98305	2.18994e-09	6.73287e-08		F49E2.5
WBGene00018292	48.408	0.840858	0.307703	-2.73269	0.00628188	0.0191226		F41E6.11
WBGene00004913	31.0495	0.840546	0.360354	-2.33256	0.0196713	0.0490947	SyNapsiN; Synapsin [Source:UniProtKB/TrEMBL;Acc:G5EGI2]	snn-1
WBGene00001099	275.155	0.83996	0.177948	-4.72026	2.35544e-06	2.55919e-05	Defecation Suppressor of Clk-1; Microsomal triglyceride transfer protein [Source:UniProtKB/TrEMBL;Acc:G5ECG7]	dsc-4
WBGene00017979	114.279	0.839953	0.221082	-3.79928	0.000145117	0.000829353		F32B5.6
WBGene00006830	226.06	0.839061	0.199922	-4.19695	2.70537e-05	0.000203693	Potassium voltage-gated channel unc-103 [Source:UniProtKB/Swiss-Prot;Acc:G5EFJ9]	unc-103
WBGene00015968	43.164	0.837048	0.323479	-2.58764	0.00966348	0.0273784		C18C4.7
WBGene00010661	90.244	0.836962	0.255376	-3.27737	0.00104781	0.00432683	TYRosinase [Source:UniProtKB/TrEMBL;Acc:Q9XUS8]	tyr-2
WBGene00010039	175.336	0.83646	0.186499	-4.48507	7.28894e-06	6.70328e-05		F54C8.6
WBGene00003943	59.4092	0.835165	0.298315	-2.79961	0.00511646	0.0161915	Na(+)/H(+) exchanger protein 7 [Source:UniProtKB/Swiss-Prot;Acc:G5EBK1]	pbo-4
WBGene00044723	36.1768	0.834543	0.340482	-2.45107	0.0142434	0.0378515		K11H12.11
WBGene00007583	334.985	0.834362	0.167409	-4.98396	6.22953e-07	8.39194e-06		C14B4.2
WBGene00020560	54.1584	0.833914	0.301796	-2.76317	0.00572432	0.0177285		T19C3.2
WBGene00012825	428.837	0.832788	0.147009	-5.66489	1.47121e-08	3.41104e-07		Y43F8C.3
WBGene00010703	132.965	0.832737	0.204723	-4.06763	4.74938e-05	0.000325627		K09A9.6
WBGene00015124	34.3216	0.832473	0.352566	-2.36119	0.0182166	0.0461663	Nicotinamide N-methyltransferase [Source:UniProtKB/Swiss-Prot;Acc:P34254]	anmt-1
WBGene00006948	458.484	0.83067	0.148551	-5.59181	2.24713e-08	4.89268e-07	WaRThog (Hedgehog-like family) [Source:UniProtKB/TrEMBL;Acc:Q20677]	wrt-2
WBGene00001527	409.932	0.830296	0.140272	-5.9192	3.23519e-09	9.31203e-08	Glutamate--cysteine ligase [Source:UniProtKB/Swiss-Prot;Acc:Q20117]	gcs-1
WBGene00019645	89.3209	0.830143	0.242448	-3.424	0.000617069	0.0027806	Sugar transporter SWEET [Source:UniProtKB/TrEMBL;Acc:O44620]	swt-7
WBGene00000953	48.4239	0.829916	0.312386	-2.6567	0.00789096	0.0230918	DEgenerin Like [Source:UniProtKB/TrEMBL;Acc:G5ECD8]	del-2
WBGene00007549	83.0731	0.828609	0.238955	-3.46764	0.000525054	0.00243829	SPINster (Drosophila lysosomal permease) homolog [Source:UniProtKB/TrEMBL;Acc:O01927]	spin-1
WBGene00006999	350.184	0.828596	0.160585	-5.15987	2.47121e-07	3.82205e-06	Zyxin [Source:UniProtKB/Swiss-Prot;Acc:Q9U3F4]	zyx-1
WBGene00016463	32.5249	0.827785	0.354639	-2.33417	0.019587	0.0489134		C35E7.11
WBGene00002257	60.3352	0.827218	0.27351	-3.02446	0.00249082	0.008944	Fatty acid-binding protein homolog 5 [Source:UniProtKB/Swiss-Prot;Acc:O01814]	lbp-5
WBGene00007220	35.1174	0.827123	0.341786	-2.42	0.0155204	0.0404626		C01B9.1
WBGene00004256	107.793	0.826771	0.218786	-3.7789	0.000157523	0.000887805	Peroxidasin homolog [Source:UniProtKB/Swiss-Prot;Acc:Q1ENI8]	pxn-1
WBGene00010539	109.861	0.825728	0.215947	-3.82375	0.000131436	0.000765007	Transthyretin-like protein 2 [Source:UniProtKB/Swiss-Prot;Acc:P34500]	ttr-2
WBGene00003567	751.842	0.825552	0.133253	-6.1954	5.81389e-10	2.18644e-08	Na/Ca eXchangers [Source:UniProtKB/TrEMBL;Acc:H2KYP2]	ncx-2
WBGene00001121	49.5198	0.824894	0.315745	-2.61253	0.00898737	0.0257714	Serine/threonine-protein kinase dyf-5 [Source:UniProtKB/Swiss-Prot;Acc:B3WFY8]	dyf-5
WBGene00013171	92.4472	0.824435	0.227873	-3.61796	0.00029693	0.00150141		Y53F4B.25
WBGene00012554	239.109	0.824169	0.171528	-4.80487	1.54853e-06	1.7968e-05		Y37D8A.16
WBGene00003375	179.501	0.823941	0.218525	-3.77046	0.000162948	0.000911874	MLP/CRP family (Muscle LIM Protein/Cysteine-rich Protein) [Source:UniProtKB/TrEMBL;Acc:L8E6X8]	mlp-1
WBGene00019727	96.3856	0.823683	0.235237	-3.5015	0.000462648	0.00218379	2 (Zwei) IG domain protein [Source:UniProtKB/TrEMBL;Acc:Q21465]	zig-12
WBGene00021939	157.633	0.823467	0.193353	-4.25888	2.05452e-05	0.000161494		Y55F3BR.2
WBGene00016033	164.598	0.823219	0.198822	-4.14049	3.46563e-05	0.000249099		C24A3.2
WBGene00006760	176.274	0.822611	0.178361	-4.61206	3.98691e-06	3.95436e-05		unc-23
WBGene00010012	193.299	0.822488	0.198474	-4.14406	3.41207e-05	0.000245809	Suppressor of activated egl-4 protein 1 [Source:UniProtKB/Swiss-Prot;Acc:Q20733]	saeg-1
WBGene00011537	56.1027	0.821871	0.280939	-2.92545	0.00343962	0.0117115		T06E4.10
WBGene00018398	124.89	0.821616	0.213076	-3.85597	0.00011527	0.000686728	Serine palmitoyltransferase 2 [Source:UniProtKB/Swiss-Prot;Acc:Q20375]	sptl-2
WBGene00020230	172.725	0.821539	0.213157	-3.85416	0.000116128	0.000689888	Neprilysin-2 [Source:UniProtKB/Swiss-Prot;Acc:O44857]	nep-2
WBGene00012019	196.186	0.820242	0.174167	-4.70952	2.48302e-06	2.66345e-05	Serine/threonine-protein kinase dkf-2 [Source:UniProtKB/Swiss-Prot;Acc:O45818]	dkf-2
WBGene00002123	297.338	0.81991	0.173144	-4.73541	2.1861e-06	2.40414e-05	Innexin [Source:UniProtKB/TrEMBL;Acc:Q17394]	inx-1
WBGene00010134	314.295	0.819744	0.166274	-4.93008	8.21964e-07	1.06308e-05		F55H12.3
WBGene00003597	204.056	0.819027	0.174574	-4.69157	2.71115e-06	2.86439e-05	RING finger protein nhl-1 [Source:UniProtKB/Swiss-Prot;Acc:Q03601]	nhl-1
WBGene00011803	333.698	0.817997	0.16911	-4.83706	1.31774e-06	1.5753e-05		T16G12.1
WBGene00000036	123.016	0.817811	0.203165	-4.02535	5.68895e-05	0.000379544	Carboxylic ester hydrolase [Source:UniProtKB/TrEMBL;Acc:G5EDV9]	ace-2
WBGene00006594	210.19	0.817753	0.193427	-4.2277	2.36087e-05	0.00018146	TOM-1 isoform E; TOMosyn synaptic protein [Source:UniProtKB/TrEMBL;Acc:G5EE26]	tom-1
WBGene00008964	154.006	0.816876	0.19332	-4.22552	2.3839e-05	0.000182785	MLt-TeN (Mlt-10) related [Source:UniProtKB/TrEMBL;Acc:O45381]	mltn-9
WBGene00022951	1438.5	0.816739	0.124657	-6.55187	5.68212e-11	2.93058e-09		C30E1.9
WBGene00011587	88.8375	0.816561	0.252527	-3.23356	0.00122258	0.00492931	Aminopeptidase [Source:UniProtKB/TrEMBL;Acc:Q1HB04]	T07F10.1
WBGene00018522	125.287	0.816543	0.20802	-3.9253	8.66217e-05	0.000537863		F46H5.7
WBGene00011104	87.7696	0.816464	0.254072	-3.21352	0.0013112	0.00522606	CUTiclin [Source:UniProtKB/TrEMBL;Acc:Q21808]	cut-5
WBGene00015478	84.0392	0.816092	0.250825	-3.25363	0.00113941	0.00463093	Putative serine/threonine-protein kinase C05D10.2 [Source:UniProtKB/Swiss-Prot;Acc:Q11179]	mapk-15
WBGene00006797	73.339	0.816028	0.274153	-2.97654	0.00291519	0.0102408	Acetylcholine receptor subunit alpha-type unc-63 [Source:UniProtKB/Swiss-Prot;Acc:Q9N587]	unc-63
WBGene00007751	44.588	0.815458	0.308737	-2.64127	0.00825957	0.0240368		C26G2.2
WBGene00015280	88.9978	0.815457	0.242634	-3.36085	0.000777034	0.00337061		C01B10.6
WBGene00009355	61.1175	0.815115	0.290209	-2.80871	0.00497397	0.0158315		F33A8.7
WBGene00006749	146.528	0.815072	0.22468	-3.62771	0.000285949	0.0014552	Innexin unc-9 [Source:UniProtKB/Swiss-Prot;Acc:O01393]	unc-9
WBGene00009292	298.919	0.815026	0.169073	-4.82055	1.43162e-06	1.68749e-05	Pleckstrin homology domain-containing family D member 1 [Source:UniProtKB/Swiss-Prot;Acc:O45420]	F31D4.5
WBGene00006774	61.9782	0.813134	0.28118	-2.89186	0.00382963	0.0127918	Acetylcholine receptor subunit alpha-type unc-38 [Source:UniProtKB/Swiss-Prot;Acc:Q23022]	unc-38
WBGene00001768	160.129	0.812673	0.206045	-3.94415	8.00836e-05	0.000502545	Glutathione S-Transferase [Source:UniProtKB/TrEMBL;Acc:G5EC71]	gst-20
WBGene00003497	1741.96	0.812654	0.118379	-6.86485	6.6559e-12	4.94729e-10	Transmembrane matrix receptor MUP-4 [Source:UniProtKB/Swiss-Prot;Acc:Q21281]	mup-4
WBGene00008314	82.1478	0.812235	0.253669	-3.20195	0.00136503	0.00539353		C54G4.4
WBGene00022130	71.3649	0.811951	0.265407	-3.05926	0.00221881	0.00809847		Y71F9B.9
WBGene00006591	51.8601	0.811404	0.330059	-2.45836	0.0139572	0.0372232	Zinc metalloproteinase nas-26 [Source:UniProtKB/Swiss-Prot;Acc:Q22710]	toh-1
WBGene00016101	54.4343	0.810773	0.284883	-2.84599	0.00442742	0.0144225	UPF0046 protein C25E10.12 [Source:UniProtKB/Swiss-Prot;Acc:Q18161]	C25E10.12
WBGene00003893	1935.58	0.810283	0.132492	-6.1157	9.61316e-10	3.30005e-08	SPARC [Source:UniProtKB/Swiss-Prot;Acc:P34714]	ost-1
WBGene00009158	277.821	0.809077	0.180743	-4.47639	7.59143e-06	6.95615e-05	Uncharacterized peptidase C1-like protein F26E4.3 [Source:UniProtKB/Swiss-Prot;Acc:P90850]	F26E4.3
WBGene00011732	63.3991	0.808904	0.281586	-2.87267	0.0040702	0.0134601	Arrestin domain-containing protein 17 [Source:UniProtKB/Swiss-Prot;Acc:O45782]	arrd-17
WBGene00010329	44.3012	0.808657	0.325277	-2.48606	0.0129167	0.0349049		F59D12.1
WBGene00001594	60.6628	0.80828	0.274253	-2.94721	0.00320656	0.0110464	Glutamate-gated ChLoride channel [Source:UniProtKB/TrEMBL;Acc:Q95QT7]	glc-4
WBGene00015956	274.365	0.808003	0.161081	-5.01613	5.27237e-07	7.28903e-06		C18B2.5
WBGene00011794	126.644	0.807999	0.201591	-4.0081	6.12086e-05	0.00040346	Neprilysin-21 [Source:UniProtKB/Swiss-Prot;Acc:Q22523]	nep-21
WBGene00008851	329.612	0.807568	0.155248	-5.20179	1.97378e-07	3.16506e-06		F15B9.8
WBGene00011573	65.7955	0.807407	0.287189	-2.81141	0.00493242	0.015727	Amine N-MethylTransferase [Source:UniProtKB/TrEMBL;Acc:Q22279]	anmt-3
WBGene00007058	527.784	0.807005	0.145906	-5.53099	3.18436e-08	6.5803e-07	DM (Doublesex/MAB-3) Domain family [Source:UniProtKB/TrEMBL;Acc:O62159]	dmd-6
WBGene00011692	46.8421	0.806567	0.330703	-2.43895	0.0147301	0.0387931		T10G3.1
WBGene00011572	45.8988	0.806003	0.313823	-2.56834	0.0102187	0.0287011	MAM (Meprin, A5-protein, PTPmu) domain protein [Source:UniProtKB/TrEMBL;Acc:E3W738]	mam-5
WBGene00018407	103.393	0.805268	0.217856	-3.69633	0.00021874	0.00116428		F44B9.2
WBGene00012854	55.5595	0.804951	0.297554	-2.70523	0.00682577	0.020539		Y44A6D.3
WBGene00002258	50.3721	0.804406	0.305418	-2.63379	0.00844383	0.0244941	Fatty acid-binding protein homolog 6 [Source:UniProtKB/Swiss-Prot;Acc:O01812]	lbp-6
WBGene00006947	651.251	0.804211	0.155718	-5.16453	2.4105e-07	3.75112e-06	Warthog protein 1 Warthog protein 1 N-product Warthog protein 1 C-product [Source:UniProtKB/Swiss-Prot;Acc:Q94128]	wrt-1
WBGene00008987	89.2336	0.803966	0.234298	-3.43138	0.000600509	0.00272292		F20G2.3
WBGene00012891	252.365	0.803741	0.187624	-4.28379	1.83734e-05	0.000147314	SORBin homolog [Source:UniProtKB/TrEMBL;Acc:G5EC32]	sorb-1
WBGene00013081	109.892	0.803262	0.255324	-3.14605	0.0016549	0.00635409		Y51A2D.14
WBGene00000219	307.015	0.803244	0.173901	-4.61896	3.85663e-06	3.84838e-05	Aspartic protease 6 [Source:UniProtKB/Swiss-Prot;Acc:O01530]	asp-6
WBGene00010850	111.928	0.802977	0.233664	-3.43646	0.000589371	0.00268177		M04C3.1
WBGene00016903	77.1734	0.802584	0.258797	-3.10121	0.00192729	0.00721363	MARCH (Membrane-Associated Ring finger (C3HC4)) homolog [Source:UniProtKB/TrEMBL;Acc:Q9N5V7]	2004-03-01
WBGene00006588	365.528	0.801327	0.1566	-5.11702	3.10399e-07	4.62524e-06	TropoNin T [Source:UniProtKB/TrEMBL;Acc:H2KYL9]	tnt-3
WBGene00000958	265.939	0.800972	0.174102	-4.60059	4.21287e-06	4.13306e-05	Diacylglycerol kinase [Source:UniProtKB/TrEMBL;Acc:Q7JNZ1]	dgk-1
WBGene00017065	132.721	0.800133	0.201314	-3.97455	7.05136e-05	0.000454365		D2092.4
WBGene00008446	186.921	0.799825	0.177702	-4.50092	6.76596e-06	6.29099e-05		E01G4.3
WBGene00004207	204.828	0.7995	0.186651	-4.28339	1.84064e-05	0.000147415	PTB (HnRNP) homolog; Putative RNA-binding protein PTB-1b [Source:UniProtKB/TrEMBL;Acc:Q8T3E6]	ptb-1
WBGene00000518	52.3094	0.79946	0.309458	-2.58342	0.00978249	0.0276722	Calcium/calmodulin-dependent protein kinase kinase [Source:UniProtKB/Swiss-Prot;Acc:Q3Y416]	ckk-1
WBGene00011427	70.9125	0.799394	0.259734	-3.07775	0.00208573	0.00770712		T04C12.1
WBGene00000401	179.156	0.799151	0.185242	-4.31408	1.60268e-05	0.000131247	CaDHerin family [Source:UniProtKB/TrEMBL;Acc:Q21035]	cdh-9
WBGene00019781	37.0764	0.798496	0.334111	-2.38991	0.0168525	0.0433702		M60.6
WBGene00009261	117.265	0.798057	0.248393	-3.21289	0.00131409	0.00523091		F30A10.2
WBGene00017835	70.0976	0.796318	0.256506	-3.10448	0.00190615	0.0071472		F26F12.4
WBGene00007252	46.0449	0.795535	0.328054	-2.42502	0.0153077	0.0400306		mlt-2
WBGene00016865	36.6515	0.794342	0.341015	-2.32935	0.0198407	0.0494394	ETS class transcription factor [Source:UniProtKB/TrEMBL;Acc:Q7JNQ1]	ets-9
WBGene00006582	139.358	0.794124	0.208298	-3.81243	0.000137605	0.000795053	TropoMoDulin [Source:UniProtKB/TrEMBL;Acc:H2KYK4]	tmd-2
WBGene00002067	418.789	0.793993	0.160609	-4.94364	7.66763e-07	1.00597e-05	Intermediate filament protein ifp-1 [Source:UniProtKB/Swiss-Prot;Acc:Q09501]	ifp-1
WBGene00001263	3547.08	0.793093	0.125155	-6.33687	2.34478e-10	9.94251e-09	Collagen alpha-1(IV) chain [Source:UniProtKB/Swiss-Prot;Acc:P17139]	emb-9
WBGene00022649	312.235	0.792832	0.169742	-4.6708	3.00026e-06	3.12511e-05		ZK84.1
WBGene00013542	90.7741	0.79214	0.235686	-3.361	0.0007766	0.00337061	ELRR (Extracellular Leucine-Rich Repeat) ONly [Source:UniProtKB/TrEMBL;Acc:Q9XW74]	lron-12
WBGene00018073	907.293	0.792068	0.13011	-6.08766	1.1457e-09	3.85027e-08	CELF35-1 [Source:UniProtKB/TrEMBL;Acc:G5ECZ3]	F35H10.10
WBGene00013819	49.1002	0.790561	0.31813	-2.48503	0.0129542	0.0349987		Y116F11A.6
WBGene00017426	41.4263	0.790369	0.329952	-2.39541	0.0166018	0.0428561		F13C5.5
WBGene00006801	3347.32	0.790068	0.120129	-6.57685	4.80533e-11	2.55127e-09		unc-68
WBGene00004890	152.634	0.790051	0.188606	-4.18889	2.8032e-05	0.000209593	SeMaPhorin related [Source:UniProtKB/TrEMBL;Acc:Q9TYS4]	smp-2
WBGene00000691	119.023	0.789491	0.301005	-2.62285	0.00871982	0.0251389	COLlagen; COLlagen structural [Source:UniProtKB/TrEMBL;Acc:G5EDG6]	col-117
WBGene00000902	121.729	0.787516	0.206579	-3.81217	0.000137751	0.000795529		daf-6
WBGene00015619	50.8108	0.787479	0.299765	-2.62699	0.00861443	0.0248747		C08G9.1
WBGene00002991	187.322	0.787354	0.182071	-4.32443	1.52929e-05	0.000126716		lin-2
WBGene00006412	174.663	0.786772	0.183681	-4.28336	1.84094e-05	0.000147415	Neuroligin-1 [Source:UniProtKB/Swiss-Prot;Acc:Q9XTG1]	nlg-1
WBGene00007679	141.993	0.78677	0.208515	-3.77321	0.000161159	0.000903864		C18D11.1
WBGene00009331	117.847	0.786033	0.210556	-3.73314	0.000189107	0.00103132		F32D8.7
WBGene00011755	203.786	0.785802	0.1794	-4.38016	1.18591e-05	0.000102779	Protein-tyrosine-phosphatase [Source:UniProtKB/TrEMBL;Acc:G5EC69]	T13H5.1
WBGene00018217	59.091	0.785381	0.279669	-2.80825	0.00498108	0.0158462		F40A3.2
WBGene00016134	111.213	0.784186	0.215313	-3.64207	0.000270454	0.00138864		C26B9.5
WBGene00021614	87.7614	0.784028	0.245075	-3.19914	0.0013784	0.00543617		Y47A7.2
WBGene00020855	80.635	0.783907	0.236646	-3.31257	0.000924418	0.00388976		hpo-36
WBGene00001719	109.881	0.782306	0.215594	-3.62861	0.000284952	0.00145129	GRound-Like (Grd related) [Source:UniProtKB/TrEMBL;Acc:Q18230]	grl-10
WBGene00009741	46.3525	0.780839	0.308701	-2.52944	0.0114245	0.0314857	Dietary Restriction Response (WT but not eat-2 lifespan increased) [Source:UniProtKB/TrEMBL;Acc:O02268]	drr-1
WBGene00000140	3967.19	0.779843	0.121986	-6.39292	1.62751e-10	7.16559e-09	Nuclear anchorage protein 1 [Source:UniProtKB/Swiss-Prot;Acc:Q9N4M4]	anc-1
WBGene00220094	117.331	0.779255	0.208961	-3.72918	0.000192103	0.00104585		T25C12.12
WBGene00001814	124.882	0.778612	0.215946	-3.60559	0.000311446	0.00155674	HAlF transporter (PGP related) [Source:UniProtKB/TrEMBL;Acc:V6CLE7]	haf-4
WBGene00018133	62.1505	0.777328	0.285026	-2.72721	0.00638716	0.0194057		F37A4.3
WBGene00011893	52.1159	0.777275	0.306594	-2.53519	0.0112386	0.0310951		T21C9.6
WBGene00002280	6300.82	0.775728	0.123724	-6.2698	3.61515e-10	1.42753e-08	Collagen alpha-2(IV) chain [Source:UniProtKB/Swiss-Prot;Acc:P17140]	let-2
WBGene00001560	60.4075	0.775032	0.292255	-2.6519	0.008004	0.0233792	GEX Interacting protein [Source:UniProtKB/TrEMBL;Acc:G5EBG6]	gei-3
WBGene00018281	55.4287	0.774884	0.282742	-2.7406	0.00613266	0.0187451	TBC (Tre-2/Bub2/Cdc16) domain family [Source:UniProtKB/TrEMBL;Acc:Q94222]	tbc-18
WBGene00011235	257.104	0.77422	0.198275	-3.90478	9.43103e-05	0.000578778	Putative carboxypeptidase suro-1 [Source:UniProtKB/Swiss-Prot;Acc:Q9XU75]	suro-1
WBGene00010898	97.2893	0.773668	0.220011	-3.51649	0.00043729	0.00207807	Nephrocystin-1-like protein [Source:UniProtKB/Swiss-Prot;Acc:O17972]	nphp-1
WBGene00011832	143.583	0.77355	0.199261	-3.88209	0.000103562	0.000624042	Beta-galactosidase [Source:UniProtKB/TrEMBL;Acc:Q27526]	bgal-1
WBGene00008168	43.0916	0.772841	0.33033	-2.3396	0.0193042	0.0484194		C48B4.3
WBGene00043097	171.934	0.772807	0.184968	-4.17806	2.94004e-05	0.000217381		C02D5.4
WBGene00019294	81.086	0.772806	0.30171	-2.56142	0.0104244	0.029194		K02A6.3
WBGene00001159	89.7158	0.771156	0.233986	-3.29574	0.00098163	0.0040991	EFF-1A; Epithelial Fusion Failure [Source:UniProtKB/TrEMBL;Acc:G5ECA1]	eff-1
WBGene00010901	54.7225	0.770752	0.279767	-2.75497	0.00586968	0.0180857		M28.10
WBGene00002174	312.351	0.770706	0.156772	-4.91608	8.82939e-07	1.13045e-05	InTestinal NeureXin-like [Source:UniProtKB/TrEMBL;Acc:A0A078BPJ4]	itx-1
WBGene00006672	136.828	0.770451	0.21624	-3.56294	0.000366731	0.00178574	TWiK family of potassium channels protein 18 [Source:UniProtKB/Swiss-Prot;Acc:Q18120]	twk-18
WBGene00015137	47.8859	0.770428	0.294402	-2.61693	0.00887258	0.0254978		B0310.1
WBGene00012782	85.566	0.770309	0.25914	-2.97256	0.0029533	0.0103502		Y43C5A.2
WBGene00021430	218.866	0.767917	0.166257	-4.61885	3.85874e-06	3.84838e-05		Y38F2AR.12
WBGene00010567	72.3556	0.767382	0.262623	-2.92199	0.00347803	0.0118204		K04G2.9
WBGene00010573	1528.15	0.767381	0.122643	-6.25704	3.92344e-10	1.53014e-08		K04H4.2
WBGene00018369	168.679	0.767323	0.187298	-4.0968	4.18909e-05	0.000294074	Zinc finger BED domain-containing protein 39 [Source:UniProtKB/Swiss-Prot;Acc:P34418]	mig-39
WBGene00016022	272.388	0.766835	0.164101	-4.67293	2.96934e-06	3.09832e-05		C23H3.9
WBGene00001559	482.15	0.766692	0.139918	-5.4796	4.26296e-08	8.50763e-07	GEX Interacting protein [Source:UniProtKB/TrEMBL;Acc:Q20440]	gei-1
WBGene00019944	96.7159	0.766158	0.230617	-3.32221	0.000893079	0.00378055		R07G3.8
WBGene00003633	162.481	0.766105	0.187576	-4.08424	4.42221e-05	0.000307365	Nuclear Hormone Receptor family [Source:UniProtKB/TrEMBL;Acc:Q18299]	nhr-43
WBGene00022423	321.405	0.764689	0.157514	-4.85475	1.20537e-06	1.46876e-05	Nuclear hormone receptor family member nhr-41 [Source:UniProtKB/Swiss-Prot;Acc:Q9N4B8]	nhr-41
WBGene00016435	154.484	0.763941	0.199277	-3.83357	0.000126299	0.000740906		C35B1.5
WBGene00007883	39.676	0.762901	0.323737	-2.35655	0.0184458	0.0466629		C33A12.4
WBGene00004719	207.547	0.761589	0.180856	-4.21102	2.54223e-05	0.000193283	Serine/threonine kinase SAD-1 [Source:UniProtKB/Swiss-Prot;Acc:Q19469]	sad-1
WBGene00011681	42.3485	0.761276	0.322669	-2.35931	0.018309	0.0463725		T10B10.4
WBGene00220093	72.3822	0.761074	0.318056	-2.39289	0.0167162	0.0430635		T25C12.11
WBGene00006682	45.1905	0.760505	0.312332	-2.43492	0.014895	0.0391297	TWiK family of potassium channels [Source:UniProtKB/TrEMBL;Acc:P90863]	twk-30
WBGene00015966	667.821	0.760271	0.20433	-3.7208	0.00019859	0.0010756		C18C4.5
WBGene00003883	151.277	0.759968	0.196974	-3.85821	0.000114222	0.000681127	Intraflagellar transport protein osm-1 [Source:UniProtKB/Swiss-Prot;Acc:Q22830]	osm-1
WBGene00000490	100.804	0.759754	0.251531	-3.02052	0.00252341	0.00904306		che-11
WBGene00010266	503.98	0.759465	0.14286	-5.31614	1.05991e-07	1.82965e-06	DAF-16/FOXO Controlled, germline Tumor affecting [Source:UniProtKB/TrEMBL;Acc:O62277]	dct-18
WBGene00010192	109.401	0.757433	0.21146	-3.58192	0.000341072	0.00168285		F57B7.2
WBGene00017557	46.5285	0.757067	0.310591	-2.4375	0.0147891	0.0389081	Neprilysin-11 [Source:UniProtKB/Swiss-Prot;Acc:O16796]	nep-11
WBGene00003248	52.6097	0.756883	0.303913	-2.49046	0.0127578	0.0345938	ADAM family mig-17 [Source:UniProtKB/Swiss-Prot;Acc:Q20930]	mig-17
WBGene00045148	73.2957	0.756561	0.291521	-2.59522	0.00945302	0.0268904		C06A1.8
WBGene00004020	63.297	0.756228	0.281528	-2.68615	0.007228	0.0215154	Intestinal acid phosphatase [Source:UniProtKB/Swiss-Prot;Acc:Q19076]	pho-1
WBGene00022274	162.012	0.755844	0.187741	-4.02598	5.6738e-05	0.000378933		Y73E7A.8
WBGene00001184	196.384	0.755828	0.18441	-4.09863	4.15609e-05	0.000292407	Myoblast growth factor receptor egl-15 [Source:UniProtKB/Swiss-Prot;Acc:Q10656]	egl-15
WBGene00009983	2864.79	0.755288	0.145244	-5.20012	1.9916e-07	3.18556e-06	Cuticlin-2 [Source:UniProtKB/Swiss-Prot;Acc:P34682]	cut-2
WBGene00006814	666.679	0.754749	0.149462	-5.04977	4.42343e-07	6.23052e-06		unc-82
WBGene00009830	93.6079	0.754676	0.226844	-3.32685	0.000878329	0.00373312	CUTiclin-Like [Source:UniProtKB/TrEMBL;Acc:G5EBR9]	cutl-18
WBGene00018734	359.34	0.754505	0.161011	-4.68606	2.78521e-06	2.93283e-05	Rap1GAP [Source:UniProtKB/TrEMBL;Acc:Q86RS9]	F53A10.2
WBGene00004363	161.023	0.753866	0.201894	-3.73398	0.000188478	0.00102877	Resistance to inhibitors of cholinesterase protein 3 [Source:UniProtKB/Swiss-Prot;Acc:Q22472]	ric-3
WBGene00019759	122.234	0.753772	0.223296	-3.37566	0.000736394	0.00321641		M03F4.6
WBGene00008711	190.771	0.753689	0.18328	-4.11222	3.91876e-05	0.000277564		F11E6.8
WBGene00000215	191.743	0.753194	0.181656	-4.14627	3.37942e-05	0.000244108	ASpartyl Protease [Source:UniProtKB/TrEMBL;Acc:Q86NE1]	asp-2
WBGene00016029	100.516	0.753051	0.229315	-3.28392	0.00102375	0.00424972	See eff [Source:UniProtKB/TrEMBL;Acc:H2KYY1]	elf-1
WBGene00021239	100.612	0.752571	0.233037	-3.22941	0.00124048	0.00499831		Y20F4.4
WBGene00020808	1245.15	0.75213	0.129005	-5.83024	5.53484e-09	1.49122e-07	CaLponIn-liKe proteins [Source:UniProtKB/TrEMBL;Acc:Q23050]	clik-1
WBGene00001131	3122.9	0.751502	0.127202	-5.90792	3.46445e-09	9.90427e-08	Dystrophin-1 [Source:UniProtKB/Swiss-Prot;Acc:Q9TW65]	dys-1
WBGene00009144	53.6046	0.751221	0.297519	-2.52495	0.0115714	0.0318484	DEgenerin Like [Source:UniProtKB/TrEMBL;Acc:Q93597]	del-3
WBGene00008438	95.238	0.750605	0.22873	-3.28162	0.00103214	0.00427611		DH11.5
WBGene00000740	50.0632	0.750481	0.317025	-2.36726	0.0179203	0.0455537	COLlagen [Source:UniProtKB/TrEMBL;Acc:Q22379]	col-167
WBGene00018854	151.473	0.749994	0.20156	-3.72096	0.000198471	0.00107542	NCA Localization Factor [Source:UniProtKB/TrEMBL;Acc:Q94236]	nlf-1
WBGene00003166	64.7656	0.749802	0.294674	-2.54451	0.0109431	0.0304173	Mechanosensory protein 2 [Source:UniProtKB/Swiss-Prot;Acc:Q27433]	mec-2
WBGene00006452	156.409	0.749604	0.19409	-3.86215	0.000112392	0.000671803	Putative protein heh-1 [Source:UniProtKB/Swiss-Prot;Acc:O17271]	heh-1
WBGene00000768	169.051	0.748668	0.18867	-3.96814	7.24362e-05	0.000464385	Coronin-like protein cor-1 [Source:UniProtKB/Swiss-Prot;Acc:Q21624]	cor-1
WBGene00009059	64.8594	0.748546	0.269301	-2.77959	0.00544277	0.0170066	CHp/Wrch Rho-like protein homolog [Source:UniProtKB/TrEMBL;Acc:Q19739]	chw-1
WBGene00001713	104.58	0.748405	0.240333	-3.11403	0.00184551	0.00695286	GRound-Like (Grd related) [Source:UniProtKB/TrEMBL;Acc:Q20327]	grl-4
WBGene00014067	106.248	0.747819	0.237385	-3.15024	0.00163137	0.00628285		ZK675.4
WBGene00000553	113.386	0.747737	0.216413	-3.45514	0.000550015	0.00253464	Calcium/calmodulin-dependent protein kinase type 1 [Source:UniProtKB/Swiss-Prot;Acc:Q9TXJ0]	cmk-1
WBGene00003602	297.731	0.746496	0.169974	-4.39182	1.12407e-05	9.81597e-05	Nuclear hormone receptor family member nhr-3 [Source:UniProtKB/Swiss-Prot;Acc:Q9XTJ4]	nhr-3
WBGene00007600	124.07	0.746255	0.231593	-3.22226	0.00127182	0.00510182		C15C6.1
WBGene00020510	76.395	0.745539	0.263246	-2.8321	0.0046244	0.0149499		T14G11.1
WBGene00019617	819.534	0.744157	0.15087	-4.93244	8.12094e-07	1.05675e-05	Carboxypeptidase [Source:UniProtKB/TrEMBL;Acc:Q94269]	K10C2.1
WBGene00006825	118.123	0.743897	0.219717	-3.3857	0.000709979	0.0031248		unc-96
WBGene00010204	63.3734	0.742949	0.283636	-2.61937	0.00880925	0.025362		F57F5.1
WBGene00009218	425.428	0.742711	0.153685	-4.83269	1.34702e-06	1.60575e-05	Fatty Acid CoA Synthetase family [Source:UniProtKB/TrEMBL;Acc:Q19878]	acs-20
WBGene00006754	2457.98	0.74249	0.138077	-5.37736	7.55844e-08	1.38418e-06	Paramyosin [Source:UniProtKB/Swiss-Prot;Acc:P10567]	unc-15
WBGene00015803	157.02	0.74201	0.189607	-3.91342	9.09995e-05	0.000561186		C15H9.9
WBGene00022696	63.9825	0.741765	0.2695	-2.75237	0.00591651	0.0181989	Tetratricopeptide repeat protein 21 homolog [Source:UniProtKB/Swiss-Prot;Acc:Q20255]	ZK328.7
WBGene00011330	289.632	0.741448	0.169812	-4.3663	1.26371e-05	0.000108039		T01D3.6
WBGene00020576	323.435	0.740876	0.181023	-4.09273	4.2633e-05	0.00029829		T19D12.1
WBGene00022647	79.4987	0.740817	0.236284	-3.13527	0.00171693	0.00653273	SLC (SoLute Carrier) homolog [Source:UniProtKB/TrEMBL;Acc:Q2PJ91]	slc-17.1
WBGene00006978	157.1	0.740088	0.203578	-3.6354	0.000277549	0.00142046	Zwei Ig domain protein zig-1 [Source:UniProtKB/Swiss-Prot;Acc:G5EGI7]	zig-1
WBGene00019285	197.172	0.739696	0.194813	-3.79695	0.000146489	0.000836062	Calcium BiNding protein homolog [Source:UniProtKB/TrEMBL;Acc:Q9TZ47]	cbn-1
WBGene00003958	143.658	0.739523	0.199536	-3.70621	0.000210381	0.00112812	Prolyl Carboxy Peptidase like [Source:UniProtKB/TrEMBL;Acc:O02252]	pcp-3
WBGene00010356	123.81	0.739385	0.204727	-3.61156	0.000304355	0.00152855	Extracellular serine/threonine protein kinase CeFam20 [Source:UniProtKB/Swiss-Prot;Acc:Q9XTW2]	H03A11.1
WBGene00001680	237.107	0.739167	0.173292	-4.26544	1.99511e-05	0.000158058	Guanine nucleotide-binding protein subunit beta-2 [Source:UniProtKB/Swiss-Prot;Acc:Q20636]	gpb-2
WBGene00013672	149.057	0.739086	0.200384	-3.68834	0.000225721	0.00119339	Cation transporting ATPase [Source:UniProtKB/TrEMBL;Acc:G5EBE7]	catp-1
WBGene00021068	870.298	0.738867	0.124975	-5.91213	3.37709e-09	9.6764e-08		W06H8.6
WBGene00006641	46.545	0.738279	0.303802	-2.43014	0.0150932	0.0395598	Tetraspanin-15 [Source:UniProtKB/Swiss-Prot;Acc:Q9XVM9]	tsp-15
WBGene00013416	463.365	0.737977	0.155797	-4.7368	2.17123e-06	2.39115e-05		Y64G10A.7
WBGene00015074	360.86	0.737259	0.147707	-4.99138	5.99503e-07	8.11932e-06	N-alpha-AcetylTransferase C complex subunit [Source:UniProtKB/TrEMBL;Acc:O16486]	natc-2
WBGene00016722	96.4224	0.736489	0.232584	-3.16655	0.00154258	0.00599939		C46G7.2
WBGene00008776	147.604	0.73631	0.202418	-3.63758	0.000275217	0.00141081		F13H10.5
WBGene00021510	50.817	0.735914	0.297954	-2.46989	0.0135155	0.0362364	FMRFamide Peptide Receptor family [Source:UniProtKB/TrEMBL;Acc:U4PMM5]	frpr-19
WBGene00017980	151.152	0.735887	0.206197	-3.56886	0.000358539	0.00175329		F32B5.7
WBGene00020626	623.935	0.735745	0.145038	-5.07277	3.92069e-07	5.62337e-06		T20F5.4
WBGene00016061	57.9664	0.735584	0.285451	-2.57692	0.00996855	0.0281104		hpo-15
WBGene00013859	738.12	0.735355	0.156617	-4.69525	2.66279e-06	2.82245e-05		ZC247.1
WBGene00000175	86.4849	0.735041	0.240653	-3.05436	0.00225545	0.00821557	AQuaPorin or aquaglyceroporin related [Source:UniProtKB/TrEMBL;Acc:Q21473]	aqp-7
WBGene00016135	90.5343	0.733702	0.234596	-3.12752	0.0017629	0.00668549		C26B9.6
WBGene00017640	155.963	0.733673	0.200433	-3.66044	0.000251784	0.00130659		F20D6.11
WBGene00006779	888.953	0.733634	0.134179	-5.46758	4.56213e-08	8.99331e-07	Calcium/calmodulin-dependent protein kinase type II [Source:RefSeq peptide;Acc:NP_001023293]	unc-43
WBGene00020033	142.075	0.73323	0.225247	-3.25522	0.00113304	0.004611		R12E2.7
WBGene00044294	463.616	0.732685	0.149045	-4.91587	8.83895e-07	1.13045e-05		C01B10.11
WBGene00008547	337.893	0.732535	0.153661	-4.76721	1.86795e-06	2.09808e-05	Ubiquitin carboxyl-terminal hydrolase [Source:UniProtKB/TrEMBL;Acc:I2HA92]	F07A11.4
WBGene00019188	461.646	0.732451	0.135561	-5.40311	6.54949e-08	1.22971e-06		H11E01.3
WBGene00011107	385.775	0.732356	0.14549	-5.03371	4.81082e-07	6.68751e-06		R07E3.6
WBGene00020012	315.399	0.731862	0.157804	-4.63781	3.52125e-06	3.56527e-05		R11G1.6
WBGene00006765	61.6204	0.731645	0.263106	-2.7808	0.00542246	0.0169642	Acetylcholine receptor subunit beta-type unc-29 [Source:UniProtKB/Swiss-Prot;Acc:P48181]	unc-29
WBGene00015841	276.585	0.731376	0.154459	-4.73509	2.18961e-06	2.40546e-05	ShK domain and PerOxidase domain containing protein [Source:UniProtKB/TrEMBL;Acc:P91060]	skpo-2
WBGene00015740	97.9316	0.731093	0.234245	-3.12106	0.00180203	0.00681137		C13E3.1
WBGene00009482	187.835	0.730775	0.180334	-4.05235	5.07063e-05	0.000345032		F36G3.1
WBGene00012018	847.134	0.730619	0.149509	-4.88678	1.02496e-06	1.27852e-05		T25C12.3
WBGene00019227	90.1777	0.730236	0.244969	-2.98093	0.00287374	0.0101149	SarcoGlyCan Alpha homolog [Source:UniProtKB/TrEMBL;Acc:H2L0C3]	sgca-1
WBGene00013289	825.951	0.730171	0.183825	-3.9721	7.12428e-05	0.000458363		tag-273
WBGene00019198	57.948	0.729633	0.308573	-2.36454	0.0180525	0.0458423	Sterol 4-C-methyltransferase strm-1 [Source:UniProtKB/Swiss-Prot;Acc:Q9TYP1]	strm-1
WBGene00004969	67.9195	0.728822	0.258849	-2.81562	0.00486825	0.0155616		spe-15
WBGene00017754	67.6765	0.728545	0.278216	-2.61863	0.00882836	0.0253938		F23F12.8
WBGene00021343	124.977	0.727721	0.254534	-2.85903	0.00424934	0.0139358	CUTiclin-Like [Source:UniProtKB/TrEMBL;Acc:A0A168H2V5]	cutl-23
WBGene00013518	161.629	0.727489	0.184368	-3.94584	7.9519e-05	0.000499902		Y73F8A.5
WBGene00017535	116.157	0.727264	0.209601	-3.46975	0.000520946	0.00242366	ATF (cAMP-dependent transcription factor) family [Source:UniProtKB/TrEMBL;Acc:O16213]	atf-8
WBGene00001000	1084.24	0.726674	0.135211	-5.37436	7.68556e-08	1.4026e-06	Disorganized muscle protein 1 [Source:UniProtKB/Swiss-Prot;Acc:Q18066]	dim-1
WBGene00007174	118.345	0.726323	0.212172	-3.42327	0.000618735	0.00278431	O-acyltransferase [Source:UniProtKB/TrEMBL;Acc:Q17498]	mboa-1
WBGene00003517	72.276	0.72476	0.267088	-2.71356	0.00665654	0.0200793	Sodium-dependent low-affinity dicarboxylate transporter 1 [Source:UniProtKB/Swiss-Prot;Acc:Q93655]	nac-1
WBGene00001188	60.3306	0.724438	0.302695	-2.39329	0.0166978	0.0430248	Wnt homolog [Source:UniProtKB/TrEMBL;Acc:G5EG05]	egl-20
WBGene00004213	651.656	0.724339	0.131828	-5.49458	3.91637e-08	7.94337e-07	Tyrosine-protein phosphatase 1 [Source:UniProtKB/Swiss-Prot;Acc:P28191]	ptp-1
WBGene00000789	141.141	0.722773	0.20787	-3.47705	0.000506961	0.00236557	CathePsin Z [Source:UniProtKB/TrEMBL;Acc:P92005]	cpz-2
WBGene00004145	147.847	0.722666	0.200724	-3.6003	0.000317851	0.00158246	Prion-like-(Q/N-rich)-domain-bearing protein [Source:UniProtKB/TrEMBL;Acc:A0A0K3ATD0]	pqn-62
WBGene00011906	120.165	0.722547	0.222448	-3.24816	0.00116153	0.00470723	Heat Shock Protein; Heat-shock protein 12.1 [Source:UniProtKB/TrEMBL;Acc:G5EE65]	hsp-12.1
WBGene00009818	158.4	0.722093	0.182972	-3.94647	7.93132e-05	0.000499353	Acyl-CoA-binding protein homolog 3 [Source:UniProtKB/Swiss-Prot;Acc:Q20507]	acbp-3
WBGene00008512	84.3571	0.72122	0.247983	-2.90835	0.00363342	0.0122471		F01G10.10
WBGene00004220	227.172	0.720754	0.175213	-4.1136	3.89544e-05	0.000276532	PaTched Related family [Source:UniProtKB/TrEMBL;Acc:P91184]	ptr-5
WBGene00022623	49.8504	0.720573	0.296864	-2.42728	0.0152125	0.0398063		ZC487.1
WBGene00015163	54.9092	0.720133	0.280389	-2.56833	0.0102189	0.0287011		B0361.9
WBGene00010605	179.563	0.720069	0.188251	-3.82505	0.000130743	0.00076273		K06G5.1
WBGene00006824	164.903	0.719158	0.186536	-3.85533	0.000115572	0.000687234		unc-95
WBGene00001345	130.41	0.717354	0.208185	-3.44575	0.000569473	0.00260814	Transcription factor fos-1 [Source:UniProtKB/Swiss-Prot;Acc:G5ECG2]	fos-1
WBGene00004120	402.959	0.716633	0.163818	-4.37455	1.21681e-05	0.00010481	Prion-like-(Q/N-rich)-domain-bearing protein [Source:UniProtKB/TrEMBL;Acc:Q5FC36]	pqn-32
WBGene00010374	173.493	0.715152	0.181142	-3.94801	7.88035e-05	0.000497135	Rho GTPase Activating protein [Source:UniProtKB/TrEMBL;Acc:D3YT92]	rga-5
WBGene00016744	49.6285	0.713765	0.298179	-2.39375	0.0166773	0.0429895	Protein pthb1 homolog [Source:UniProtKB/Swiss-Prot;Acc:O01514]	bbs-9
WBGene00003627	208.769	0.713637	0.1814	-3.93406	8.35241e-05	0.000521448	Nuclear hormone receptor family member nhr-34 [Source:UniProtKB/Swiss-Prot;Acc:Q21006]	nhr-34
WBGene00009500	115.191	0.713161	0.206582	-3.4522	0.000556034	0.00255585		F36H2.3
WBGene00006914	694.499	0.71284	0.135677	-5.25397	1.48859e-07	2.4815e-06	V-type proton ATPase subunit a [Source:UniProtKB/TrEMBL;Acc:G5EEK9]	vha-5
WBGene00018237	1377.02	0.712659	0.141045	-5.05271	4.35595e-07	6.15679e-06	Infection Response Gene [Source:RefSeq peptide;Acc:NP_508552]	irg-7
WBGene00006602	192.719	0.712642	0.177238	-4.02082	5.79951e-05	0.000385712	Alpha,alpha-trehalose-phosphate synthase [UDP-forming] 1 [Source:UniProtKB/Swiss-Prot;Acc:Q7YZT6]	tps-1
WBGene00022665	174.002	0.712173	0.17975	-3.96202	7.4319e-05	0.000473096		ZK154.1
WBGene00003407	900.785	0.710473	0.12865	-5.52254	3.34125e-08	6.86505e-07	Multidrug resistance-associated protein [Source:UniProtKB/TrEMBL;Acc:Q5KQS9]	mrp-1
WBGene00000527	183.748	0.71043	0.186937	-3.80036	0.000144484	0.000826858	CLE-1C protein; CoLlagen with Endostatin domain [Source:UniProtKB/TrEMBL;Acc:G5EDQ4]	cle-1
WBGene00000779	436.01	0.710355	0.152613	-4.65462	3.2458e-06	3.32635e-05	CalPoNin [Source:UniProtKB/TrEMBL;Acc:O01542]	cpn-3
WBGene00011331	75.7058	0.710316	0.267997	-2.65047	0.0080381	0.023468		T01E8.1
WBGene00020390	77.1518	0.709865	0.251255	-2.82528	0.00472395	0.0151965		T10B5.4
WBGene00010524	150.043	0.709425	0.189399	-3.74567	0.000179916	0.000988871		K03B8.6
WBGene00017663	66.3512	0.708586	0.264115	-2.68287	0.00729942	0.0216871		F21D12.3
WBGene00015251	69.0982	0.70803	0.253382	-2.79432	0.00520094	0.0163806	Protein yippee-like B0546.4 [Source:UniProtKB/Swiss-Prot;Acc:O44440]	B0546.4
WBGene00021362	180.221	0.707621	0.193133	-3.66391	0.000248399	0.00129167		Y37E11AL.6
WBGene00002179	402.159	0.707577	0.175422	-4.03356	5.4937e-05	0.000368854	JunctoPHilin [Source:UniProtKB/TrEMBL;Acc:Q22667]	jph-1
WBGene00012421	47.8882	0.706902	0.300937	-2.349	0.0188237	0.047429		Y9C2UA.1
WBGene00015646	414.104	0.706557	0.15376	-4.59519	4.32364e-06	4.2286e-05		mlt-10
WBGene00006495	253.661	0.705899	0.161208	-4.3788	1.19337e-05	0.000103213	Copine family protein 1 [Source:UniProtKB/Swiss-Prot;Acc:H2KYS8]	cpna-1
WBGene00003374	216.271	0.705631	0.169349	-4.16672	3.09009e-05	0.000226882	Mitogen-activated protein kinase kinase kinase mlk-1 [Source:UniProtKB/Swiss-Prot;Acc:A0A0K3AV08]	mlk-1
WBGene00001795	119.574	0.704315	0.2142	-3.28811	0.00100861	0.00419374	GTL-1; Gon-Two Like (TRP subfamily) [Source:UniProtKB/TrEMBL;Acc:G5ECM4]	gtl-1
WBGene00001669	98.9952	0.702886	0.221094	-3.17912	0.00147722	0.00578257	Guanine nucleotide-binding protein alpha-7 subunit [Source:UniProtKB/Swiss-Prot;Acc:Q21917]	gpa-7
WBGene00001368	279.301	0.702614	0.168753	-4.16356	3.1333e-05	0.000229256		exc-7
WBGene00022789	267.247	0.702482	0.168133	-4.17814	2.93907e-05	0.000217381	ELRR (Extracellular Leucine-Rich Repeat) ONly [Source:UniProtKB/TrEMBL;Acc:Q23580]	lron-2
WBGene00003175	224.997	0.700865	0.182444	-3.84154	0.000122263	0.000720243	Tubulin alpha-3 chain Detyrosinated tubulin alpha-3 chain [Source:UniProtKB/Swiss-Prot;Acc:P91910]	mec-12
WBGene00004210	1218.59	0.700835	0.131721	-5.32061	1.0342e-07	1.79508e-06	Protein patched homolog 3 [Source:UniProtKB/Swiss-Prot;Acc:H2L0G5]	ptc-3
WBGene00022415	123.017	0.700745	0.210884	-3.32289	0.000890899	0.00377385		Y102A11A.5
WBGene00013860	162.886	0.700268	0.218254	-3.2085	0.00133427	0.00529519		ZC247.2
WBGene00011524	270.403	0.700044	0.16359	-4.27926	1.87519e-05	0.000149871		T06D8.3
WBGene00010899	95.2236	0.699678	0.238085	-2.93878	0.00329505	0.0112813		M28.8
WBGene00016292	262.531	0.699536	0.179707	-3.89264	9.91586e-05	0.000602678	TBC (Tre-2/Bub2/Cdc16) domain family [Source:UniProtKB/TrEMBL;Acc:Q8MQB0]	tbc-7
WBGene00000228	472.155	0.699481	0.141147	-4.9557	7.20713e-07	9.53605e-06	AcTiniN [Source:UniProtKB/TrEMBL;Acc:H2L2C8]	atn-1
WBGene00013960	76.9376	0.699068	0.246265	-2.83869	0.00452995	0.0146959	CUTiclin-Like [Source:UniProtKB/TrEMBL;Acc:G5EDD6]	cutl-8
WBGene00000397	538.444	0.698674	0.147022	-4.75217	2.0125e-06	2.24052e-05	CaDHerin family [Source:UniProtKB/TrEMBL;Acc:X5M8R9]	cdh-5
WBGene00019017	655.993	0.69855	0.164699	-4.24137	2.2216e-05	0.000172539		F57F4.4
WBGene00022180	379.101	0.698527	0.14324	-4.87662	1.07919e-06	1.33301e-05		Y71H2AM.15
WBGene00015748	86.9227	0.69754	0.235285	-2.96466	0.00303013	0.0105334		C14A11.2
WBGene00001366	232.284	0.697292	0.169396	-4.11633	3.84948e-05	0.000273424	Putative Rho guanine nucleotide exchange factor FGD-1 [Source:UniProtKB/TrEMBL;Acc:G5ED03]	exc-5
WBGene00006952	102.061	0.696547	0.225012	-3.0956	0.00196414	0.00732984	Warthog protein 6 Warthog protein 6 N-product Warthog protein 6 C-product [Source:UniProtKB/Swiss-Prot;Acc:P91573]	wrt-6
WBGene00018737	599.414	0.696301	0.146697	-4.74652	2.06949e-06	2.29588e-05		F53B1.4
WBGene00001685	482.572	0.696081	0.15947	-4.36497	1.27139e-05	0.000108549	Glyceraldehyde-3-phosphate dehydrogenase 3 [Source:UniProtKB/Swiss-Prot;Acc:P17330]	gpd-3
WBGene00016716	249.968	0.695888	0.165111	-4.21467	2.50143e-05	0.00019087	Fatty Acid CoA Synthetase family [Source:UniProtKB/TrEMBL;Acc:Q18660]	acs-17
WBGene00001008	243.06	0.695736	0.173426	-4.01172	6.02767e-05	0.000398356	Mitogen-activated protein kinase kinase kinase dlk-1 [Source:UniProtKB/Swiss-Prot;Acc:O01700]	dlk-1
WBGene00000832	431.536	0.695421	0.139895	-4.97102	6.66031e-07	8.8776e-06	Alpha-CaTuliN (Catenin/vinculin related) [Source:UniProtKB/TrEMBL;Acc:H2L012]	ctn-1
WBGene00002216	199.323	0.6948	0.225104	-3.08658	0.00202475	0.00753158	Kinesin-like protein klp-3 [Source:UniProtKB/Swiss-Prot;Acc:P45962]	klp-3
WBGene00006315	1191.8	0.694482	0.183711	-3.78029	0.000156644	0.000884033		sup-6
WBGene00004123	69.9704	0.694229	0.289523	-2.39784	0.016492	0.0425987	Prion-like-(Q/N-rich)-domain-bearing protein [Source:UniProtKB/TrEMBL;Acc:Q8I4J4]	pqn-36
WBGene00000547	221.849	0.694226	0.165941	-4.18358	2.86959e-05	0.000213295	CaLPain family [Source:UniProtKB/TrEMBL;Acc:U4PMH7]	clp-7
WBGene00000238	59.6999	0.693302	0.267646	-2.59037	0.00958729	0.027193	Beta-catenin/armadillo-related protein 1 [Source:UniProtKB/Swiss-Prot;Acc:Q18825]	bar-1
WBGene00018742	105.617	0.69279	0.227909	-3.03976	0.00236767	0.00856019		F53B3.3
WBGene00003690	80.5142	0.692402	0.245591	-2.81933	0.00481235	0.0154238	Nuclear hormone receptor family member nhr-100 [Source:UniProtKB/Swiss-Prot;Acc:O17611]	nhr-100
WBGene00001075	4305.33	0.691328	0.126963	-5.4451	5.17755e-08	9.98833e-07	COLlagen structural; DumPY: shorter than wild-type [Source:UniProtKB/TrEMBL;Acc:G5EEB6]	dpy-14
WBGene00000116	63.4332	0.691315	0.285577	-2.42077	0.0154879	0.0404015	ALdehyde deHydrogenase [Source:UniProtKB/TrEMBL;Acc:Q18822]	alh-10
WBGene00018656	238.245	0.689808	0.204631	-3.37098	0.000749008	0.00326699		F49H12.5
WBGene00020886	113.305	0.689574	0.231554	-2.97803	0.00290111	0.0101999	TransThyretin-Related family domain [Source:UniProtKB/TrEMBL;Acc:O17345]	ttr-6
WBGene00009337	525.098	0.688727	0.142979	-4.81698	1.45747e-06	1.71446e-05	UNC-112-Interacting Guanine nucleotide exchange factor [Source:UniProtKB/TrEMBL;Acc:D4YWB9]	uig-1
WBGene00017745	82.9245	0.688469	0.236973	-2.90526	0.0036695	0.0123581		F23F1.4
WBGene00022396	552.889	0.687953	0.140809	-4.88571	1.03056e-06	1.2817e-05		Y97E10AR.1
WBGene00006705	66.6809	0.687359	0.257275	-2.67169	0.00754701	0.0222813	UBiquitin Conjugating enzyme [Source:UniProtKB/TrEMBL;Acc:Q9N2W9]	ubc-8
WBGene00019435	179.947	0.686877	0.196736	-3.49137	0.000480554	0.00225317		K06A9.1
WBGene00019520	306.13	0.686407	0.157141	-4.36809	1.25339e-05	0.000107521		K08B12.1
WBGene00006462	101.645	0.68576	0.229151	-2.99261	0.00276606	0.00980143		svh-5
WBGene00003143	301.265	0.685327	0.17255	-3.97176	7.13427e-05	0.000458772	MAX-1A; Motor AXon guidance [Source:UniProtKB/TrEMBL;Acc:G5ED24]	max-1
WBGene00021237	116.151	0.684706	0.209	-3.27611	0.00105247	0.0043404	CREB-regulated transcription coactivator 1 homolog [Source:UniProtKB/Swiss-Prot;Acc:Q95XA8]	crtc-1
WBGene00015781	353.361	0.684681	0.157903	-4.33608	1.45047e-05	0.000121459		C14F11.6
WBGene00004025	494.52	0.68447	0.147755	-4.63247	3.61328e-06	3.64094e-05	Prolyl 4-hydroxylase subunit alpha-2 [Source:UniProtKB/Swiss-Prot;Acc:Q20065]	phy-2
WBGene00007560	146.245	0.68427	0.258301	-2.64912	0.00807013	0.0235506		C14A4.9
WBGene00000476	170.558	0.684157	0.222533	-3.07441	0.00210922	0.00777258	AT-rich interactive domain-containing protein cfi-1 [Source:UniProtKB/Swiss-Prot;Acc:O02326]	cfi-1
WBGene00012124	281.424	0.683631	0.153689	-4.44815	8.66117e-06	7.77291e-05		T28D6.4
WBGene00000699	499.787	0.682557	0.189277	-3.60613	0.000310799	0.00155467	COLlagen [Source:UniProtKB/TrEMBL;Acc:Q18302]	col-125
WBGene00003515	3727.72	0.682468	0.122843	-5.55562	2.76622e-08	5.85494e-07	Myosin-3 [Source:UniProtKB/Swiss-Prot;Acc:P12844]	myo-3
WBGene00016735	1025.62	0.682144	0.145105	-4.70104	2.58843e-06	2.76245e-05	Formactin; Formin HOmology Domain [Source:UniProtKB/TrEMBL;Acc:G5EFZ9]	fhod-1
WBGene00018472	80.9846	0.682009	0.241493	-2.82413	0.00474085	0.0152392	NEPrilysin metallopeptidase family [Source:UniProtKB/TrEMBL;Acc:H2KYL1]	nep-16
WBGene00019018	152.357	0.681082	0.19599	-3.47508	0.000510698	0.00237686	Anion transporter ABTS-3; Anion/Bicarbonate TranSporter family [Source:UniProtKB/TrEMBL;Acc:G5EBE4]	abts-3
WBGene00006787	5038.5	0.680638	0.119547	-5.69348	1.24477e-08	2.96214e-07	Basement membrane proteoglycan [Source:UniProtKB/Swiss-Prot;Acc:Q06561]	unc-52
WBGene00009831	58.663	0.679991	0.277594	-2.44959	0.014302	0.0379664	Probable RING finger protein 207 homolog [Source:UniProtKB/Swiss-Prot;Acc:Q20548]	F47G9.4
WBGene00000035	81.5012	0.678619	0.255414	-2.65693	0.00788548	0.023081	Acetylcholinesterase 1 [Source:UniProtKB/Swiss-Prot;Acc:P38433]	ace-1
WBGene00003000	52.5284	0.67749	0.289842	-2.33744	0.0194161	0.0486114		lin-11
WBGene00011261	125.998	0.677029	0.202138	-3.34935	0.000810026	0.00349096	NePHronoPhthisis (Human kidney disease) homolog; Nephrocystin-4-like protein [Source:UniProtKB/TrEMBL;Acc:G5ECP0]	nphp-4
WBGene00003388	125.99	0.676814	0.20767	-3.25908	0.00111775	0.00456	CCCH-type zinc finger protein moe-3 [Source:UniProtKB/Swiss-Prot;Acc:Q9XV46]	moe-3
WBGene00002023	184.177	0.675808	0.180511	-3.74387	0.000181211	0.000995556	Heat Shock Protein [Source:UniProtKB/TrEMBL;Acc:Q5H9M9]	hsp-25
WBGene00006789	6095.55	0.675452	0.137357	-4.91749	8.76597e-07	1.12454e-05	Myosin-4 [Source:UniProtKB/Swiss-Prot;Acc:P02566]	unc-54
WBGene00006584	479.987	0.675082	0.141412	-4.77387	1.80722e-06	2.03711e-05	Troponin I 1 [Source:UniProtKB/Swiss-Prot;Acc:Q20334]	tni-1
WBGene00044927	144.784	0.675037	0.2785	-2.42383	0.0153578	0.040145		F32B5.9
WBGene00015217	111.504	0.674462	0.209489	-3.21955	0.00128392	0.00514381	TEStin (Human testis-derived transcript) homolog [Source:UniProtKB/TrEMBL;Acc:Q17525]	tes-1
WBGene00018572	578.418	0.674422	0.135722	-4.96916	6.72432e-07	8.94405e-06	Period protein homolog lin-42 [Source:UniProtKB/Swiss-Prot;Acc:Q65ZG8]	lin-42
WBGene00020504	240.322	0.674303	0.16188	-4.16545	3.10744e-05	0.00022775	Tyrosine-protein kinase receptor svh-2 [Source:UniProtKB/Swiss-Prot;Acc:H2KZU7]	svh-2
WBGene00019911	88.3814	0.673772	0.255231	-2.63985	0.00829423	0.024121		R06A10.4
WBGene00022910	64.1531	0.673616	0.270616	-2.48919	0.0128033	0.0346876		C05D2.11
WBGene00001182	143.757	0.673608	0.228023	-2.95413	0.00313556	0.0108313	Transcription factor egl-13 [Source:UniProtKB/Swiss-Prot;Acc:Q23045]	egl-13
WBGene00019211	85.5265	0.673472	0.234772	-2.86862	0.00412267	0.0135803	Protein phosphatase 1 regulatory subunit [Source:UniProtKB/TrEMBL;Acc:G5EE64]	H18N23.2
WBGene00004104	460.933	0.673388	0.154194	-4.36716	1.25872e-05	0.000107685	Prion-like-(Q/N-rich)-domain-bearing protein [Source:UniProtKB/TrEMBL;Acc:H2KYR7]	pqn-13
WBGene00012032	275.282	0.672506	0.171318	-3.92548	8.65564e-05	0.000537722		T26C5.2
WBGene00009558	69.6585	0.67125	0.254764	-2.63479	0.00841883	0.0244272		F39B2.8
WBGene00003678	140.411	0.669748	0.200805	-3.33532	0.000852006	0.0036396	Nuclear Hormone Receptor family [Source:UniProtKB/TrEMBL;Acc:H2KZA1]	nhr-88
WBGene00020083	57.3155	0.668267	0.276741	-2.41478	0.0157449	0.0409451		R57.2
WBGene00001538	209.53	0.667867	0.174395	-3.82962	0.000128339	0.000751133	Receptor-type guanylate cyclase gcy-12 [Source:UniProtKB/Swiss-Prot;Acc:Q19187]	gcy-12
WBGene00006527	750.097	0.66739	0.133139	-5.01272	5.36665e-07	7.3951e-06	Serine/threonine-protein phosphatase 2B catalytic subunit [Source:UniProtKB/Swiss-Prot;Acc:Q0G819]	tax-6
WBGene00013849	178.735	0.667085	0.178397	-3.73933	0.000184509	0.00101016		ZC84.6
WBGene00006508	743.923	0.66458	0.137213	-4.84342	1.2762e-06	1.54022e-05	TeNSin homolog [Source:UniProtKB/TrEMBL;Acc:H2L046]	tns-1
WBGene00016319	120.923	0.664426	0.224405	-2.96083	0.00306806	0.0106389		C32D5.12
WBGene00002138	232.479	0.663612	0.167001	-3.97371	7.07619e-05	0.000455733	Innexin-16 [Source:UniProtKB/Swiss-Prot;Acc:O61787]	inx-16
WBGene00012543	501.377	0.663534	0.136126	-4.87441	1.09132e-06	1.34536e-05	Na-K-Cl Cotransporter homolog [Source:UniProtKB/TrEMBL;Acc:G5EEQ4]	nkcc-1
WBGene00013497	79.5967	0.663248	0.239861	-2.76513	0.00568998	0.0176655	HEXosaminidase; Hexosaminidase [Source:UniProtKB/TrEMBL;Acc:G5EEC8]	hex-5
WBGene00001909	153.297	0.663207	0.191783	-3.45811	0.000543974	0.00251196	Histone H2A [Source:UniProtKB/TrEMBL;Acc:Q27485]	his-35
WBGene00008607	199.972	0.66297	0.173167	-3.8285	0.000128926	0.00075387	Putative phospholipase B-like 2 [Source:UniProtKB/Swiss-Prot;Acc:O62146]	F09B12.3
WBGene00017429	149.196	0.662084	0.214015	-3.09363	0.00197726	0.00736792		F13D11.4
WBGene00019154	882.789	0.661761	0.150841	-4.38714	1.14853e-05	0.000100019	GaLactoFuranose synthesis (UGM, UDP-galactopyranose mutase); UDP-galactopyranose mutase [Source:UniProtKB/TrEMBL;Acc:G5ECS4]	glf-1
WBGene00004129	84.3257	0.660583	0.243667	-2.711	0.00670802	0.0202249	Prion-like-(Q/N-rich)-domain-bearing protein [Source:UniProtKB/TrEMBL;Acc:A9D602]	pqn-42
WBGene00011948	294.521	0.65898	0.173142	-3.80601	0.000141227	0.000811525		T23F1.5
WBGene00000070	312.086	0.658889	0.148921	-4.4244	9.67094e-06	8.56356e-05	Adenylyl CYclase [Source:UniProtKB/TrEMBL;Acc:G5EE33]	acy-3
WBGene00018275	78.2971	0.658751	0.255171	-2.5816	0.00983423	0.027775		F41C3.11
WBGene00017657	1308.57	0.658527	0.166084	-3.96502	7.33906e-05	0.000468889		F21C10.7
WBGene00022283	271.297	0.657705	0.158644	-4.14579	3.38645e-05	0.000244381	Ligand-Gated ion Channel [Source:UniProtKB/TrEMBL;Acc:Q8TA50]	lgc-27
WBGene00017380	388.67	0.657461	0.159455	-4.12318	3.73681e-05	0.000267072		F11D5.1
WBGene00012850	144.08	0.657271	0.193767	-3.39207	0.000693661	0.00306443		Y44A6C.1
WBGene00006831	461.842	0.655112	0.151079	-4.33621	1.44961e-05	0.000121459	Kinesin-like protein unc-104 [Source:UniProtKB/Swiss-Prot;Acc:P23678]	unc-104
WBGene00044623	519.446	0.654566	0.137483	-4.76106	1.92576e-06	2.15535e-05	Glycosyltransferase [Source:UniProtKB/TrEMBL;Acc:G5ECB6]	bus-8
WBGene00007261	210.831	0.654304	0.173825	-3.76415	0.000167119	0.000931503	ELRR (Extracellular Leucine-Rich Repeat) ONly [Source:UniProtKB/TrEMBL;Acc:Q93177]	lron-3
WBGene00008260	63.6053	0.65384	0.265581	-2.46192	0.0138194	0.0369493		C52G5.2
WBGene00001650	685.034	0.653502	0.141208	-4.62794	3.69316e-06	3.7096e-05	A disintegrin and metalloproteinase with thrombospondin motifs gon-1 [Source:UniProtKB/Swiss-Prot;Acc:Q19791]	gon-1
WBGene00019813	102.144	0.652328	0.214161	-3.04596	0.00231935	0.00841199	GDP-L-fucose synthase [Source:UniProtKB/Swiss-Prot;Acc:G5EER4]	ger-1
WBGene00009304	306.128	0.6523	0.172789	-3.77511	0.000159934	0.00089859	Enhancer of unc-40 Ventral Axon guidance defects [Source:UniProtKB/TrEMBL;Acc:A0A131MCP4]	eva-1
WBGene00001843	150.571	0.652061	0.189486	-3.44121	0.000579109	0.00264365	Homogentisate 1,2-dioxygenase [Source:UniProtKB/Swiss-Prot;Acc:Q9Y041]	hgo-1
WBGene00011182	498.223	0.651478	0.14488	-4.49668	6.90244e-06	6.38968e-05		R09H10.5
WBGene00008205	638.163	0.65122	0.148397	-4.38835	1.14213e-05	9.95311e-05	Probable S-adenosylmethionine synthase 1 [Source:UniProtKB/Swiss-Prot;Acc:O17680]	sams-1
WBGene00019365	193.953	0.650548	0.181572	-3.58287	0.000339838	0.00167832	Guanine nucleotide exchange factor rei-2 [Source:UniProtKB/Swiss-Prot;Acc:Q21194]	rei-2
WBGene00002058	96.141	0.650163	0.228256	-2.84839	0.00439406	0.0143397	Intermediate filament protein ifd-2 [Source:UniProtKB/Swiss-Prot;Acc:Q19782]	ifd-2
WBGene00017560	86.2873	0.648256	0.25024	-2.59053	0.00958277	0.0271883		F18C5.5
WBGene00020554	452.84	0.647163	0.136391	-4.7449	2.08607e-06	2.31022e-05		T19A5.3
WBGene00020530	162.767	0.646503	0.197506	-3.27334	0.00106286	0.00437471		T15B12.1
WBGene00012005	93.6286	0.646473	0.233901	-2.76388	0.00571191	0.0177041	Transcription factor jun-1 [Source:UniProtKB/Swiss-Prot;Acc:G5ECU7]	2001-06-01
WBGene00018602	106.923	0.646402	0.213479	-3.02795	0.0024622	0.00886139		F48D6.4
WBGene00001819	161.864	0.646066	0.197931	-3.2641	0.00109814	0.00449357	HAlF transporter (PGP related) [Source:UniProtKB/TrEMBL;Acc:Q8IA64]	haf-9
WBGene00019237	1081.74	0.645738	0.130225	-4.95862	7.09963e-07	9.40367e-06		H24G06.1
WBGene00000037	214.532	0.645392	0.165832	-3.89184	9.94872e-05	0.000604385	Carboxylic ester hydrolase [Source:UniProtKB/TrEMBL;Acc:Q9U295]	ace-3
WBGene00006438	452.522	0.645098	0.143649	-4.4908	7.09545e-06	6.55875e-05	NHERF (Mammalian Na/H Exchange Regulatory Factor) Like [Source:UniProtKB/TrEMBL;Acc:I2HAI6]	nrfl-1
WBGene00019644	297.859	0.644973	0.170071	-3.79237	0.000149219	0.000848954	Carnitine Palmitoyl Transferase [Source:UniProtKB/TrEMBL;Acc:O44619]	cpt-4
WBGene00021890	726.666	0.644587	0.134049	-4.80858	1.52008e-06	1.7752e-05		Y54G2A.26
WBGene00010755	145.15	0.643064	0.204388	-3.14629	0.00165354	0.00635274	Vesicular GLUtamate transporter [Source:UniProtKB/TrEMBL;Acc:G5EEK1]	vglu-2
WBGene00017013	75.9875	0.642557	0.241115	-2.66495	0.00770009	0.0226433		ensh-1
WBGene00006875	121.28	0.642184	0.215014	-2.98671	0.00281999	0.00996737	Cell junction protein VAB-9 [Source:UniProtKB/TrEMBL;Acc:G5ED30]	vab-9
WBGene00010070	1263.85	0.641526	0.158144	-4.05659	4.97943e-05	0.000339925	NEPrilysin metallopeptidase family [Source:UniProtKB/TrEMBL;Acc:B6VQ96]	nep-17
WBGene00019008	79.484	0.641291	0.270026	-2.37492	0.0175525	0.0448099	Putative pyridoxal kinase [Source:UniProtKB/Swiss-Prot;Acc:O01824]	pdxk-1
WBGene00016030	97.3659	0.640912	0.219694	-2.91729	0.00353083	0.0119741		C24A1.3
WBGene00004155	625.877	0.64062	0.166468	-3.8483	0.000118942	0.000704951	Prion-like-(Q/N-rich)-domain-bearing protein [Source:UniProtKB/TrEMBL;Acc:B6VQ50]	pqn-73
WBGene00007044	208.269	0.639245	0.170531	-3.74857	0.000177849	0.000979213	Copine family protein 5 [Source:UniProtKB/Swiss-Prot;Acc:Q09219]	cpna-5
WBGene00018367	177.248	0.638803	0.191873	-3.3293	0.000870644	0.00370794	LIM and SH3 domain protein F42H10.3 [Source:UniProtKB/Swiss-Prot;Acc:P34416]	F42H10.3
WBGene00007552	88.3987	0.637218	0.225201	-2.82955	0.00466128	0.0150524		C13C12.2
WBGene00006476	938.165	0.635181	0.12157	-5.22483	1.74318e-07	2.83486e-06	RHGF-2; RHo Guanine nucleotide exchange Factor [Source:UniProtKB/TrEMBL;Acc:I1W6S5]	rhgf-2
WBGene00001207	202.071	0.634574	0.17506	-3.6249	0.000289078	0.00146757	Egl-43 [Source:UniProtKB/TrEMBL;Acc:Q26336]	egl-43
WBGene00010269	73.0196	0.634337	0.250308	-2.53423	0.0112695	0.03116		F58G1.7
WBGene00016866	164.309	0.634173	0.187562	-3.38114	0.000721853	0.00316384	Tubulin folding COfactor E-Like protein [Source:UniProtKB/TrEMBL;Acc:H2KYZ5]	coel-1
WBGene00000266	395.745	0.633652	0.144741	-4.37784	1.19862e-05	0.000103525	GDP-mannose 4,6 dehydratase 1 [Source:UniProtKB/Swiss-Prot;Acc:Q18801]	bre-1
WBGene00001508	123.788	0.632964	0.21947	-2.88405	0.00392592	0.0130547	Alpha-(1,6)-fucosyltransferase [Source:UniProtKB/Swiss-Prot;Acc:G5EFE7]	fut-8
WBGene00002139	91.8555	0.632593	0.237421	-2.66443	0.0077118	0.0226725	Innexin-17 [Source:UniProtKB/Swiss-Prot;Acc:O61788]	inx-17
WBGene00001187	1089.03	0.632383	0.131931	-4.79327	1.64081e-06	1.87462e-05	Voltage-dependent L-type calcium channel subunit alpha [Source:UniProtKB/TrEMBL;Acc:G5EG02]	egl-19
WBGene00001429	65.1164	0.63134	0.270766	-2.33168	0.0197177	0.0491911	Peptidylprolyl isomerase [Source:UniProtKB/TrEMBL;Acc:Q23338]	fkb-4
WBGene00007242	116.838	0.631096	0.225876	-2.794	0.00520605	0.0163909	MADF domain transcription factor [Source:UniProtKB/TrEMBL;Acc:O45233]	madf-5
WBGene00022033	783.236	0.630819	0.139568	-4.5198	6.18986e-06	5.82391e-05		Y65B4BL.1
WBGene00006643	82.0147	0.630296	0.252935	-2.49192	0.0127054	0.0344591	TetraSPanin family [Source:UniProtKB/TrEMBL;Acc:A0A0K3AT70]	tsp-17
WBGene00022160	394.893	0.627685	0.170655	-3.6781	0.000234979	0.00123356		Y71G12B.25
WBGene00020194	370.955	0.627173	0.150426	-4.16931	3.05521e-05	0.000224582		T03G6.1
WBGene00018374	181.906	0.627007	0.188903	-3.3192	0.000902765	0.00381261		tag-343
WBGene00003171	183.649	0.626682	0.18278	-3.42861	0.000606685	0.00274376	Tubulin beta-1 chain [Source:UniProtKB/Swiss-Prot;Acc:P12456]	mec-7
WBGene00015620	256.602	0.626312	0.173413	-3.61168	0.000304225	0.00152851		C08G9.2
WBGene00000942	1712.02	0.624865	0.118852	-5.25749	1.46033e-07	2.44084e-06	Vinculin [Source:UniProtKB/Swiss-Prot;Acc:P19826]	deb-1
WBGene00012255	467.518	0.623967	0.138411	-4.50808	6.54155e-06	6.11485e-05	LiPocalin-Related protein [Source:UniProtKB/TrEMBL;Acc:Q23162]	lpr-6
WBGene00001684	284.909	0.623508	0.197276	-3.16059	0.00157451	0.00610854	Glyceraldehyde-3-phosphate dehydrogenase 2 [Source:UniProtKB/Swiss-Prot;Acc:P17329]	gpd-2
WBGene00016838	83.482	0.623285	0.257195	-2.4234	0.015376	0.040183		C50F2.4
WBGene00006876	11015.9	0.623104	0.103339	-6.0297	1.64268e-09	5.24164e-08	VAB-10B protein [Source:UniProtKB/TrEMBL;Acc:G5EFM4]	vab-10
WBGene00003635	193.355	0.622636	0.174376	-3.57064	0.000356104	0.00174456	Nuclear Hormone Receptor family [Source:UniProtKB/TrEMBL;Acc:Q19496]	nhr-45
WBGene00010813	247.9	0.622092	0.168983	-3.68138	0.000231972	0.00121909	PhosphatidylInositol Transfer Protein family [Source:UniProtKB/TrEMBL;Acc:G5EED9]	pitp-1
WBGene00021279	123.326	0.622076	0.208105	-2.98924	0.00279671	0.00989616		Y23H5B.8
WBGene00008439	149.232	0.620751	0.199335	-3.11411	0.00184499	0.00695286	MAFBx (F-box) protein homolog [Source:UniProtKB/TrEMBL;Acc:O45323]	mfb-1
WBGene00010918	105.915	0.620742	0.216134	-2.87203	0.00407842	0.013472		M117.1
WBGene00019875	417.26	0.619993	0.141467	-4.3826	1.17272e-05	0.000101801	Calcium-transporting ATPase [Source:UniProtKB/TrEMBL;Acc:Q9TYP9]	mca-2
WBGene00002210	255.027	0.619777	0.166958	-3.71218	0.000205484	0.00110844	Serine/threonine-protein kinase kin-29 [Source:UniProtKB/Swiss-Prot;Acc:Q21017]	kin-29
WBGene00195016	7275.54	0.619498	0.172781	-3.58545	0.000336491	0.0016635		ZC155.8
WBGene00006832	144.213	0.619413	0.210598	-2.9412	0.00326939	0.0112108	Degenerin-like protein unc-105 [Source:UniProtKB/Swiss-Prot;Acc:Q09274]	unc-105
WBGene00018508	418.013	0.618887	0.157003	-3.94189	8.08435e-05	0.000506967	Inositol hexakisphosphate and diphosphoinositol-pentakisphosphate kinase [Source:UniProtKB/Swiss-Prot;Acc:P91309]	F46F11.1
WBGene00013869	71.3532	0.617966	0.253174	-2.44087	0.0146519	0.0386435	Myosin Light Chain Kinase related [Source:UniProtKB/TrEMBL;Acc:Q23260]	mlck-1
WBGene00020702	64.8371	0.616502	0.259806	-2.37293	0.0176477	0.0450043		T22F7.3
WBGene00016611	594.333	0.616316	0.166004	-3.71266	0.000205096	0.00110705	BICaudal D (Drosophila) homolog [Source:UniProtKB/TrEMBL;Acc:V6CK55]	bicd-1
WBGene00013458	169.191	0.615878	0.184536	-3.33743	0.000845563	0.00361819		Y67A10A.9
WBGene00000067	810.044	0.615181	0.149422	-4.11707	3.83715e-05	0.000272701	ACTin [Source:UniProtKB/TrEMBL;Acc:O45815]	act-5
WBGene00013228	236.632	0.613705	0.162636	-3.7735	0.000160973	0.000903625		Y56A3A.7
WBGene00002915	5971.65	0.612851	0.113132	-5.41715	6.05579e-08	1.14381e-06	Myotactin form A [Source:UniProtKB/TrEMBL;Acc:Q9UB29]	let-805
WBGene00012257	625.917	0.611996	0.130027	-4.70668	2.51778e-06	2.69387e-05	LiPocalin-Related protein [Source:UniProtKB/TrEMBL;Acc:Q23164]	lpr-4
WBGene00020139	132.122	0.611512	0.19445	-3.14483	0.00166185	0.00637691	Alanine--glyoxylate aminotransferase 2-like [Source:UniProtKB/Swiss-Prot;Acc:P91408]	T01B11.2
WBGene00006743	97.4654	0.61045	0.223914	-2.72627	0.00640545	0.0194332	Transcription factor unc-3 [Source:UniProtKB/Swiss-Prot;Acc:Q93705]	unc-3
WBGene00006778	74.2193	0.60909	0.243943	-2.49686	0.01253	0.0340904		unc-42
WBGene00017437	68.4874	0.608582	0.261659	-2.32586	0.0200258	0.0497731	Neuronal Membrane GlycoProtein [Source:UniProtKB/TrEMBL;Acc:Q19430]	nmgp-1
WBGene00003043	126.031	0.607541	0.201468	-3.01558	0.00256491	0.00918396	Lateral-signal-Induced Phosphatase [Source:UniProtKB/TrEMBL;Acc:V6CIV8]	lip-1
WBGene00011498	173.94	0.60629	0.2121	-2.85851	0.00425642	0.0139518		T05G5.1
WBGene00001076	5425	0.604814	0.139909	-4.32291	1.53982e-05	0.000127168	DumPY: shorter than wild-type [Source:UniProtKB/TrEMBL;Acc:Q20778]	dpy-17
WBGene00010835	388.797	0.604369	0.145435	-4.1556	3.24433e-05	0.000236148		M03B6.3
WBGene00000599	99.3391	0.603409	0.220481	-2.73678	0.00620438	0.0189277	Cuticle collagen 10 [Source:UniProtKB/Swiss-Prot;Acc:Q17460]	col-10
WBGene00003600	372.116	0.603336	0.159974	-3.77147	0.000162291	0.000909476	Nuclear hormone receptor family member nhr-1 [Source:UniProtKB/Swiss-Prot;Acc:Q21878]	nhr-1
WBGene00015647	411.609	0.602861	0.151597	-3.97673	6.98697e-05	0.000450906	BRICHOS domain-containing protein C09F5.1 [Source:UniProtKB/Swiss-Prot;Acc:Q09231]	C09F5.1
WBGene00002230	169.536	0.601717	0.19359	-3.10821	0.00188225	0.00706808	Kinesin-like protein [Source:UniProtKB/TrEMBL;Acc:Q965T6]	klp-20
[truncated: 3,086 more rows]

## Sheet: TPM - F1 embryos
target_id	tpm - HB101-1	tpm - HB101-2	tpm - HB101-3	tpm -BIGb446-1	tpm - BIGb446-2	tpm - BIGb446-3		Fold change BIGb446
Y1H11.2.1	2.04188	0.546453	4.38314	530.088	621.743	501.295		166.086
K07C6.3.1	0	0	0	83.6315	87.0501	87.5102		87.0639
K07C6.2.1	0.184878	0.244532	0	102.841	87.7446	98.0195		85.0307
C05D11.11b.2	0.000471501	0.00112024	0.00148403	74.8537	83.9606	35.7193		65.7771
R10E4.2d.1	0	0	0	148.821	0	0		50.607
C01G6.1a.2	0.0189517	2.359	6.38168	488.902	99.3988	0.00844762		50.283
Y111B2A.11.2	0.12684	0.35403	0.0217223	116.735	45.3097	0.00140115		47.1211
R11G10.4.1	0	0	0	57.343	32.6105	38.7819		43.9118
Y38F2AL.1.1	8.93123e-06	0.0121476	0.000512356	87.2141	2.80293	32.546		41.6783
T22B7.22.1	0	0	0	62.8569	41.1801	17.6209		41.5526
R10E11.8.2	0	1.46861	0	140.812	0	0		32.1827
F15H10.1.1	0	0	0	35.8726	24.0395	32.4832		31.7984
F37B1.8.1	0.496557	0	0.760647	40.9417	41.4629	48.1237		31.3653
F46A9.5.2	0	5.05788e-05	0	78.4669	8.12464	0		29.8633
H06I04.4a.3	0	0	0	9.46851e-09	50.6854	35.2732		29.6529
F46F11.5.2	0	0	0	0	59.8391	25.9815		29.6069
T05A7.4.2	1.58481	1.55408e-07	2.77858e-07	132.572	9.07501e-05	0		29.5698
ZK697.6a.1	0	1.34897	3.84179	65.3133	86.1212	79.8661		28.6055
F42G9.9a.2	1.13364e-06	0	0	27.7709	22.2096	29.9914		27.6573
T10E10.2.2	0	0	5.13051e-06	56.6041	18.4557	0		26.0199
F35C5.6.2	2.07633e-06	3.69417e-06	5.65733e-06	19.643	38.5671	16.7295		25.9798
Y68A4B.3.1	0.501622	0.674486	0	33.8316	26.2547	44.1974		25.6899
T25B2.4.1	0	0	0	37.4964	36.1364	0		25.5443
R12E2.7.1	0	0	0	37.7054	0	34.4119		25.0391
ZK697.6b.1	1.05819	0	0	34.9285	43.2769	16.8158		24.1539
C33A12.6a.1	0.331182	0.433341	2.68725	49.5068	54.4695	43.9795		23.3976
F07A5.7a.1	0.0898871	0.131098	0.414516	48.8737	5.17706	26.5432		22.9938
Y73B6BL.270.1	0	0	0	14.828	28.8486	21.8132		22.8299
D2063.4c.1	0	0	0	18.5287	46.5446	0		22.6911
Y110A7A.13.2	0.154713	3.5566e-05	0.0178795	34.3883	32.9904	1.26389e-05		22.1831
T05C7.9.1	0	0	0	0	0	62.886		21.962
C15A11.4.1	1.72485	1.01431	2.94629	56.3219	54.9533	58.2516		19.8639
Y57G11C.38b.1	0	0	0	18.3454	36.7881	0		19.3778
Y52B11A.20a.1	0	0	0	39.6321	12.7772	0		18.4698
ZK742.5.2	0.00107812	0.00084587	0.00236808	0.00101186	0.00102476	52.1387		18.354
R03D7.6a.1	13.0067	12.2263	22.9997	296.796	332.481	307.568		18.3446
ZK652.4.3	0	0	0	9.27366	18.3688	23.82		18.1542
M28.10.2	0.828522	4.9747e-05	0	16.8057	29.7522	19.7583		18.105
T12G3.11.1	0	0	0	26.394	23.791	0		17.7283
F41G4.2b.2	0.000382086	1.28701e-07	0.0315773	49.9846	0.138334	4.57715e-06		17.521
Y46C8AL.8.1	0.195303	0.258459	0.300231	15.5832	22.7413	23.277		17.2087
Y47G6A.8.2	0.00890217	8.65178e-05	0.578393	42.1285	16.028	0.453612		17.1741
Y105E8A.26c.1	0.000175812	2.27176e-05	1.79021	39.6279	37.9487	0.447662		16.9139
C18D4.6d.1	0	0	0	9.23512	24.3505	12.1646		16.2501
Y116A8A.150a.1	0	0	0	26.1822	0	18.7493		15.9772
F53E4.2.1	0	0	0	0	38.6024	5.5553		15.7192
F26E4.3.2	0.314847	0	1.71814e-05	48.7637	1.7195e-05	0		15.6156
T01D1.2v.1	0.226186	0	5.34059e-08	9.06769	17.0532	21.0553		15.5528
C45E1.1a.2	4.01225e-06	5.88159e-05	0.00118809	0.001075	24.8602	18.0471		15.2964
K02H8.1c.3	6.59432e-05	0	2.52537e-07	0	17.5666	25.1808		15.2488
ZC404.8.2	2.40986e-08	1.77807e-07	0.00247745	27.839	14.8214	1.1811e-07		15.2076
F23B12.7.2	5.02375e-07	0.0553895	0.000428436	10.3536	10.9491	22.0861		15.1805
R07H5.3a.2	0	0	0	19.9258	22.4531	0		15.1263
K08H10.1a.2	19.4037	5.50595	5.05121	197.403	162.349	129.308		14.9286
ZK678.1.2	0.000480953	0.000626686	0.000791349	14.9644	26.7095	0.000242069		14.882
C25A11.4e.1	7.47196e-10	0	0	41.4881	3.09744e-06	0		14.8294
Y5F2A.1.2	4.40236e-08	5.73524e-08	2.14894e-07	41.3992	1.32857e-08	0		14.7997
F43C1.2a.1	0	0	0.00370976	24.5923	5.25917	11.4219		14.7396
F43C9.2c.1	0	0	0	0	41.1801	0		14.7267
B0464.5d.4	0	0	0	40.9902	1.04926e-08	0		14.6634
K04H4.2a.3	0.264299	0.860999	8.36313	99.6034	38.6033	41.6436		14.6416
Y45G5AM.6b.1	3.75951e-09	1.08809	0	28.8182	16.163	11.0948		14.4508
F48A11.5c.1	0.613139	0.000127847	0.981929	32.4532	26.4354	4.2219		14.3869
R151.3.4	4.07877	1.09252	0.0107328	25.7288	11.5312	76.6521		14.2889
H05L03.3.2	0.00677444	8.60461e-05	0	0	22.6041	17.2904		14.2655
ZK1307.8.3	1.63927e-05	0	0.605134	23.8244	24.4899	0.00201489		14.2342
B0222.7.1	3.08933	1.85763	1.0788	41.3084	36.8858	47.0513		14.2088
M57.2b.1	0	0	0	13.8168	13.5905	12.0166		14.1413
T27D12.4c.1	0	0.0442328	1.49957e-06	18.4773	20.6981	0		13.8542
ZC395.11.1	0	0	0	7.8222	15.5702	14.844		13.7455
B0034.2.1	0	0	0	38.1518	0	0		13.7173
F54B8.4b.1	0	0	8.14494	36.6951	63.6046	49.1437		13.6783
Y40H4A.1a.1	0	0	0	10.653	14.5445	12.4274		13.5416
R09B5.9.1	0	1.26355	0	14.7382	13.7181	25.6878		13.4029
C49F8.14.1	0	0	0	20.7546	0	16.2224		13.3257
R12C12.9a.1	0	0	0	13.092	12.8692	9.93306		12.9648
Y38H6C.24.1	0	0	0	12.1192	12.1885	11.5293		12.9457
F35E8.8.1	1.15783	2.06333	3.55158	39.2467	36.135	44.0867		12.5316
K04H4.2a.2	0.159078	0.529464	5.14645	59.1215	23.1306	24.4758		12.4197
Y46C8AL.2.1	0	0	0	12.7	12.3024	9.18036		12.3943
Y39G10AR.14b.1	0	0	9.98986e-08	0	16.5223	17.5964		12.3729
Y53F4B.35.1	0	0	0	14.672	10.1874	9.00679		12.2887
C01G12.5.1	0.366941	0.489948	2.25165	17.5219	24.2852	30.2142		12.2814
K08F4.7.1	6.04235	5.04525	3.47557	71.1435	70.7254	70.5017		12.2626
K03C7.2b.1	2.65452e-08	0	1.74881	17.5789	20.2887	17.2845		12.2456
F21C10.9.1	0	0	0	0	18.5034	15.0272		12.1769
R08E5.3.1	5.41028	4.6804	7.56642	91.2577	78.6242	78.0071		12.1454
H23N18.3.1	0.314442	1.45358	0.967205	17.1545	28.3632	21.126		12.1431
R03G5.6b.1	0	0	2.15955	29.9827	18.4733	10.1244		11.9352
B0564.11.2	0	0	0	3.80662	22.8771	6.09766		11.9271
F26B1.2b.1	0	0	0	15.7993	5.9774	10.6695		11.8154
R09H10.5.1	1.57247e-07	3.81569e-07	5.05269e-07	7.85712	7.72127	16.7294		11.7693
T10B10.4a.2	0.0177896	0	0	13.3839	4.50386e-06	19.0475		11.7408
ZK1127.9c.3	1.22166e-08	0	5.54395e-07	1.40544e-05	11.1694	20.7916		11.6537
T12G3.1b.1	3.77228e-09	0.000110343	0.000412601	30.8746	0.980652	4.03443e-07		11.6164
F57C2.6c.1	0	0	0	1.70092	10.2479	19.8593		11.6027
F18H3.3b.1	0	3.33952e-08	1.92522	53.2128	0.0038791	0		11.414
K10H10.2.2	17.9578	22.9024	31.4762	312.97	288.074	243.415		11.249
T04D3.5.2	0	0	0	30.5486	0	0		11.1829
F55B12.4.3	0.00455492	1.04245e-05	7.92682e-09	17.0076	13.5705	0		11.1757
W10D9.5b.2	0	0	0	0	30.3192	0		11.1064
Y73B6BL.6a.8	0.000255569	3.41566e-05	0.0822785	6.8597e-08	0.000120911	31.0272		11.0386
R09A8.3.2	0	0.000108348	0	29.9228	0	0.037295		10.9863
R05G9R.1.2	1.32002e-08	2.62332e-08	5.33615e-08	6.41397	12.6062	10.9253		10.9818
F23C8.14b.1	0	0	0	24.3088	0	5.44225		10.917
F32D1.1c.1	0	0	0	0	29.5582	0		10.8527
Y51A2D.15c.1	3.1187e-08	0	0.00389442	0.593751	28.7398	0.257922		10.8497
ZK353.10a.1	0	0	0	19.2979	0	10.1895		10.8291
F21D12.1c.1	0	0	0	0.00135602	11.5169	17.8731		10.7971
E04A4.7.2	1.18749e-07	0	0	28.612	0.573451	0.176708		10.7874
K08H10.1m.1	0	8.24187	0.916666	13.6762	58.0374	56.364		10.7807
ZK688.5b.1	0.00026857	4.24119e-07	0.0755928	15.4196	14.5195	0.00697956		10.7112
C01B10.5b.1	0	3.33605e-07	10.8341	15.4548	72.1767	56.9314		10.6666
R13A1.1.1	0	0	0	0	28.8486	0		10.6162
F41C6.1.1	0	0	0.337886	32.3451	0.00393532	0.0033907		10.5913
T26A5.9.2	0.00243358	0.000103652	0.015629	0	26.0152	2.59937		10.4748
ZC97.1a.2	0.423446	0.516413	0.746559	45.3268	0.462357	0.286927		10.472
F56A4.2.1	3.75092	4.54686	9.15724	63.9213	72.6297	74.4536		10.4622
Y19D10A.9.1	3.75092	4.54686	9.15724	63.9213	72.6297	74.4536		10.4622
R11A8.4b.2	0.773862	0.0035486	3.97915	35.6747	27.2555	15.0004		10.4338
C26F1.4.3	0.000470743	0.00177956	0	28.253	0	0		10.4099
ZC513.6.1	0	0	5.22643e-05	28.1682	0	0		10.3892
F53C11.5c.1	5.03869	0	9.7035e-09	25.6469	27.7749	26.6464		10.3335
Y67A6A.2b.2	0.0160841	0	0	21.8375	6.2008	0		10.2909
Y38E10A.25.1	0	0	0	15.9668	4.05087	7.65596		10.2245
K10C2.3.1	0.953012	0.948	0.732132	17.7682	14.9054	21.9053		10.2215
H27A22.1a.1	0	0	0	9.58897	1.87459	16.1826		10.2154
F23B2.11.1	0.267409	0.258549	0.379141	17.282	18.9584	0.537767		10.1862
C44H4.7b.2	0.943938	0	0.258841	19.9295	13.702	6.10998		10.1698
Y73F8A.34c.1	6.92295e-07	6.44929e-07	0	27.4258	4.27938e-06	0		10.1419
Y65B4BR.4c.2	7.86635e-09	0	0	17.5594	7.93101	1.5894		10.0266
Y69A2AR.50.1	0	0	0	0	26.879	0		9.95967
K11E8.1r.1	7.2064e-05	0.000145632	0.000120132	16.1491	0.000124755	10.692		9.94595
C09G9.8b.1	0	0	0	13.9799	0	12.854		9.94463
F33D11.9d.1	0.000397007	6.72121e-09	0.000183431	0	11.0631	15.6655		9.90762
ZK328.2.2	0.000481157	0.78404	0.0119673	9.40094	3.96477e-06	24.8863		9.82151
C18F3.2f.1	0.00217398	0.00977738	0.0908879	0.00122561	14.7935	12.52		9.77
F42A10.1.3	0.000668706	9.20899e-05	2.29253e-05	0.0466116	8.62582e-05	26.1675		9.73552
K11D12.7.2	0	0	0	9.24367	9.08384	7.87265		9.73339
ZK546.14a.2	0.00010541	0	1.72596	25.5666	2.05169	15.3442		9.72532
F49C12.12a.2	0	0	0	0	18.2471	7.88921		9.7121
W07E6.3b.1	0	0	0	7.99421	9.06125	8.97218		9.67588
Y39F10B.1a.1	0	0	0	0	20.1424	5.81892		9.65377
Y50D4A.2a.2	0	0	0	25.9536	0	0		9.6512
T13A10.64.1	0	0	0	0	25.8724	0		9.62413
C06H5.6a.2	8.41243e-05	0	0	12.5353	0	13.3208		9.61843
C07G2.3b.3	2.55903	0.270627	0.0246557	52.4815	7.14661e-07	0.758981		9.60668
C03B8.2.1	5.27843	0	0	26.1822	13.152	36.9311		9.57492
Y44A6D.1.1	0	0	0	0	0	25.7081		9.56937
K08A8.2b.2	9.28513e-07	0.831682	0	0	33.343	0		9.48487
C46A5.3b.1	9.78866	5.69625e-05	1.57107	68.0132	65.1805	0.000154433		9.48439
T26C11.7.2	0.0656039	1.42342e-07	2.87711e-05	25.9614	0.00130893	2.43759e-05		9.44755
F29F11.2.1	0.16923	0	0.520466	7.51058	10.5986	13.6847		9.43001
T06D10.8.1	0	0	0	0	5.75668	19.4495		9.40206
W08E12.5.1	0.000273364	0	0	1.1013	0	24.0662		9.38831
R07H5.2b.1	0	0	0	16.6392	8.41826	1.64095e-08		9.35249
F55A12.9d.2	0	0.364569	0	15.7169	12.6463	0		9.32161
T07D4.4e.1	0.00414773	1.11574e-05	0.000414456	3.7286	20.3075	0.810937		9.26822
T21E8.1c.1	0	0	8.88821e-07	6.55109	14.2152	3.94453		9.23694
C14B1.1.2	1.74375	0.421904	1.95321	23.5979	39.0673	0.00521516		9.22484
Y92H12A.1c.1	0	0	0	21.8423	2.39582	0.012316		9.08348
C41H7.3.2	6.3963e-08	0.172594	0	25.7477	0	0		9.06126
F53A2.6a.2	0.000704646	0.000807186	0.000790611	24.1834	0.000435036	0.000221276		9.0544
T22C1.6.2	0	0	0	8.49418	8.34731	7.23433		9.02527
T07A9.11.3	0.0681066	0.371192	4.51884	34.1167	25.8322	8.19094		8.93926
ZK1127.9c.1	1.35614e-09	0	1.57815e-07	3.52999e-08	8.18067	15.5629		8.91452
W07A12.7.1	6.07344	8.02454	16.9129	95.9757	103.839	100.258		8.91105
F49E11.1l.1	0	0	0	23.6715	0	0		8.8905
Y51H4A.25d.1	0	0	4.20331	19.5425	9.83576	31.6493		8.88863
D1005.10.1	0	0	0	0	8.15263	15.5128		8.88848
C04C11.25.1	0	0	0	0	23.5794	0		8.8598
F54F11.2b.1	0.961831	0.00171456	0.0116436	16.5139	14.9833	0.000430334		8.67824
C36B1.12c.2	0.00857335	0	0.0479706	0	8.89852	14.5687		8.6592
H41C03.3.2	0	0	0	5.9625	9.94959	6.90679		8.60629
Y87G2A.6.2	0	0.00163305	0.34444	25.3909	0.282845	0.0360947		8.58016
C05D11.11b.1	0	0	0	0	7.84512	14.874		8.57304
Y32H12A.2a.2	0	0.0562718	5.16307e-06	15.5717	0.77583	6.84966		8.5716
ZK112.1.2	0.0120433	0.0126877	0.0349999	23.0479	0.0197712	0.0179739		8.52547
T08B1.3.1	2.62438	2.93973	2.7928	27.3492	34.8774	31.3496		8.50374
Y38E10A.11.1	0	0	2.40453	9.59931	11.7058	21.5614		8.48668
F29F11.20.1	0	0	0	6.54584	3.33773	12.5397		8.47442
T28F12.2g.1	0	5.76632e-07	0.00187924	19.2814	0.504882	2.63691		8.46909
C34D4.15b.1	1.94543	0	0	25.9568	3.93924	8.93435		8.45839
W02B9.1e.2	5.49379e-09	0	0	22.2819	0	0		8.4273
C34D4.12b.1	0	0	0	22.2581	0	0		8.41937
F27C8.4a.2	0	0	0	0	0	22.1426		8.38087
C08F11.13a.1	0	0	0	10.8536	1.19182	9.88851		8.31131
R07E5.8a.2	6.90521e-05	7.28777e-05	0.00583196	1.42069e-08	21.895	0		8.28184
T27D12.2a.1	5.96525e-08	0.089868	6.63092e-09	14.2878	2.73871	5.56227		8.28151
Y11D7A.10a.2	0	0	0	0	21.6858	0		8.2286
Y50D7A.13b.1	0	0	0	0	21.6851	0		8.22837
W06H3.2b.1	0	0	0	16.3124	0	5.33393		8.21544
C23F12.1m.2	4.3534	1.17739	3.75423	38.5857	34.7876	24.4354		8.20582
C38H2.2.1	14.9046	5.07775e-09	8.19265e-09	50.0822	53.249	40.5475		8.20341
Y111B2A.10b.1	0	1.22643	5.18847	29.5296	18.2525	26.3979		8.19764
K10H10.3d.1	2.60561	4.20892	5.27336	40.9047	44.1111	35.0012		8.15336
F35E8.11.1	1.26732	1.26581	1.94534	23.1445	14.65	20.1509		8.14945
C07C7.3.1	0	0	0	0	0	21.4311		8.1437
Y23H5A.7c.3	0.609505	0.177222	10.1647	89.4645	14.9771	6.04106		8.13413
C55A6.12b.1	0.132699	0	0.0925348	5.2133	15.8874	2.06376		8.11242
F41D9.2a.1	0.00021101	0	0	9.22795	0.00189005	11.8838		8.03731
F56C9.3.2	4.13157e-08	0	3.98251e-05	0	14.5099	6.56664		8.02541
Y57G11A.4.1	0	0	0	17.9112	3.13781	0		8.01634
F56A3.3a.2	1.27665	0.0989366	0.127045	0.0548656	23.0536	9.96224		8.01103
F46F3.4d.1	0	0	3.79333e-07	16.4071	0	4.4951		7.9674
C29F9.3a.2	0	0	0.278909	12.4509	10.6609	0		7.96356
R10E4.2j.1	0	0	11.5736	92.0512	12.2336	8.60725		7.95219
W09G3.8b.1	0	0	0	0	20.8375	0		7.94583
F41E7.5.1	1.80364	0	2.74887	19.9799	17.9017	19.0869		7.94021
Y11D7A.10d.1	0	0	0	2.38745	13.3544	5.04893		7.93026
F55G11.2.1	2.16626	1.07925	1.66353	16.4047	17.9479	25.2119		7.9105
M03F8.6a.1	0.000111334	0.000200513	0.000102997	5.07212	8.70603	6.84856		7.87448
C47C12.3a.2	0.000273548	1.71123e-05	0.00103424	9.80383	10.7671	3.93238e-07		7.85351
Y53C12A.6b.1	0	0	0	6.83045	13.6852	0		7.83855
C36B1.4.2	0.368553	4.45224	0.0134469	30.5734	25.6595	2.13474		7.83326
Y95B8A.12f.1	0	2.36635e-06	0	6.16716	5.55669	8.74826		7.82403
C32F10.8a.4	0	7.01686e-07	0.247258	22.3042	0.0923943	0		7.82093
Y17D7C.1a.1	0	0	0	6.89749	3.5191	9.94164		7.78608
H23N18.1.1	3.18252	4.42698	7.46981	37.3846	50.7745	49.4184		7.7756
Y57G11A.1e.1	3.2347	0	0	20.8665	8.46499	16.0852		7.76568
T21C12.1k.2	0	0	0.0380592	4.17064	0	16.2615		7.71286
ZK662.3b.2	0.230726	0.0001414	2.18615	0.800242	37.5927	0.0152251		7.64409
Y46C8AL.5.1	2.13614	1.73276	2.87695	22.7606	22.8692	25.7763		7.63464
Y87G2A.19.1	0	0	0	0	10.6611	9.23925		7.63345
Y32G9A.1.1	0	0	0	7.99519	5.98929	5.88855		7.62434
Y73B6BL.6a.6	0.00167134	9.6477e-07	0.00853978	19.3032	2.3488e-07	0.644077		7.62314
F15B9.1.1	9.73512	10.4632	11.1852	89.4232	88.5771	80.9226		7.61769
F02H6.5d.1	0	0	0	19.846	0	0		7.61533
Y34D9A.8c.1	0.0287672	0	0	0	2.58582	17.4683		7.61172
F44C8.2.1	0	0	0	3.11173	6.11585	10.5571		7.59489
C32H11.4.1	12.4773	9.73787	12.4037	91.5097	82.3369	108.2		7.57722
W02D3.2.2	6.01602e-06	0.159966	0.994402	0.120377	28.2793	1.36398e-08		7.55822
C09E9.1d.1	0	0	0	2.94426	16.6219	0		7.52205
F41B5.7a.1	0	0	0	4.97513	7.02429	7.56344		7.52095
C44B12.9.1	0	0	0	6.54159	8.88888	4.11899		7.51649
Y59A8B.25.1	0	0	0	19.5288	4.37809e-06	0.00013232		7.50965
M02D8.4a.1	30.4497	34.9942	57.8773	317.529	338.355	285.93		7.47946
C24G6.6.4	0	0	0	0.0475141	11.6561	7.72561		7.47641
F45E1.7a.2	2.44629e-06	0.0287525	2.24903	17.6767	0.582779	18.1108		7.45962
ZC190.10b.1	0	0	0	10.0339	0	9.33828		7.45739
W08A12.1b.2	0	0.0943844	1.68919e-05	4.96048	6.83167	8.27558		7.45467
Y73B6BL.29b.2	0	0.468736	0	3.80344	10.8296	8.17878		7.44128
ZK682.5.2	0.120627	0	7.24921	38.6515	0.00269434	35.5013		7.44038
Y54F10AM.2c.1	4.01494	0	0.00385565	26.8028	8.11366	14.2996		7.43946
ZC410.1a.1	2.94966	0.00104346	0.00286517	18.0736	12.6221	10.4038		7.40724
F41E7.8.1	0	0	0	1.95387	9.92889	7.32096		7.40124
Y55B1BR.6c.1	0	0.221268	0	0	20.691	0		7.35456
K07C5.13a.1	0	0	0	19.0608	0	0		7.3536
Y46H3D.6a.1	2.26606	3.76569	0	22.5103	19.8337	20.7946		7.3229
C01G6.1b.2	0.000333467	0.0165241	0.0810212	16.6482	3.00897	0.000279878		7.31386
K03B4.2.2	0	0	0	18.9307	0	0		7.31023
ZC123.3c.1	0.0255356	0.00867456	0.0158604	9.67764	9.3932	0.175728		7.29379
R06C7.10.1	3.72681	4.88334	5.74323	47.5321	23.4034	52.5804		7.29056
Y42A5A.2c.1	0.0379597	0	0	19.0412	1.16713e-05	0.00643879		7.25739
K01D12.11.1	3.86894	4.69255	3.77766	26.0947	38.22	44.005		7.25723
F08A8.1b.1	0.729468	1.15657	0.635538	10.4132	14.1553	12.4783		7.25278
F45D3.4a.2	0.650421	0	0	11.4403	7.72013	4.29866		7.24823
F54A5.2b.2	0	0	0	5.08098	12.0176	1.64062		7.2464
F07A5.7b.3	6.33546	4.26727e-06	12.7816	72.6933	60.8004	23.4517		7.23176
C25D7.9.1	0	0	0	0	12.6646	6.00589		7.2235
C04D8.1e.1	4.04974	2.11563	1.06198e-05	19.077	25.7783	18.3323		7.22148
ZK1151.1n.1	4.80922	0.00016281	0.021199	19.7394	20.7453	12.7439		7.18064
C31E10.7.2	9.81826e-06	25.0904	2.63506	60.7475	74.8876	80.5081		7.1323
T19B10.6.3	0	0	0	1.14263e-05	0.00957232	18.3288		7.11279
C53D6.4b.1	0	0	0	17.5839	0.753817	0		7.11257
T06E8.2.1	0	0	0	9.07864	4.57984	4.3501		7.00286
F32F2.1e.1	0	7.3836e-09	0.0761161	1.68124e-07	18.3555	0.168137		6.99702
F49F1.2.1	0	0	0	17.979	0	0		6.993
F12B6.1b.1	0.000324196	0.00748793	5.89998e-05	0.00694467	11.4744	6.54658		6.99097
Y42G9A.3a.2	0.270846	0	4.28817	17.1693	9.75922	22.8989		6.98866
B0496.3b.1	0	1.94077e-06	4.53159e-07	13.1986	4.19416	0.557336		6.98336
F16H11.1.1	7.02354e-06	1.20665e-05	2.84074e-05	8.9936	8.88177	1.25003e-05		6.95835
Y116A8C.468.1	0	0	0	17.8444	0	0		6.94813
C55A6.5.1	4.06669	5.43072	8.50688	37.1607	50.78	54.798		6.93852
F59A6.10.1	0.778113	2.12132	5.93841	24.9992	21.2626	32.8126		6.93322
ZC190.1.2	0	9.24519e-06	1.78391e-07	7.36649	6.50467	3.87953		6.91687
F35A5.8a.1	0	0	0	2.85374	5.05032	9.82999		6.91135
R08C7.10e.1	0	0	0	0	0	17.7146		6.90487
K02D7.1a.1	0	0	0	17.6838	0.00841572	0		6.89741
Y74C9A.2a.1	0	0	0	17.6293	0	0		6.87643
F56H11.2b.1	0.640421	0	0	11.7351	10.2949	0		6.87558
ZK1010.4b.1	3.1367	0	0	19.0726	15.6169	4.39625		6.85804
D2096.9.1	0	0	0	0	17.542	0		6.84733
K10H10.3a.1	0	0	0	2.59739	5.10497	9.74387		6.81541
Y54C5A.1.1	0	0	0	0	8.90727	8.47989		6.79572
F29C4.6.2	1.6767e-07	5.53474e-07	9.05302e-06	17.1956	0.00482929	0		6.73345
D2045.2.2	0.0469573	0.0650654	0.0606363	0.0403705	18.2795	0.0319823		6.72996
M02A10.3b.1	0	0	0.00156307	1.97379	7.70584	7.51134		6.72682
F33D4.4.2	0.114414	0	0	0.000181236	17.8557	0		6.69657
C06A8.1a.2	1.72803e-05	2.551e-05	3.60374e-05	5.49539	6.78846	4.75236		6.67856
F35E12.9b.1	0.000125405	2.38205	0	14.1962	4.63108	14.0654		6.66881
ZK632.13b.1	0	0	0	16.9734	0	0		6.6578
F42A6.7a.2	0.00980716	11.294	0.0609539	33.7559	56.7759	1.90417		6.64376
F33E2.2b.1	0	0	2.68691	7.84994	15.9636	10.8909		6.63004
F32B6.2.2	0.0156794	1.46053	0.0408324	0.0175169	10.7661	16.1621		6.6295
T14F9.1.1	0	0	0	16.7975	0	0		6.59917
F19G12.8.1	0	0	0	16.7698	0	0		6.58993
T20F5.3.2	0	0	0	0	16.7266	0		6.57553
ZK809.8b.1	0	0	0	3.14285	5.52416	8.03011		6.56571
T22H9.2b.1	0	3.43293	0	14.0508	12.5145	12.5481		6.54653
C43E11.2b.1	0	0	0	15.2065	0	1.41548		6.54066
H16O14.1a.1	2.30347	0.00523951	1.08065e-05	19.6997	11.9835	0.0030877		6.53383
H40L08.2b.1	0	1.41697	5.88585	16.6152	25.0582	22.5988		6.52949
C06B8.8.4	0.0237076	0.00513545	0.000218479	0.0720324	0.0222854	16.6685		6.5244
R12C12.4.1	0	0	0	0	4.30451	12.2217		6.50874
B0412.3d.6	0	0	0	0	0	16.5211		6.50703
W04G5.3.1	0	0	0	0	12.5133	3.94947		6.48759
Y71G12B.11g.1	6.31522e-06	3.52804	4.67724e-08	8.85409	15.4297	14.8762		6.45829
F56F3.6.1	0	0	0	4.60219	4.18982	7.49886		6.43029
Y116A8C.463.1	0	0	0	0	0	16.266		6.422
Y113G7B.18a.1	1.95953	0.598078	0.0826297	7.72029	10.4268	15.021		6.41251
F56A4.9a.1	0.65139	0	4.35574	11.5622	17.7008	18.9629		6.39754
Y19D10A.7a.1	0.65139	0	4.35574	11.5622	17.7008	18.9629		6.39754
F15A8.6b.1	0	0	0	3.45368	6.78792	5.88286		6.37482
F59E12.2.2	0.000585424	0.438218	1.44768	28.1312	2.0006e-05	0.00134968		6.37116
T08G11.5.2	2.93677e-06	5.47363e-06	8.52517e-06	16.1019	6.67983e-06	3.4714e-06		6.36727
C03F11.3.2	1.56652e-05	0.0863025	0.110622	7.1727	9.51186	0.65375		6.36181
C06G3.5b.1	0	0	0	16.0815	0	0		6.3605
F08G5.6.1	0.510641	0.338936	0.784417	6.44954	10.39	9.50543		6.33254
D2063.1.1	2.97861	2.51825	7.48588	30.417	31.4934	36.1865		6.32538
C44H9.5a.1	0	0.0179388	0.0278638	3.19991	7.9852	5.0649		6.32018
C06G3.7b.1	0	0	0	0	12.9765	2.94831		6.30827
F57B10.8.2	3.16154e-07	0.000833667	0.966191	0.0037003	22.01	0		6.30541
T05A10.1g.2	0.0284466	0.196896	3.00745	12.5554	12.4989	11.2438		6.30505
C44B7.10.2	1.51365	9.74056e-07	2.49502e-07	4.86879	0	20.4905		6.283
F16F9.1.1	0	0	0	7.19798	0	8.56449		6.25416
F56C11.6a.1	0.766267	7.9939	2.67285	33.3358	31.1238	22.784		6.25258
F13G3.5a.3	5.5836e-06	5.35895e-06	3.75226	4.56067	0.00103599	34.6307		6.24862
ZC410.5c.2	1.10646e-07	0	0	15.732	2.69882e-07	0		6.244
ZC412.6.1	0	0	0	0	6.65539	9.06588		6.24042
F55A8.2f.2	0.758854	0	1.259	10.0499	11.4984	6.70863		6.22914
D2030.9a.2	0	0	0	15.6614	0	0		6.22047
K08F8.1d.3	0	0	0	15.6237	0	0		6.2079
C33C12.7.1	0	0	0	5.32957	5.38931	4.87875		6.19921
T23D8.4.1	0.0112957	1.70545	0.023888	26.3222	0.0268072	8.12436e-09		6.19095
Y50D4C.1f.1	0	0	0	15.5716	0	0		6.19053
Y38C9B.1.1	1.18788	1.56994	3.91424	17.8596	22.1058	16.8751		6.18694
W08E12.3.1	8.64813	5.95711	12.6401	66.5971	47.84	69.352		6.1758
F54D5.15a.1	1.93292	3.9735e-08	5.01911e-08	8.8865	5.82738	12.7349		6.17257
F45E4.3e.1	9.01344	0.0229781	0.0404055	12.346	25.4838	33.7124		6.17233
R06C1.3b.1	0	0	0	15.5005	0	0		6.16683
Y6B3B.5b.1	0	0	0	4.733	7.24269	3.51895		6.16488
Y39G10AR.13b.1	0	0	0	4.09546	4.67255	6.66945		6.14582
F11G11.3.1	3.267	2.18581	4.38314	22.023	33.6353	20.1954		6.14319
T13H5.2b.1	0	0	0	10.0382	0	5.37817		6.13879
C01G10.11f.1	0.0977845	8.37724e-07	0	10.9593	4.74645	0.287468		6.13122
D2023.1b.2	1.58015	2.23595	0	6.81452	15.0541	16.8565		6.12155
R13A1.2e.1	3.58119	0.000302572	0.000254801	8.05371	23.7493	5.45127		6.11605
ZK355.2b.1	2.67399e-06	7.17357e-06	0	1.52969e-06	4.41462	10.929		6.11452
Y44A6D.7b.1	0	0	0	0	0	15.3111		6.1037
F28E10.1a.1	0.621896	3.31685e-05	0	0.0100494	1.49963	17.5778		6.09826
F19B2.5.2	3.97027	2.10605	12.0772	46.871	34.9815	43.8669		6.08501
Y47D7A.8.3	0.000103874	4.29667e-05	0	1.4958e-08	1.52287e-07	15.2486		6.08257
ZK1058.6.2	0.00572489	11.3036	4.55934	36.6596	38.389	36.5372		6.07281
R13H4.2e.1	0	0	4.33167	17.0931	12.0435	12.3708		6.07057
F57B10.3b.4	6.16229	6.10872	7.01162	17.5108	66.6475	48.0983		6.07005
Y71H2AM.20a.2	0.577742	0.00139652	0.0179974	8.23918e-05	9.00479	9.80907		6.06425
T19A6.2b.3	0	0	0	15.1774	0.00538893	0		6.06093
R02D1.1b.1	4.50873e-09	0	2.16422e-08	3.71885	6.17169	5.28313		6.05789
K11E8.1k.2	0.000238296	3.28565	1.63756	25.751	7.84627	11.3219		6.04777
W02D3.3.1	0	0	0	8.16324	0	6.95247		6.03857
Y53F4B.33.1	2.32794	3.74926	6.42053	27.9549	29.6038	32.7884		6.02328
Y113G7A.4a.2	1.73509e-05	0	0	14.9929	0.0676119	5.62227e-05		6.02015
Y67D8A.2b.1	0.0230292	0	0.590842	0.166726	17.942	0.631868		6.01587
Y37E11AL.6b.1	0	0	0	9.89879	3.03396	2.06738		6.00004
Y57G11C.15b.6	0.971076	0.0893941	34.7332	84.471	141.16	3.92987		5.99481
C47D12.8.2	0.00475539	0.00650357	0.00699	0.00377029	15.0843	0.00295922		5.99388
F59D6.1c.1	2.76418	1.09032	1.09287	20.3949	9.41976	14.7475		5.98464
H01G02.1a.1	0	1.48144	0	20.6349	0	3.15951		5.97897
Y105E8B.11.1	0	0	0	5.03088	5.06896	4.82174		5.97386
C23F12.1l.2	1.19935	0.390426	1.45415	12.5792	10.9427	9.52987		5.96496
K09H11.7.1	0	0	0	0	11.7122	3.12931		5.94717
Y76A2A.2b.1	0	0	6.47773e-06	11.1774	1.50002	2.14099		5.93946
F56C11.2a.2	0.00373308	0.00522989	0.00803898	0.00887419	0.0102317	14.8997		5.93928
T14G10.2a.2	0.287532	0.0270137	0.00026795	9.1624	5.0578	2.46408		5.93828
C06A8.1b.2	1.92255e-05	5.09894e-05	4.317e-05	5.72925	4.2421	4.8074		5.92603
C24G6.13b.1	0	0	0	0	14.7296	0		5.90987
B0464.5a.2	2.91209e-08	0	0	14.7039	4.20166e-05	5.53426e-07		5.90131
E02D9.1d.2	0	0	0	10.8302	0.164176	3.70864		5.90101
T10B5.5a.2	0.000231842	0.000434769	0.000403655	0.000219029	14.7078	0.000129365		5.90061
F11C7.5.2	5.62142	0	0	10.1382	20.4874	17.171		5.89191
T20G5.4b.1	0.319479	0.109072	0.4273	6.86031	4.08231	8.77554		5.89187
W10D5.3g.1	0	3.75353e-08	0.0108344	8.56589	2.53108	3.64203		5.89172
Y7A5A.10.1	0	0	3.29718	13.1492	13.3954	7.51873		5.8857
ZK652.6d.1	0	0	0	3.01315e-08	14.6454	0.00200963		5.88247
F29C6.1a.1	1.32258	0	0	5.87511	3.17152	13.333		5.87141
F26D12.1p.1	0	0	0	2.73251	0	11.845		5.85917
R08E5.1b.2	0	0	0	4.80877	5.99451	3.76572		5.85633
C02F4.1.2	0.010042	0.0142011	0.0217071	0.00739958	7.94688	6.88254		5.85591
M01A8.2b.1	2.86289e-07	0	4.50705	16.0405	10.5053	14.4024		5.85426
F38B2.1c.2	1.3012	0	0	6.71162	7.20703	8.0572		5.80672
F01G12.5a.1	18.6635	32.2463	10.0055	311.38	5.84717	50.8018		5.80501
K07C11.7b.1	0	0	0	0	7.72126	6.69175		5.80434
F36D4.3h.2	0	0	0.00156205	2.75424e-08	5.4477	8.94289		5.79385
Y39H10A.6c.1	0.529149	0	0.182396	18.4648	0	0		5.78325
ZK622.4.2	0	0	11.0768	23.9406	22.249	32.1668		5.77947
C37H5.1b.1	0	0	0	5.4843	2.60652	6.23799		5.77627
Y71F9B.2b.1	0	0	0	8.41144	5.91255	0		5.77466
C26E6.7a.2	0.00310214	0	2.32273e-07	14.2479	0.0892152	0		5.77307
Y71F9B.5a.3	7.64739e-08	0.0772628	0.00323353	0.00642917	1.35195	13.4143		5.76942
F46H6.2c.1	0.0252408	2.39063e-05	0.00083688	8.6343	0.000478863	5.82191		5.76871
F37C12.13b.1	0	0.409655	0	9.48227	0	7.1394		5.75474
Y51A2D.10a.1	0	0	0	5.25382	2.98639	5.99833		5.74618
Y71F9AL.13b.7	0.0724951	0	2.88278	0	1.20907e-08	31.1492		5.73428
F21F3.3.1	0	0	0	6.45617	3.51681	4.19796		5.72365
H14A12.6.1	0	0	0	10.0339	0	4.12264		5.71885
W06H8.8i.1	0.31688	0.00867942	1.93711	13.7596	4.89345	8.43813		5.71785
W05F2.8a.1	0	0	3.53401	7.87992	6.99026	19.3888		5.70231
T22D1.17b.1	0	0	0	0	0	14.0806		5.69353
ZC168.3b.1	0	0	0	14.0451	0	0		5.6817
T14B4.8a.1	0	0	0	6.71854	4.43109	2.8814		5.67701
C07H6.8.3	2.55595e-06	1.89765e-05	0	11.5089	2.49348	0		5.66742
K11E8.1d.2	9.08096e-05	0	0	3.24491	4.81045	5.94106		5.6653
F43G9.21.1	0	0	0	13.9799	0	0		5.65997
C30H7.2a.1	0	0	0	0	7.47219	6.47589		5.64936
R02E4.3.1	8.96731	4.64878	23.8971	65.8872	81.8962	78.0396		5.64811
C23G10.6.1	0.160714	0.424613	1.23582	7.74705	9.26128	7.19907		5.64335
Y45G5AM.3a.1	0	0	0	5.06911	1.66049	7.19543		5.64168
F14F3.4.1	0	0	0	6.54623	4.39695	2.95878		5.63399
T11F9.9.1	0.352974	0.435629	1.69706	7.41846	7.93938	12.5399		5.63245
F09B12.1a.1	8.98939	7.92263	2.56738	39.1093	39.6633	44.5602		5.61994
F56D5.3.1	0.581292	1.28201	0.893613	8.09889	8.73395	12.4997		5.6163
F09F7.2a.1	43.8702	16.1525	27.398	333.967	73.4758	96.9828		5.61183
ZK180.3b.1	0	0	8.17112e-09	0	7.28731	6.51378		5.60036
Y44E3B.1b.1	0	0	0	5.22133	8.56675	0		5.59603
R13H8.1i.1	0	0	0	8.26364	0.182395	5.33742		5.59448
Y105C5B.21b.2	0.000784142	3.20256e-08	7.03786e-06	12.596	1.17769	6.85119e-05		5.58978
C26C6.5b.1	0.0484002	1.53031e-07	3.83617e-06	13.2086	0.0462298	0.775341		5.58659
T14G10.2b.1	0.000202485	9.28799e-05	2.72928	28.9615	0.000122701	2.12196e-05		5.57836
R02F2.1c.2	0.270384	2.95369	0.62151	28.2276	6.31553	0.599532		5.57186
C46H11.11c.1	1.36178	0.00851965	0.302851	9.39106	3.60959	10.0343		5.57118
C25H3.11b.1	2.40556	0.0177301	8.51455e-05	2.83031	7.12753	17.2403		5.56815
Y76B12C.7d.1	0	0	0	0	13.6833	0		5.5611
F15E6.10.1	5.29859	2.06194	5.77661	35.5582	31.0243	20.1455		5.56034
W01D2.2b.3	2.41203	0	1.75304	19.8707	5.27896	11.67		5.55747
F44E5.5.2	0	0	0	13.6579	0	0		5.55263
Y48G8AR.8.1	0	0	5.87694	14.091	14.1945	18.0032		5.55244
F32B5.6d.3	5.2218e-09	0	0	0	13.6437	0		5.5479
F44C8.6c.1	0	0.446258	0	8.45206	2.08323	5.57674		5.54573
F19D8.1c.1	2.24702	0	0	9.86953	10.816	5.40808		5.54479
F15B9.5c.1	0	0	0	6.80164	6.81042	0		5.53735
F44F4.2.2	3.25382	1.4422e-05	0.00211444	15.5863	0.00119566	16.0311		5.53371
R06F6.4.2	1.10628e-06	1.76623e-06	2.45226e-06	13.5864	9.4167e-07	3.58196e-07		5.52879
F46F2.2d.1	0	4.32301e-06	2.819e-07	0.462825	0.00334735	13.1125		5.52622
T05H4.12.2	0	0.0104263	0	0	0	13.6351		5.52583
C42D8.1.1	3.45183	1.39857	0.0233112	16.8545	0.0504413	23.5896		5.52402
Y73B6BL.5e.1	0	0	4.3589e-09	0.000292613	4.06628	9.45949		5.50869
ZC404.16.1	0	0	0	0	13.5004	0		5.50013
Y61A9LA.7b.1	0	0	0	7.14658	0	6.32112		5.48923
H24G06.1a.1	0.000817891	5.80337e-05	10.9693	24.3681	21.675	27.6297		5.48832
F28B3.7b.1	0	0	0	0	3.6511	9.81141		5.4875
F26G1.2a.1	0	0	0	6.74606	2.61808	4.08374		5.48263
Y119D3B.12a.1	7.33206	2.33229	0.709228	28.7885	22.5609	18.7739		5.46774
C54C6.5.1	0	0	0	0	8.64427	4.74533		5.4632
C41D11.3b.2	0	0	0	6.00926	0	7.3693		5.45952
T27E4.2.1	52.8398	0	36.6329	233.32	150.097	117.239		5.44654
W05B5.3b.2	3.59081e-08	0	0.00287376	8.10151	5.07154e-08	5.18273		5.42289
C03G6.14.1	0	0.237327	0	5.45951	4.49553	4.59365		5.42073
R05G6.10e.1	5.91162	0	2.29668	19.0798	25.4946	12.9704		5.40178
F48F7.8.1	3.42765	1.31591	2.25032	10.9121	10.9852	29.0817		5.40121
F46F3.4b.1	3.80362e-05	9.95584e-08	15.7645	50.82	34.3103	13.0681		5.39307
F09F7.5a.2	0	0	0	3.08819	7.17741	2.91044		5.39201
C34F11.9d.1	0	0	0	13.166	0	0		5.38867
C04F5.7.1	1.59095	1.16856	2.71805	8.96295	17.0472	16.6155		5.38193
C51E3.9b.1	0	0	3.11121	9.21523	11.0737	9.56777		5.37646
F10D2.11.1	0.303013	0.400095	0.932114	6.15266	7.97262	7.77808		5.37264
C32H11.12.1	0.473752	0	0.727913	4.79095	8.29897	6.48155		5.37203
F30A10.5b.1	0	0	0	0	7.01933	6.08341		5.36758
W06H8.8j.1	2.81678e-06	0	0.23671	8.31024	3.91517	2.14148		5.36559
Y41D4A.4d.1	0	0	0	12.9767	0	0		5.32557
K12C11.3a.1	0	0	0.0104027	6.00152	3.23906	3.77307		5.31944
Y66A7A.7.1	1.30159	1.81129	0	7.9396	11.2684	10.2862		5.31569
T21B10.2c.2	0.00519685	1.98418e-06	0.183014	0	12.6052	1.32505		5.31026
H24K24.4b.1	0	0	0	9.2998	3.62807	0		5.30929
Y48A5A.2.1	0.521761	0	0	0	15.6676	0		5.30064
C04G6.10.1	1.81975	0	3.71134	21.4751	8.49459	12.245		5.29999
F53B2.8.1	0.763501	0.510116	0.585527	8.62837	5.71915	8.38526		5.29574
F55C7.7h.1	0.319899	0	0	0	8.54891	5.99062		5.28315
F35E12.5.1	0.258814	0	0.397558	3.26837	6.79835	6.23523		5.27899
ZK270.2a.1	3.76234	2.98167	18.2117	89.6016	33.7922	21.1258		5.2769
B0546.4c.1	0	0	0	12.8123	0.0155016	0		5.27593
W01F3.1b.1	0	0	0	3.62683	6.47877	2.70864		5.27141
Y51H4A.938b.1	0	0	0	0	0	12.813		5.271
Y51F10.4d.1	0	0	0	3.90987	8.83926	0		5.24971
M88.1.1	1.325e-06	1.98976e-06	4.04309e-06	4.27511e-06	5.49215e-06	12.7464		5.24879
Y38F2AR.3a.1	0	3.74838	0	10.7456	11.496	10.1418		5.24324
Y45G5AM.1d.1	0	2.00469	4.00398	24.798	13.0322	6.40189		5.24296
R10D12.13b.1	0	0	0	7.77529	2.05935	2.89182		5.24215
R74.8b.1	0.028558	0	0	9.94397	2.92284	0		5.23906
F35H10.7b.1	0	3.77862e-06	0	0	0	12.7117		5.23723
Y110A7A.10.2	1.23485	0.00049293	0.0225002	19.2673	4.1296e-08	0		5.22971
W05F2.4e.1	5.81557e-05	0.000190669	0.000135058	0.00013834	12.6748	0.000152037		5.22436
Y46H3A.3a.1	2.03804	1.17908	1.78186	17.3901	12.3211	9.0377		5.21928
Y46H3A.3b.1	2.03804	1.17908	1.78186	17.3901	12.3211	9.0377		5.21928
T03G11.1c.1	0.121444	0.14438	0.118629	0.316863	13.9416	0.343247		5.20075
F30H5.2.1	0	0	0	7.10358	2.87654	2.61164		5.19725
C29H12.3a.1	1.0902	0	0	2.26259	8.29627	7.69474		5.19623
C24G6.13a.2	0	0	7.96455e-07	0	0	12.5554		5.18513
H43I07.4.1	4.82899	0	2.44901	23.4464	13.9004	12.8117		5.17207
ZK370.4b.1	2.68362	0	4.03427e-06	8.83669	12.4883	5.05675		5.16954
C08C3.2a.2	1.77295e-05	0	0.00261696	0	10.1316	2.38004		5.16601
C37A5.7.2	0.000263777	1.16182	0	7.00237	6.68283	4.79311		5.16047
Y75B8A.35b.2	0	0	0	5.76181	0	6.70971		5.15717
Y39A1A.8b.1	0	0	2.91643	15.7956	11.4677	0.191171		5.14744
F20C5.1e.1	0.0346155	0	2.06581	6.42917	9.06232	7.73259		5.14155
T04A8.4a.1	0	0	0	5.73475	0	6.68726		5.14067
Y32F6A.5b.2	5.30498	0.0381841	0	14.924	9.0663	15.8639		5.13644
F20C5.2c.1	0	0	10.4534	12.1415	23.6924	30.1003		5.12392
Y14H12A.2.1	0.775702	1.05726	1.18405	11.5029	7.70772	8.60712		5.12177
F56D12.1c.2	0	0	0	5.53238	6.83187	0		5.12142
F56E10.2c.1	0.00529477	0	0	12.3139	0	0.0771126		5.1213
F44C8.5b.1	0	0	0	4.83658	5.23462	2.28778		5.11966
F46C3.3c.1	0.608631	0.130976	1.10105	8.71982	1.47255	11.5766		5.11686
F55F8.1.2	0	0.0952861	2.10769	20.2757	3.34305	7.17076e-05		5.11608
R12A1.2a.1	0	1.06517	0	7.80732	5.65488	4.33241		5.11531
E01G4.4c.4	0.2391	1.27647e-06	6.42652	37.4683	6.84825	2.07329		5.10985
ZK897.1f.1	0	0	0	12.328	0	0		5.10933
C52D10.3a.1	0.406613	0	0	4.48528	5.66437	4.2427		5.10547
Y57G11B.2b.1	1.32466	0.114332	0.966776	13.9902	8.0171	2.5847		5.10418
C37C3.1b.2	1.26572	0	0	5.00372	4.04249	9.71498		5.10141
C54D2.5a.1	1.15762e-06	0.000206285	0.00667956	8.82486	0.0337262	3.46132		5.09494
Y54G2A.45a.2	4.08875	1.74163	4.09675	19.9525	23.464	19.4087		5.09202
B0361.2b.1	0	1.81762	3.43369	12.2365	13.6957	13.0704		5.09042
C38D9.2.1	0	0	0	4.81391	2.75759	4.68828		5.08659
ZK637.13.1	76.1666	64.3012	111.416	443.038	395.899	454.277		5.08551
C47A4.2a.1	0	0	0	6.04147	1.72542	4.48609		5.08433
K03B8.6.1	4.03158	10.564	0	30.9132	20.2525	35.1043		5.07343
F35C8.6.2	0	16.3366	0	61.3715	13.5999	20.0522		5.06933
T21B10.7.2	0	0	0	4.30527	4.23083	3.66671		5.0676
F18A1.3h.1	1.86581	2.64802	0.123651	17.0006	0	18.6895		5.06582
C09B8.1b.1	1.7931e-06	0	0	0	6.09267	6.1028		5.06515
F40F12.7.3	0	0	0	2.50184	5.44275	4.23555		5.06005
C11H1.7b.1	10.1075	0	0	41.0631	10.0722	12.178		5.05919
EGAP2.2.1	0	0	0	6.05961	6.09427	0		5.05129
T21D12.9a.1	2.41135e-06	2.2835e-06	7.0876e-06	2.811	3.88115	5.45084		5.04764
F41H10.3d.2	0	0	0	0	8.31868	3.81425		5.04431
Y41E3.3a.1	2.98657	0.0201745	0.0919619	5.92659	11.3286	10.4712		5.03818
M01H9.4a.1	4.28955	0	0	11.7972	10.5825	11.2924		5.03078
F15D3.1d.1	0.146183	1.05902e-07	11.7882	36.5638	26.9168	8.47371		5.01891
M04G12.1d.1	0.0022195	0	0	7.15139	0.00740688	4.87744		5.00837
C34D1.5c.1	1.39601	0	0	5.92522	2.82944	10.2466		5.00482
T20B3.2.1	2.55875e-06	4.69607e-06	5.73302	21.5582	6.67701e-06	19.1088		5.00021
F59A3.6a.2	0	0	0	5.16754	6.78792	0		4.98515
D1069.3c.2	0	2.18743e-07	0	9.68616	2.22217	0		4.96944
W04H10.3b.2	0	0.000311415	0	1.90614	0	9.98231		4.9623
Y59A8B.10a.1	2.77649e-09	2.51029e-07	3.95842e-07	3.83928e-08	11.8789	0		4.95963
F49A5.10.1	0	0	0	3.99171	4.05087	3.82798		4.95685
F27C1.6.2	4.34647e-07	0	3.80747e-07	11.4042	0.380913	0.00338197		4.9295
K08D8.6b.1	0	0	0	0	7.8149	3.97028		4.92839
F49F1.5a.1	0	0	0	4.69298	3.06563	4.01565		4.92475
Y54G2A.36.1	1.25228	0	0	7.391	5.17308	5.35213		4.91882
D2007.2b.1	0	0	0	4.70193	2.32135	4.7206		4.91463
M05D6.6.1	8.38385	10.9841	17.225	67.8569	59.6903	63.9028		4.91123
F33D11.9i.1	0	0	0	0	11.7138	0		4.9046
R02C2.4a.1	0	0	3.18167	10.4826	12.3537	4.45459		4.90011
Y37E3.16.1	4.26633	0	0.00104463	12.7142	9.51846	10.3777		4.90003
T27A8.7.1	0	0	0	0	11.6994	0		4.8998
ZC581.9d.1	0	6.47047e-08	0.0316411	5.24115	5.16681	1.4461		4.89968
ZK1320.3.1	0	8.26709	0	19.8277	0	32.3205		4.89463
T27F2.2b.1	0	0	3.7393	9.08827	9.96428	10.9324		4.89442
B0238.10.2	17.9397	32.8671	0.0181889	101.559	82.7842	75.6644		4.88635
K11H12.8c.1	2.48997e-08	0	0.000277247	0	11.6489	0		4.88252
C32B5.1b.1	0	2.06462	0	8.52262	9.78353	3.37111		4.87248
F14H8.1b.1	4.74404	3.87733	8.42556	49.6534	18.4856	26.4095		4.86601
F55A12.4a.1	0	0	0	11.5829	0	0		4.86097
F45E4.10a.2	0	0	0.00218013	5.39977	4.10609	2.07301		4.85609
F07H5.6.1	4.33741	0	6.59339	14.0671	17.845	32.7192		4.8548
F28F8.6.3	9.44628e-05	0.0150224	7.63259	25.7185	19.7533	3.18696		4.85163
F13E9.16.1	0	0	0	0	0	11.5293		4.8431
K09H11.11.1	0	0	0	3.87201	3.93777	3.71533		4.8417
Y9C2UA.1a.1	0	0	0	0	11.5208	0		4.84027
Y105E8B.1e.2	48.3855	14.1839	50.1363	221.42	153.47	182.117		4.83993
ZK993.1b.1	0	0	0	0	11.5185	0		4.8395
T02G6.5d.1	0	0	0	11.4958	0	0		4.83193
C10C6.1g.1	0.0473834	0.0951765	2.1052e-09	4.24676	3.78409	4.15124		4.83112
F29A7.5.1	0	0	0	0	0	11.4839		4.82797
F32A7.8.1	0	0	0	0	0	11.4839		4.82797
F54C1.7.9	37.8348	5.69265e-09	58.2999	24.1757	142.546	308.85		4.82749
W06H8.8e.2	0.209272	0.0343718	6.16681	16.6003	13.064	12.7497		4.82591
Y116A8C.27a.2	4.32193e-09	0	2.45776e-06	1.50364	9.96113	0		4.82159
K10H10.2.1	23.7993	25.9839	18.3363	116.589	84.6848	138.152		4.81479
C02F12.10b.1	0	0	0	0	11.4246	0		4.8082
Y73B6A.5b.1	0	0	0	4.30527	7.1092	0		4.80482
Y41D4B.21d.1	2.77795	1.43124	0	15.769	10.4979	5.36403		4.80372
B0350.2j.1	1.2548	0	0.00029913	7.49605	6.00971	3.93269		4.80328
F16B4.5a.1	1.70831	0	2.59947	12.4386	10.5607	9.08243		4.8006
F25H2.8.2	0.00818743	0.000299784	10.0795	59.7494	1.0233e-05	8.42709e-06		4.79443
C25A1.2.1	1.13354e-06	1.17738e-06	2.58813e-06	1.54928e-06	7.10232	4.26455		4.78895
M01E10.2b.2	2.13945	3.18889	2.68327	14.7809	16.4081	18.4355		4.779
C16A3.10.1	0.966144	0.983926	0.59489	0.782155	1.20756	21.4106		4.76114
F26F4.5.2	1.92177	1.13354e-08	4.42608e-05	20.3892	1.74201e-07	0		4.75215
T21H8.1j.1	1.13176	0.946173	5.43121	8.21689	16.2653	22.3645		4.74317
T07H8.6.1	0	0	0	2.47468	2.43189	6.32292		4.74316
T21C9.9.1	2.86333	3.78604	0	8.49418	16.0756	18.0858		4.73146
F32F2.1a.1	0	0	3.13069e-09	11.1448	0	2.49923e-07		4.71493
D2024.6.2	3.14996e-08	6.52306e-08	19.9447	2.01858e-08	48.7659	56.3516		4.71209
C06G3.3.1	2.27426	0	0	2.75222	11.2216	7.86841		4.71009
Y37E3.11i.1	0.31386	2.94667	4.79071	19.1632	17.5017	12.3672		4.70826
F58G6.6b.1	0.518039	0	0	5.54136	7.98503	0		4.69761
K07A1.9f.1	0	0	0	7.76686	3.32249	0		4.69645
Y22D7AL.16.1	0	0	0.573129	4.22399	4.19866	5.33346		4.68948
Y38F1A.6.2	0	0	0	5.81512	0	5.24843		4.68785
C24A3.6.1	9.54815	0.00859438	3.31347	31.0609	19.9876	20.3441		4.68756
F26D10.3.2	0.15715	23.2835	0.183213	22.5841	22.2247	76.6719		4.67553
F35H12.2b.1	0	0	0	2.70938	4.51691	3.78247		4.66959
F44G4.8b.1	2.87366	1.00955e-08	4.39308	15.1233	15.6006	14.1534		4.66334
Y105E8A.7c.1	2.8627	8.27226	0.89122	26.9543	24.2342	15.8419		4.66056
C46F11.1a.1	3.08146	0.00326696	0.00856925	13.6198	11.7409	0.00821995		4.65576
Y50D7A.6.1	15.0355	0	0	30.8842	28.6089	21.3654		4.64964
Y92C3B.2b.2	1.07721	0	0	3.94699	5.11585	6.88115		4.64631
T01H8.5c.1	0.0136829	2.67268e-06	0.000496865	0.011486	3.42139	7.55247		4.63985
F07A11.2a.4	0.722212	0.000187204	7.91319	7.30278	0.138671	43.5358		4.63898
T28F12.2h.1	0	4.18431e-08	9.22512e-05	10.4458	0.190765	0.269666		4.63527
Y45F10A.6e.1	0	0	0.000580681	9.32334e-07	10.8982	0.000870922		4.63213
K10G6.3c.1	0.589417	5.73173e-09	1.01469	4.5134	6.78587	7.01793		4.63004
K10G6.3k.1	0.589417	5.73173e-09	1.01469	4.5134	6.78587	7.01793		4.63004
Y42G9A.2.1	0	1.16967	0	4.21832	6.37043	5.70946		4.62823
T20F10.2c.1	0	0	0	0	0	10.8765		4.6255
B0286.4c.5	0	0.0846598	0	11.2353	0	1.33495e-08		4.61487
F32H2.2b.2	0	0	0	10.8372	0	0		4.6124
F25C8.3e.1	0.734684	2.54601	1.63583	14.5135	10.0065	8.91053		4.60183
R08E5.1b.1	0	0	0	3.92685	3.63163	3.23373		4.5974
T07G12.10.2	2.62614	0	0	12.0958	6.58891	4.16969		4.59541
Y48A6B.13b.1	0	1.91543	0	3.73414	8.97368	6.84034		4.58722
F32A6.5b.1	0	0	0	2.74769	2.71591	5.2939		4.58583
Y55B1BR.6d.1	0	0.0737667	0	0	6.04716	5.03625		4.58181
F45H7.2b.1	0	1.8055	4.56113	10.9525	19.1934	9.76883		4.58166
ZC47.5.1	0	0	0	0	5.87935	4.84783		4.57573
R05D7.5a.1	0	0	2.77106	14.9659	5.88287	2.54924		4.5742
F08A8.1a.2	9.11614e-08	4.9908e-09	7.9909e-05	1.30381	3.83644	5.56301		4.56763
F08A8.1c.2	9.11614e-08	4.9908e-09	7.9909e-05	1.30381	3.83644	5.56301		4.56763
K08B4.6.1	2.54548	0.861465	1.94595	12.6428	12.6646	9.84488		4.56755
K01D12.15.1	0	0	0	0	7.19136	3.50645		4.56594
Y42G9A.4d.2	0	0	0.011948	3.56514	0	7.17252		4.56105
B0035.12.2	5.02786e-08	0	3.2242e-09	0.000215154	1.54955e-06	10.6817		4.56064
F26A3.2b.2	0	10.3491	0	42.313	15.5264	0		4.55757
W02C12.3g.2	1.11114	7.28681	5.3351	30.7583	16.3941	26.0854		4.55612
F36F2.1b.2	0	2.09324	0	0	8.02409	12.1698		4.55386
C32F10.1b.1	0	0	0	7.34665	3.91806e-08	3.31317		4.55327
C42D4.1.2	0.288733	5.23036	3.70602	20.7778	12.3581	19.5036		4.55125
Y38E10A.26.1	0	0	0	1.79541	5.47035	3.34718		4.53765
C08E8.10.1	0	0	1.45282	7.02646	5.90886	4.25488		4.53425
K03D10.3c.1	0	0	6.71811	13.543	17.5961	9.90456		4.53212
W06H8.8e.1	0.125612	0.0211362	3.78256	10.8731	10.046	7.48178		4.5316
ZK849.2b.1	0	0	0	5.2975	1.59015	3.70703		4.53156
C45B2.2.1	7.32848	2.88697	12.7677	42.3763	38.9515	32.8498		4.50975
K05B2.4.1	1.46984	2.50281	2.90458	14.0852	13.1422	14.2398		4.50199
M01D7.2b.1	5.3762e-06	0.0273349	26.243	49.4536	59.5223	19.6887		4.49823
C23H3.2a.1	2.75395	2.37138	0	12.9509	8.93558	11.6437		4.49584
C07A12.3b.1	4.3267e-09	1.16434e-08	8.89988e-09	10.4762	1.01135e-08	5.02309e-09		4.49207
R12C12.1b.1	0	2.66715	4.95954e-08	13.333	9.09731	9.82881e-06		4.48732
K08D10.11.1	0	0	0	5.21121	5.2494	0		4.48687
Y46H3A.2.1	14.6427	8.44685	8.80918	70.4678	50.1609	32.8422		4.48357
C56G2.7b.1	0	1.89399	2.11635	4.20701	11.8922	12.2533		4.47232
Y61A9LA.12.1	0	0.805589	1.82452	6.33217	6.6788	9.16863		4.47231
F52E4.1b.1	0	0	0	6.60947	0	3.80246		4.47064
F48A11.5d.1	0	0	0	10.4071	0	0		4.46903
W02B12.3b.1	2.64226	0	0	12.5594	0	9.64268		4.46666
F08G5.6.2	1.29259e-07	1.46309e-07	3.95147e-07	1.19269e-06	10.3997	1.11925e-06		4.46657
F37C12.3.2	28.5672	0.000100168	3.01829e-07	73.3253	47.0604	17.609		4.46648
Y39A1A.1d.1	0	0	0	4.3096	6.08876	0		4.46612
C24A3.2a.5	0	19.417	0	52.9238	39.8853	4.25945		4.46396
T05C1.5.1	0	0	0	0	6.41628	3.956		4.45743
ZK1010.7.2	15.0189	20.3881	24.2206	100.993	81.3037	93.8199		4.45677
Y45G5AM.9c.1	0	0	0	1.87164	8.48093	0		4.45086
C09G4.1c.1	0.0463569	2.64082e-08	0	1.62482	2.90356	6.02795		4.45001
Y116A8C.26c.1	0	0	0	0	10.3493	0		4.44977
T12A2.16a.1	0	0	0	6.11923	4.22978	0		4.44967
T02G6.2c.1	0	2.71127	5.26523	14.7138	14.2294	16.883		4.44825
F13B10.1a.1	4.86473	1.21287	0.00224377	10.7903	14.609	11.97		4.44603
F59G1.3a.2	3.36069	1.37875e-05	0.687936	8.86394	17.218	2.22353		4.44135
F59G1.3b.2	3.36069	1.37875e-05	0.687936	8.86394	17.218	2.22353		4.44135
F08B1.1a.2	0.16631	0.520745	0.00150366	11.0252	1.58848	0.762188		4.43964
Y38E10A.12.1	0	0	0	0	7.86467	2.44851		4.43773
F13A2.10.1	3.41316	0	5.21998	12.4934	4.21577	31.9104		4.43729
C10C5.7.1	0	0	0	4.49978	3.03734	2.7666		4.43457
C40C9.5d.1	0	0	0	2.83472	0	7.45329		4.42934
Y65A5A.24.1	0	0	0	0	0	10.2619		4.42063
ZK1010.8.2	0.0448935	6.65606	0.227317	20.4082	13.5826	6.85915		4.41668
F45H7.2d.1	1.98201e-08	0	0	6.69623	3.54279	0.00798106		4.41567
C29F3.7a.1	5.39684	6.02404	2.83857	21.1877	28.9186	23.0577		4.41289
F13D12.10a.1	0	0	0	3.38432	4.96295	1.88546		4.41091
F35H12.1.1	0	1.98641	0	0	9.13197	9.84964		4.4083
Y39A3B.5e.1	0	0.000903724	0	4.65034	5.48137	0.0959995		4.40791
F08F8.10a.2	2.58067e-05	2.83779e-06	6.84495	21.8998	6.46909	12.0182		4.40703
Y66H1B.2p.1	0.331523	0.707869	0.0792765	13.7403	1.40901	0.000682659		4.40676
K12G11.3.1	5.83888	6.30293	8.30888	42.4119	27.6089	30.2818		4.4051
F55A12.2b.1	0	0	0.205499	0	5.19095	5.92829		4.40469
ZC155.5a.1	0	0	0	0	4.96517	5.24475		4.40331
W09B6.2e.1	0	0	0	0	10.1842	0		4.39473
C45B2.8.1	0	0	0	1.74897	3.54945	4.88097		4.39313
F02H6.5a.1	1.84523	1.55573	4.39157	11.1251	24.3412	8.88182		4.38712
F36H5.2c.3	0	0.625987	0	4.40845	5.83986	2.64729		4.3838
F55A12.9c.1	0	0	8.64381	10.8374	10.65	26.5096		4.37975
C31C9.7.2	0	0	0	0	10.1325	0		4.3775
C52B9.2b.1	0	0	0	3.41614	6.71414	0		4.37676
Y37D8A.6.1	4.05891	0.917562	0	8.3867	9.2504	14.2173		4.36965
C12D8.16.1	0	0	0	0	0	10.1073		4.3691
R05G6.10c.1	0	0	0	8.11174	1.99294	0		4.36823
Y54E10A.17a.1	12.0241	7.88284	0	38.3575	22.6314	35.97		4.3637
T05G5.1b.1	10.163	3.50772	3.32246	34.7923	27.6383	21.7946		4.36275
R04D3.3.2	0	0	0	10.0842	4.23913e-05	0		4.36141
F22E12.4b.2	0.0445264	5.41611e-06	0	0.000856678	5.20905	5.04953		4.35516
Y39A3CR.3b.1	0	0	0	5.72332	4.34054	0		4.35462
K12C11.3b.1	0	1.63173	0	7.52252	2.69913	6.93956		4.35285
M18.5.2	10.1912	0.0239322	1.94386	5.84247	31.5185	25.6221		4.35273
R10E4.2a.3	0	0	6.22289e-06	0	10.052	5.50605e-09		4.35066
Y61A9LA.3d.4	0.685243	0.756032	0	2.4377	8.43771	5.44318		4.34978
Y66H1B.2c.2	2.89988	0	0	5.65511	12.2368	4.76034		4.34793
C01H6.8b.1	0	0	0	4.76483	2.83037	2.41916		4.33812
C34G6.7a.2	0.254643	8.38178	14.4246	50.1685	0.000133058	59.8543		4.33686
C07H4.1b.1	0	0	2.80603	5.42197	9.7038	7.02434		4.33172
T22F3.3c.1	0.0217972	0.00863716	0.162947	0.000204882	10.7108	0.120395		4.33127
C37C3.8b.1	0	0	0.0114232	3.34731	4.36113	2.33074		4.32991
T22C1.2.1	0	1.03432	0	5.80114	4.11108	4.51644		4.3201
F59B10.5.1	7.96235	0.984112	8.84352	27.7717	34.176	24.8616		4.31984
ZK180.5a.1	0	1.51226	9.85374	21.8106	15.5853	21.6613		4.31973
F35D11.11c.1	0.785398	0.663012	0	3.1511	3.18608	9.87588		4.31908
Y37H2A.10b.1	1.59067	0	0	3.86222	3.92514	9.03735		4.31848
K06A4.7.1	3.19375	0	3.24446	11.7467	9.2379	16.7103		4.31172
F35E12.6.3	0	0.341089	0.394659	3.56922	4.17785	5.34535		4.30768
K03E6.5b.1	3.72338	3.72354	14.8296	57.1492	24.9608	23.7206		4.3056
R11D1.8.2	13.9304	0	0	17.6744	52.2172	0		4.30537
Y39B6A.5b.1	0	0	0	0	0	9.91562		4.30521
ZK792.1b.1	5.81362	0	0	27.9214	7.01431	0		4.30421
F28B3.4d.2	1.27395e-07	0.841669	0	0.667031	6.27952	6.57581		4.30083
C15C7.4.1	0	0.666653	0	3.17269	4.39853	5.192		4.29908
Y73B6BL.21b.1	0	0	0	0	0	9.88869		4.29623
T21H8.1i.1	0.759884	0.623117	5.52883	7.65531	12.0675	19.8441		4.29456
C18H9.6.1	1.61739	1.62284	5.58014	13.6945	17.1574	16.8841		4.29225
JC8.8.1	4.62503	2.10151	4.70709	22.8663	17.2348	18.8159		4.28977
Y39B6A.40b.1	0	0	0	0	9.865	0		4.28833
Y39C12A.3c.1	0	0	0	2.31489	0	7.53378		4.28289
Y67D8C.10e.1	0	5.24691e-07	0	9.8456	4.99127e-05	0.000172213		4.28194
Y47G6A.30.1	1.21076	0	1.84285	8.87875	4.49278	9.54456		4.2811
K07E12.1a.2	0.0560913	0.7846	0.725386	8.35988	2.16167	6.02401		4.2806
D1044.2b.1	0.00280704	8.26173	1.08191	41.6728	0.0534308	8.06749		4.27603
Y67A6A.2a.1	9.55189	5.01184	14.456	30.8122	52.0807	50.9958		4.27514
F42A6.7d.2	0.00198348	1.99575	0.00875566	6.38464	9.78642	2.23086		4.27484
F37C4.4c.1	0	0.0010892	1.39298e-05	9.79259e-05	9.81975	0		4.27171
Y69E1A.5.2	3.29368	2.08749	0	6.82182	25.9127	0.0637975		4.27128
F22A3.1b.1	0	0	0	3.01563	2.7064	4.09097		4.271
F58E6.10d.1	0	0	0	0.474209	2.46493	6.86706		4.26873
F47F2.1a.2	1.07862	0.405818	0	5.37698	4.56417	6.19391		4.26699
F47F2.1c.3	1.07862	0.405818	0	5.37698	4.56417	6.19391		4.26699
W03D2.5c.1	1.20804	0	2.39513	13.2675	8.05605	3.83662		4.26464
W05G11.6a.1	46.7154	45.7139	64.9678	247.335	205.354	228.108		4.26315
C17H11.6a.2	0	0	3.12364e-07	5.40668	3.46825e-07	4.3742		4.26029
F15E6.3.1	0.719693	0	0	5.3447	2.68284	4.78326		4.25057
W04C9.1b.1	2.63788	0	0.00135678	8.139	1.86216	10.9568		4.24844
F56D6.2.1	3.00737	2.98908	5.01848	21.4686	14.3685	20.7035		4.24837
F39D8.3d.1	0	0	0	9.71128	0	0		4.23709
F40F8.8a.1	0.182467	0.000108177	2.03745	9.55149	6.06876	3.49435		4.23649
F54E7.1b.2	8.69069e-07	0	0	9.70612	0	0		4.23537
ZK1058.6.1	10.5971	0	7.42201	28.1119	30.1723	27.7069		4.23382
ZK512.4.2	0	0	2.49669e-06	9.66498	0	0		4.22166
W09D10.1.3	2.67621e-07	7.61838e-07	1.66334e-07	8.70982	0.95245	1.3837e-05		4.22076
M60.4b.1	0	0	0	0	9.66121	0		4.2204
F55G11.8.1	1.51463	3.68565	1.55117	10.523	12.9473	14.649		4.21674
C31H1.8d.1	0	0	0	4.13295	5.51526	0		4.21607
C02E7.7.1	378.343	323.849	525.162	1811.36	1425.19	1946.41		4.21501
F40F9.6c.1	8.04133	7.61165e-06	11.2288	32.9065	37.4594	20.4854		4.21422
D2089.1b.2	0	0	0	0	0	9.61536		4.20512
Y41D4B.8.1	1.94368	2.79214	2.12265	13.7987	14.754	9.89411		4.20418
R102.4c.1	0	0	0	2.30245	3.39396	3.91437		4.20359
F34D6.7.1	0	0	0	1.37611	5.61081	2.6228		4.20324
F53A2.8b.1	3.63058	0	0	12.5779	8.2826	3.99508		4.20108
F52B5.1b.1	5.08471	3.56338	5.48953	23.315	26.7753	18.8716		4.19906
C44B11.4.1	1.04693	0	0	5.13653	6.49192	2.34641		4.1945
C13B7.4e.1	0	0	0	9.57857	0	0		4.19286
Y45G12C.9e.1	0	0	0	9.57857	0	0		4.19286
T28C6.4.1	37.3613	49.874	134.894	291.127	319.541	329.788		4.19073
T19C4.7.1	6.50796	1.81129	7.91971	25.4067	25.7563	26.4502		4.1901
K12C11.4c.1	0.000504819	0	0	6.10961	3.37365	0.071926		4.18436
B0462.4.1	0	0	3.24446	14.3571	3.9591	4.77438		4.1782
C29E4.13c.4	0	0	0	9.52611	0	0		4.17537
Y52E8A.3.1	0	0	0	9.52454	0	0		4.17485
K08F4.11.1	0.413873	0.553969	1.90365	7.26499	8.77953	5.45866		4.17325
Y32H12A.7.2	0.000855469	0.00061103	14.5368	35.7353	34.3993	6.00028e-06		4.17
Y71F9AL.18b.1	0	0	0	0	8.29804	1.20657		4.1682
C10C5.6c.1	4.56763e-05	9.32895e-05	0.000142655	6.17126e-05	9.50438	4.89225e-05		4.16777
F18A1.6a.1	6.69332	1.57614e-09	1.79537e-07	8.15707	21.5507	7.60141		4.15845
ZK770.3.2	1.88626	27.2401	0.246702	88.9034	0.0268221	42.5026		4.15261
H08M01.2c.1	0	0	0.00638974	1.07491	4.0005	4.40382		4.1509
C50F7.10.2	0	0	0	0	5.0631	4.38803		4.15038
C15H9.11.2	0	0	0	0.00693552	0	9.43505		4.14733
R151.2b.2	1.97265	0	0	5.71517	9.30242	2.57081		4.14033
Y87G2A.8a.3	0.170874	1.91735e-08	5.08268	0	17.7321	13.4368		4.1399
F58A4.4b.1	0	0	0	4.51476	4.89702	0		4.13726
F15G9.4a.1	1.6517	6.38466	3.65644	19.1648	21.6206	16.9728		4.13524
F32D1.8a.1	0	0	0	1.88718	5.75106	1.76457		4.13427
Y57A10A.18a.2	9.10972e-07	0.00184813	5.13874e-05	0.00205982	0.123644	9.28413		4.13399
F58E6.13d.1	6.73814e-06	0	0.00143319	7.1002	2.30524	0		4.13316
T23B5.3c.1	4.38359e-07	1.27836	0.741068	3.90779	0.014243	13.8206		4.13247
Y94H6A.9c.1	0	0	8.70219	22.7846	15.962	6.60032		4.13144
C23H3.9e.1	5.2289e-08	0	7.09268e-06	6.63616	2.75521	0		4.13045
T23E7.4b.1	0	0.763114	0.630329	2.66613	6.17072	6.29447		4.1269
F37B1.5.1	4.56798	6.11468	7.64019	26.0323	25.9088	32.8637		4.11787
F57G12.2a.1	2.11825	1.47265	0	19.4246	9.08248e-05	4.70131		4.11567
K11C4.5l.1	0.033658	0.0187655	5.38479	4.40311	12.7077	14.5995		4.11395
K07C11.5.2	0	4.33048	0	13.6646	13.4867	0		4.11314
W01D2.6.1	0	0	0	4.79584	0	4.54216		4.11267
F02H6.5c.1	0	0	1.47856	8.80648	5.54338e-09	6.60178		4.11031
F21G4.4.2	0	9.15362	0	19.6913	9.96292	17.2631		4.1072
F49F1.5b.1	0	0	1.64257	5.87877	4.52182	5.65623		4.1048
F52E1.5.2	0.376322	0	0	2.0047	6.16868	2.6838		4.10422
C15F1.1a.1	3.41256	1.96577	4.73344	15.2611	16.5447	18.9914		4.10297
T27E4.4.1	2.46793	1.71263	0	6.0272	10.6803	9.72892		4.09946
C18H7.2a.1	2.07723	1.45152e-06	4.01973	8.94254	13.1568	12.1749		4.09744
F10C5.2.2	0.00648297	11.2174	4.10337	31.3729	30.3527	10.3444		4.09609
F49D11.3b.1	0.832805	0	0.59713	1.91741	4.37917	8.84344		4.09487
T27E9.9.2	2.14797	0	0	7.27409	10.7876	0.00022473		4.0913
B0350.2i.1	3.07392	0	0.000585809	7.18369	8.97746	5.68578		4.09036
F43E2.8b.1	0	0	0	0.0013434	9.08989	0.176111		4.08911
Y55F3C.7b.1	0	0	0	0	3.33655	5.92446		4.087
R107.6a.2	0.014068	0.017586	0.0174499	0.0111673	9.43458	0.0112016		4.08545
C08H9.3b.1	0	1.02397e-07	0	1.88278	4.34218	3.0294		4.08479
R05F9.8.1	0	0	0	3.91503	1.0509	4.28354		4.08316
K08C7.2.2	1.81714e-09	0	11.7413	26.6344	10.295	20.2402		4.0817
T22A3.4b.1	6.1698	11.1651	17.1646	43.2195	60.247	46.5088		4.0794
F07C6.4c.2	0	0	0	2.51112e-06	9.23665	0		4.07888
K08D10.14.2	0	0	0	0	4.4401	4.77649		4.0722
ZK909.2c.2	5.90576	3.97091	4.04682	14.3305	23.7262	27.8296		4.07045
F35B12.7.2	17.961	0	14.8438	44.0419	34.2081	64.4865		4.07031
C55A6.6.1	2.59482	1.29637	4.97836	13.8848	18.2384	13.1624		4.06802
C33D12.2c.1	0.416442	0	1.58907	5.47959	6.99573	4.88467		4.06751
F53A9.10a.2	12.1836	8.29946	0	30.35	27.8204	34.2972		4.06538
F25D1.5.1	0.307713	0	0	4.65265	3.07684	2.69886		4.05971
K08D8.6a.1	2.45239	1.94406	6.53711	18.4557	13.1641	21.9402		4.05926
C01C10.2a.1	0	0	3.07404	9.16379	3.75167	8.72426		4.05656
R05D3.3.1	0	0	0	2.64502	4.61207	1.91193		4.05634
ZK370.3b.1	8.5432	7.21037e-06	2.52755	11.9312	21.2915	20.8508		4.05618
F13H10.6a.1	3.11494	2.96262	10.0364	36.1028	25.4132	13.0031		4.05563
K09F5.3.2	11.0931	0	9.02338	55.0405	18.3902	17.112		4.04658
W07G9.2b.1	0	3.70346	0	4.36506	8.57918	11.1529		4.04226
Y43F8C.11.1	1.39204	0	0	0	6.88017	7.86553		4.04042
F45E4.5d.1	0	0	0	4.56774	0	4.54856		4.03877
T26C12.3b.1	0	0	0	9.1059	0	0		4.0353
C35E7.7.1	0	0	0	3.52637	2.37262	3.20347		4.03415
H06I04.1e.2	3.77779	0	0	11.5439	12.7956	0		4.03369
T28C12.4a.2	4.58733e-06	0	0	9.09842	0	9.06354e-07		4.0328
C16B8.4.2	0	0	0	0	9.08384	0		4.02795
C44H4.7a.2	0.128355	0.00162189	0.0430536	0	6.9096	2.86763		4.02682
F07A11.6f.1	6.29213	0.000111014	0.287465	17.289	8.82668	9.42217		4.02286
F12F6.3b.2	0	0	0	2.80302	1.60175	4.6623		4.02236
C02A12.1.1	0	0	0	3.55042	1.51389	3.99885		4.02105
F25H2.5.4	0.158232	36.8978	33.9716	133.553	0.295091	160.698		4.01939
F36H5.14.1	0.415271	1.37785	2.77917	8.29612	9.05185	10.027		4.01133
Y47G6A.1.2	0	0	0.746163	0	12.0221	0.00427447		4.01114
Y38H6C.1b.10	0	0	0	0	5.96688	3.03663		4.00117
K10B3.6d.1	0	0	0	5.96532	3.03272	0		3.99935
F54E7.1b.3	6.38204	0.101343	0	9.70612	25.2201	0		3.99923
Y79H2A.1d.1	0	0	1.1165	9.79392	0	3.66417		3.99808
Y24D9A.7.1	5.85014	8.39742	8.91655	28.3624	28.9364	44.2867		3.99729
W05B5.1a.1	11.3755	0	1.54628	8.24435	12.4324	39.9033		3.99328
F56A4.3.1	31.4941	4.25897	15.665	59.9266	72.9864	81.3354		3.99221
ZK1248.16.1	23.7993	31.1807	73.345	131.797	119.555	269.826		3.99146
K08D10.2b.1	0	0	0.986023	12.9073	0	0		3.99077
C12D8.14.1	7.6366	3.47598	4.96597	38.8072	16.0763	18.2445		3.99024
F39C12.4.1	4.19251	0	1.27835	7.23737	11.4439	12.116		3.98983
ZC101.2g.1	1.02828	0.321646	2.42638	7.60155	8.3901	8.03856		3.98893
C49H3.12b.1	0	0	0	0	0	8.95249		3.98416
M02F4.8.1	0	0	2.93759	2.43632	11.971	6.22489		3.9801
F25H8.5g.1	2.30386	0	0	3.82545	10.7641	3.52034		3.9801
F33G12.6b.1	0	4.16364	0	16.2188	4.66133	4.63072		3.97994
R07B5.3d.1	10.2855	0	0	11.491	24.3531	14.0208		3.97914
F57C12.2.1	1.67935	0.895472	3.09265	11.4117	10.4904	9.5803		3.97837
C33D9.10.1	0	1.32422	2.93828	5.92116	5.97668	13.9915		3.97788
ZK6.11a.1	5.88097e-05	0.000137415	0.00017459	3.17869	9.56844e-05	5.75134		3.97622
T27E4.3.1	57.3127	19.8167	61.0706	207.416	186.671	164.206		3.97516
T27E4.9.1	57.3127	19.8167	61.0706	207.416	186.671	164.206		3.97516
Y50D7A.6.2	1.87433	0	0	8.02834	0	8.34203		3.97396
F49H12.1b.2	3.54116e-05	8.58471e-06	0.258821	9.75785	0.190586	0.000155251		3.97334
F07A5.7b.2	3.69937	2.0515e-08	6.0267	44.5613	2.76024	0.230798		3.97234
R01H2.8.1	2.15609	5.95086	6.57028	23.7864	24.0533	19.3438		3.97028
F46G10.2.2	1.03029e-06	1.3605e-06	3.0732e-06	2.37623e-06	2.88557e-06	8.91056		3.97018
C14C6.5a.1	0.000738731	4.19547	8.14945	22.353	11.5764	23.9822		3.96931
C14F5.3b.1	1.09625	0	0	5.7544	1.91183	5.58977		3.96851
C50D2.8b.1	2.18442	4.26795e-06	0	16.5942	0	0.973201		3.96715
F46G10.7c.1	1.38941	0	4.63241	10.6537	12.6733	9.43877		3.96436
B0348.2b.1	0.641314	0	0	4.77707	3.9169	2.72207		3.95902
ZK54.2a.1	6.91289e-06	8.3119	2.02373e-05	11.0955	18.0959	12.5817		3.95804
M02D8.6.1	0	0.845638	2.20972	7.27459	5.39156	8.28609		3.95554
C56C10.8.2	5.7247	0.0664963	95.8747	166.087	214.809	30.0392		3.95482
C37C3.6a.3	1.06378	6.43221	0.0472686	23.7567	14.4657	0.451812		3.95269
Y39G10AR.3a.1	0	0	0	3.22218	3.28444	2.34794		3.95152
K11E8.1k.3	8.60738e-09	0.0169229	1.40056	14.2696	0.166031	8.54636e-07		3.94696
F36H5.3b.1	0	0	0	3.97208	3.00231	1.85882		3.9444
C18B2.3.2	0	8.58489	3.54216e-08	12.3184	16.8569	13.5197		3.94436
M7.8.1	0.678224	0.904268	0.520397	7.6801	4.23643	5.20882		3.94391
Y37E11B.1a.2	3.54705	0	0	3.14157	19.6274	0		3.93597
R09A1.1b.1	0.933875	3.40581	1.10572	6.47028	4.98809	18.7716		3.93468
D2007.2d.1	0	0	1.70971	8.38962	7.12277	0		3.93069
F56B6.6.1	0	0	0	1.84946	2.78683	4.14551		3.92727
JC8.14.1	0.965866	1.94605	2.21957	10.262	9.6314	9.03811		3.9269
K10D11.7a.1	3.42271	0	0	6.32747	6.37043	9.51577		3.92571
C42C1.13a.1	0	0	0	6.17002	0	2.60465		3.92489
F54E2.3g.1	7.0687	0.0116195	0.00691067	15.6453	10.7678	10.1635		3.92344
C30H6.5a.1	0.896883	0.0654573	0.138609	2.18544	3.3913	7.51043		3.92279
R06B9.3.2	1.69712e-07	0	0	0	8.75889	0		3.91963
Y32G9B.1a.1	2.16222	2.17146	2.48696e-08	8.93349	9.17916	7.59611		3.91465
F02H6.5b.1	4.18408	5.54503	3.7143	12.4043	23.4793	25.4716		3.91374
Y40B10A.2a.1	0.968621	1.26972	8.95578	16.0928	12.1643	24.253		3.91078
C32E8.2a.2	37.9151	24.7847	0	120.879	71.2732	61.77		3.91055
M01H9.3e.1	2.06349	0.587125	0	7.03946	6.26811	5.75183		3.90389
R10E4.11b.1	0	0	0	0.373382	5.76749	2.56752		3.9028
R08D7.4a.2	0	6.10517e-09	0	0	8.70106	0		3.90035
VC5.2.1	0	5.04108	0	0	13.1617	15.1981		3.89995
Y67D8C.22b.1	0	0	0	3.65498	2.4585	2.56025		3.89124
Y48G8AL.12.1	26.5889	9.76021	31.9252	99.8306	73.2437	101.042		3.88803
K04H4.2b.3	0.0362547	0.0314299	2.08334	15.2178	1.75549	0.0493802		3.88712
Y68A4B.1.1	0	0	0	4.18219	0	4.47716		3.88645
D1054.9h.1	5.04521	3.5709	2.93356e-05	13.8869	11.8352	16.4096		3.88526
F37B1.2.1	1.42937	1.90758	1.09651	9.434	6.24811	10.198		3.88515
C16C10.7c.1	0	0	0	0	0	8.64997		3.88332
F56A6.8.1	0	0	0	0	4.44299	4.20368		3.88222
T28B8.2.1	0	0	0	3.19123	0	5.45373		3.88165
F08G5.3a.1	0.280976	0	2.47217	7.98245	1.91792	9.42859		3.88117
C55A6.12a.1	5.25967	3.9788	5.37867	18.7725	21.8903	24.7097		3.88102
Y105E8A.25c.1	0	0	0	3.18787	5.44991	2.17342e-05		3.87927
C08B6.3a.1	0	0	0	0	5.15519	3.47775		3.87765
F54E2.3f.1	3.2019	4.75223	7.81501	24.2581	27.7515	17.7332		3.87566
Y45F3A.3b.1	0.243458	1.22875	8.87593	35.3387	13.2443	0.141493		3.87503
ZK1151.1o.1	2.48617	9.27505e-07	0.0954556	8.41737	4.45931	5.69745		3.8652
W08E12.2.1	10.059	1.72971	3.79163	26.2848	16.9486	25.5817		3.86511
T01B7.8.1	4.21953	0.71011	5.65363	25.6598	9.85474	13.9484		3.86232
F54D8.10.1	0	0	0	0	3.60702	4.96399		3.857
T04A6.2.1	0	0	0	0.763305	3.05648	4.74782		3.85587
ZK1098.10d.1	5.61463	2.22975	6.11976	14.2444	30.4017	17.7573		3.85539
K09E4.4.1	0	0	0	3.92785	0	4.63351		3.85379
Y49E10.23b.2	0	3.59819	0	1.05521e-06	9.40039	13.0183		3.85237
Y46H3C.5.2	5.437	1.77353	0	12.1939	9.93607	14.1106		3.84315
R10A10.1.1	0	0	0	0	8.52124	0		3.84041
D1054.9g.1	0	1.37645	1.90171e-06	5.15518	7.19767	1.45296		3.84005
F22B5.4.2	0.620319	5.03456	5.69245	19.2698	11.5764	21.2413		3.83956
Y61B8B.3.1	0	12.764	0	23.7193	22.8728	10.8682		3.83534
Y46D2A.2.1	1.46608	1.10949	3.21909	9.01292	10.487	11.2252		3.83473
T27F6.8.1	1.25153	0	0	2.25094	3.7359	7.31191		3.83362
K10F12.3b.1	1.28993	0	1.57105	8.06728	4.21801	7.16418		3.83033
W02B12.8b.3	0	0	0	0	5.42493	3.06556		3.83016
C56A3.6c.1	1.76818	0.0155615	6.12281	9.99106	18.7684	9.99689		3.82856
F57B9.2e.1	0.000105592	0	7.85612	1.28175e-08	24.6824	13.8654		3.82709
C02B8.7.1	0	0	0	0	0	8.47989		3.82663
F49F1.4.1	0	0	0	0	0	8.47989		3.82663
ZC190.10a.1	0	0	0	0	0	8.47989		3.82663
F23H12.7a.1	1.94422	3.51158	0	8.84761	10.478	10.0293		3.82636
C06H5.7.1	14.9579	1.48894e-05	2.54211e-05	20.9275	20.5111	24.198		3.82208
T19A6.1a.1	1.28465	0.00391711	10.3499	10.1241	19.0336	23.7655		3.82029
F25B5.1b.1	3.01859	3.61139	0	19.4355	11.3599	2.98968		3.81985
R102.4c.3	10.8738	0	2.44254e-05	24.2553	16.3847	9.18035		3.80719
ZK180.6a.1	2.77659	2.55083	2.44483	13.5421	8.46848	15.9739		3.80464
Y41E3.7c.2	0	0	0	0	0	8.41233		3.80411
C52A10.1.1	0.317487	0.419362	1.22069	5.84024	4.97173	5.02934		3.80054
Y66D12A.15.2	0	1.19924e-05	3.69076e-05	0	8.39967	0		3.79983
C05D9.2.2	2.15452	1.57052	0.399006	8.02003	9.07088	6.95745		3.79677
K02E2.8a.1	0	0	0	3.17778	4.27202	0.937604		3.7958
Y32G9A.2b.1	0	0	0	0	3.53085	4.8534		3.79475
C09G4.2b.3	10.7365	5.19161	17.9798	63.1371	42.3726	31.5398		3.79457
F22B8.5c.1	2.20409	0	0	5.23034	3.36875	8.13696		3.79241
C44E12.3d.1	0.456192	0	0.233011	3.43142	3.09476	4.42994		3.78296
F13G3.5b.2	1.15027	0	1.29298e-06	0	12.7001	4.25077e-06		3.78291
F32F2.1h.1	2.64841	0	3.11509	12.6885	8.57893	8.88041		3.78249
Y71G12A.3b.1	0	0	0	8.32232	0	0		3.77411
Y50D4A.10.1	14.9334	10.6012	59.7328	123.675	56.1301	150.278		3.77357
T22A3.3b.5	2.92542	0	0	0	19.3398	0		3.77016
T12G3.1a.2	0.0571197	15.4169	10.756	103.145	3.99168	0.0356069		3.76915
C05D2.1d.1	1.59207	1.78641	2.38041	15.1568	7.80047	7.04838		3.76825
W03B1.3.1	2.61652	1.37143	13.4536	20.3608	21.926	31.7364		3.76797
B0273.4f.1	3.6498e-08	0	0	8.29222	0.000196834	0		3.76414
M04G12.4b.1	3.84761	0	6.84581	14.4523	14.7742	19.2049		3.75592
K04C2.7.2	0.375915	0	0.576618	6.13798	2.81612	2.88958		3.75549
C16E9.4b.2	4.21763	2.02859	4.91326	23.2746	14.9149	11.9789		3.75497
F38B6.5b.2	0.188502	0	0.462837	7.12443	0	3.58292		3.75406
B0414.2.1	0	0	0	2.64847	2.60267	3.00753		3.75289
Y38C1AA.4b.1	0.0114102	0	0	2.56447e-08	7.82411	0.475335		3.75221
F53B6.9.1	2.24183	4.64878	6.82774	15.0992	19.433	25.1741		3.75075
R08B4.1a.2	3.57372	3.38398	0	10.0276	12.9427	11.3748		3.75037
C49A9.8.1	0	0	0	3.70329	4.5419	0		3.7484
F46F11.7.2	0	0.00239058	8.61603	21.6227	14.8995	3.98937		3.74505
F07G11.2.1	0	0	0	4.30106	1.42539	2.50772		3.74472
Y75B12B.11.1	5.5561	1.5354	1.69192	12.2486	15.1398	13.7185		3.74313
T05A6.2c.2	0	0	5.62506e-09	3.66381	4.5635	1.10256e-05		3.74244
F10G2.1.2	0	0	0	4.48978	3.72729	0		3.73902
C01A2.2b.1	12.3	0	21.8066	102.477	15.0582	18.1804		3.7383
ZK1320.4.1	2.1081	2.38576	3.70567	12.8038	13.0179	12.9935		3.73366
W01C9.5b.1	0	0	0	4.8003	3.39757	0		3.73262
Y65B4BL.6a.1	7.60674	4.56217	13.3669	28.1778	42.5515	32.7412		3.73112
ZK970.7.1	0	0	0	0.767031	5.37545	2.04514		3.72921
ZC123.4c.1	0	0	0	2.77596	2.05817	3.3517		3.72861
C49H3.16.2	3.68409	2.44266	2.76843	2.86292	16.8892	21.5972		3.72834
K07C6.4.1	0	0.220139	0	2.95778	3.13017	2.91256		3.72671
F01G4.2b.1	0	0	0	8.17084	0.00231875	0		3.72439
R11G1.6c.1	1.23554	0	0	3.98069	7.99905	0.785091		3.72204
T07C4.5.1	6.61221	3.71314	10.1214	26.0925	24.7006	33.414		3.71937
R144.19.1	0	0	0	0	8.15263	0		3.71754
T01G9.6b.2	2.51391	1.4922	25.1143	74.7599	41.4386	0.122748		3.71481
M02H5.6a.1	0	0	3.23888	5.37239	7.91924	6.86334		3.7114
M02G9.4b.1	0	0	0	0	0	8.133		3.711
W06B3.2a.1	7.63276	3.4241	6.39159	13.5198	29.8608	29.4965		3.71065
W09H1.1a.1	0.00942108	0	0	3.33093	4.81378	0		3.70327
T23B5.4b.1	2.31074	0	0	7.9672	2.43053	6.26297		3.70206
F31F6.4b.2	0	0	0	0	0	8.10454		3.70151
W08E12.4.1	13.6813	4.57172	22.4847	55.9504	47.5789	55.361		3.70139
C34H4.1b.1	1.51512	0	0	4.29104	3.49032	5.92868		3.70091
K06G5.1a.3	3.95374e-06	2.47693	3.28489	5.50289	16.0591	7.8579		3.70013
F33D11.3.1	1.9258	2.13768	10.8385	24.2505	19.2522	19.7119		3.69873
C24B9.9.1	4.3984	3.61179	2.68272	19.5033	16.372	11.7485		3.69708
F22E10.2.1	0	0	0	2.2891	3.03097	2.76824		3.6961
M02H5.6d.1	0	0	0	4.34162	3.74593	0		3.69585
Y105E8B.1s.1	0	0	0	2.41207	0	5.67539		3.69582
T24H10.7b.1	4.71107	0	0	4.33372	9.78358	11.3781		3.69539
T06H11.1b.1	0	0	1.6131	4.53769	3.6291	5.87516		3.69425
ZC434.9b.1	0	1.41518	0	5.37945	5.51652	2.41428		3.69413
K10H10.4a.1	6.70824	4.02403	0.279078	20.5895	7.51858	20.6061		3.69088
F45E10.1f.1	0.138961	0.874495	10.4535	9.58047	15.7278	25.084		3.69064
Y38F2AL.3b.1	7.41866	8.57158	13.2889	55.8626	32.7246	27.5378		3.69046
Y7A5A.8.1	0	0	0	4.12011	0	3.94947		3.68986
C08B6.4b.1	12.0755	19.1773	13.334	66.8939	47.8583	57.8208		3.68953
F56B3.10.1	1.37592	1.23066	7.02808	16.0688	10.8655	16.6516		3.68715
K12H4.7a.1	1.9213	4.0552	6.70842	19.6736	18.0125	17.1218		3.68557
Y53F4B.31.1	1.78464	1.79458	4.10271	10.0546	14.4668	11.7772		3.67898
F13D2.1a.1	5.08945e-06	0	0	0	4.56519	3.47119		3.67879
Y54G11A.6.1	19.0141	0	0.00136549	0.000384103	23.7359	54.1947		3.6761
H06I04.4b.1	0	0	0	0	2.51718	5.51073		3.67597
T13F2.11.1	0	0	0	0	2.17606	5.84736		3.67447
F26A1.9.1	0	1.1584	1.98403	9.02436	5.02123	5.52375		3.67433
F58G6.5c.1	7.30474	2.51821	0	12.4469	14.2468	17.4117		3.67352
R05D8.11.1	9.42363	7.65091	15.3723	36.677	46.1099	44.4217		3.67335
ZK1127.9e.1	0	0.193258	4.24266	24.3057	5.34185e-06	0		3.67214
F34D6.4.1	0.251405	0	0	3.17589	1.887	3.85363		3.66504
F15H10.3a.2	0	5.02172e-08	0	4.02929	3.96157	0		3.66362
T23F11.3a.1	3.07672	0	0	4.83515	9.03931	5.38268		3.66269
Y48D7A.2.1	0	0	0	4.16402	2.04537	1.77265		3.66068
C27H5.7b.1	0	0	0	6.61408	1.35702	0		3.65703
F37H8.3a.1	1.16148	0	1.49358	6.31833	6.08348	5.2735		3.65607
C33D9.1b.1	0	0	3.90965	7.36534	0	14.8918		3.65534
K01D12.1.1	14.55	9.48088	35.561	71.4968	76.4671	77.7855		3.65462
Y43F8B.3b.1	7.56405e-06	0.584404	4.37039e-09	4.44576	2.75543	2.89781		3.65444
Y45G12B.2b.1	0.00179764	0	17.6242	34.6229	24.0761	13.672		3.65417
ZK470.2a.1	0	0	0	5.50481	0	2.4507		3.65184
K10G6.3f.1	0.20272	5.13211e-09	0.457263	6.4992	1.94145	1.91946		3.65032
T28C12.15.1	0	2.48808	0	4.28006	8.71892	4.03413		3.65029
T26C5.3d.1	1.91128	3.85768	3.13415	12.5618	14.0484	13.7797		3.64526
B0496.3c.1	0.929812	0.776614	0	3.16294	0	10.9755		3.6415
T02E1.8b.1	0	0	0	3.19627	0	4.72264		3.63964
T01D1.7.1	0	0.894229	0.514742	5.90923	4.19045	2.94373		3.63881
F11A1.3a.1	3.12662	0	0.547521	0	9.25928	12.0187		3.63762
Y41D4A.7a.1	1.58152	4.14406	3.65546	15.1584	13.9032	12.9101		3.6323
M60.4a.1	0	0	0	0	0	7.8868		3.62893
Y34B4A.10.1	4.72935	6.19617	0	6.04394	26.0471	15.4425		3.62884
T19D2.3.1	3.00579	4.20542	2.28283	14.599	5.55942	22.1444		3.62595
F34H10.2.1	0	0	0	2.06054	0	5.81572		3.62542
F29B9.4a.1	0	5.43895	1.47003e-06	14.4262	13.1641	0		3.62489
Y106G6H.6a.1	14.391	0.00383238	0	31.0945	21.4146	7.52002		3.62344
C32F10.1b.2	0	0	0	0	7.86919	0		3.62306
E03H4.10.1	7.63742	8.149	10.434	34.3658	29.7423	38.7548		3.62291
Y92H12A.1d.1	0	0	0	7.8674	0	0		3.62247
C09D4.4a.1	6.10296	1.43122	0	17.363	14.8667	2.92891		3.62236
D1022.1b.2	0	0.000131053	0.000542749	0	7.86891	3.28887e-05		3.62217
F56C4.4a.1	0	0	1.97938	6.75398	1.13523	7.13779		3.62033
W09B12.1.2	5.88544	2.01423	0.0920096	10.1939	13.1481	13.4488		3.62008
K07B1.1.3	0.567169	0	0	2.8617	4.25495	2.79655		3.62001
T05B4.2.1	7.7837	11.3598	13.1921	37.403	44.7271	42.7773		3.61979
Y39B6A.2b.1	0	0	11.4186	32.975	12.3283	3.87981		3.61915
Y43F8B.1b.1	0	0	0	7.84604	0	0		3.61535
W01B11.5d.1	0.88893	1.94516	0	4.81132	4.45589	8.80323		3.61161
F12F6.5c.1	0	0	0	0	1.96967	5.86228		3.61065
Y53H1A.5c.1	0	0	0	4.34847	3.47774	0		3.60874
K10D11.1.1	1.4158	2.81638	2.90051	12.8268	6.79095	13.9461		3.6085
ZC434.8.2	2.34203e-05	4.60561	6.43646	25.3618	22.3022	0		3.60801
F26A3.2b.1	0	0	0	0	7.82005	0		3.60668
C17H12.11.1	0	0	0	2.45289	5.36678	0		3.60656
M05D6.1.1	0	0	0	7.81507	0	0		3.60502
F21H7.5.1	0.257459	0	1.18645	5.52748	3.54248	3.94698		3.60425
Y40B10A.2b.1	4.09259	2.52208	1.37185	18.2277	16.5409	1.7952		3.60112
T12A7.2a.2	1.07937e-05	0	0.0486872	5.22678	2.75143	1.71379e-08		3.60095
K08F4.6.1	0	0	0	1.88706	3.13826	2.77379		3.5997
C48D5.2b.1	0.185802	4.16631	9.36451	17.3782	17.3209	22.4693		3.59932
T07D3.4b.1	0	3.86428	0	8.26988	7.12075	6.29493		3.59623
Y38F1A.9.1	7.00158	14.5493	19.5313	62.7821	37.565	55.1133		3.59466
Y5F2A.2.1	42.2319	7.14974	75.1371	130.193	128.924	196.058		3.593
C08F1.4a.1	0	5.20952e-08	2.64255	10.8067	5.59294e-05	6.46163		3.59206
T28H11.4b.1	0	0	0	7.56662	0	0.207727		3.59145
C54F6.4b.1	0	0	0	3.13256	1.87534	2.76234		3.59008
Y105E8B.1d.1	0.00998353	1.67855	8.107	21.5891	12.5166	8.82594		3.58966
D2023.3b.1	0.648074	0	2.22212	4.82597	7.34619	5.88804		3.58765
C25E10.17b.1	0	0	0	0	0	7.75638		3.58546
R08C7.11.1	0	0	0	0	0	7.75638		3.58546
R01H10.3c.1	12.1276	0.000155572	10.1583	16.5449	38.9638	32.1331		3.58466
R53.5.2	0	0	0	0	5.25585	2.49536		3.58374
F42H10.6.1	0	0	0	0	0	7.74239		3.5808
C55A6.3.1	0	0.498283	0	4.21769	3.2607	2.04819		3.58078
C18E9.4.2	0.000216167	29.452	0.00111648	37.2346	63.7199	12.0803		3.57544
F58G6.9b.1	0	1.5325	0	1.64968	11.5534	0		3.57487
C33C12.11.1	2.28464	1.03753	3.48723	6.58943	17.026	8.44638		3.57431
R04A9.1.1	0	0	0	3.97625	0	3.73082		3.56902
F52C9.7.2	1.09079e-07	0	0.126343	8.11165	0.0390147	0		3.56668
F46F3.1b.1	4.76371	0	8.12005	18.6725	9.37966	25.5719		3.5649
C48D1.1b.3	0	0	0	5.60371	1.82781e-06	2.08892		3.56421
B0348.4a.1	3.83676	1.16909	0.227259	3.04487	15.0254	8.27059		3.56376
ZK616.1.2	0.695487	0.463647	0	2.62337	3.4738	5.72409		3.56354
W06F12.3.1	0.588195	0	3.16095	7.41592	3.30898	10.3145		3.56184
T09A12.2b.1	3.4689	0.666119	2.27737	13.0012	9.88178	7.64043		3.56163
C56G3.2.1	0.474572	0	0.72708	1.78017	4.52543	5.65373		3.56034
ZK829.4.1	1.34374e-05	12.2669	1.42434e-06	51.3405	0	0		3.55936
B0491.5.1	0	0	0	7.66778	0	0		3.55593
F52E1.7a.2	2.49805	0	2.98777	9.51671	9.57157	8.0861		3.55586
Y45G12C.2a.1	12.1542	13.6737	27.728	66.6515	62.1721	69.2244		3.55485
C25A1.4.2	1.30645	0.0841484	28.5127	65.8805	22.2903	25.7539		3.55359
Y38C1AA.9.1	1.13242	1.52739	0.86654	9.16671	3.52461	7.49445		3.55264
C17G10.5.1	11.5343	1.55248e-05	19.5721	40.9307	29.6347	47.5825		3.55206
F45H11.4c.1	0	0	0	0	3.38873	4.26271		3.55048
F09A5.9.1	0.580923	0	0	1.44585	5.06153	3.20473		3.54995
C17C3.4.1	0	0	0	2.51844	5.1307	0		3.54971
C07G2.3b.5	0	0	0	7.64819	0	0		3.5494
Y75B8A.22.2	0.00172087	8.95875	0.00302256	0.00114859	17.1683	22.2929		3.54933
D2030.3.2	0	0	0	0	0	7.64772		3.54924
T27A8.1.2	0.0195821	0	0	0	0	7.69861		3.54308
F13C5.1.1	4.87536	1.12006	0	8.25522	17.2841	3.31669		3.54136
H38K22.5b.2	3.42884	0.0711599	5.47501	11.3149	12.0502	16.0186		3.53935
Y57G11C.45b.1	1.65145	0	2.09492	3.35468	13.6395	3.88011		3.53883
Y67D8C.10a.4	13.895	19.4854	35.3685	135.031	73.1244	42.7469		3.53876
Y47D7A.13.1	110.865	109.686	124.996	458.541	356.568	415.145		3.53827
Y74C9A.2a.2	3.67361	0	0	0	4.60971	16.0025		3.53815
ZK822.3c.2	0	0	0.834761	0.00206687	3.03841	7.52046		3.53632
Y38E10A.16.1	0	0	0	5.13653	1.29838	1.17321		3.53604
ZC262.1.1	0	0	0	2.63187	0	4.97008		3.53398
C42D4.13a.1	3.83537	1.28138	3.82365	12.0389	13.8856	13.2691		3.53368
C42D4.13b.1	3.83537	1.28138	3.82365	12.0389	13.8856	13.2691		3.53368
ZK54.2a.2	0.0144763	0.000208534	0.937123	4.29524	1.10953	5.55519		3.53255
F42C5.6.1	0	0	0	2.95668	1.98166	2.65874		3.53236
T21F4.1.1	5.85408	10.9565	13.0786	38.9667	38.9377	35.2646		3.53213
C40C9.5a.1	5.63997	0	2.81482	10.502	12.4875	14.47		3.5321
F25H8.5i.1	0	0	0	3.31378	1.06902	3.2065		3.52977
C43F9.7.1	0	0	0	3.87201	0	3.71533		3.52911
C33A11.1.2	8.44628	5.75244	0	15.9073	20.6433	21.1156		3.52737
Y75B8A.18b.1	19.7081	0	0	50.0129	10.7654	16.315		3.52708
ZC47.14.1	0.609327	1.62191	1.40318	6.14291	4.56973	9.68573		3.52682
C02C6.2a.1	1.3117	1.4774	0	8.96809	5.77972	2.65334		3.52406
W10D5.3c.2	2.24997	0.115355	0.0253765	14.9964	5.26855e-05	0.99791		3.52354
F49F1.6b.1	0	0	0.688101	1.49149	0.342913	8.15353		3.52158
F47F2.3.1	1.05216	1.40368	1.07627	5.29251	7.00903	7.69797		3.52099
R13D11.4c.1	0	0	0	4.60535	2.9572	0		3.52085
T18D3.7a.1	0	1.56961	2.03855	10.7808	4.41177	5.07005		3.52029
Y23H5A.5b.1	0	0	0	2.49811	2.59021	2.46739		3.51857
Y73F8A.24b.1	0.000980803	0.00205676	1.10439	9.88778	0	1.56285		3.51817
W01B11.6.1	3.59489	0	5.47859	12.1678	12.263	15.0122		3.51539
D1044.6.1	4.70502e-05	7.97374e-05	6.97385e-05	2.48394e-05	7.53341	2.05681e-05		3.51092
Y37E3.15c.1	0	0.00184655	6.75437e-09	4.95916	2.57709	5.1114e-07		3.50992
T08H10.1.1	10.0407	13.3218	15.8022	50.4418	45.6519	48.7926		3.50735
ZK909.2e.1	3.00117	3.10296	6.27654	15.0593	17.1137	18.76		3.50654
Y48C3A.5c.1	1.65388	2.03973	2.89552	7.7664	11.8042	11.0476		3.50587
T04C12.3.1	1.94422	0	3.96313	4.82597	10.478	12.8948		3.50259
F25E5.8b.2	0	0	1.48608	0.832124	8.03201	3.84711		3.50222
C06C3.1d.1	0	1.86717	0	2.60236	3.12649	8.30038		3.49879
W10D5.3f.3	4.66932	0.000473338	0.837484	0.00742715	0.000829687	26.7566		3.49875
C29A12.4f.1	0	0	0	1.95724	3.04333	2.47736		3.49264
Y69A2AR.32c.1	0	0	0	0	7.4777	0		3.49257
T28D6.2.1	2.28439	1.92503	2.55358	10.2519	8.57893	12.2656		3.49241
C02F12.1d.1	0	0	0	1.09183	2.23682	4.14638		3.49168
B0395.3.2	1.463e-08	0.0415248	0	3.52227	4.09165	6.68239e-06		3.48967
F38B6.5a.1	1.65421	0	5.19109	10.764	10.3873	10.2027		3.48938
F45D3.3.1	2.50602	2.96065	5.13138	17.9171	14.6237	11.8974		3.4886
Y73B3A.18a.1	3.15399	0	1.44005	8.04106	9.92365	5.52033		3.48761
F59D6.3.1	0	0.604152	0.350168	2.30542	5.9886	2.4936		3.48672
T27A10.7.2	1.56044	0.590857	0	7.89522	5.57978	1.4778		3.4851
R10D12.13c.2	0	0	0	7.45498	0	0		3.48499
C07A12.18a.1	0	3.44318	0	5.85538	8.2724	5.3186		3.48374
C40H1.5.1	5.62253	5.48048	6.12522	23.8027	24.9307	18.7316		3.4835
Y57G11C.44b.1	0	0	0	1.39371	4.64488	1.41081		3.48313
F55G1.7b.1	0	0	0	1.4944e-08	5.06496	2.37707		3.48068
C54C6.7.1	0	0	0	1.49993	4.55601	1.3833		3.47975
M04G7.5.1	0	0	0	0	3.82833	3.60988		3.4794
Y38E10A.29.1	0	0	0	0	3.82833	3.60988		3.4794
C49C3.20.2	0	0	0	7.43687	0	0		3.47896
D2096.9.2	5.15601	2.42576	5.22986	16.6864	5.83544	29.48		3.47857
Y73E7A.6.2	7.15504	0	2.56702	6.26408	12.342	22.6364		3.47762
B0035.21.1	0	0	0	0	0	7.422		3.474
B0348.5a.1	0.822496	1.0776	1.26739	6.30672	5.85229	6.26653		3.47395
Y51A2D.19c.1	0.229483	2.9878e-06	3.0326	9.73095	5.37236	3.62787		3.47028
ZK287.1b.1	0	0	12.6911	19.444	21.822	10.1832		3.47007
Y53F4B.27b.1	1.95533	2.39975	5.23742	12.6999	12.478	15.4997		3.46854
T01D1.2e.5	6.13713	7.16869	6.39416	37.4616	22.8484	15.4258		3.46854
B0286.1.3	0	0	13.5339	11.2245	21.8536	21.2695		3.46849
F48G7.5.1	2.10076	2.12098	2.4127	9.1728	8.50459	12.7308		3.46758
F18A1.4b.1	0	0	0	7.39732	0.000174471	5.68038e-07		3.46583
ZK180.3c.1	1.95641	0	0.00778908	10.7081	4.74149e-08	3.49258		3.46495
C50E10.4c.1	0	0.774906	2.10218e-08	0	1.05208	9.01501		3.46157
DY3.4a.1	0	0	0	3.95226	3.42544	0		3.45923
C50F4.8.1	1.55125	1.38171	1.98571	9.14192	6.46784	8.77672		3.45847
C01A2.7a.1	2.05319	3.9397	3.74313	14.0458	14.6181	12.3778		3.45804
W01A8.1a.1	0	1.18078	0	4.8304	0	6.60606		3.45305
Y69H2.6.2	16.2724	2.49262	0	29.8391	26.1014	16.1697		3.45096
D1025.9.1	0	0	0	5.48562	0	1.86541		3.45034
F26G1.9.1	3.7169	4.0468	3.40437	16.5489	12.0049	17.3051		3.44852
F43E2.5.1	0	4.88465	5.74166	14.2857	9.36454	20.2895		3.44479
F55G1.7c.1	0	0	0	5.60284	0	1.73132		3.44472
F55A4.3.1	14.3682	5.18921	11.0058	26.3786	39.9869	46.2405		3.44443
F49E2.5a.2	0.737295	1.03608	0.246328	4.83904	6.57658	2.85031		3.43963
F41G4.3c.1	0	0	4.13472	7.89531	8.21537	5.42157		3.43843
R09H10.6.1	0	0	0	3.26179	1.09534	2.94791		3.43501
D1054.9b.1	0	0	0.188839	3.08425	3.89386	0.97203		3.4339
H14N18.1b.3	0	1.20528e-05	8.19215	16.2419	19.1794	0		3.43288
C49C3.4b.1	2.33085	0	5.67463	12.3881	13.1665	9.20677		3.43114
T12A7.2a.1	0.0122894	0	0	2.81867	0	4.51544		3.43065
R08C7.2d.1	5.01825	4.61857	9.07011	20.6882	25.1715	25.5828		3.42943
T25B9.10c.1	0.0001874	0	0	3.48599	0	3.80221		3.42919
C41G7.2.2	0	0	0	0	7.28529	0		3.42843
B0334.1.2	4.35797	3.56914	0	2.05944	17.1929	15.185		3.4261
M01E11.1.3	0	0	0	0	7.27781	0		3.42594
Y65A5A.2b.1	0	0	0	4.08711	0	3.17938		3.42216
H22K11.3.2	0.898843	0	1.37751	5.62586	4.48363	4.94342		3.42148
R12C12.9b.1	0	2.16567	3.40008	9.44047	0.00682222	16.8401		3.41913
W07G4.6a.1	0	0	0	3.90994	0	3.34588		3.41861
K07E12.1b.1	1.73615	2.30909	4.17371	22.0115	8.53259	4.80817		3.41852
F58G1.2b.1	0	0	0	0	0	7.25503		3.41834
D1044.5.1	3.8226	5.53981	5.87694	14.091	4.73151	40.5072		3.41732
F15B9.7b.1	0.150739	0.00735598	5.48454	1.34389	6.27514	18.9062		3.41623
H28O16.1d.10	1.03452e-05	9.07692	0	4.25304	19.1733	14.8131		3.41473
ZK617.1a.3	5.26584	2.21451	5.40416	10.6057	19.6907	20.8667		3.40981
B0350.2d.1	0.000329644	0	6.9167e-08	7.22468	0.00172861	1.88201e-07		3.40843
M60.4b.2	10.6664	0	0	0	31.9055	11.6525		3.40675
T23F2.4.1	0	0	0	0	0	7.21977		3.40659
Y67D8C.10c.4	10.7234	7.46312	10.8597	40.8386	49.3272	15.9803		3.4059
R06C7.3.2	6.3058	0	4.85832	20.1405	7.91924	17.1583		3.40424
R186.8.1	0	0	0	7.20551	0	0		3.40184
T05E11.2b.1	0	1.49002	0	2.69727	6.32274	3.25165		3.40125
F31B12.3a.1	1.02571	1.01496e-07	4.25741	8.3206	10.2302	6.62014		3.40101
F23C8.14a.1	3.09248	0	0	4.32259	0	13.3967		3.4008
C27A7.1d.1	1.30535	0	0	4.63384	2.13375e-07	7.00652		3.4005
Y22D7AL.15.1	5.32401	1.80456	3.05174	15.6836	9.92979	16.1906		3.39931
K02E10.5.1	1.54168	1.05076	1.17677	6.66934	4.78746	8.55267		3.39914
M05D6.3.1	2.18367	2.48667	1.67796	8.67387	12.7199	7.36787		3.39758
R09A8.4.1	3.77068	2.01494	5.78378	15.1544	12.7112	18.6333		3.39746
T04B8.5d.1	0.280494	4.94396	9.16345e-05	10.5247	14.1031	0.313927		3.39736
F46A9.6.1	0	0	0	0	0	7.18872		3.39624
Y66H1B.2m.1	2.08847	1.56503	0.767716	16.8323	3.60698	1.75627		3.39507
Y47G6A.5a.1	1.11279	1.45792	5.60952	13.3032	8.6978	12.9565		3.39506
W05G11.6c.2	2.68924	0.418987	0.640183	6.92065	6.93548	6.04877		3.39412
W03F11.6b.1	0	0	0	3.90855	1.70469	1.56331		3.39218
F21F3.1.2	5.25368	1.10189	3.21135	10.2323	16.0991	13.2746		3.39033
Y110A2AR.2c.1	0	0	0	3.13569	0	4.02795		3.38788
F52A8.3a.1	0	0	0	3.85156	1.6191	1.68695		3.38587
B0545.4.2	0	0	1.55614	4.91061	3.23562	4.27804		3.38538
C16C10.4.2	3.59253	18.7944	2.96117e-05	0.000785944	56.5941	26.3306		3.38463
F52A8.4b.1	2.26282	2.30247	6.43431	12.7855	17.0993	14.487		3.3838
F38B7.2b.1	0.579191	0	0.889351	2.72593	3.41307	5.97222		3.38169
C13B9.4a.2	0	1.03986	3.21593	7.19236	5.85611	8.48178		3.38078
F19B6.10.1	0	0	0	7.14009	0	0		3.38003
F13C5.6b.1	4.61018	0	6.03415	9.29507	14.2147	19.6018		3.37954
Y54E10A.7.3	0	0	0	7.13862	0	0		3.37954
C18A3.6b.1	12.429	12.7652	8.19903	38.2462	40.8086	40.923		3.37914
ZK1248.2.1	235.46	212.762	277.182	899.116	718.844	840.06		3.37865
Y53C12A.4.2	0	1.64359e-08	1.71886e-08	7.0781	1.27567e-05	0.0525794		3.3769
Y105C5A.12.1	0	0	0	2.50005	0	4.62774		3.37593
W04H10.1.1	10.7762	5.18921	0	26.3786	17.7719	16.8147		3.37273
C04A2.3r.1	4.62029	0.126508	0.00620911	5.65931	6.39947	11.0781		3.37119
F39D8.1d.1	0	0	0.055779	1.66173	0	5.63507		3.36962
C25H3.15.1	6.36371	7.75319	9.72975	30.0266	29.2869	28.1282		3.36883
Y39E4B.3b.1	6.65672	1.60703	4.69478	20.0984	14.3479	16.2893		3.3672
Y40B1B.6.2	0.000452427	6.29678e-09	4.12671	20.9422	0.030093	0.0236614		3.36683
F20D1.10.2	18.9191	8.42124	11.7906	39.1461	49.2471	50.4202		3.36602
ZK675.1.1	3.43631	0.000622822	0.0549812	18.4234	0.000336782	0.426621		3.36578
Y48B6A.13a.1	0	0.000318364	0	4.48831	0.800415	1.80729		3.36498
F57E7.1a.1	0	0	0	2.22956	0.752242	4.10931		3.3637
F57E7.1b.1	0	0	0	2.22956	0.752242	4.10931		3.3637
Y25C1A.8b.1	2.16527	0	0	6.99441	3.51835	3.85837		3.36306
F21D9.3.1	0	0	0	0	0	7.08819		3.36273
Y51A2B.8.1	0	0	0	0	0	7.08819		3.36273
F44B9.1c.1	0	0	0	0	2.31356	4.76993		3.36116
C27H5.4b.1	0	0.432719	0.676312	3.26339	3.22383	4.31293		3.35849
C05E4.1.1	0	8.25504	0	9.52378	13.4799	11.7924		3.35815
F19B2.5.1	2.22306	1.0923	4.7101	8.52343	14.3089	11.1912		3.358
H24G06.1d.1	1.40304	0.516472	4.13864	13.2665	3.53291	10.598		3.35581
H24G06.1g.1	1.40304	0.516472	4.13864	13.2665	3.53291	10.598		3.35581
Y66H1A.6c.1	3.06463e-06	1.03736e-05	1.24474e-05	5.51466	1.32392e-05	1.54687		3.35382
C06H5.1.1	1.37619	0	0	3.19043	3.3733	5.10309		3.3515
T01D1.3.1	8.65375	7.36312	18.0971	35.0498	38.7883	47.5335		3.35107
F13H6.1b.1	35.7284	25.6899	1.08455	71.6702	80.3459	64.4798		3.35094
C10G6.1b.2	1.08638	0	0	2.20554	2.82368	5.66286		3.35066
F53G2.4b.1	2.84593	0	2.14472	11.135	5.69611	6.94222		3.35058
EGAP9.4.1	0	0	0	2.95958	0	4.09052		3.35003
T01D3.6a.1	0	0	0	0	5.62506	1.42007		3.34838
ZK617.1f.3	1.01331	1.21809	1.51775	2.62752	6.07918	10.879		3.34645
C04C3.5b.1	0	0	5.19108	8.09007	8.83098	7.47931		3.34515
F53F10.4d.2	0	2.48755e-08	0	0	7.03296	0		3.34432
F21A10.2c.1	5.92136	3.79335	0	12.3733	12.5793	14.5306		3.34126
C38D4.10.1	3.03569	6.89523	0	1.20457	25.4608	13.5094		3.33888
Y43F8B.1c.1	0	1.65375	5.33496	5.88103	12.9012	11.5591		3.3379
T02D1.8.1	4.68386	9.07295	15.34	31.5329	34.1095	38.4803		3.33749
F55E10.6.2	0.000193445	0.000235322	0.000222411	7.01395	0	0.000518983		3.33743
F10E9.6a.2	0	0.000263782	5.24811e-08	0	7.00952	3.04141e-07		3.33621
D2096.10.1	0	0	3.96313	7.23895	7.25398	5.73104		3.33528
W10D5.3e.4	0.211269	0.000184136	1.0045	10.4247	0.603318	0.0298788		3.33445
C29G2.6.1	9.31175	10.6229	19.2616	50.6683	38.3108	48.6703		3.33322
C39E9.8b.1	4.98637	0	2.33934	12.0645	9.38009	9.96954		3.33286
C50D2.8a.2	0	8.51964e-06	0	0	0	6.9948		3.33159
Y55F3AM.21a.2	1.47825	0	0	6.03556	5.47035	0.409234		3.33057
C02C6.3a.1	15.5181	0.00167191	0.00740897	27.3646	0.773288	30.5614		3.3302
Y105E8A.1b.1	2.83374	0.0192209	2.17082	8.16261	10.3626	5.19525		3.33016
Y119D3B.4.1	0	0.656171	0.470449	0.612309	10.1263	0		3.32926
ZK1307.1b.1	0	5.66945	0	15.1547	10.6946	0		3.3277
K03H1.4.1	6.70855	0	31.1073	8.52299	58.8339	65.3372		3.32454
F42C5.4a.1	0	0	0	4.36778	0	2.5869		3.31823
Y51A2D.11.2	0.609556	1.64814	1.8648	9.09341	6.82642	4.7123		3.31796
C13C4.3b.1	1.78612	3.90051	2.61323	11.6059	13.7625	9.0997		3.3158
T22D1.18.1	3.09024	0	6.28181	8.84869	15.3311	13.8404		3.31555
F32F2.1d.1	4.47813	8.00674	5.38425	27.3822	18.8578	19.931		3.31451
T11F8.3a.1	8.04987e-06	1.12356e-05	1.08347e-05	6.66524e-07	3.07481e-06	6.9416		3.31383
F09G8.10a.1	0	0	1.75707	1.42941	2.81495	8.51761		3.31338
C01G5.7b.1	3.25504	0	0	6.02676	8.08057	3.61589		3.31304
C18E9.3d.1	4.97396	0	6.15923	11.3388	20.719	11.7428		3.3114
C02F4.2c.1	0	0	1.55037	3.15298	3.74309	5.17063		3.31109
F41B5.3b.1	0	1.21514	0.000166068	6.93277	1.45092	2.57192		3.3107
C52E4.2b.1	0	0	0	0	0	6.93076		3.31025
C02D4.2e.1	0	0	2.88588	2.1758	5.12751	9.17665		3.30961
C33F10.5c.2	0.963432	1.41928e-09	8.34961	15.6318	9.2982	12.8135		3.30897
F26H11.2f.1	12.7525	32.3284	27.4734	90.8277	90.586	65.4753		3.30741
F21A3.3.1	1.09154	1.45034	2.93371	6.19894	7.16643	11.6582		3.30639
C06C6.5a.2	0.772698	0.413118	3.65047	12.3963	2.64257	7.86648		3.30582
F37F2.3.1	0	0.690331	0.785887	6.40512	2.55738	2.82615		3.30383
R90.5a.1	1.81067	0	0	2.98314	4.76166	5.14587		3.30321
R09B5.13.1	0	0	0	3.41989	3.48852	0		3.3028
D1054.8.1	0.923139	1.2288	2.36196	7.75442	7.30748	6.74716		3.30176
M88.1.2	7.09462	5.75122	10.9108	33.748	33.3284	18.2586		3.30142
T21D12.9c.1	1.80056e-08	1.41335e-07	5.6877e-08	4.76607	2.13696	0		3.30101
Y87G2A.15.1	0.960209	1.28958	1.4711	6.00189	4.18924	8.98457		3.29952
T20C4.1d.1	0	5.4162e-07	0	3.17116	1.44479	2.27506		3.297
F42G4.3b.1	2.12619	1.56009	3.50897	12.8876	9.71472	8.00444		3.29632
R05D7.3e.1	0	0	0	3.27433	3.59822	0.0114018		3.29465
C46G7.4n.1	1.22851	3.7272	2.82556	9.18817	11.1209	12.2088		3.29441
K10F12.4b.2	1.49139	1.27775	2.02546	2.3874	10.3822	9.8968		3.29284
F52G2.1c.1	2.66653	0	3.21442e-05	8.87277	6.78412	0		3.29245
K08C7.6.1	3.17649	5.07654	5.36346	18.0027	16.2755	17.4167		3.2916
K02E7.12.1	5.05397	0	0	13.8833	5.35163	4.27472		3.2915
F18A11.5b.1	0.789476	0	2.71187	4.46958	6.88192	7.04604		3.29125
Y106G6H.6h.1	3.11876	0.000869241	0	8.06446	4.61679	4.4533		3.29016
W03F8.6b.1	0	0	0	3.3118	0	3.55804		3.28995
C24H11.5a.1	0	2.18394	0	0	4.15961	9.89294		3.2895
F16B3.3b.1	0	0	2.28652	3.62087	2.45096	8.31769		3.28941
F54C9.3.1	13.2785	12.9527	26.262	66.3999	59.1453	53.9912		3.28935
K02H8.1a.2	1.53952	2.02957	0.0405281	6.77247	0	11.9624		3.28837
Y54G2A.33.2	1.61473	2.70021	9.90405	20.2554	15.618	17.7432		3.28803
C50H2.1a.1	2.07483	0.938779	0	5.95387	5.4506	5.36698		3.28778
R07B1.10.2	0	0	0	0	0	6.86334		3.28778
R05D8.8.1	0.312007	0	0	4.3236	1.16984	2.39471		3.28748
F38B2.1a.1	2.85961	3.74652	13.2192	25.5813	21.5459	24.8963		3.28685
T08B1.2a.1	16.0221	3.12827	20.4713	43.1845	51.7944	42.0408		3.28518
F45H7.4.2	2.86641	8.02534	0.00374907	13.5427	13.1942	15.8964		3.28403
K08H10.1a.1	0	1.713	0.90576	7.09111	3.24965	5.10515		3.28291
T10B9.5.1	0	0	0	2.09301	3.30756	1.44255		3.28104
F53E10.1.1	30.285	28.6212	39.8191	111.504	112.685	106.514		3.28043
Y37D8A.23c.1	0	0	0	0	0	6.84026		3.28009
T01H3.2.1	4.27698	0	0	5.46582	10.7426	4.65513		3.27932
T27A1.4.1	0	0	0	6.83228	0	0		3.27743
C53C9.2.1	11.7327	5.72914	11.9666	39.0196	24.1183	40.1424		3.27738
C49C3.21.1	0	0	1.73686	5.58466	5.65163	1.28182		3.27603
F35D11.4.2	0	0	0.424236	8.08275	0.134205	0		3.27575
K01G5.9.2	8.83455e-09	0	0	0	6.82526	0		3.27509
T05C7.7.1	15.4726	0	0	20.3384	19.2172	17.9226		3.27394
C41H7.7.1	0	0.265925	0	1.78051	3.2695	2.63621		3.27203
T21C12.1e.2	2.60529	0	3.65027	12.2426	13.8144	1.21412		3.27059
Y20F4.2.1	4.3145	5.65265	13.2965	22.055	30.7457	30.0918		3.27039
T21C9.9.2	1.12248e-05	4.08117e-05	5.23413	14.0301	0.0647555	9.8303		3.26992
Y62E10A.13h.1	29.8291	0.0322475	16.2466	62.4423	39.6865	55.4429		3.26977
F09F7.4b.1	0	0	0	1.49786	1.62161	3.68721		3.26889
F14B8.7.1	0	0	0	3.67584	0	3.13065		3.26883
Y47H9C.1.1	0.489792	0.324923	0.376243	1.23783	4.90222	4.55755		3.26837
F34D6.8.1	0	0	0	1.37611	2.80541	2.6228		3.26811
T03D8.4a.1	0.0127906	0.00281161	0.0201136	3.69857	3.19808	0.0238916		3.26794
Y57G11A.1c.1	9.5616	5.30875	8.46363	13.6965	40.8792	28.4178		3.2655
F22F7.7b.2	1.10264	2.59908	15.3111	16.4512	29.1053	23.2822		3.26349
ZC416.6a.1	3.96637	0	6.83653	13.1693	12.9951	15.88		3.2634
C52A10.2.1	2.34632	1.65271	5.05204	14.1842	10.8592	11.278		3.2629
K02E7.10.1	1.68395	0.448984	1.0337	7.20452	5.46985	4.43389		3.26082
F46C3.6.1	0	0	1.49789	3.6204	3.6553	4.39053		3.26069
W05E10.4c.2	0.255583	0	0.352567	6.52232	0	2.24212		3.26052
F49F1.14.1	0	0	1.04236	2.53614	0.847758	6.79147		3.25933
T21C12.1o.1	3.47174	0.825518	3.73673	2.37584	16.6486	13.9353		3.259
F07C4.11.1	1.47436	1.96877	2.26173	10.1891	5.06286	10.1171		3.25899
VF13D12L.3.2	16.6137	0	2.45525	31.5443	9.88352	27.4841		3.25851
T14B4.4a.2	0	0	0	0	0	6.77236		3.25745
Y38C1AA.14b.1	0	8.53696	10.8119	16.76	27.3401	25.666		3.25592
F21C10.9.2	0.550044	0.365463	0.844744	12.4937	1.87761e-07	3.65055e-09		3.25481
Y50D4B.1c.1	0	0	0	2.06669	2.70057	1.99385		3.2537
F49F1.6a.1	2.1924	1.25107	1.06491	7.06549	6.07462	8.27504		3.25172
K08C9.5.1	0.962898	0	1.47797	3.2334	4.41195	7.03996		3.25046
F20G2.3b.1	8.90053	0	4.1566	34.9431	2.58547	11.6555		3.2499
B0041.2g.2	0	3.37465	0	17.7115	0	0		3.24904
B0303.4.2	3.46135	2.64987	18.1318	31.1784	24.2506	30.0111		3.24634
R53.1b.3	0.491941	13.4906	11.1769	32.6894	33.4503	22.266		3.24601
K02G10.4b.1	2.16635	0	0	13.7672	0	0		3.24546
C08B6.8b.2	0	0	0	0	6.73454	0		3.24485
Y18H1A.8b.1	3.31664	0	0	0	1.47453	16.0172		3.24409
F52F12.4.2	9.21145	0	0.0280812	16.7508	9.43415	10.5025		3.24256
T13F2.1c.2	1.88097	3.76855	4.31764	10.8705	20.1508	8.02402		3.24245
K05B2.5c.1	1.731	1.15408	8.21737	15.2417	13.2544	14.2188		3.24163
F26A1.19.1	2.30939	6.59148	7.01662	22.3752	19.9406	15.9963		3.24103
Y34B4A.4b.1	0	0	0	1.30774	1.91215	3.50288		3.24092
ZK287.8a.1	4.88977	3.72243	4.97026	27.2939	13.6381	9.80387		3.24052
M05D6.4.1	24.5237	21.0883	24.4656	81.3888	81.0473	71.3046		3.23958
F32B6.8a.1	0	0	3.96886e-05	0	0	6.71675		3.23887
F16B4.12b.1	0	0	0	1.20462	4.51161	0.999074		3.23843
C26C6.4b.1	1.93651e-05	0.00115441	3.28674e-05	1.6167	1.96833	3.13001		3.23704
C17G10.1.2	0	0.140382	1.07619e-05	0	7.13723	0.0268625		3.23657
Y66H1B.2c.3	12.4828	17.9819	9.98384	44.8347	39.8691	52.9049		3.23621
C48B4.1.1	3.21018	5.41906	5.92666	15.6604	17.5425	20.6069		3.23594
T28D6.5c.2	2.03251	0	1.95774e-09	6.01909	7.26003	0		3.23479
ZC487.1b.2	0.000778368	4.1425	3.24449e-09	6.22201	1.10815e-08	13.8734		3.23317
C17E7.8b.1	0	0	0	2.69491	2.07474	1.92608		3.23191
B0228.4e.1	3.12676	2.05681	9.79451	21.2516	15.1792	18.646		3.23042
T15B7.2.2	0.152232	35.9475	8.8346	87.4414	64.2054	0.0679574		3.22764
C25F9.11.1	0.592079	0.79965	1.81156	6.62828	5.15779	5.22772		3.22632
F44E7.8a.1	0	0.754047	0	1.0664	5.53707	2.50202		3.22465
ZC434.10.1	3.97046	3.252	6.56438	14.6251	16.4153	20.0896		3.22455
Y110A7A.15b.1	1.55152e-05	0	1.93117	10.6961	2.19864	0		3.22331
R09E12.9.1	0	0	0	2.93846	1.96928	1.76083		3.22286
Y105C5B.28c.1	0	0	0	6.66817	0	0		3.22272
F15D4.8.1	4.13094	2.08439	4.74484	14.8224	13.5102	13.652		3.22235
C56G7.3c.1	0.317865	0	0	6.81516	0.112065	0.75374		3.21923
H21P03.3d.1	15.7802	3.16892e-05	0.29884	0.153863	26.8011	31.4523		3.21857
C17F4.12.1	0	0	0	1.39617	1.41291	3.84546		3.21818
C41G11.3a.1	7.26719	3.89743	6.34323	21.985	18.718	22.2841		3.21765
Y105E8A.23b.1	0	0	0	2.65532	3.99672	0		3.21735
T24F1.5.1	2.09385	0	0	2.56826	2.59677	8.21245		3.21515
F15B10.3a.1	0	0	0	0	6.64494	0		3.21498
F54C8.4b.1	0	0	0	6.64374	0	0		3.21458
F55C12.7.1	0	0	5.5511	10.3548	4.80239	9.31575		3.2128
Y71F9B.6e.1	0	0	0	0	0	6.62899		3.20966
C14B9.3.1	0	2.05224	2.41369	6.00544	9.836	5.11472		3.20873
M03D4.3.1	2.40373	0	0	5.818	2.9641	5.55001		3.20743
Y54G2A.14.3	1.92432	15.531	0.0209587	18.0638	20.3944	24.1905		3.20609
F36H9.2b.1	0	0	1.27982	3.49398	1.71733	5.50544		3.20498
F08G12.11.1	0.861529	0	0	5.30815	2.13818	1.91666		3.20158
K09C8.9.1	3.44612	2.3561	3.94117	13.8012	9.6218	14.3749		3.2015
K02A2.3b.1	0.0146461	0.019798	0.0283056	0.0315982	0.0225477	6.74261		3.19868
C46G7.5.1	1.03843	0	0	1.27408	5.15194	3.48949		3.19815
F44A6.2.2	8.89104	0.00556072	0.116204	35.4013	0.016245	2.70916e-08		3.19805
F56D12.4b.1	0.197344	0.0439759	0	1.94239	1.2474e-06	5.41998		3.19696
C12C8.2a.1	5.30697	5.84705	8.16002	25.3384	21.7121	21.2677		3.19611
R11F4.1.2	18.2316	6.1989	20.0535	56.242	42.9317	49.5617		3.19551
Y59A8B.24.1	4.08767	0	6.30224	5.03088	20.2758	14.4652		3.19434
F28B12.1a.1	0	0	0	0.318544	0	6.26434		3.19429
C06C3.12.1	0	2.74487	0	3.87123	8.91151	2.56333		3.19347
Y119C1B.11.1	0	0	0	3.35794	0	3.22168		3.19321
Y67A10A.6b.1	1.41872	9.38838e-07	2.38349	2.68846	9.88523	6.14383		3.19271
ZK897.1o.1	8.03226e-05	0	0	1.20408	3.34809	2.02358		3.19183
T01H8.5d.1	1.57037	0	0	4.26197	2.82052	4.50187		3.19107
F32D8.12c.3	0	0	0	6.55648	0.0149885	1.6483e-05		3.19049
B0491.5.2	8.10579	0	1.68426e-06	20.8805	11.5215	0.0125124		3.18883
Y65B4BR.6b.1	0.873031	0	2.5738	1.29849	8.29043	7.95967		3.18739
K08A8.2a.1	3.97516	2.72516	5.05857	15.8825	8.01487	20.1408		3.18711
C52A11.4g.1	3.20942	3.79184	2.64362	14.0783	4.20982	19.0073		3.1867
F53C11.9.1	1.85022	1.26843	4.22987	9.10183	12.6208	8.2507		3.18628
ZK524.2e.1	3.74215	6.76073	3.45252	18.316	23.8383	8.85584		3.18542
C01B10.6a.2	0.0372564	0.00310456	0.00464631	6.6908	0.00701833	4.13374e-08		3.18483
F39D8.4.1	3.66995	0.766766	3.26631	10.7649	8.70659	11.6155		3.1848
F25E5.2.1	1.96308	2.60464	4.14691	10.2323	11.9729	12.0883		3.1835
F32D1.5b.2	0	0	0	4.25199	2.29747	0		3.18315
F52H3.7b.1	48.9775	42.3814	29.311	153.023	126.908	110.581		3.18195
C16C4.1.1	0	0	0	6.54554	0	0		3.18185
ZK563.4b.1	0	0	0	1.58679	3.30528	1.64993		3.18067
M106.3a.2	0	0	6.89615e-05	2.36737	4.17333	0		3.18016
M106.3b.1	0	0	6.89615e-05	2.36737	4.17333	0		3.18016
C53D6.6.1	6.73771	4.41371	0	12.8786	17.0941	12.0273		3.17989
Y71F9AL.18c.1	0	0	0	0	3.28305	3.25028		3.17778
T07C4.9b.1	0	0.000376369	0	0	0	6.53259		3.17713
Y73E7A.4.1	4.98325	2.7794	5.73015	21.3465	9.32716	18.714		3.1764
F16H9.1d.1	0	2.14129	0	2.41238	4.70737	6.20082		3.17441
Y47D7A.5.1	34.5302	26.2505	52.4557	124.655	114.735	126.554		3.17408
ZK1236.9b.1	0	0	1.79542	4.42654	4.35235	3.4293		3.1714
Y111B2A.8c.1	0.111248	2.2856e-06	0	0	6.86189	0		3.16975
T28A8.3.2	4.73787	0.516608	3.5381e-07	2.34133e-07	13.1911	9.96683		3.16894
T20B6.3.1	8.86647	4.3131	6.79793	22.2451	23.6403	23.9137		3.16828
F56B6.5c.1	0	0	0	0	2.21128	4.29154		3.16761
F49D11.8.1	5.49964	4.95711	7.4776	15.9519	19.009	28.3433		3.16724
F08B1.1b.1	1.81996	0.81384	0.811564	9.1721	6.41305	1.82306		3.16634
ZC410.4a.1	0	6.05428	8.42806	17.9356	15.7946	18.6047		3.16519
Y32B12B.2b.1	0	0	0.213428	4.81125	0	2.35882		3.16487
ZK970.1b.1	0	2.58848	3.22032	4.27157	8.49849	12.1031		3.16424
D2030.9b.1	4.14008	5.2436	5.23913	9.32652	21.5204	21.9009		3.16339
F28E10.1d.1	0	1.80484	0	5.92669	6.27121	6.50282e-07		3.16304
F57C12.5d.1	1.19421	2.34901	9.81755	17.4815	18.9149	12.3416		3.16232
C47E12.4a.1	2.22513	4.22313	8.37313	28.7462	14.1401	10.4681		3.16218
T26G10.5.1	0	0	0	1.31054	3.97529	1.19863		3.16149
ZC334.3.1	0	0	0	2.94765	0	3.53329		3.16031
F17C11.11b.1	0	0	0	6.47935	0	0		3.15978
F25B4.8a.1	3.46985	3.56018	3.3145	10.298	14.3931	14.4739		3.15972
C26B2.3c.1	0.0236746	0.000165498	5.39205e-05	4.81958	1.73372	0		3.15927
Y51H4A.7.1	2.70249	3.54067	4.16428	12.0879	16.9698	10.295		3.1589
C06B8.2b.1	5.1654	0	9.30845	19.8229	17.656	14.716		3.15871
F44G4.6a.1	1.0012	0	0.766804	5.00212	3.74309	3.30798		3.15713
ZK1098.10n.1	3.60205	7.17895	9.12731	41.5914	11.2395	16.4831		3.15667
T21C12.1l.1	1.41303	0	0.0390454	0.641966	3.77634	6.63235		3.15598
Y39A3CL.6.1	1.87688	2.13703	2.05907	10.492	8.38325	6.75467		3.15551
F23H12.1.1	0	0	0	0	0	6.46318		3.15439
C14B9.6c.1	14.1556	0.0993398	0.155252	21.813	29.9874	0.112832		3.15409
R31.1c.1	21.3796	0.212592	7.25081	67.9779	22.4333	6.97762		3.15262
C16A11.4b.1	2.52112	0	3.86026e-07	6.39573	3.04787	4.96173		3.1525
F15A2.6b.1	3.21386	0.901407	2.46827	14.3454	5.06181	7.76736		3.14858
F58A4.7d.2	0.278417	1.92395	0.127987	4.05049	6.30612	3.42465		3.14824
T07H3.8.1	0	0	0	0	0	6.44336		3.14779
C36A4.3.1	4.82824	4.42761	5.49374	18.0296	15.5854	19.2528		3.14755
F59B1.2.1	24.2104	12.0453	33.8496	87.9802	59.6585	79.4496		3.14735
F49E2.5j.2	1.86222	3.08832	1.80608	11.0503	6.88688	9.7534		3.14562
C40H5.4.1	1.50632	0.743648	3.10978	8.14583	6.72945	8.42108		3.14559
W05B5.1e.3	0	0	3.80539	3.42176	5.05789	9.92594		3.14539
Y52B11A.4.2	5.56503	0	0	0	9.46252	14.4707		3.14456
F22G12.5b.1	0	0	0	3.72967	1.24699e-08	2.69644		3.14204
K10H10.3c.1	0.0392982	0	0	2.41828	0	4.12933		3.14139
Y45F10B.13a.1	4.66327	3.0199	8.29647	16.5328	23.8682	16.2072		3.14064
M162.5.1	2.07103	0.498137	1.44726	6.20175	5.42242	7.40995		3.14036
F56A8.7a.1	1.63117	0	21.5615	29.1166	23.9312	26.2053		3.14031
H08J19.1.1	0	0	0	4.36106	0	2.05949		3.14018
F32A6.4d.1	0	3.05468e-09	1.56953	6.38724	3.18765	1.77335		3.13998
C05C9.2.1	0	0	0.622051	1.52654	5.06284	1.78319		3.13981
C28H8.11c.1	4.40795	0	3.32017	9.52602	6.45436	14.6996		3.13941
C02D5.1.1	6.78297	7.29963	11.4024	34.0682	25.2061	27.128		3.13857
C06H2.5a.1	0	2.70021	0	4.55747	0.127234	10.2024		3.13797
F28F8.7c.1	0	0	0	2.87411	3.45079	0.0880388		3.13765
H06I04.6b.2	2.82088	3.0907	0.843016	7.63385	8.58622	11.3514		3.13406
Y51A2D.9a.1	3.97524	4.73944	14.3222	30.5737	24.7585	23.241		3.13299
B0250.7b.1	3.48213	0	10.6569	12.7693	21.6255	16.2957		3.13265
K10G4.15.1	0	0	0	3.27277	0	3.12489		3.13255
K10G4.16.1	0	0	0	3.27277	0	3.12489		3.13255
T17H7.7.1	13.3443	10.7499	16.5175	43.3469	40.7714	49.4293		3.13099
F32B5.6j.1	2.11124	6.50622e-05	2.06553	0	0.172177	19.2962		3.13068
Y55B1BL.2.1	0	2.72108	11.4626	10.8296	20.9539	19.01		3.1305
W07A8.3a.2	3.41375	4.15676	0.000443899	0.0876929	0.00670472	29.99		3.12975
B0348.4g.1	1.51996	0.0230614	0.156344	0.421806	7.89253	3.39195		3.12942
K02A6.3b.1	0	1.56166	0.275368	3.66551	2.83851e-06	8.46915		3.12892
B0365.6.4	0.589653	0.196795	1.95304	5.79273	5.74986	3.41363		3.12854
C44C10.1.1	4.90838	4.88416	6.76816	19.0211	16.2238	22.9337		3.12763
Y55F3BR.2a.2	1.23695	0.359095	8.52613	15.7139	8.26079	14.0525		3.12655
ZC168.5.1	1.46607	0.656617	1.49725	4.88548	3.65451	9.14711		3.12497
C07A12.3b.2	0.729642	0	0	0	6.71414	1.93964		3.12464
T05H10.2.2	0	0	0	0	0	6.3731		3.12437
ZK524.2a.1	0.00036544	0.0285449	2.51876	8.32414	3.0189	2.98795		3.12401
Y77E11A.2.1	11.2972	8.21924	14.2975	35.3067	36.8724	39.7471		3.12181
Y102E9.1b.1	0	0	0	0	3.98515	2.3722		3.11912
C49H3.16.1	9.01436	0	13.0868	30.5667	20.086	24.6047		3.11768
ZC8.4a.2	17.0838	17.3728	18.507	61.7452	43.9062	65.8109		3.11742
F15G9.1c.1	0	0	0	0.160066	6.18884	0		3.1163
F45H11.6.1	2.36076	2.69766	2.58777	8.91172	10.5333	10.73		3.11614
F30H5.5.1	0	0	1.59597	0	7.7903	3.51962		3.11358
F15B9.8.2	41.328	64.9682	1.67226	166.9	82.8944	92.6586		3.11307
F09F7.1.1	3.04362	1.80347	5.18971	11.9145	12.6745	12.9859		3.11234
F47B8.10.1	1.54282	2.36861	3.16649	10.6922	9.24498	8.4131		3.11079
Y64H9A.2.1	17.3143	8.28346	28.2088	38.2671	47.9825	87.4599		3.11072
F23B2.5a.1	2.00339	2.22399	13.6573	22.3424	20.6197	19.0043		3.11072
ZC404.3b.1	0	0	0	6.32688	0	0		3.10896
C55A6.7.1	1.47756	1.17933	1.36118	5.21576	7.75789	5.82997		3.10678
Y39A1A.15g.1	1.51445e-07	0	0	6.30445	0.0108489	0.00026404		3.10519
F07G6.8.1	2.07824	0	6.30702	7.55532	12.8268	11.9647		3.10461
K04H4.2c.2	2.25952	3.17632	0.929985	2.6149	9.1345	14.3256		3.10437
Y58A7A.3.1	0.0523093	0.0313102	0.145643	3.0875	0.108277	3.82148		3.10203
Y18D10A.7c.1	0.00854894	1.22574	2.43633	5.95556	7.70657	4.02939		3.10189
ZC518.1a.1	0	0	0	2.05218	3.15683	1.09358		3.10086
E02H1.4.2	3.73023	3.59642	5.22099	2.78494	2.94106	39.4813		3.10062
ZK673.1b.1	0.684011	0	2.09047	5.93361	6.80028	2.16884		3.10032
F35C5.9.1	5.52068	5.90615	9.79034	25.4641	19.668	26.9428		3.10007
Y69A2AR.30a.1	0	10.2758	0	17.9493	20.2009	0		3.09964
B0286.1.2	0	0	0	0	0	6.29812		3.09937
C56G2.22.1	0	0	40.7906	85.1213	27.931	19.6188		3.09818
F32A5.5a.1	0	0	0	0	0	6.29415		3.09805
Y106G6A.4.1	0	0	0	1.77682	2.95227	1.5639		3.09766
F01F1.10c.1	0	0	0.473834	7.74645	0	0		3.09354
F28E10.1e.1	4.17064	5.85783	15.9166	26.4435	27.1385	32.94		3.09282
F56H6.3.1	1.00945	4.16878	1.53927	3.71934	7.51517	15.8116		3.09196
C09H5.2a.1	1.69328	2.22723	1.77733	8.233	5.98579	9.65127		3.08928
Y95D11A.5.1	9.08478	10.1805	22.4188	39.7077	35.849	59.4824		3.08922
D1014.13.2	5.17091	2.84975	12.6117	24.1115	19.2408	26.6387		3.0886
C33H5.13a.1	4.06604	4.61344	0	12.4891	4.62696	15.9531		3.08825
F17C11.12b.1	0	3.08394	0.939793	11.5557	5.18253	1.95161		3.08808
C51E3.10a.1	2.77059	0.0224091	1.52699	10.365	4.94981	4.2885		3.08789
F36F12.1b.1	3.66888	0	0	6.92902	1.76972	8.88643		3.08675
C49C8.5.2	4.97122	2.78273	0	14.29	0.00241615	15.8875		3.08537
M05D6.5a.1	13.2149	13.4807	17.6871	45.4881	49.7273	47.9604		3.085
M05D6.5b.1	13.2149	13.4807	17.6871	45.4881	49.7273	47.9604		3.085
F27B3.8.1	0	0	0	0	0	6.24978		3.08326
F35H12.2c.1	0	0	0	4.93209	1.31615	0		3.08275
B0213.17.1	4.96153	10.6469	11.315	30.0759	27.6012	31.5682		3.08271
F13A2.5b.1	0	0	0	1.11	1.11885	4.01829		3.08238
C12D8.10b.1	4.43969	2.21503	2.70188	13.5252	10.6354	10.9256		3.08226
Y116F11B.12c.1	0	5.42557	0	8.50288	14.4617	0		3.08164
F57F5.2c.1	0	0.110543	1.30967	2.60049	4.95406	3.0668		3.0816
H12D21.9.2	5.86858	5.34519	5.85694e-06	9.52002	12.1879	19.0837		3.08093
T17H7.4d.2	0	2.31805	2.72625	9.04417	8.88778	3.85137		3.08085
R13A1.4b.1	1.18824	0	0	2.13134	5.27949	2.48824		3.07983
Y39F10C.1c.1	0	4.4177	0	4.12924	15.7063	0		3.07852
W01D2.3a.1	0	0	0	2.04144	1.8087	2.38484		3.07833
B0416.1c.1	0.148057	0	0.660535	3.23961	2.13066	3.35366		3.07828
F32B5.6d.1	0	0	0	0	3.43055	2.80383		3.07813
Y57A10A.30.2	0	0	0	2.18846	1.08317	2.96233		3.07799
C29F9.2.1	7.71558	1.90481	10.7149	23.4545	24.4055	20.9641		3.07792
Y105E8B.1m.2	6.14869	5.07736	23.5785	36.3632	46.1687	30.8048		3.07732
F48F7.5.1	10.7044	5.98696	15.8957	33.8783	32.7814	39.785		3.07541
Y22D7AL.6a.1	0.162654	1.68789	0	5.36584	6.55032	0		3.07515
Y57G7A.11.1	0.646371	0	0.988199	1.60455	3.2156	6.43021		3.0748
C32C4.3c.1	0	0	0	3.03776	0	3.18655		3.07477
ZK270.2d.1	12.7227	7.90513	13.4263	30.3285	42.421	38.1511		3.0739
M01A12.1.1	0.336329	1.34508	1.03229	6.7716	3.36148	4.42777		3.07346
Y82E9BR.10.1	5.39237	2.54076	5.4712	10.9026	20	16.4759		3.07105
F59B8.1a.1	0	0	0	0	2.1229	4.08388		3.06893
Y59H11AR.4.1	0.881326	0.699108	1.35514	4.46873	4.19444	6.55001		3.06848
C29A12.4a.1	0.00269395	2.32973	2.22226e-09	3.53783	3.2224	6.59558		3.06724
ZK669.5a.1	0	0.277646	0	0	2.2799	4.77331		3.0672
B0350.2e.1	6.45336	1.13839	7.1538	18.2485	14.4472	18.7295		3.06698
R01E6.2.1	3.08396	0.590519	6.75256	10.4827	12.6382	15.0195		3.064
Y105C5B.28c.3	60.2531	22.0012	46.7081	161.549	110.442	129.336		3.06396
C17F4.3.1	1.11581	0.496746	1.14108	5.13963	4.17972	5.30905		3.06387
ZK512.9.1	0.741139	3.02583	2.26295	9.16702	6.44488	9.03674		3.06189
ZK1290.5.1	0	1.08531	3.76359	9.96535	4.80299	6.26352		3.06181
F26F12.3b.1	4.87719	2.87519e-05	9.68345	10.7724	23.3981	16.5934		3.06161
F58F9.1a.1	0.387696	0	0	3.2503	2.29498	1.82592		3.06143
F13B12.4a.2	8.14689	2.3365	8.22999	20.3184	25.1642	17.9835		3.06107
C09D4.1b.1	5.31961	1.09157	2.97927	13.5133	6.45287	14.9558		3.06058
F56F11.1.1	0	0	0	1.63614	0	4.54544		3.06053
ZC518.1e.1	0	0	0	0	0	6.17735		3.05912
F56D3.1.2	18.6517	5.65907	0.000377342	0.00763859	37.4401	43.0635		3.05777
C27A12.7b.2	0	0	0	0	6.16343	0		3.05448
F10C1.7a.1	14.4002	7.71873	19.3503	51.1655	35.188	46.4344		3.05352
F35A5.2.1	0.687838	0	0	3.40902	2.56422	2.28313		3.0523
K02D7.5.1	0.231306	0.920028	1.06627	4.38702	3.47337	5.06265		3.05179
ZK470.6.1	0.25192	0.668728	1.161	5.40995	3.78171	3.30991		3.0505
C34H4.5a.2	0	0	0	0	6.15009	0		3.05003
F32E10.3a.1	0.00691035	2.85255e-09	5.49618	16.3394	0.557769	6.03635		3.04989
ZK337.1c.2	3.73585	1.27677e-05	6.44739e-05	6.34923	4.89794	6.26968		3.04588
F23B2.12.1	1.04706	1.47004	1.81685	6.95155	4.90381	7.479		3.04534
F01D5.2.1	0	0	0	5.25569	0.879009	0		3.0449
C35B1.2c.1	0	1.90731	6.39909e-05	2.79322	3.28627	5.84988		3.04223
K02H8.1b.1	3.37034	1.40739	5.14424	11.197	9.85885	15.2526		3.04199
Y54E10A.17b.1	0	0	0	1.49659	1.664	2.96499		3.04186
F16H6.1.1	0.311851	0.823715	0.719436	3.16541	3.3209	5.2804		3.04155
R10E4.2p.1	0	0	0	3.02784	0	3.09587		3.04124
K01A2.7.1	2.18018	1.28543	1.86089	8.26586	6.36471	7.68992		3.04095
Y48G8AR.2.1	0.489305	0.324596	0.751739	5.56478	1.83651	3.4817		3.04075
H23N18.5.1	35.7397	34.7943	52.8791	135.387	95.1694	150.802		3.0405
F01D5.9.1	1.59095	1.63599	2.03854	10.7555	6.64178	4.73349		3.04045
C53B4.4d.1	0.165837	0	0	6.97195e-09	1.29405	5.33029		3.04006
C01G6.1b.1	21.6575	8.73541	16.1402	39.1216	53.0343	55.2794		3.03707
F25E2.5c.1	4.65452	0.00203448	2.82814	7.31684	14.8232	6.69981		3.03679
F25E2.5h.1	4.65452	0.00203448	2.82814	7.31684	14.8232	6.69981		3.03679
T03F7.7b.1	7.15755	0.00716931	12.9423	26.6434	18.1826	22.336		3.03639
C39E9.3.1	3.19714	4.25841	8.34265	16.5075	17.5793	19.9851		3.03603
F09G8.6.1	0.604831	3.2195	0.464289	8.0039	4.15816	6.96168		3.03538
T02C5.5o.1	0	1.13984e-05	6.06108e-05	6.10279	0	9.52213e-08		3.03419
T23F6.1.1	3.80596	2.93043	6.65913	16.2662	14.8973	15.5835		3.03418
F36D4.3c.2	0	3.79947	0	15.8054	0	1.8248		3.03409
F48A11.1c.1	1.1143	1.8549	0.000183623	6.93033	5.84191	2.33663		3.03362
C46H11.10b.1	0	0	0	0	3.37532	2.72061		3.03198
C24D10.49.1	0	0	0	0	6.09427	0		3.03142
R05G9.1.1	0	0	0	0	6.09427	0		3.03142
Y51H4A.10.1	0	0	0	0	6.09427	0		3.03142
F14D12.2.2	18.9174	12.3923	1.16572e-07	24.1757	35.6366	41.18		3.03099
F52B11.1b.1	1.71025	0.30876	0	1.20248	5.26119	5.74547		3.03031
F59A3.6e.5	5.45378	0	3.71314	3.48258	14.0826	16.2833		3.02858
W09G3.6b.1	7.75235	0	0	0.357919	10.3745	18.8238		3.02782
T08A9.9.1	69.0971	63.5083	73.7312	220.371	211.088	199.358		3.02774
Y70G10A.3.3	0.877725	1.09144	2.99408	6.59744	6.23384	8.27724		3.02747
Y38E10A.13.1	6.96022	3.88206	33.8679	40.6728	37.8409	62.9242		3.0274
Y94H6A.10.1	2.53089	1.28816	2.99282	10.3562	6.33772	10.0049		3.02683
T14G10.2g.1	0	0	1.23343	7.72356	2.05017e-05	2.08758		3.02619
Y65B4BR.2a.1	1.53835	0	5.44721	15.367	5.69611	6.11683		3.02236
C37A5.11.1	14.3682	0	11.0058	26.3786	31.1009	25.2221		3.02043
C24A3.2a.2	0	0	1.53973	2.53497	3.87472	4.29861		3.01963
ZK662.2.1	12.8994	14.1934	20.9495	44.786	46.8936	59.1646		3.01405
F31B12.3c.1	0	0.548823	0	3.13882	1.97451	2.58175		3.0137
Y9C9A.8.1	1.32908	0.880633	1.36167	6.16467	5.54472	5.08957		3.01291
R10D12.9.2	0.841916	0.56366	0	0	2.86831	7.40404		3.01263
T16H12.1a.1	0	0	0	1.89231	1.80614	2.33685		3.01177
F54F2.14.1	0	0	0	0	6.03322	0		3.01107
F53E4.1b.2	2.31419e-05	0	4.51113	19.574	0.000162845	0.0386769		3.01057
ZK1320.2.1	14.7315	13.5892	12.6976	44.9272	38.4576	46.0917		3.00958
C37A5.1.1	2.22603	0	0	3.90795	3.86054	4.95461		3.00861
K07C11.8.2	2.11803	0	1.567	6.42248	0.0010274	10.6863		3.00819
T12B5.2.1	1.4435	0.63826	1.10891	4.56104	4.21419	6.84693		3.0081
K11G9.6.1	0	0	1.80828	2.90569	5.88304	2.67429		3.00794
R102.2.1	6.79157	8.22146	10.3663	24.2571	26.2438	31.7973		3.00565
F44E5.5.1	113.308	67.3665	92.9431	355.328	303.827	169.214		3.00548
K04D7.3b.2	0	0	0	6.01552	0	0		3.00517
F36D1.5.1	0	0	0	6.01518	0	0		3.00506
Y71G12B.17.1	4.821	1.77889	3.70231	13.8616	8.70913	14.3746		3.00291
B0547.2.1	0	0	0	0	0	6.00589		3.00196
ZC487.1a.1	0.0462962	0	9.31975e-09	0	6.14457	0		3.00187
C52A11.4a.1	4.03772	1.3194	7.18891	13.2922	15.9293	14.444		3.00176
F59B2.13b.1	0	1.79057	0	2.61991	5.07964	3.6767		3.00095
R03C1.1b.1	5.471	8.01052	6.32587	21.947	24.248	19.2449		3.00078
C01G12.6.1	5.54181	3.97231	4.21746	13.2707	16.8127	17.112		3.00004
R07D5.1h.1	4.03804	0.297568	2.005	13.7084	8.29704	3.00272		2.99854
W08E12.6.1	29.824	18.679	35.4384	91.1384	68.5519	97.9916		2.99836
F46E10.10c.1	6.3091	3.90649	8.29499	7.62357	37.6956	16.1599		2.99755
F54D8.3b.3	0	0	0	4.59589	0	1.39593		2.99727
F41B5.3a.1	0.612393	0	2.47811	1.04762	6.17701	8.03011		2.99725
H10E21.3a.1	0	0	0	0	4.10351	1.88443		2.99598
F46F2.2d.3	0	1.07113	1.32734e-06	3.6584	0.0567111	5.47858		2.99516
R07E5.5.1	0.602127	0	1.84226	3.74379	2.24787	7.31308		2.99478
C09D1.1e.1	7.84524	8.68195	14.9166	33.9015	29.7785	36.4407		2.99388
Y37D8A.23a.1	6.8302	0.000417023	0.000954387	0.000693731	7.92015e-08	26.4314		2.99363
K03E5.2a.1	2.86555	0	4.11901	8.54255	3.82462	14.5151		2.99285
R09B5.8.1	7.21455	3.70626	21.9909	42.1798	29.0902	33.1509		2.99125
H12I19.115.1	0	28.0966	0	0	28.2538	61.7135		2.98963
C13G3.1.1	2.2452	2.49914	2.29599	8.93064	10.2789	7.80702		2.9896
ZK381.2.1	0	0	3.52979	3.26998	8.99934	4.2502		2.9893
ZK897.1h.1	0.557727	0	2.83452	5.25641	4.2026	6.64076		2.98796
Y51A2D.19m.1	1.453	3.99925	5.99226	16.1993	10.6352	13.3164		2.98736
Y45G12C.12b.1	0.797824	1.64814	1.02226	6.93835	1.66082	7.71751		2.9864
F02E9.5b.1	0	12.5119	15.2042	34.6717	22.477	31.575		2.98618
Y57G11C.42b.1	0	1.41173	3.18342	5.8068	8.81796	5.05008		2.98544
W05B2.6.1	2.52309	1.25361	1.18926	10.0268	4.15555	6.59885		2.98535
R03E9.1.1	30.9414	26.3118	35.9282	94.6501	92.2088	97.2001		2.98456
R02D1.2.1	0.755761	0.334364	1.161	3.50056	3.46657	5.70374		2.98429
ZC101.2b.1	27.6581	28.4444	30.054	99.8104	82.8566	80.3202		2.98337
C31A11.5.1	0.120245	0.475545	0	2.44509	2.26095	3.01869		2.98258
D2045.1b.1	0	0	0	0	4.81769	1.12921		2.9823
F52D10.3b.1	17.3213	25.0739	13.1155	53.8369	60.4201	57.2162		2.9819
Y46H3D.7a.1	2.28714	2.66086	2.63405	12.2599	7.50649	8.77165		2.98033
ZK484.2a.1	8.00294	8.03547	0.0040961	25.4841	11.8003	16.4684		2.98032
F25E2.5i.1	2.95053	0	0	10.8486	0.00464852	3.87598		2.97944
F38A5.10.1	0	0	0	0	0	5.9383		2.97943
Y40B10A.11.1	0	0	0	0	0	5.9383		2.97943
M163.8.2	0	0	0	0	3.14199	2.79083		2.97761
F14B8.1a.1	1.90684e-06	3.07503e-06	5.4261e-06	1.08607e-06	2.10223e-06	5.93245		2.97747
F25E5.8a.2	1.49809	0.544605	1.01032	8.94552	0	6.07657		2.97737
F33D4.6c.1	5.53125	2.77591	2.82917	8.20023	12.7211	18.1644		2.97713
F55G1.9.2	0.0205701	14.0049	1.2948e-07	28.3477	11.2686	8.06655		2.97688
Y37D8A.15.2	2.70657	0	0.82875	6.07365	2.02258	8.35424		2.97621
R11D1.1d.1	0	9.06899e-06	2.97741	12.5838	0	2.20131		2.97538
F09C6.12.1	3.37632	0	0	4.12011	0	11.8484		2.97484
F08B12.4a.1	12.0973	7.84269	16.4238	44.6445	32.7844	36.6617		2.97458
F08B12.4b.1	12.0973	7.84269	16.4238	44.6445	32.7844	36.6617		2.97458
Y119C1B.10b.1	0	0	13.9841	13.4721	17.3618	16.6551		2.97272
F36H5.2a.2	0	0	0	0	0	5.91221		2.97074
ZK673.7.1	18.9708	17.5946	32.6582	71.4457	61.8635	78.2474		2.97073
ZC123.3f.1	11.979	4.57913	11.8643	23.7554	36.2922	30.2858		2.97028
F55A11.6d.1	0	2.17579	3.72389e-06	3.66544	8.70658	0		2.96998
K03E6.1b.1	1.42365	0	0	5.1497	1.38498	3.60094		2.96941
R06B10.4a.1	9.24933e-06	0.245161	2.70872	4.59652	5.32798	4.75448		2.96932
ZC317.2.1	0.756941	0	0	0.935742	4.70065	2.51818		2.96906
Y39G10AR.21b.1	0.330796	0	0	0	3.77775	3.10965		2.96848
E04D5.5.1	0	0.461855	0.531342	3.91987	3.0278	1.8999		2.96694
Y44E3B.1a.2	9.92699	0.951581	4.55401	26.449	16.394	8.83558		2.96641
K10G6.2.1	1.28052	1.27921	2.4569	7.25649	7.20086	6.31935		2.96592
T27F6.8.2	1.12531	3.50743	6.49029	12.1481	15.1731	11.5651		2.96582
C05D2.1a.2	9.84337	0.226613	3.86452	14.0993	16.6835	16.4331		2.9653
K02H8.1b.3	0.000295018	0	6.07414e-06	5.00351e-07	5.86185	0.0339465		2.96497
Y82E9BL.13.1	1.41956	1.13235	2.61587	8.59489	3.90485	8.71048		2.96411
C18B2.5b.1	1.34708	3.12851	5.3565	10.3504	11.3249	13.358		2.96392
F53F4.5a.1	9.58048	8.24976	20.0611	42.7588	38.5222	36.9014		2.96352
K08F11.1b.1	0	0	0	5.89045	0	0		2.96348
Y41G9A.5b.1	3.41247	0	0	6.48458	4.34435	5.17397		2.96343
R12C12.10.1	10.6891	11.799	14.6609	45.8689	30.4772	39.5547		2.96149
Y116A8C.467.1	0	0	0	0	5.88239	0		2.9608
C42C1.4c.1	0	0	0	0	0	5.88069		2.96023
ZK1290.14.1	2.93917	2.3814	4.49694	5.85067	16.0961	12.9743		2.95854
C32E12.4.2	3.74416e-06	3.22388e-06	0.000167906	1.50962	4.36049	0.000639082		2.95674
T26E4.9.1	0	0	0	1.52085	1.54078	2.80739		2.95634
F58G4.1.1	21.7577	15.7579	34.0666	77.3218	62.324	77.8026		2.95578
Y105E8A.26b.1	0.76179	0.910186	1.52015	8.0474	1.22317	6.02766		2.95508
K07A12.8c.1	2.25184	0	0	2.75696	9.7597	0		2.95452
F42G4.3c.1	2.74912	13.5674	7.50372	29.1026	17.6576	29.4627		2.95385
F36H1.2c.1	1.47598	1.83688	2.22659	3.33068	7.06867	11.8164		2.95285
F49E10.3.1	1.28487	0.573696	0.656538	4.29319	4.27449	4.70863		2.95122
F35G8.1.1	0	0.813212	0.314691	2.33265	2.8193	4.0304		2.95122
T04C12.11.1	2.14663	1.94476	7.64983	15.059	8.00218	17.4348		2.95064
R05D8.7.1	0.962898	0	0	0.80835	4.01087	3.87198		2.95016
F54D5.15b.2	2.39333	0.0433601	0	13.0386	0.000178551	0		2.9501
C06A1.2a.1	7.25171	0	3.58254	7.33007	10.1983	20.2721		2.94924
C14A4.12a.1	2.58177	3.5549	2.63051	8.46145	12.129	11.1113		2.94903
ZK909.2a.1	14.0017	12.2755	24.7337	38.5788	53.2568	64.3922		2.94807
W06B3.1.1	0.376491	0.502949	0	2.36431	2.35034	3.72091		2.94773
ZK1307.3.1	0	0	0	1.00446	3.03021	1.80794		2.94754
E01H11.3.1	0.741139	0	1.13148	2.75011	3.68279	4.92913		2.9475
B0280.7.1	1.71598	2.92726	2.2597	7.43433	8.28072	10.466		2.94671
F36H9.5.1	5.09942	2.64431	9.54023	16.2668	21.0889	19.4064		2.94627
M02E1.4.1	1.97993	0	0	1.21614	4.91216	5.53319		2.94412
E01G4.3c.2	4.15983	0	4.13243	0	20.0195	10.2253		2.94403
R09B5.3b.1	0	0	0	5.82721	0	0		2.9424
F16B3.1b.1	2.08076	0	2.93228	8.20666	6.99138	5.35967		2.93992
T03F1.11.1	59.8868	39.0027	66.5648	177.694	161.735	152.797		2.93982
B0563.2.1	0	5.44494	4.38997	17.0297	9.1885	8.51163		2.93963
F52D10.3a.2	64.7919	167.243	29.5752	523.928	66.6684	184.068		2.93891
F35C12.3a.2	1.68595	0.676946	2.40966	5.91152	6.86227	7.0669		2.93863
F26E4.2.1	4.35243	2.38187	11.947	16.0875	19.4416	25.1789		2.93838
F39C12.2b.1	0.597222	1.00688	2.34886	2.83714	5.01982	9.56671		2.93741
C50F2.9.1	2.38478	3.40053	0	8.65592	5.88239	8.26133		2.93668
K01A2.10a.1	0.00743637	6.38185	9.15424	18.6507	14.2331	18.5401		2.93493
W05B5.1c.1	14.8944	7.16462	4.16197	29.0476	39.155	14.5581		2.9349
ZK617.1a.2	5.19334	4.40438	2.0043	24.7137	9.19342	5.94203		2.93447
C33G3.1b.2	1.75381e-09	0	4.02507e-07	0	0.335932	5.46415		2.93336
C23F12.4.2	9.5715	0	3.19104	11.2637	17.9272	14.0382		2.93285
Y5F2A.1.1	135.434	102.08	220.545	508.8	394.416	445.721		2.93224
ZK337.1c.1	3.22069	3.44105e-05	0.000135631	4.97897	0.872949	9.38368		2.93136
Y116A8C.25c.1	0.0145298	0	0.141039	0	6.24811	0		2.93073
C54D10.1.1	5.49398	5.03709	12.1189	21.1655	19.7312	31.2721		2.93056
K08H10.1g.1	7.26539	9.52884	7.86494	21.9139	33.1218	22.995		2.92961
C03G6.17.1	1.9828	0.753138	0.434977	7.14612	3.8959	4.03477		2.92935
Y116A8C.469.1	0	0	0	0	0	5.78586		2.92862
F08B6.4a.1	2.3471	4.08881	3.00144	9.40571	11.2096	12.7959		2.92757
D1007.13a.1	0	0	0	2.65778	1.64498	1.47903		2.92726
Y113G7A.6a.1	4.82715	0.00145329	0	4.49673	10.426	4.99287		2.92716
C34C6.8.1	0	0	0	2.95852	0	2.82227		2.92693
F28G4.1.1	1.32289	1.74798	1.52577	7.13046	7.04271	5.05914		2.9266
K08D12.8.1	15.488	6.11387	25.271	44.7179	41.1182	57.106		2.92628
C34B2.1a.1	6.29095	2.40989	2.59947	10.3655	20.639	7.82978		2.92541
C09G5.8b.1	0	0	3.28573e-05	1.28904	0	4.48173		2.92356
C32C4.2a.1	0	0	0	2.84878	0	2.92155		2.92344
F10F2.9.1	0.988181	0.435223	2.53276	6.05761	5.15771	6.11846		2.92313
C18E9.10e.1	2.349	0	0	3.46673	0.523462	8.639		2.92189
F37B4.15.1	0	0	0	0	0	5.76467		2.92156
F47F2.2.1	0	0	0	0	0	5.76467		2.92156
ZK228.4c.1	0	0	0	2.11358	2.38666	1.25976		2.92
C05D10.4b.1	0	3.4528	2.29548	4.85826	11.089	6.58864		2.91896
R10E4.2a.1	0	0	6.77605e-05	0	5.7561	7.20494e-09		2.91863
F29G9.2b.2	8.15314e-09	0.493347	1.17471e-07	1.47427e-05	0.000249911	7.19551		2.91863
Y54G2A.26b.1	0	0	0	0	3.34942	2.40627		2.91856
B0432.14b.1	0.315946	0	0	0	4.85395	1.82349		2.91846
Y119D3B.19.1	0	0	0	0	1.79817	3.95126		2.91648
F45F2.9a.1	3.6296	4.55736	11.3856	23.8928	22.376	16.5509		2.91592
C36B7.3.1	1.61859	2.27527	0	5.89363	1.99726	9.20926		2.91566
W06H8.8b.2	0.0929357	0.00465594	2.6335	3.82072	5.76571	4.1208		2.91519
F13H8.5a.1	2.16151	6.94506	14.7921	17.0898	25.6174	32.7073		2.91518
C09D8.1e.1	3.85525	0.00322741	8.96323	9.89265	17.9445	15.2831		2.915
T22G5.2.1	9.90292	5.76468	14.0466	35.038	29.8863	27.4125		2.91423
Y46E12BL.4c.1	11.0548	9.01966	8.77598	14.6757	32.6952	42.4433		2.91406
R10E8.3.1	1.93384	0.785558	5.49138	8.68505	10.2513	10.7235		2.91325
F07A5.7b.1	9.65606e-05	0	0.00213868	5.71578	0.0119697	0.0147324		2.91199
F49E11.1k.1	3.74031	1.10937	3.90591e-08	10.4153	8.20278	1.23655		2.91154
T06D8.1c.1	3.06632	0.433139	3.53041	8.65676	7.85125	9.69101		2.91121
Y71F9B.13c.1	5.77014	0.0846456	0.000194055	0.283112	7.12792	15.3583		2.91015
ZC477.3c.1	0	0	0	0.512511	2.91947	2.29787		2.90995
C27A12.7a.1	8.57825	4.57323	0	10.989	23.7577	9.22507		2.9082
C12D8.19.1	0	0	0	5.72446	0	0		2.90815
R11F4.2a.1	0	0	0	1.48068	0	4.24185		2.90751
T07G12.1b.1	2.96354	1.27697	4.42253	9.72676	7.5159	13.661		2.90693
F53A9.9.1	1.35297	0.917562	0	6.70936	3.36378	2.24484		2.90634
T23B7.1.2	0	0	0	1.98812	0	3.73082		2.90631
K10C3.6b.2	0.000177947	4.99891e-06	3.33076	5.68836e-08	14.3269	1.07217		2.90621
C32H11.5.2	0	0	0	5.71427	0	0		2.90476
Y32G9A.8b.1	0	0	0	3.04542	0	2.66502		2.90348
Y116A8C.35a.2	2.22654	18.9737	1.15255	45.4608	25.135	0		2.90287
F33H2.8b.1	2.89503	0	0.941605	1.38936	0	15.4558		2.90277
W08A12.2b.1	0	0	0.0523707	0	5.85702	0		2.90169
W06H8.1e.1	1.4009	2.88683	0	6.20299	10.1596	1.78209		2.90141
Y105E8B.8b.2	0.000284165	0	0	5.70338	0	5.30901e-06		2.90085
C34F11.3c.1	2.08216	0.973632	3.839	11.2058	3.05099	11.4464		2.90084
F26F12.8.1	0	0	1.66332	4.01391	4.05942	2.45006		2.89995
D2096.6.1	48.2473	25.8933	59.8497	113.837	122.034	158.236		2.8988
C43G2.1a.1	0	0	0	0	0	5.69511		2.89837
Y49F6B.19.1	0	0	0	3.77435	1.91702	0		2.89712
F52C12.4f.1	2.35828	0.935845	7.25	6.47151	23.434	6.31624		2.89585
Y54F10AM.2d.1	2.14822	6.57932	5.30776	10.8578	23.9	11.5696		2.8956
C42D4.19.1	0	0	0	1.46267	2.92656	1.29743		2.89555
T19H12.3.1	0	0	0	0	3.00097	2.68472		2.89523
T05A8.11.1	58.4379	16.6656	24.6471	129.104	46.914	118.273		2.89333
Y77E11A.11b.1	0.645272	2.10835	5.62611	8.56707	12.0068	9.35009		2.89321
T01B11.2a.1	6.49303e-09	20.3527	2.27338e-08	12.0879	42.1768	10.295		2.89301
R155.1b.1	0	3.19775	0	10.263	0	4.66564		2.89277
C17F4.7.1	7.1481	4.92481	24.9312	36.6912	26.8209	49.187		2.89218
C09B9.8a.1	2.68689	0	3.32001	7.3764	6.08851	9.58294		2.89199
F45H7.2d.2	0	2.03417	2.98897	0.0587175	5.13379	15.0055		2.89139
T05H4.13b.2	6.91743e-05	0.0158855	0.197989	0.00579649	5.47309	0.813535		2.89128
K09F6.10.2	0.61244	0	0	0	4.27528	3.1671		2.89067
F27B10.1a.1	0	0	1.79452	2.91731	2.91964	5.02054		2.89028
C04G6.7.1	3.892	1.49908	6.80778	9.9166	10.7713	20.2321		2.88969
C35B1.9.1	0	0	0	0	3.8793	1.78599		2.88843
F35C5.5a.1	9.06049e-06	4.57e-06	5.84578e-06	2.00313e-05	3.68005	1.98012		2.88671
F20G2.5.1	0.36428	0	0.840122	2.07739	2.28097	4.77829		2.88665
K11D2.2.3	0	2.58999	0	7.69501	5.43735	0		2.88594
K07A1.16a.1	0	0	0	2.37317	1.84467	1.43909		2.88564
F46G10.5a.1	5.07913	1.78155	1.91096	9.61626	12.1375	9.20464		2.88476
E03G2.3.1	5.90918	3.41089	10.6558	20.7664	20.5679	21.9441		2.8847
F45E4.5a.1	2.54028	4.90558	0	2.46118	9.74684	14.9236		2.88455
F33D4.2e.1	1.66942	4.00283	2.23342	9.13888	6.32546	12.9934		2.88453
F49E2.4b.1	0	0	0	1.14696	4.50413	0		2.8837
Y39B6A.3a.1	6.84757	11.1598	5.16892	14.4512	32.7813	25.2445		2.88341
ZC477.9e.1	0.994985	3.35558	3.71404	10.5598	11.4156	6.92506		2.88311
F52H3.7a.1	1.99626	0	4.92753	7.61569	8.32547	9.66907		2.88299
C30F12.5b.1	0	0	0	2.52574	1.61919	1.50393		2.88295
F45E10.1a.1	10.5646	5.52882	6.32648	22.1402	12.7175	35.4237		2.88284
T16G1.13.1	5.68689	0	2.882	6.89688	23.449	0		2.88238
F44E5.4.1	53.8185	35.1219	46.5597	123.117	129.467	143.603		2.88221
C06G8.2.1	0	0	0	5.64603	0	0		2.88201
F14F9.4.1	0.916881	0.603458	1.69351	4.08375	6.32411	4.50046		2.882
K11E8.1o.1	1.96294	2.20278	4.0044	7.81746	13.4703	7.89207		2.88088
E03G2.4.1	0	0.941536	0	6.28213	2.07275	0		2.88083
F20B10.3.1	13.2142	7.88545	16.0076	34.1141	33.012	45.4111		2.88071
F20C5.1a.1	0	0	0	0	5.63852	0		2.87951
T01C8.2.1	6.6141e-08	16.0849	42.0009	62.3944	68.3507	42.131		2.87917
C09E8.2a.1	4.51956	8.82058	5.39963	19.6476	18.3688	21.5729		2.87902
K02G10.7c.1	2.29514	1.33516	1.67791	6.33204	7.35329	7.23067		2.8786
K02G10.7d.1	2.29514	1.33516	1.67791	6.33204	7.35329	7.23067		2.8786
C04H5.8b.1	0	0	0	0	5.63554	0		2.87851
R13H4.8.1	10.109	5.54857	16.1946	37.3709	28.0735	31.8494		2.87769
T23E7.2c.1	1.1168	0	0	3.16113	2.51048	3.17208		2.87692
Y74C9A.2a.5	6.1168	12.4794	1.73466e-06	14.6644	22.9965	21.4608		2.87651
R07E5.14.2	0	6.02105e-08	0	5.62751	0	0		2.87584
K02B12.6.1	0	1.36715	0	6.10388	1.23294	2.22232		2.87582
ZK1098.10f.1	0.159449	0.67842	8.08626	29.4699	0.00122146	1.81196		2.8751
ZK909.3.1	24.0144	13.0705	35.5737	75.5538	62.4778	76.4861		2.87499
F27D4.6a.3	0.764213	0	0	0.0123757	0.75261	7.05516		2.87448
C35B8.3a.2	0	3.66059	0.0622464	0.842593	7.58269	7.89807		2.87429
C23H4.6a.1	4.91853	0	2.52633	10.3624	8.23588	8.41772		2.87376
B0379.4c.1	4.53397	10.3954	1.42556e-06	17.7188	18.0804	12.6954		2.87208
F25H5.1f.1	0	0	3.48667	0	0.248997	15.3786		2.87167
K10C2.12.1	1.53683	2.15433	0	5.59673	1.89557	8.71897		2.87114
F33E11.6c.1	0	0	9.29657e-06	0.000474689	5.61175	0		2.87073
F29F11.5e.1	0	1.63921	2.59571	7.0938	8.64153	2.03143		2.87035
C46H11.10b.3	0	0	1.22118e-07	3.4993	0	2.11074		2.87001
Y72A10A.1c.1	0	2.31799	5.45251	11.3054	8.88779	7.70274		2.86857
Y106G6H.12c.1	1.16539e-07	0	0	5.60544	2.39437e-06	8.42534e-06		2.86848
T05B4.13.1	1.26504	0	0.646458	3.17116	4.20896	3.70843		2.86848
F08B1.1a.3	1.55378	8.02219	0.0647018	12.1126	8.22037	12.9248		2.86834
R74.2.1	27.6198	25.902	44.9153	111.415	76.8711	99.6611		2.86825
T26H2.2a.1	0	1.96464	6.932	13.5411	9.41617	8.16068		2.86786
Y111B2A.8b.1	0	0	0	0	5.60233	0		2.86744
T07C4.4.2	0	0	0	2.79061	2.80332	0		2.86464
C47A4.5.1	0	0	0	2.86223	0	2.73155		2.86459
F38B2.1d.1	3.36885	8.8274	15.5733	25.676	16.7196	42.7356		2.86423
B0348.6a.2	0	0	0	5.59008	0	0		2.86336
F45E1.4.1	3.96105	4.51355	5.21374	15.7036	14.5044	14.5704		2.86298
Y45F10D.10b.1	1.47756	0	4.38746	11.6978	8.04009	2.63947		2.86264
W04D12.1.1	4.76956	0	18.1153	20.1971	20.5884	30.2916		2.86179
Y54F10AM.1.1	0	0.503736	1.15676	2.84145	3.76627	3.72667		2.86115
F57G12.2b.1	3.33459	2.18441	14.45	14.403	21.6921	26.6226		2.86115
T05D4.1.1	23.2006	18.2378	39.2524	86.3431	79.384	70.7051		2.86091
K07D4.6.1	3.19638	1.63119	2.6442	8.07774	8.92068	9.95927		2.8608
T19F4.1b.1	0.244283	0.752806	0	2.26823	2.68949	3.47567		2.86043
F58G6.9c.1	1.27772	6.05433	0.292046	4.81139	5.08956	17.4838		2.85998
W06F12.2a.1	9.77591	3.5072	8.96337	15.485	29.8153	23.8921		2.8595
C05E4.9a.2	7.5092	9.8382	2.89274	14.3947	30.6493	18.3896		2.85857
Y37A1C.1g.1	3.42935	0	3.0022	8.87823	5.91123	9.16766		2.85819
C43G2.1c.1	0	0	0	5.57259	0	0		2.85753
C48G7.3l.2	0.00191524	4.67925e-06	4.69697	7.94589	0.00593293	11.0462		2.8573
C40H5.5a.1	0	0	0	0	5.57127	0		2.85709
F22E12.4d.1	0	0	1.21507	0	7.71236	1.32888		2.85671
C05E4.3.1	2.78681	1.9878	2.63573	6.23906	9.928	10.5527		2.85483
K10G6.5.1	0	0	0.850973	4.15619	1.38456	2.45237		2.85463
W10G11.4.1	0	0	0	2.87572	0.963465	1.72142		2.85353
F23F1.1b.1	9.09363e-09	0	1.41474e-08	5.56003	0	0		2.85334
M110.8b.1	0	0	1.98979	6.38167	4.85395	0		2.85295
ZK617.1c.3	0.970913	0.169737	2.23993	2.87755	5.71031	6.61415		2.85272
F31D4.8.1	2.53008	3.38789	5.17166	10.5705	9.47016	17.1515		2.85261
T04C4.3.1	17.3656	0	18.181	28.9396	43.5274	34.4683		2.85201
T13C5.2.1	0.782947	0	0	1.47403	2.44331	3.87036		2.85167
Y39H10A.6b.1	0	0	0.721019	7.60967	0	0		2.85128
C10C5.1i.1	4.3033	0.878134	12.9316	18.6608	19.5262	19.0071		2.85104
F26D12.1j.1	8.41274e-08	7.35927e-09	2.25991e-07	0	1.51164	4.04112		2.85092
R08E5.2.1	26.181	32.8542	21.926	86.1957	76.2624	73.8726		2.85049
T02E9.2b.1	51.4316	51.2934	79.2647	171.594	182.481	170.214		2.85037
K09E2.4b.2	3.3087	0	2.54658	4.57196	3.04819	14.6176		2.85002
F22B7.4.1	0	0	0	0	0	5.55001		2.85
T23G4.127.1	2.86901	0	0	3.48083	3.55189	6.69306		2.84985
ZC250.1b.1	9.50194	9.64629	11.8046	34.4959	26.0962	33.154		2.84943
VW02B12L.1.1	28.1838	23.9742	0.153592	55.0697	25.8394	73.6903		2.8493
F58F6.2.1	2.44805	1.39961	2.14643	6.59712	8.73651	7.2921		2.84917
K08E3.10.1	1.37592	0	1.40562	4.59109	6.86242	2.01837		2.84905
C54E4.12a.1	21.594	0	0	15.2505	14.1518	37.6492		2.84832
R13.4a.1	7.21209	18.0725	14.2534	39.0786	37.996	41.0666		2.84784
F39C12.2e.1	0	0	0	3.32972	2.21358	0		2.84777
C53D6.11.1	1.21564	1.61783	1.8663	8.04292	7.2176	3.66475		2.84752
ZK945.1.1	9.10699	7.46715	14.5621	35.7772	24.1782	34.2444		2.84741
T11B7.4b.1	5.77266	10.9415	9.86683	19.7334	32.2371	29.2536		2.84724
C47D12.7b.1	1.30479	1.28307	0	0	8.4858	4.41956		2.84641
F58F6.1.1	47.7968	30.5353	83.4078	188.753	114.126	163.023		2.84632
T04A8.7b.1	2.48286	0	0	8.31683	3.63815	0.650441		2.84622
K08F8.1d.1	7.55342e-08	6.53072e-07	1.01042e-06	5.5321	4.84142e-08	0		2.84403
Y113G7B.24b.2	0	0	0	0	0	5.53025		2.84342
ZC434.9a.1	0	0	1.31821	4.03256	0	5.24394		2.84296
R13A1.4c.1	1.15476	0	0	4.09602	0	4.71357		2.84242
T13F3.5.1	0.387447	0	0.198695	2.95319	2.26616	1.97394		2.84241
Y67D8C.3d.1	0	0	0	5.52608	0	0		2.84203
F57C12.4.1	4.35486	4.23798	5.05024	13.2277	15.1793	15.8782		2.84113
K02A4.2.1	0	0	0	0	2.04347	3.47613		2.83987
C54G4.1a.1	3.33687	10.9188	6.65646	27.2615	18.0189	19.6225		2.83968
T06G6.12.1	3.10255	2.84975	11.0353	17.7664	12.8272	23.1641		2.83965
F47G9.4.1	1.37636e-07	2.094e-07	6.55412	8.26135	8.81708	7.04144		2.83855
F09G2.1c.1	1.0529	0	0	3.42336	3.38268	1.69762		2.83838
D2030.10a.2	1.06229e-07	3.62703e-07	6.48257e-07	2.02607	3.48474	2.97569e-07		2.83694
K08A2.1.2	0.00107259	5.22445	0	20.1771	0	0.156107		2.83668
F01D4.6d.1	0	0	0	0	3.79721	1.71264		2.83662
R07B1.4.1	11.3078	11.7751	23.1148	50.3996	36.0566	50.0815		2.83626
Y79H2A.1a.1	30.2478	24.4389	29.0284	74.6147	76.3625	91.9508		2.83605
C04H4.1.1	0	0	0	2.81887	0	2.68807		2.83565
K10B3.7.2	26.0284	24.1234	34.4446	110.734	91.5857	43.0459		2.83534
F55A4.8d.1	1.58658	2.01732	0	3.95821	7.43645	4.3237		2.83444
F32E10.2.2	0	1.05804e-08	0	0	5.50222	0		2.83407
Y54E10BL.2.1	59.5303	53.8031	66.0664	179.871	151.267	182.646		2.83325
C37C3.17.1	3.84279	3.14202	4.69252	17.0979	9.54532	11.9364		2.83291
F36H1.4g.1	3.31878	7.34221e-08	0.000254007	3.35522	7.29492	4.25056		2.83282
F59F3.2.1	1.20828	0.53317	1.8573	5.86449	4.53808	5.28544		2.83205
C44B11.1.1	3.892	4.49723	3.40389	11.0832	17.9993	9.80949		2.83186
F25D1.3.1	2.35018	0.630949	1.44034	5.29057	7.03168	5.68996		2.83127
Y66A7A.6.1	10.2469	8.95003	0	4.36506	25.7375	29.7411		2.83119
C34C6.5b.4	5.60372e-07	0.0185939	5.87527	6.41958	15.7596	0		2.83107
C02E7.6.1	1062.01	886.309	1244.68	3072.26	2784	3187.14		2.83054
Y22D7AL.1.1	0	0	0	1.45949	0	4.03105		2.83018
F55G11.4.1	0	0.710772	0	1.01317	2.67683	3.8095		2.82947
C41C4.10b.1	5.28874	0	10.4028	10.9222	15.0288	23.9322		2.82926
[truncated: 31,510 more rows]

## Sheet: DESeq2 - P0 adults
D	baseMean	log2FoldChange	lfcSE	stat	pvalue	padj	description	external_gene_name
WBGene00019471	436.671	12.2554	1.18326	-10.3574	3.87e-25	2.26e-23	CYtochrome P450 family [Source:UniProtKB/TrEMBL;Acc:O44651]	cyp-35B2
WBGene00019470	126.044	10.4616	1.18801	-8.80602	1.3e-18	5.36e-17	CYtochrome P450 family [Source:UniProtKB/TrEMBL;Acc:O44652]	cyp-35B3
WBGene00008295	45.3832	8.99773	1.20696	-7.45486	9e-14	2.5e-12	Neuropeptide-Like Protein [Source:UniProtKB/TrEMBL;Acc:O17707]	nlp-39
WBGene00001783	1484.26	8.99594	0.349293	-25.7547	2.85e-146	1.6e-143	Glutathione S-Transferase [Source:UniProtKB/TrEMBL;Acc:Q8T7Z3]	gst-35
WBGene00018601	31.3981	8.46795	1.21442	-6.97284	3.11e-12	7.26e-11		F48C1.9
WBGene00001785	28.1899	8.31508	1.22644	-6.77983	1.2e-11	2.65e-10	Glutathione S-Transferase [Source:UniProtKB/TrEMBL;Acc:Q9BPM4]	gst-37
WBGene00008678	82.3925	7.99754	1.03822	-7.70309	1.33e-14	3.96e-13	Putative steroid dehydrogenase 2 [Source:UniProtKB/Swiss-Prot;Acc:O17795]	stdh-2
WBGene00012681	35.247	7.6436	1.21204	-6.30639	2.86e-10	5.33e-09	ASpartyl Protease [Source:UniProtKB/TrEMBL;Acc:Q8MYN7]	asp-15
WBGene00009429	3515.84	7.40582	0.146715	-50.4778	0	0	Infection Response protein [Source:UniProtKB/TrEMBL;Acc:O02357]	irg-5
WBGene00016845	254.257	7.29743	0.476925	-15.301	7.53e-53	9.91e-51		C50F7.5
WBGene00019885	120.365	7.21057	0.665511	-10.8346	2.36e-27	1.52e-25		R05D8.7
WBGene00007989	25.7164	7.18614	1.22289	-5.87638	4.19e-09	6.58e-08	FIP (Fungus-Induced Protein) Related [Source:UniProtKB/TrEMBL;Acc:O62092]	fipr-22
WBGene00009963	12.4688	7.14385	1.26799	-5.63401	1.76e-08	2.55e-07	FIP (Fungus-Induced Protein) Related [Source:UniProtKB/TrEMBL;Acc:Q9U3E7]	fipr-26
WBGene00009255	45.5613	7.14283	1.05229	-6.78787	1.14e-11	2.51e-10	UDP-GlucuronosylTransferase [Source:UniProtKB/TrEMBL;Acc:G5EES5]	ugt-34
WBGene00019472	69.0507	7.14211	0.860053	-8.30427	1e-16	3.59e-15	CYtochrome P450 family [Source:UniProtKB/TrEMBL;Acc:O44650]	cyp-35B1
WBGene00014254	290.782	7.10495	0.416169	-17.0723	2.39e-65	4.16e-63	Putative cytochrome P450 CYP13A10 [Source:UniProtKB/Swiss-Prot;Acc:Q09653]	cyp-13A10
WBGene00016697	23.3348	7.06691	1.22508	-5.76852	8e-09	1.21e-07	CYtochrome P450 family [Source:UniProtKB/TrEMBL;Acc:A0A0M7RF95]	cyp-33C2
WBGene00016013	108.419	7.06627	0.670959	-10.5316	6.18e-26	3.78e-24	UDP-glucuronosyltransferase [Source:UniProtKB/TrEMBL;Acc:Q9GYR7]	C23G10.6
WBGene00001779	64.0156	7.04245	0.858462	-8.20356	2.33e-16	8.11e-15	Glutathione S-Transferase [Source:UniProtKB/TrEMBL;Acc:Q9NAA9]	gst-31
WBGene00001769	276.39	7.03309	0.416641	-16.8804	6.27e-64	1.03e-61	Glutathione S-Transferase [Source:UniProtKB/TrEMBL;Acc:O44576]	gst-21
WBGene00044212	10.9973	6.95343	1.27991	-5.43275	5.55e-08	7.41e-07		Y68A4A.13
WBGene00008584	1301.14	6.94653	0.202716	-34.2673	2.41e-257	5.97e-254	Infection Response protein [Source:UniProtKB/TrEMBL;Acc:Q19223]	irg-4
WBGene00021580	10.4198	6.89612	1.29576	-5.32208	1.03e-07	1.3e-06	C-type LECtin [Source:UniProtKB/TrEMBL;Acc:Q9N3W8]	clec-174
WBGene00044242	9.49972	6.74611	1.29012	-5.22905	1.7e-07	2.07e-06		C54C8.12
WBGene00021585	108.083	6.57483	0.570262	-11.5295	9.37e-31	7.2e-29	C-type LECtin [Source:UniProtKB/TrEMBL;Acc:Q9N3W1]	clec-74
WBGene00007864	90.4735	6.54338	0.618839	-10.5736	3.95e-26	2.44e-24	Infection Response protein [Source:UniProtKB/TrEMBL;Acc:H9G326]	irg-6
WBGene00002090	15.1335	6.40056	1.26164	-5.0732	3.91e-07	4.43e-06	Probable insulin-like peptide beta-type 4 [Source:UniProtKB/Swiss-Prot;Acc:Q23430]	ins-7
WBGene00001756	7.33076	6.37895	1.32499	-4.81435	1.48e-06	1.47e-05	Probable glutathione S-transferase 8 [Source:UniProtKB/Swiss-Prot;Acc:P91254]	gst-8
WBGene00000558	40.5019	6.37836	0.872834	-7.30765	2.72e-13	7.23e-12	CaeNaCin (Caenorhabditis bacteriocin) [Source:UniProtKB/TrEMBL;Acc:O44613]	cnc-4
WBGene00004997	7.18302	6.34908	1.32684	-4.7851	1.71e-06	1.67e-05	SaPosin-like Protein family [Source:UniProtKB/TrEMBL;Acc:Q9XVI5]	spp-12
WBGene00001387	783.742	6.32249	0.207346	-30.4925	3.28e-204	3.38e-201	Fatty Acid/Retinol binding protein [Source:UniProtKB/TrEMBL;Acc:Q19478]	far-3
WBGene00007231	6.16187	6.15159	1.39139	-4.4212	9.82e-06	8.16e-05		C01G10.4
WBGene00006191	6.00268	6.09559	1.35819	-4.48801	7.19e-06	6.17e-05	Seven TM Receptor [Source:UniProtKB/TrEMBL;Acc:O16330]	str-144
WBGene00001781	138.468	5.99814	0.533318	-11.2468	2.4e-29	1.72e-27	Glutathione S-Transferase [Source:UniProtKB/TrEMBL;Acc:O16198]	gst-33
WBGene00007682	5.26397	5.90337	1.37605	-4.29008	1.79e-05	0.00013976		C18D11.6
WBGene00001753	1768.07	5.88015	0.127195	-46.2295	0	0	Probable glutathione S-transferase 5 [Source:UniProtKB/Swiss-Prot;Acc:Q09596]	gst-5
WBGene00044206	95.1668	5.86363	0.496438	-11.8114	3.41e-32	2.77e-30		T26H5.9
WBGene00002094	4.89683	5.75195	1.40759	-4.08637	4.38e-05	0.0003066	Probable insulin-like peptide gamma-type 1 B-chain-like peptide A-chain-like peptide [Source:UniProtKB/Swiss-Prot;Acc:Q18060]	ins-11
WBGene00007245	9.35893	5.72624	1.28945	-4.44084	8.96e-06	7.52e-05		C01G12.5
WBGene00044284	4.65836	5.724	1.40491	-4.07429	4.62e-05	0.0003215	SaPosin-like Protein family [Source:UniProtKB/TrEMBL;Acc:Q52GZ2]	spp-21
WBGene00007992	8.88202	5.66351	1.29529	-4.3724	1.23e-05	9.97e-05	FIP (Fungus-Induced Protein) Related [Source:UniProtKB/TrEMBL;Acc:O62093]	fipr-24
WBGene00004052	15.9825	5.62086	1.10114	-5.10459	3.32e-07	3.8e-06	Poly(ADP-ribose) glycohydrolase 2 [Source:UniProtKB/Swiss-Prot;Acc:Q9N5L4]	parg-2
WBGene00044900	4.35417	5.61223	1.41441	-3.9679	7.25e-05	0.00047995	CaeNaCin (Caenorhabditis bacteriocin) [Source:UniProtKB/TrEMBL;Acc:A4V4W3]	cnc-11
WBGene00001760	112.764	5.61054	0.417769	-13.4298	4.05e-41	4.1e-39	Glutathione S-Transferase [Source:UniProtKB/TrEMBL;Acc:Q93695]	gst-12
WBGene00012590	4.28247	5.60855	1.42418	-3.93809	8.21e-05	0.00053309	Nematode Specific Peptide family, group E [Source:UniProtKB/TrEMBL;Acc:Q9NAJ9]	nspe-3
WBGene00015337	8.54852	5.60006	1.29815	-4.31387	1.6e-05	0.00012665	Probable glutathione transferase omega-2 [Source:UniProtKB/Swiss-Prot;Acc:P34277]	gsto-2
WBGene00006627	15.5452	5.57488	1.10295	-5.05451	4.31e-07	4.85e-06	Tetraspanin-1 [Source:UniProtKB/Swiss-Prot;Acc:P34285]	tsp-1
WBGene00007183	15.4786	5.57248	1.10347	-5.04998	4.42e-07	4.96e-06		B0462.4
WBGene00019234	165.651	5.51931	0.336467	-16.4037	1.8e-60	2.68e-58	UDP-GlucuronosylTransferase [Source:UniProtKB/TrEMBL;Acc:Q9TXZ4]	ugt-8
WBGene00015399	14.7796	5.46706	1.11171	-4.91769	8.76e-07	9.18e-06	CYtochrome P450 family [Source:UniProtKB/TrEMBL;Acc:O02627]	cyp-35A1
WBGene00022809	13.8998	5.40299	1.10886	-4.87256	1.1e-06	1.13e-05		ZK697.14
WBGene00003473	13.741	5.38759	1.10938	-4.85641	1.2e-06	1.22e-05	Metallothionein-1 [Source:UniProtKB/Swiss-Prot;Acc:P17511]	mtl-1
WBGene00077692	13.5019	5.34753	1.10872	-4.82316	1.41e-06	1.42e-05		C08E8.10
WBGene00007232	6.96731	5.33083	1.34431	-3.96549	7.32e-05	0.00048403		C01G10.5
WBGene00014698	6.48709	5.18808	1.33557	-3.88453	0.00010253	0.00064778		C37A5.3
WBGene00077490	53.2979	5.15873	0.534411	-9.65311	4.77e-22	2.44e-20		M03A1.8
WBGene00010470	581.431	5.15524	0.17532	-29.4048	4.77e-190	3.69e-187	CaDmium Responsive; Cadmium-inducible lysosomal protein CDR-4 [Source:UniProtKB/TrEMBL;Acc:G5EDZ7]	cdr-4
WBGene00018731	256.333	5.10786	0.244438	-20.8963	5.78e-97	1.93e-94		F53A9.8
WBGene00013472	5.7886	5.02758	1.35239	-3.71754	0.00020117	0.0011684		Y68A4B.3
WBGene00008334	118.586	5.02205	0.346533	-14.4923	1.36e-47	1.61e-45	SKN-1 Dependent Zygotic transcript [Source:UniProtKB/TrEMBL;Acc:P90780]	sdz-8
WBGene00001767	21.8249	5.01129	0.805527	-6.22114	4.94e-10	8.95e-09	Glutathione S-Transferase [Source:UniProtKB/TrEMBL;Acc:Q93701]	gst-19
WBGene00010019	40.4236	4.92799	0.571327	-8.62552	6.38e-18	2.48e-16		F54B8.4
WBGene00044772	5.23321	4.89969	1.38717	-3.53216	0.00041218	0.00216613		T23E7.6
WBGene00008988	28.3129	4.83191	0.663776	-7.27943	3.35e-13	8.8e-12		F20G2.5
WBGene00007867	587.996	4.77081	0.157125	-30.3632	1.68e-202	1.6e-199		C32H11.4
WBGene00018264	12.9617	4.70265	0.956432	-4.91687	8.79e-07	9.21e-06	CYtochrome P450 family [Source:UniProtKB/TrEMBL;Acc:A0A0M9JJ78]	cyp-33C6
WBGene00007885	208.835	4.69498	0.244455	-19.2059	3.3e-82	8.88e-80	UDP-glucuronosyltransferase [Source:UniProtKB/TrEMBL;Acc:A0A061AKV1]	ugt-21
WBGene00010148	99.279	4.69293	0.34659	-13.5403	9.04e-42	9.64e-40		F56D5.3
WBGene00015692	191.467	4.67539	0.252325	-18.5293	1.2e-76	2.7e-74	UDP-glucuronosyltransferase [Source:UniProtKB/TrEMBL;Acc:P91039]	ugt-25
WBGene00000972	51.2415	4.6642	0.476415	-9.79021	1.24e-22	6.47e-21	DeHydrogenases, Short chain [Source:UniProtKB/TrEMBL;Acc:U4PLQ0]	dhs-8
WBGene00021805	12.5248	4.65059	0.950959	-4.89042	1.01e-06	1.04e-05		Y53G8AM.5
WBGene00001778	33.237	4.63429	0.581971	-7.9631	1.68e-15	5.39e-14	Glutathione S-Transferase [Source:UniProtKB/TrEMBL;Acc:Q23520]	gst-30
WBGene00015044	65.7108	4.60263	0.415637	-11.0737	1.68e-28	1.15e-26	CYtochrome P450 family [Source:UniProtKB/TrEMBL;Acc:A0A168H3M4]	cyp-34A9
WBGene00000111	241.833	4.59709	0.223219	-20.5945	3.07e-94	9.74e-92	Aldehyde dehydrogenase [Source:UniProtKB/TrEMBL;Acc:O44555]	alh-5
WBGene00044514	15.9703	4.58047	0.8302	-5.51732	3.44e-08	4.78e-07		R09E12.9
WBGene00016340	23.7581	4.55852	0.674678	-6.75659	1.41e-11	3.08e-10	Putative glucosylceramidase 2 [Source:UniProtKB/Swiss-Prot;Acc:O16581]	gba-2
WBGene00018970	4.14819	4.52612	1.41794	-3.19203	0.00141275	0.0061431	C-type LECtin [Source:UniProtKB/TrEMBL;Acc:Q3LFM3]	clec-68
WBGene00017673	7.84766	4.50673	1.18004	-3.81913	0.00013393	0.00082264	Protein-S-isoprenylcysteine O-methyltransferase [Source:UniProtKB/TrEMBL;Acc:P91266]	icmt-1
WBGene00012603	15.0632	4.49486	0.833691	-5.39151	6.99e-08	9.14e-07	Nematode Specific Peptide family, group E [Source:UniProtKB/TrEMBL;Acc:Q7YWR1]	nspe-6
WBGene00019233	22.0825	4.4603	0.687317	-6.48944	8.62e-11	1.72e-09	UDP-GlucuronosylTransferase [Source:UniProtKB/TrEMBL;Acc:Q9TXZ5]	ugt-14
WBGene00010931	36.0052	4.41168	0.531753	-8.29648	1.07e-16	3.81e-15		M162.5
WBGene00015932	42.7227	4.36638	0.509658	-8.56727	1.06e-17	4.06e-16		C17H12.6
WBGene00009805	6.76707	4.33317	1.19023	-3.64061	0.00027199	0.00151977		F47B8.4
WBGene00018708	16.6712	4.3234	0.759617	-5.69155	1.26e-08	1.87e-07	O-ACyltransferase homolog [Source:UniProtKB/TrEMBL;Acc:A0A0K3AXT9]	oac-32
WBGene00008602	88.5667	4.21926	0.326954	-12.9047	4.23e-38	4.06e-36	O-ACyltransferase homolog [Source:UniProtKB/TrEMBL;Acc:A0A0K3AWB0]	oac-14
WBGene00001786	68.3455	4.19363	0.366797	-11.4331	2.86e-30	2.16e-28	Glutathione S-Transferase [Source:UniProtKB/TrEMBL;Acc:O45451]	gst-38
WBGene00014173	27.8184	4.18765	0.578387	-7.24022	4.48e-13	1.16e-11		ZK970.7
WBGene00014063	15.4227	4.18564	0.763711	-5.48065	4.24e-08	5.77e-07	C-type LECtin [Source:UniProtKB/TrEMBL;Acc:G5EE24]	clec-143
WBGene00011321	30.4277	4.1562	0.541044	-7.68181	1.57e-14	4.64e-13	Fasting Induced Lipase [Source:UniProtKB/TrEMBL;Acc:Q22060]	fil-1
WBGene00001764	76.2044	4.10689	0.345388	-11.8906	1.32e-32	1.09e-30	Glutathione S-Transferase [Source:UniProtKB/TrEMBL;Acc:Q93698]	gst-16
WBGene00009895	183.508	4.06599	0.230194	-17.6633	8.04e-70	1.51e-67	SCP-Like extracellular protein [Source:UniProtKB/TrEMBL;Acc:J7RNK2]	scl-2
WBGene00004236	97.5132	4.05793	0.306341	-13.2465	4.73e-40	4.68e-38	PaTched Related family [Source:UniProtKB/TrEMBL;Acc:H1UBK6]	ptr-22
WBGene00019090	11.1658	4.05522	0.871809	-4.6515	3.3e-06	3.05e-05		F59A7.2
WBGene00003096	1225.54	4.01878	0.113384	-35.4439	3.61e-275	1.12e-271	Lysozyme-like protein 7 [Source:UniProtKB/Swiss-Prot;Acc:O16202]	lys-7
WBGene00013900	30.6168	4.00913	0.526115	-7.62025	2.53e-14	7.39e-13	UDP-glucuronosyltransferase [Source:UniProtKB/TrEMBL;Acc:Q23323]	ugt-18
WBGene00014206	191.86	4.00681	0.214926	-18.6427	1.45e-77	3.38e-75	NITrilase [Source:UniProtKB/TrEMBL;Acc:Q23384]	nit-1
WBGene00018646	32.1574	3.99337	0.51687	-7.72607	1.11e-14	3.37e-13	Mucin Like protein [Source:UniProtKB/TrEMBL;Acc:Q9GZE3]	mul-1
WBGene00011894	13.3552	3.95607	0.802549	-4.92938	8.25e-07	8.69e-06	TransThyretin-Related family domain [Source:UniProtKB/TrEMBL;Acc:Q22643]	ttr-23
WBGene00012589	5.26789	3.94268	1.23392	-3.19526	0.00139705	0.00608908	Nematode Specific Peptide family, group E [Source:UniProtKB/TrEMBL;Acc:Q9NAK0]	nspe-4
WBGene00015660	335.388	3.93139	0.168329	-23.3554	1.22e-120	5.37e-118	Cation transporting ATPase [Source:UniProtKB/TrEMBL;Acc:O16331]	catp-3
WBGene00010123	132.111	3.9074	0.255127	-15.3155	6.02e-53	8.01e-51		F55G11.2
WBGene00017390	48.127	3.88956	0.413793	-9.39977	5.47e-21	2.67e-19		F12A10.1
WBGene00044385	19.9562	3.8875	0.635666	-6.11563	9.62e-10	1.66e-08		F59A6.10
WBGene00010746	7.36636	3.87924	1.03131	-3.76145	0.00016893	0.00100568		K10D11.2
WBGene00007829	7.45709	3.8626	1.02134	-3.78189	0.00015564	0.00094063	O-ACyltransferase homolog [Source:UniProtKB/TrEMBL;Acc:G5EBI1]	oac-5
WBGene00021066	24.6171	3.86003	0.570505	-6.76598	1.32e-11	2.89e-10		W06H8.2
WBGene00001762	9.97658	3.85897	0.901027	-4.28285	1.85e-05	0.00014392	Glutathione S-Transferase [Source:UniProtKB/TrEMBL;Acc:Q93696]	gst-14
WBGene00019404	34.5949	3.84797	0.473254	-8.13088	4.26e-16	1.46e-14		K05B2.4
WBGene00006628	14.5808	3.8159	0.732877	-5.20675	1.92e-07	2.31e-06	TetraSPanin family [Source:UniProtKB/TrEMBL;Acc:Q95QY8]	tsp-2
WBGene00009431	192.858	3.81505	0.211752	-18.0166	1.44e-72	2.88e-70	DAF-16/FOXO Controlled, germline Tumor affecting [Source:UniProtKB/TrEMBL;Acc:Q52GY1]	dct-17
WBGene00005657	14.5134	3.8064	0.74155	-5.13303	2.85e-07	3.32e-06	Serpentine Receptor, class R [Source:UniProtKB/TrEMBL;Acc:O16246]	srr-6
WBGene00022814	222.875	3.79019	0.19797	-19.1453	1.06e-81	2.79e-79		ZK742.4
WBGene00021412	106.274	3.76873	0.275122	-13.6984	1.04e-42	1.16e-40	CYtochrome P450 family [Source:UniProtKB/TrEMBL;Acc:Q9N525]	cyp-29A3
WBGene00020587	118.38	3.7654	0.263177	-14.3075	1.97e-46	2.32e-44	UDP-GlucuronosylTransferase [Source:UniProtKB/TrEMBL;Acc:H2KZ88]	ugt-9
WBGene00018715	4.74863	3.75274	1.26321	-2.97081	0.0029702	0.0114719		F52H2.3
WBGene00000986	32.4607	3.73137	0.478869	-7.79205	6.59e-15	2.05e-13	DeHydrogenases, Short chain [Source:UniProtKB/TrEMBL;Acc:O45709]	dhs-23
WBGene00016577	27.6298	3.72635	0.516315	-7.21721	5.31e-13	1.36e-11	C-type LECtin [Source:UniProtKB/TrEMBL;Acc:O17155]	clec-3
WBGene00011673	6.84787	3.71893	1.03715	-3.58571	0.00033616	0.00182878	Putative cytochrome P450 CYP13A6 [Source:UniProtKB/Swiss-Prot;Acc:Q27515]	cyp-13A6
WBGene00019113	11.2532	3.69855	0.802248	-4.61024	4.02e-06	3.67e-05		F59E11.7
WBGene00021579	15.9235	3.69765	0.680607	-5.43287	5.55e-08	7.41e-07	C-type LECtin [Source:UniProtKB/TrEMBL;Acc:Q9N3W2]	clec-73
WBGene00006650	571.71	3.68451	0.146194	-25.203	3.72e-140	1.92e-137		tts-1
WBGene00018707	35.7767	3.67839	0.451963	-8.13868	4e-16	1.37e-14	O-ACyltransferase homolog [Source:UniProtKB/TrEMBL;Acc:Q9UAQ8]	oac-31
WBGene00015532	10.6809	3.65346	0.83394	-4.38096	1.18e-05	9.62e-05		C06E4.3
WBGene00007460	135.011	3.64221	0.238509	-15.2707	1.2e-52	1.54e-50		C08F11.13
WBGene00003999	142.093	3.61794	0.236856	-15.2748	1.13e-52	1.47e-50	P-GlycoProtein related [Source:UniProtKB/TrEMBL;Acc:Q17645]	pgp-5
WBGene00001787	173.345	3.61112	0.213512	-16.9129	3.61e-64	6.04e-62	Glutathione S-Transferase [Source:UniProtKB/TrEMBL;Acc:Q9NAB0]	gst-39
WBGene00017658	50.7762	3.60596	0.383793	-9.39559	5.69e-21	2.76e-19		F21C10.9
WBGene00020760	42.9614	3.55596	0.4219	-8.42845	3.5e-17	1.29e-15		T24C4.4
WBGene00015788	18.1493	3.54413	0.615299	-5.76001	8.41e-09	1.27e-07		C15B12.8
WBGene00009724	207.499	3.54036	0.19542	-18.1167	2.35e-73	4.94e-71		F45D3.4
WBGene00021083	6.18554	3.53134	1.05584	-3.34457	0.00082411	0.00388531		W08E12.2
WBGene00019660	70.0294	3.53107	0.336439	-10.4954	9.07e-26	5.5e-24		K11H12.4
WBGene00009691	10.1898	3.52113	0.834024	-4.22185	2.42e-05	0.00018123		F44E5.4
WBGene00002012	15.8496	3.50307	0.654816	-5.3497	8.81e-08	1.13e-06	Heat Shock Protein [Source:UniProtKB/TrEMBL;Acc:Q20164]	hsp-12.3
WBGene00004007	51.9029	3.50219	0.372543	-9.40078	5.42e-21	2.66e-19	P-GlycoProtein related [Source:UniProtKB/TrEMBL;Acc:Q19734]	pgp-13
WBGene00021464	33.6688	3.49783	0.446717	-7.83009	4.88e-15	1.52e-13	UDP-GlucuronosylTransferase [Source:UniProtKB/TrEMBL;Acc:Q86S61]	ugt-31
WBGene00017764	13.7848	3.48545	0.692062	-5.03633	4.75e-07	5.27e-06		F25A2.1
WBGene00011733	106.615	3.48443	0.257581	-13.5275	1.08e-41	1.12e-39		T12D8.5
WBGene00010124	209.878	3.4654	0.192458	-18.006	1.75e-72	3.43e-70		F55G11.4
WBGene00000412	41.9685	3.45106	0.397694	-8.67769	4.04e-18	1.6e-16	CaDmium Responsive; Cadmium-inducible lysosomal protein CDR-1 [Source:UniProtKB/TrEMBL;Acc:G5EE89]	cdr-1
WBGene00018647	47.799	3.44833	0.382533	-9.01446	1.98e-19	8.59e-18		F49F1.7
WBGene00010125	98.4925	3.42487	0.26233	-13.0556	5.91e-39	5.75e-37	Downstream Of DAF-16 (Regulated by DAF-16) [Source:UniProtKB/TrEMBL;Acc:Q9XUE0]	dod-22
WBGene00009964	9.21007	3.4211	0.838822	-4.07846	4.53e-05	0.00031596	Fungus-Induced Protein [Source:UniProtKB/TrEMBL;Acc:Q8T3D9]	fip-6
WBGene00019388	11.2841	3.41753	0.765203	-4.46617	7.96e-06	6.76e-05		K04F1.9
WBGene00019619	940.669	3.41366	0.115477	-29.5614	4.68e-192	3.86e-189	ASpartyl Protease [Source:UniProtKB/TrEMBL;Acc:Q94271]	asp-14
WBGene00001477	73.096	3.40384	0.302911	-11.2371	2.68e-29	1.9e-27	Flavin-containing monooxygenase [Source:UniProtKB/TrEMBL;Acc:G5EBJ9]	fmo-2
WBGene00012107	35.1455	3.38894	0.431694	-7.85034	4.15e-15	1.3e-13		T27F6.8
WBGene00001750	5.57067	3.34766	1.09483	-3.0577	0.00223046	0.00902912	Glutathione S-transferase 2 [Source:UniProtKB/Swiss-Prot;Acc:O16115]	gst-2
WBGene00008985	10.8482	3.33323	0.760216	-4.38458	1.16e-05	9.47e-05		F20G2.1
WBGene00012324	199.637	3.29775	0.19171	-17.2018	2.57e-66	4.62e-64	Regulator of hypoxia-inducible factor 1 [Source:UniProtKB/Swiss-Prot;Acc:Q9XVW1]	rhy-1
WBGene00011042	26.4847	3.29472	0.498698	-6.60665	3.93e-11	8.21e-10		R05H10.1
WBGene00016052	19.021	3.292	0.569746	-5.77801	7.56e-09	1.15e-07	Downstream Of DAF-16 (Regulated by DAF-16) [Source:UniProtKB/TrEMBL;Acc:O76438]	dod-3
WBGene00019963	265.33	3.27793	0.173171	-18.9289	6.6e-80	1.63e-77		R08E5.3
WBGene00021371	53.3298	3.27767	0.346322	-9.46423	2.96e-21	1.47e-19	N-Acyl Phosphatidyl Ethanolamine specific phospholipase D (NAPE-PLD) homolog [Source:UniProtKB/TrEMBL;Acc:Q965X7]	nape-1
WBGene00007598	49.2266	3.26663	0.368358	-8.8681	7.44e-19	3.12e-17		C15A11.4
WBGene00015933	1130.91	3.24683	0.100996	-32.1482	9.35e-227	1.05e-223		C17H12.8
WBGene00017467	61.6476	3.22728	0.317396	-10.168	2.76e-24	1.56e-22		F14F9.4
WBGene00045457	25.0429	3.22204	0.48942	-6.58339	4.6e-11	9.5e-10		F33H12.7
WBGene00043097	561.006	3.17623	0.126209	-25.1665	9.31e-140	4.61e-137		C02D5.4
WBGene00019146	35.2619	3.16104	0.434108	-7.2817	3.3e-13	8.68e-12		H02F09.3
WBGene00021224	31.9738	3.15811	1.2779	-2.47132	0.0134614	0.0396409	C-type LECtin [Source:UniProtKB/TrEMBL;Acc:G5EBG4]	clec-209
WBGene00015592	6.34105	3.15613	0.954103	-3.30796	0.00093978	0.00433646		C08D8.1
WBGene00001752	199.488	3.15122	0.182781	-17.2404	1.32e-66	2.4e-64	Glutathione S-transferase 4 [Source:UniProtKB/Swiss-Prot;Acc:Q21355]	gst-4
WBGene00012101	22.1152	3.14387	0.516298	-6.08924	1.13e-09	1.93e-08	BZIP transcription factor family [Source:UniProtKB/TrEMBL;Acc:Q22835]	zip-10
WBGene00000009	4.68006	3.13775	1.10506	-2.83944	0.00451923	0.0162097	Amino Acid Transporter [Source:UniProtKB/TrEMBL;Acc:Q94197]	aat-8
WBGene00003092	6.58268	3.13525	0.980068	-3.19901	0.00137901	0.0060239	Lysozyme-like protein 3 [Source:UniProtKB/Swiss-Prot;Acc:Q9XXS1]	lys-3
WBGene00009957	53.6557	3.13342	0.33403	-9.38064	6.56e-21	3.17e-19		F53B2.8
WBGene00015574	12.6554	3.1332	0.686079	-4.56681	4.95e-06	4.43e-05	Infection Response protein [Source:UniProtKB/TrEMBL;Acc:O16327]	irg-1
WBGene00000719	7.74616	3.13312	0.863648	-3.62777	0.00028588	0.00158949	COLlagen [Source:UniProtKB/TrEMBL;Acc:Q22260]	col-146
WBGene00077593	14.609	3.12886	0.664369	-4.70951	2.48e-06	2.35e-05		C49G7.12
WBGene00013079	50.1127	3.12388	0.34471	-9.06235	1.28e-19	5.62e-18	TransThyretin-Related family domain [Source:UniProtKB/TrEMBL;Acc:Q9XXR5]	ttr-26
WBGene00018430	24.4795	3.1056	0.499174	-6.22148	4.92e-10	8.95e-09	Nuclear Hormone Receptor family [Source:UniProtKB/TrEMBL;Acc:Q8MXK0]	nhr-142
WBGene00077769	4.72622	3.08558	1.10907	-2.78214	0.00540023	0.0187658		F33E2.10
WBGene00018971	382.808	3.08463	0.151909	-20.3057	1.14e-91	3.45e-89	C-type LECtin [Source:UniProtKB/TrEMBL;Acc:Q8ITX4]	clec-67
WBGene00004987	262.039	3.0748	0.167449	-18.3627	2.61e-75	5.67e-73	SaPosin-like Protein family [Source:UniProtKB/TrEMBL;Acc:Q8MPX7]	spp-2
WBGene00016785	7.72493	3.07403	0.88778	-3.4626	0.00053498	0.00270022		C49G7.7
WBGene00044779	8.71299	3.06979	0.826249	-3.71533	0.00020294	0.00117535		T10H9.8
WBGene00013008	55.076	3.06856	0.351968	-8.71827	2.82e-18	1.14e-16	C-type LECtin [Source:UniProtKB/TrEMBL;Acc:B7WNB3]	clec-146
WBGene00014006	38.9146	3.0659	0.406224	-7.54732	4.44e-14	1.27e-12		ZK596.1
WBGene00017332	8.82647	3.05942	0.802404	-3.81282	0.00013739	0.00084141	UDP-GlucuronosylTransferase [Source:UniProtKB/TrEMBL;Acc:O16915]	ugt-37
WBGene00000718	25.6067	3.0557	0.471925	-6.47498	9.48e-11	1.87e-09	Putative cuticle collagen 145 [Source:UniProtKB/Swiss-Prot;Acc:Q17459]	col-145
WBGene00017331	14.8659	3.05443	0.626138	-4.87821	1.07e-06	1.1e-05	UDP-GlucuronosylTransferase [Source:UniProtKB/TrEMBL;Acc:O16914]	ugt-40
WBGene00011675	4.42856	3.04266	1.11957	-2.7177	0.00657381	0.0221352	Putative cytochrome P450 CYP13A3 [Source:UniProtKB/Swiss-Prot;Acc:Q27517]	cyp-13A3
WBGene00013146	8.77512	3.02214	0.793236	-3.80988	0.00013903	0.00084895		Y53C12B.7
WBGene00012923	15.0181	3.01371	0.625752	-4.81614	1.46e-06	1.46e-05	F-box A protein [Source:UniProtKB/TrEMBL;Acc:Q9U2D3]	fbxa-128
WBGene00009226	51.437	3.01318	0.34543	-8.72297	2.71e-18	1.1e-16	CYtochrome P450 family [Source:UniProtKB/TrEMBL;Acc:O17851]	cyp-37B1
WBGene00017336	82.4638	3.00418	0.268049	-11.2076	3.74e-29	2.63e-27	UDP-GlucuronosylTransferase [Source:UniProtKB/TrEMBL;Acc:O16922]	ugt-41
WBGene00007833	97.0965	2.99346	0.261449	-11.4495	2.36e-30	1.79e-28	O-ACyltransferase homolog [Source:UniProtKB/TrEMBL;Acc:O45282]	oac-6
WBGene00009067	5.81874	2.98721	0.983142	-3.03843	0.00237816	0.00955823		F23A7.1
WBGene00019232	191.977	2.98053	0.178788	-16.6707	2.14e-62	3.31e-60	UDP-GlucuronosylTransferase [Source:UniProtKB/TrEMBL;Acc:Q9TXZ6]	ugt-13
WBGene00008803	83.5337	2.9672	0.261777	-11.3348	8.82e-30	6.46e-28	LIPaSe related [Source:UniProtKB/TrEMBL;Acc:Q19462]	lips-10
WBGene00021610	26.0207	2.95633	0.486384	-6.07818	1.22e-09	2.06e-08	Nuclear Hormone Receptor family [Source:UniProtKB/TrEMBL;Acc:Q966B8]	nhr-237
WBGene00009533	14.0087	2.95138	0.632954	-4.66287	3.12e-06	2.89e-05		F38B7.2
WBGene00008831	12.3944	2.94632	0.670156	-4.39646	1.1e-05	9.03e-05		F14H3.12
WBGene00004000	43.8739	2.92408	0.354774	-8.24208	1.69e-16	5.98e-15	P-GlycoProtein related [Source:UniProtKB/TrEMBL;Acc:Q22656]	pgp-6
WBGene00011494	13.7373	2.91918	0.646773	-4.51345	6.38e-06	5.56e-05		T05F1.9
WBGene00016417	23.1738	2.90405	0.493632	-5.88302	4.03e-09	6.33e-08		C34F11.8
WBGene00011957	8.23876	2.90401	0.810015	-3.58513	0.00033691	0.00183202		T23F11.6
WBGene00021796	7.0585	2.90278	0.918436	-3.16057	0.0015746	0.00673796		Y52E8A.3
WBGene00044901	28.4158	2.90184	0.456783	-6.35277	2.11e-10	4.01e-09		Y41G9A.10
WBGene00015598	4.09506	2.8962	1.13268	-2.55694	0.0105599	0.0326183	F-box A protein [Source:UniProtKB/TrEMBL;Acc:O17196]	fbxa-163
WBGene00016659	35.1788	2.89215	0.392559	-7.36743	1.74e-13	4.74e-12		C45B2.2
WBGene00011799	10.7332	2.88479	0.714846	-4.03554	5.45e-05	0.0003707		T16G1.5
WBGene00020394	36.6225	2.86256	0.401282	-7.13353	9.78e-13	2.44e-11		T10B5.8
WBGene00016783	6.92781	2.86101	0.90197	-3.17196	0.00151414	0.00651077	Infection Response protein [Source:UniProtKB/TrEMBL;Acc:O16224]	irg-2
WBGene00017315	4.07821	2.85801	1.14903	-2.48733	0.0128706	0.03833	UDP-GlucuronosylTransferase [Source:UniProtKB/TrEMBL;Acc:O17401]	ugt-36
WBGene00006418	36.3051	2.85687	0.389195	-7.34045	2.13e-13	5.75e-12		tag-38
WBGene00017838	16.2836	2.85647	0.58851	-4.85372	1.21e-06	1.23e-05		F26G1.2
WBGene00008538	60.4697	2.84655	0.314167	-9.06061	1.3e-19	5.69e-18	Sulfide Quinone oxidoReDuctase [Source:UniProtKB/TrEMBL;Acc:M1ZJU1]	sqrd-1
WBGene00001754	82.1282	2.84282	0.277855	-10.2313	1.44e-24	8.22e-23	Probable glutathione S-transferase 6 [Source:UniProtKB/Swiss-Prot;Acc:P91252]	gst-6
WBGene00001788	17.0242	2.84123	0.556419	-5.10627	3.29e-07	3.77e-06	Glutathione S-Transferase [Source:UniProtKB/TrEMBL;Acc:O45115]	gst-40
WBGene00018645	11.678	2.83877	0.673734	-4.21348	2.51e-05	0.0001874		F49F1.5
WBGene00007440	18.1816	2.83306	0.557022	-5.08607	3.66e-07	4.16e-06		C08E8.4
WBGene00010745	95.913	2.82593	0.260516	-10.8474	2.05e-27	1.33e-25	Downstream Of DAF-16 (Regulated by DAF-16) [Source:UniProtKB/TrEMBL;Acc:O45667]	dod-17
WBGene00001500	6.52745	2.82395	0.911829	-3.09701	0.00195481	0.00809982	Ferritin [Source:UniProtKB/TrEMBL;Acc:O16453]	ftn-1
WBGene00014697	45.5187	2.82323	0.35008	-8.06453	7.35e-16	2.45e-14	CYtochrome P450 family [Source:UniProtKB/TrEMBL;Acc:Q1HB05]	cyp-25A3
WBGene00015947	16.4766	2.82102	0.579035	-4.87193	1.11e-06	1.13e-05		C18A11.1
WBGene00000556	5.23893	2.81864	1.00782	-2.79678	0.00516153	0.0180939	CaeNaCin (Caenorhabditis bacteriocin) [Source:UniProtKB/TrEMBL;Acc:O44611]	cnc-2
WBGene00007875	446.765	2.81221	0.124014	-22.6765	7.65e-114	3.05e-111	Downstream Of DAF-16 (Regulated by DAF-16) [Source:UniProtKB/TrEMBL;Acc:Q9XUH3]	dod-24
WBGene00007097	12.8783	2.80847	0.633609	-4.4325	9.31e-06	7.79e-05		B0024.4
WBGene00016004	63.0358	2.80631	0.294539	-9.52781	1.61e-21	8.08e-20		C18H9.6
WBGene00009623	4.9999	2.79401	1.01626	-2.7493	0.00597225	0.0204605		F41E7.7
WBGene00021118	7.71416	2.79025	0.870225	-3.20635	0.00134431	0.00590572	C-type LECtin [Source:UniProtKB/TrEMBL;Acc:O16642]	clec-125
WBGene00007946	14.058	2.78642	0.621376	-4.48427	7.32e-06	6.26e-05	UDP-GlucuronosylTransferase [Source:UniProtKB/TrEMBL;Acc:Q18470]	ugt-33
WBGene00019021	5.37073	2.78393	1.04972	-2.65206	0.00800023	0.0259222		F57H12.6
WBGene00011643	6.35207	2.78004	0.89792	-3.09609	0.00196091	0.00811317	SLC (SoLute Carrier) homolog [Source:UniProtKB/TrEMBL;Acc:Q10048]	slc-17.9
WBGene00007153	1002.25	2.77637	0.0993633	-27.9416	8.35e-172	5.74e-169	C-type LECtin [Source:UniProtKB/TrEMBL;Acc:P90732]	clec-41
WBGene00002087	4.87796	2.76093	1.03294	-2.67289	0.00752005	0.0246634	Probable insulin-like peptide beta-type 1 [Source:UniProtKB/Swiss-Prot;Acc:Q09626]	ins-4
WBGene00020267	5.01832	2.75758	1.02131	-2.70006	0.00693279	0.0230987	NADH-cytochrome b5 reductase [Source:UniProtKB/TrEMBL;Acc:O16522]	T05H4.4
WBGene00003689	4.82284	2.73584	1.01895	-2.68497	0.00725359	0.0239348	Nuclear Hormone Receptor family [Source:UniProtKB/TrEMBL;Acc:Q966H4]	nhr-99
WBGene00003652	61.4542	2.73131	0.298842	-9.13966	6.26e-20	2.83e-18	Nuclear hormone receptor family member nhr-62 [Source:UniProtKB/Swiss-Prot;Acc:O02279]	nhr-62
WBGene00018730	13.3714	2.70029	0.633165	-4.26476	2e-05	0.00015406		F53A9.7
WBGene00004222	119.774	2.6809	0.216148	-12.4031	2.52e-35	2.3e-33	PaTched Related family [Source:UniProtKB/TrEMBL;Acc:Q20404]	ptr-8
WBGene00003856	4.71505	2.67866	1.03526	-2.58744	0.00966924	0.0302851	Serpentine receptor class r-10 [Source:UniProtKB/Swiss-Prot;Acc:Q18807]	odr-10
WBGene00044391	7.08581	2.67762	0.83858	-3.19304	0.00140784	0.00612823		C25H3.15
WBGene00021533	120.618	2.66933	0.216642	-12.3214	6.95e-35	6.27e-33		Y42G9A.3
WBGene00012961	40.6343	2.65845	0.365359	-7.27627	3.43e-13	8.96e-12		Y47H10A.5
WBGene00009110	22.0401	2.63401	0.490855	-5.36616	8.04e-08	1.04e-06		F25D1.5
WBGene00007807	269.892	2.62397	0.151833	-17.2819	6.43e-67	1.19e-64		C29F3.7
WBGene00018724	29.7344	2.62343	0.41194	-6.36848	1.91e-10	3.64e-09		F53A9.1
WBGene00001852	20.6704	2.62268	0.492961	-5.32026	1.04e-07	1.31e-06	Histone H1.X [Source:UniProtKB/Swiss-Prot;Acc:Q18336]	hil-1
WBGene00020891	146.913	2.62231	0.191661	-13.682	1.3e-42	1.44e-40	Carboxylic ester hydrolase [Source:UniProtKB/TrEMBL;Acc:Q4LDP0]	T28C12.4
WBGene00009490	4.6784	2.61523	1.04738	-2.49693	0.0125273	0.0374697	F-box A protein [Source:UniProtKB/TrEMBL;Acc:O45480]	fbxa-99
WBGene00019105	92.8264	2.61261	0.239006	-10.9311	8.18e-28	5.38e-26	ASpartyl Protease [Source:UniProtKB/TrEMBL;Acc:O16338]	asp-8
WBGene00018384	27.5813	2.60919	0.42499	-6.1394	8.28e-10	1.45e-08		F43C11.7
WBGene00016762	14.7528	2.60396	0.580123	-4.48864	7.17e-06	6.16e-05	UDP-glucuronosyltransferase [Source:UniProtKB/TrEMBL;Acc:O44149]	ugt-24
WBGene00008492	83.9289	2.60186	0.248065	-10.4886	9.75e-26	5.88e-24		F01D5.1
WBGene00018760	54.7039	2.59221	0.319186	-8.12134	4.61e-16	1.57e-14	Infection Response protein [Source:UniProtKB/TrEMBL;Acc:A0A0M7RF66]	irg-3
WBGene00007366	8.10244	2.57785	0.807446	-3.1926	0.00140997	0.00613316		C06B3.7
WBGene00021583	62.8582	2.56738	0.28843	-8.90122	5.52e-19	2.34e-17	C-type LECtin [Source:UniProtKB/TrEMBL;Acc:Q9N3W5]	clec-72
WBGene00009803	28.3782	2.56402	0.424079	-6.04608	1.48e-09	2.48e-08		F47B8.2
WBGene00007973	4.40491	2.56224	1.06275	-2.41096	0.0159108	0.0454787		C36B1.6
WBGene00044811	19.8516	2.55684	0.499806	-5.11567	3.13e-07	3.6e-06		F12E12.11
WBGene00009811	9.66652	2.55384	0.715056	-3.57153	0.00035491	0.00190922		F47B8.10
WBGene00008829	33.548	2.53716	0.410292	-6.1838	6.26e-10	1.12e-08	CYtochrome P450 family [Source:UniProtKB/TrEMBL;Acc:O45364]	cyp-35D1
WBGene00021909	150.709	2.52985	0.187697	-13.4784	2.1e-41	2.14e-39		Y55B1BL.1
WBGene00044396	17.5346	2.52952	0.536122	-4.71819	2.38e-06	2.26e-05		ZK1290.14
WBGene00012783	30.0168	2.52836	0.408192	-6.19404	5.86e-10	1.05e-08		Y43C5A.3
WBGene00011578	9.70907	2.52573	0.716765	-3.52379	0.00042542	0.00222341	NeuroPeptide Receptor family [Source:UniProtKB/TrEMBL;Acc:G5EFT1]	npr-20
WBGene00017582	45.7499	2.52086	0.33911	-7.43375	1.06e-13	2.91e-12		F18G5.6
WBGene00007765	124.89	2.51856	0.202771	-12.4207	2.02e-35	1.86e-33		C27B7.9
WBGene00009432	81.272	2.51764	0.26869	-9.37005	7.25e-21	3.49e-19	Cub (CUB) Like Domain containing protein [Source:UniProtKB/TrEMBL;Acc:E0AHD6]	cld-9
WBGene00010658	48.8231	2.5135	0.317299	-7.92155	2.35e-15	7.5e-14		K08D8.4
WBGene00008389	6.26126	2.50102	0.881597	-2.83692	0.00455506	0.0163091		D1086.2
WBGene00044724	10.6507	2.49652	0.663576	-3.76223	0.00016841	0.00100354		R02E4.3
WBGene00003610	26.2996	2.49437	0.431604	-5.7793	7.5e-09	1.14e-07	Nuclear hormone receptor family member nhr-11 [Source:UniProtKB/Swiss-Prot;Acc:Q23294]	nhr-11
WBGene00019730	275.736	2.4907	0.148922	-16.7248	8.64e-63	1.35e-60	Asparagine synthetase [Source:UniProtKB/TrEMBL;Acc:Q65ZI9]	asns-2
WBGene00018758	152.033	2.49014	0.202766	-12.2808	1.15e-34	1.01e-32		F53E10.1
WBGene00009848	6.30313	2.47749	0.863496	-2.86914	0.00411591	0.0150245		F48F5.6
WBGene00022834	13.7539	2.4741	0.594894	-4.15889	3.2e-05	0.00023272		ZK973.8
WBGene00018729	22.9202	2.4706	0.468989	-5.26792	1.38e-07	1.71e-06		F53A9.6
WBGene00219950	8.4659	2.46827	0.781726	-3.15746	0.00159152	0.00679596		F46A8.13
WBGene00015759	173.568	2.46743	0.17819	-13.8472	1.32e-43	1.5e-41		C14C6.5
WBGene00017060	24.9096	2.46601	0.43859	-5.62257	1.88e-08	2.71e-07		D2063.1
WBGene00007866	7.13229	2.45985	0.831215	-2.95934	0.00308296	0.0118335		C32H11.3
WBGene00021011	9.29389	2.45808	0.714139	-3.44202	0.0005774	0.00288372		W03G1.5
WBGene00015046	6.31504	2.45367	0.860456	-2.85159	0.00435012	0.0157162	Neuropeptide-Like Protein [Source:UniProtKB/TrEMBL;Acc:Q8MNX6]	nlp-34
WBGene00003682	7.38202	2.45272	0.802065	-3.05801	0.00222815	0.00902274	Nuclear Hormone Receptor family [Source:UniProtKB/TrEMBL;Acc:Q95Y07]	nhr-92
WBGene00018261	18.0581	2.45251	0.527724	-4.64734	3.36e-06	3.1e-05	CYtochrome P450 family [Source:UniProtKB/TrEMBL;Acc:A0A0K3AUW1]	cyp-33C5
WBGene00011362	10.3945	2.45139	0.690946	-3.54787	0.00038836	0.00205846	Carboxylic ester hydrolase [Source:UniProtKB/TrEMBL;Acc:O01302]	cest-1
WBGene00011592	5.18287	2.44979	0.942391	-2.59955	0.00933459	0.0294212		T07F10.6
WBGene00019300	12.5737	2.44954	0.629995	-3.88819	0.000101	0.00063974	Sugar transporter SWEET1 [Source:UniProtKB/Swiss-Prot;Acc:O45102]	swt-1
WBGene00000373	86.9918	2.44942	0.240911	-10.1673	2.77e-24	1.57e-22	CYtochrome P450 family [Source:UniProtKB/TrEMBL;Acc:Q27531]	cyp-14A5
WBGene00015645	10.4556	2.44812	0.667587	-3.66713	0.00024529	0.00138815	LIPaSe related [Source:UniProtKB/TrEMBL;Acc:O76556]	lips-7
WBGene00005092	13.3401	2.44501	0.596067	-4.10189	4.1e-05	0.00028865		srd-14
WBGene00021977	76.9473	2.44379	0.252257	-9.68772	3.4e-22	1.75e-20		Y58A7A.3
WBGene00018194	14.2203	2.44251	0.590055	-4.13946	3.48e-05	0.00025038		F39E9.1
WBGene00021590	53.0823	2.43695	0.315694	-7.71936	1.17e-14	3.5e-13		Y46D2A.2
WBGene00000783	107.5	2.43356	0.229332	-10.6115	2.63e-26	1.64e-24	Cathepsin B-like cysteine proteinase 3 [Source:UniProtKB/Swiss-Prot;Acc:P43507]	cpr-3
WBGene00011895	29.5547	2.4315	0.410607	-5.92172	3.19e-09	5.07e-08		T21C9.9
WBGene00002263	3551	2.41949	0.0710393	-34.0584	3.05e-254	6.28e-251	Ce-LEA; Plant Late Embryo Abundant (LEA) related [Source:UniProtKB/TrEMBL;Acc:G5EFU3]	lea-1
WBGene00011330	898.834	2.41807	0.0945799	-25.5665	3.6e-144	1.94e-141		T01D3.6
WBGene00010972	29.5544	2.41574	0.400429	-6.03289	1.61e-09	2.68e-08		R01H10.4
WBGene00011824	25.7477	2.39405	0.441879	-5.41789	6.03e-08	8e-07		T18D3.7
WBGene00001158	33.8971	2.39277	0.816828	-2.92934	0.00339678	0.0128115	Enoyl-CoA Hydratase [Source:UniProtKB/TrEMBL;Acc:A0A061AKU6]	ech-9
WBGene00001773	5.18618	2.38751	0.959951	-2.48711	0.0128784	0.0383346	Glutathione S-Transferase [Source:UniProtKB/TrEMBL;Acc:O61750]	gst-25
WBGene00175027	5.83086	2.38642	0.895576	-2.66468	0.00770619	0.0251539		W02F12.8
WBGene00013080	181.992	2.34983	0.17307	-13.5773	5.46e-42	5.92e-40		Y51A2D.13
WBGene00010749	47.0093	2.33762	0.32856	-7.11475	1.12e-12	2.76e-11		K10D11.5
WBGene00021121	5.73544	2.3355	0.900838	-2.59259	0.00952569	0.029932		W09G12.7
WBGene00012212	69.5144	2.33468	0.274234	-8.51345	1.69e-17	6.35e-16		W02D9.6
WBGene00195004	5.98989	2.32873	0.889912	-2.61681	0.00887559	0.0281538		K08D12.8
WBGene00270320	4.69945	2.32614	0.97847	-2.37732	0.0174388	0.0487868		F27D9.13
WBGene00007919	24.934	2.32371	0.44092	-5.27014	1.36e-07	1.69e-06		cup-16
WBGene00018375	4.8105	2.31998	0.976211	-2.37651	0.0174771	0.0488609		F43C9.1
WBGene00012686	7.53799	2.30383	0.804433	-2.86391	0.00418445	0.0152077		Y39B6A.27
WBGene00007506	14.4097	2.29676	0.572112	-4.01452	5.96e-05	0.00040245		C10C5.2
WBGene00009430	442.687	2.2865	0.120616	-18.9568	3.88e-80	9.8e-78		F35E12.6
WBGene00008335	23.5908	2.2835	0.437195	-5.22308	1.76e-07	2.13e-06		C55A6.6
WBGene00019782	11.1008	2.2807	0.640662	-3.55992	0.00037097	0.00198071		M60.7
WBGene00003778	68.3131	2.27643	0.273225	-8.33173	7.97e-17	2.89e-15	Nicotinamide Nucleotide Transhydrogenase [Source:UniProtKB/TrEMBL;Acc:Q18031]	nnt-1
WBGene00011725	5.46148	2.27195	0.931905	-2.43797	0.0147702	0.0427651	LIPaSe related [Source:UniProtKB/TrEMBL;Acc:Q067X9]	lips-5
WBGene00011097	5.69177	2.26901	0.909218	-2.49556	0.0125759	0.0375789	Nuclear Hormone Receptor family [Source:UniProtKB/TrEMBL;Acc:N1NTC6]	nhr-206
WBGene00011190	62.0351	2.26335	0.277265	-8.16312	3.26e-16	1.13e-14	Sugar transporter SWEET [Source:UniProtKB/TrEMBL;Acc:P92011]	swt-6
WBGene00008425	14.6984	2.26151	0.556774	-4.0618	4.87e-05	0.00033579		D2045.8
WBGene00004993	434.522	2.25672	0.120092	-18.7915	8.86e-79	2.15e-76	SaPosin-like Protein family [Source:UniProtKB/TrEMBL;Acc:Q18279]	spp-8
WBGene00009778	8.49115	2.25409	0.736529	-3.06043	0.00221021	0.00896769		F46C5.1
WBGene00003702	5.61436	2.25241	0.88243	-2.5525	0.0106952	0.0329949	Nuclear Hormone Receptor family [Source:UniProtKB/TrEMBL;Acc:Q7JK65]	nhr-112
WBGene00012824	5.72601	2.25167	0.889169	-2.53233	0.0113308	0.0346021		Y43F8B.14
WBGene00019887	7.36047	2.24898	0.773879	-2.90611	0.00365951	0.0136484		R05D8.11
WBGene00017329	48.2224	2.24634	0.309898	-7.24863	4.21e-13	1.09e-11	UDP-GlucuronosylTransferase [Source:UniProtKB/TrEMBL;Acc:Q8IA78]	ugt-39
WBGene00011517	56.9232	2.24417	0.29426	-7.62649	2.41e-14	7.05e-13	Ceramide glucosyltransferase 1 [Source:UniProtKB/Swiss-Prot;Acc:O18037]	cgt-1
WBGene00003997	159.324	2.24278	0.180374	-12.434	1.71e-35	1.6e-33	Multidrug resistance protein pgp-3 [Source:UniProtKB/Swiss-Prot;Acc:P34713]	pgp-3
WBGene00003565	5.54922	2.24184	0.895066	-2.50466	0.0122568	0.0368135	Neuronal Calcium Sensor family [Source:UniProtKB/TrEMBL;Acc:Q95ZR9]	ncs-3
WBGene00011727	13.9659	2.23782	0.569939	-3.92642	8.62e-05	0.00055524		T12A7.6
WBGene00011213	7.49513	2.23762	0.782806	-2.85846	0.00425702	0.0154484		R10E8.8
WBGene00015393	12.8634	2.23736	0.593795	-3.76789	0.00016463	0.0009858	UPF0376 protein C03G6.5 [Source:UniProtKB/Swiss-Prot;Acc:O01454]	C03G6.5
WBGene00017970	199.001	2.23131	0.167337	-13.3342	1.46e-40	1.46e-38		F32A5.4
WBGene00021519	13.4832	2.21961	0.58018	-3.82572	0.00013039	0.00080412		Y41D4B.17
WBGene00003408	242.448	2.21897	0.151251	-14.6708	9.91e-49	1.21e-46	Multidrug resistance related protein 2 [Source:UniProtKB/TrEMBL;Acc:Q94137]	mrp-2
WBGene00004231	13.3675	2.21543	0.578444	-3.82998	0.00012816	0.00079271	PaTched Related family [Source:UniProtKB/TrEMBL;Acc:Q5DTE5]	ptr-17
WBGene00022643	17.5762	2.21467	0.51091	-4.33475	1.46e-05	0.00011617		ZK6.8
WBGene00021491	8.27599	2.20819	0.732125	-3.01613	0.00256021	0.0101449	Catechol-O-MethylTransferase family [Source:UniProtKB/TrEMBL;Acc:Q965W4]	comt-4
WBGene00018283	5.34199	2.20681	0.917533	-2.40515	0.0161657	0.0459949	Sulfate permease family protein 3 [Source:UniProtKB/Swiss-Prot;Acc:Q94225]	sulp-3
WBGene00011979	121.342	2.20474	0.223659	-9.85759	6.36e-23	3.39e-21		T24B8.5
WBGene00008476	38.821	2.19577	0.34108	-6.43771	1.21e-10	2.38e-09		E03H4.8
WBGene00017660	25.4789	2.19492	0.438849	-5.00153	5.69e-07	6.23e-06		F21C10.11
WBGene00045411	7.46088	2.18994	0.814831	-2.6876	0.0071967	0.0238176		C25F9.11
WBGene00016568	75.0602	2.18895	0.247795	-8.83371	1.01e-18	4.22e-17		C41G11.1
WBGene00013633	68.1707	2.18616	0.272992	-8.00817	1.16e-15	3.79e-14		Y105C5A.8
WBGene00020774	11.6053	2.18471	0.622513	-3.50949	0.00044896	0.00232973		T24E12.5
WBGene00016335	137.885	2.17942	0.188958	-11.5338	8.91e-31	6.89e-29	Putative glucosylceramidase 1 [Source:UniProtKB/Swiss-Prot;Acc:O16580]	gba-1
[truncated: 4,107 more rows]
