# Supplementary material for: Cysteine synthases CYSL-1 and CYSL-2 mediate C. elegans heritable adaptation to P. vranovensis infection
Source: Nat Commun. 2020 Apr 8;11:1741. doi: 10.1038/s41467-020-15555-8 (PMC7142082; doi:10.1038/s41467-020-15555-8)
Supplement: Supplementary file 10 — Supplementary Data 7 [file 41467_2020_15555_MOESM10_ESM.xlsx]

## Sheet: wdr-23 mutant embryos
	baseMean	log2FoldChange	lfcSE	stat	pvalue	padj	description	external_gene_name
WBGene00007097	30.186	7.98083	1.21604	-6.56295	5.27544e-11	3.20779e-09		B0024.4
WBGene00006118	21.8972	7.50976	1.2267	-6.12194	9.24447e-10	4.46616e-08		str-53
WBGene00013175	20.7737	7.43309	1.23195	-6.03359	1.60355e-09	7.27371e-08		Y53F4B.36
WBGene00007875	66.0449	7.25218	1.0464	-6.93061	4.19026e-12	3.07875e-10	Downstream Of DAF-16 (Regulated by DAF-16) [Source:UniProtKB/TrEMBL;Acc:Q9XUH3]	dod-24
WBGene00012947	28.1366	6.90684	1.21712	-5.67474	1.38895e-08	4.9605e-07		Y47H9C.1
WBGene00045275	13.65	6.82992	1.25286	-5.45147	4.99563e-08	1.55228e-06		F18E3.12
WBGene00017567	23.8008	6.66799	1.22752	-5.43208	5.57001e-08	1.70447e-06		F18E3.11
WBGene00016577	21.935	6.54652	1.2265	-5.33756	9.42043e-08	2.65788e-06	C-type LECtin [Source:UniProtKB/TrEMBL;Acc:O17155]	clec-3
WBGene00001752	260.209	6.51532	0.422022	-15.4384	9.03621e-54	2.12456e-50	Glutathione S-transferase 4 [Source:UniProtKB/Swiss-Prot;Acc:Q21355]	gst-4
WBGene00003092	10.8202	6.49229	1.27219	-5.10325	3.33861e-07	8.03716e-06	Lysozyme-like protein 3 [Source:UniProtKB/Swiss-Prot;Acc:Q9XXS1]	lys-3
WBGene00006843	7312.1	6.41568	0.115151	-55.7156	0	0		unc-119
WBGene00006539	9.11532	6.25443	1.29311	-4.83672	1.32e-06	2.64131e-05	Tubulin beta chain [Source:UniProtKB/TrEMBL;Acc:G5EF01]	tbb-6
WBGene00021585	17.5655	6.23352	1.24357	-5.01262	5.36946e-07	1.21002e-05	C-type LECtin [Source:UniProtKB/TrEMBL;Acc:Q9N3W1]	clec-74
WBGene00014006	8.72467	6.1859	1.2942	-4.7797	1.75555e-06	3.36596e-05		ZK596.1
WBGene00016004	30.2953	6.12997	1.0686	-5.73647	9.66713e-09	3.56068e-07		C18H9.6
WBGene00007867	371.804	6.08517	0.316888	-19.2029	3.49882e-82	1.23395e-78		C32H11.4
WBGene00045416	7.84571	6.03923	1.30525	-4.62687	3.71232e-06	6.33863e-05		Y37H2A.14
WBGene00001779	7.79337	6.0367	1.30899	-4.61171	3.99368e-06	6.76336e-05	Glutathione S-Transferase [Source:UniProtKB/TrEMBL;Acc:Q9NAA9]	gst-31
WBGene00005005	7.62298	6.00215	1.30978	-4.58257	4.59305e-06	7.58713e-05	SaPosin-like Protein family [Source:UniProtKB/TrEMBL;Acc:Q94255]	spp-20
WBGene00019564	7.36232	5.94554	1.31243	-4.53018	5.89341e-06	9.44754e-05		K09D9.1
WBGene00000733	26.616	5.93336	1.07441	-5.52243	3.34346e-08	1.08179e-06	COLlagen [Source:UniProtKB/TrEMBL;Acc:Q20921]	col-160
WBGene00009896	6.75877	5.82034	1.32371	-4.39698	1.09768e-05	0.00016044	SCP-Like extracellular protein [Source:UniProtKB/TrEMBL;Acc:G5EF50]	scl-3
WBGene00044777	6.00066	5.66413	1.35504	-4.18006	2.91437e-05	0.000366933		T02B11.9
WBGene00012961	32.586	5.63642	0.885488	-6.36533	1.94869e-10	1.09088e-08		Y47H10A.5
WBGene00016119	5.89455	5.6121	1.34776	-4.16403	3.12685e-05	0.000388982		C25H3.10
WBGene00019858	5.79654	5.60914	1.353	-4.14572	3.38754e-05	0.000415909		R03H10.6
WBGene00001786	41.2132	5.5559	0.768375	-7.23072	4.80454e-13	4.28973e-11	Glutathione S-Transferase [Source:UniProtKB/TrEMBL;Acc:O45451]	gst-38
WBGene00001730	39.7012	5.51003	0.783375	-7.03371	2.0111e-12	1.58495e-10	GRound-Like (Grd related) [Source:UniProtKB/TrEMBL;Acc:Q23248]	grl-21
WBGene00009429	5.30472	5.49556	1.38017	-3.98181	6.83931e-05	0.000738611	Infection Response protein [Source:UniProtKB/TrEMBL;Acc:O02357]	irg-5
WBGene00020049	5.22041	5.46232	1.37201	-3.98127	6.85489e-05	0.000739139	TransThyretin-Related family domain [Source:UniProtKB/TrEMBL;Acc:Q95Y93]	ttr-8
WBGene00019660	5.13082	5.44163	1.38123	-3.9397	8.15827e-05	0.000849363		K11H12.4
WBGene00001773	5.18247	5.43637	1.36745	-3.97555	7.02165e-05	0.000750981	Glutathione S-Transferase [Source:UniProtKB/TrEMBL;Acc:O61750]	gst-25
WBGene00012592	48.2332	5.42244	1.16417	-4.65779	3.19629e-06	5.58738e-05		Y38E10A.14
WBGene00020240	9.97623	5.40307	1.28521	-4.20404	2.6219e-05	0.000338091		T05B4.9
WBGene00007598	156.287	5.37257	0.382504	-14.0458	8.17356e-45	1.28116e-41		C15A11.4
WBGene00020241	4.83396	5.35594	1.39056	-3.85164	0.000117329	0.00113913		T05B4.10
WBGene00000088	124.808	5.33071	0.426654	-12.4942	8.02725e-36	9.4367e-33	Endoprotease aex-5 [Source:UniProtKB/Swiss-Prot;Acc:P91863]	aex-5
WBGene00008850	4.80129	5.31049	1.3796	-3.84929	0.000118458	0.00114852		F15B9.6
WBGene00019508	9.10712	5.24995	1.29156	-4.06482	4.80706e-05	0.000554213		K07H8.8
WBGene00077692	4.3049	5.20009	1.4282	-3.64101	0.00027157	0.00227227		C08E8.10
WBGene00005586	4.3193	5.17648	1.40707	-3.6789	0.00023424	0.00200146	Serpentine Receptor, class I [Source:UniProtKB/TrEMBL;Acc:O44840]	sri-74
WBGene00016922	4.36778	5.16897	1.40103	-3.68942	0.000224769	0.00194171	Sugar transporter SWEET [Source:UniProtKB/TrEMBL;Acc:O16448]	swt-2
WBGene00019232	94.5564	5.15637	0.456469	-11.2962	1.36996e-29	8.05251e-27	UDP-GlucuronosylTransferase [Source:UniProtKB/TrEMBL;Acc:Q9TXZ6]	ugt-13
WBGene00016788	4.17668	5.13562	1.41336	-3.63363	0.000279461	0.00232177		C49G7.10
WBGene00018724	4.06214	5.0803	1.43017	-3.55223	0.000381987	0.00297718		F53A9.1
WBGene00008492	21.966	5.05487	0.9041	-5.59105	2.25706e-08	7.61732e-07		F01D5.1
WBGene00000720	8.004	5.04521	1.30962	-3.85242	0.000116956	0.00113629	COLlagen [Source:UniProtKB/TrEMBL;Acc:Q22256]	col-147
WBGene00194713	3.84188	4.99264	1.42504	-3.50351	0.000459163	0.00342358		F19B10.13
WBGene00009255	14.0133	4.99035	1.11035	-4.49439	6.977e-06	0.000108877	UDP-GlucuronosylTransferase [Source:UniProtKB/TrEMBL;Acc:G5EES5]	ugt-34
WBGene00012101	7.51603	4.96811	1.30702	-3.80109	0.00014406	0.00134676	BZIP transcription factor family [Source:UniProtKB/TrEMBL;Acc:Q22835]	zip-10
WBGene00001783	41.6591	4.96119	0.644052	-7.70309	1.32819e-14	1.44129e-12	Glutathione S-Transferase [Source:UniProtKB/TrEMBL;Acc:Q8T7Z3]	gst-35
WBGene00008028	3.70627	4.95892	1.43592	-3.45348	0.000553396	0.00400141	SCP-Like extracellular protein [Source:UniProtKB/TrEMBL;Acc:Q18538]	scl-6
WBGene00012603	3.66202	4.92278	1.43972	-3.41926	0.000627916	0.00442017	Nematode Specific Peptide family, group E [Source:UniProtKB/TrEMBL;Acc:Q7YWR1]	nspe-6
WBGene00003530	13.791	4.92247	1.10374	-4.45983	8.2025e-06	0.00012469	Zinc metalloproteinase nas-11 [Source:UniProtKB/Swiss-Prot;Acc:Q21432]	nas-11
WBGene00009434	7.35516	4.91844	1.31142	-3.75047	0.000176501	0.00158491		F35E12.10
WBGene00044385	33.6593	4.91107	0.702414	-6.9917	2.71578e-12	2.05976e-10		F59A6.10
WBGene00018725	3.51517	4.91095	1.51157	-3.24891	0.00115848	0.00727956		kreg-1
WBGene00045457	3.52325	4.88789	1.45556	-3.35808	0.000784846	0.0053026		F33H12.7
WBGene00020760	3.4867	4.87819	1.45646	-3.34934	0.000810052	0.00543889		T24C4.4
WBGene00022013	3.48882	4.85484	1.44612	-3.35715	0.000787507	0.00531803		Y60C6A.1
WBGene00018023	3.4428	4.84825	1.44758	-3.34921	0.000810417	0.00543889	SET (Trithorax/polycomb) domain containing [Source:UniProtKB/TrEMBL;Acc:O17186]	set-11
WBGene00007071	12.8568	4.84702	1.10942	-4.36896	1.24841e-05	0.000178615	Aminopeptidase-like protein AC3.5 [Source:UniProtKB/Swiss-Prot;Acc:Q17405]	AC3.5
WBGene00020156	3.30684	4.80255	1.46584	-3.27632	0.00105169	0.00673149		T02B11.4
WBGene00012594	3.30684	4.80255	1.46584	-3.27632	0.00105169	0.00673149	Nematode Specific Peptide family, group E [Source:UniProtKB/TrEMBL;Acc:Q9NAJ5]	nspe-5
WBGene00020236	6.62374	4.77081	1.33927	-3.56226	0.000367675	0.00288636	Ligand-Gated ion Channel [Source:UniProtKB/TrEMBL;Acc:O16426]	lgc-1
WBGene00012593	12.0108	4.74915	1.11623	-4.25465	2.09378e-05	0.000278388	Nematode Specific Peptide family, group E [Source:UniProtKB/TrEMBL;Acc:Q9NAJ6]	nspe-7
WBGene00007440	3.14277	4.71721	1.4901	-3.1657	0.00154708	0.00919705		C08E8.4
WBGene00014194	3.09009	4.70347	1.48146	-3.17489	0.00149891	0.00897501		ZK1037.6
WBGene00000719	3.0381	4.69926	1.54195	-3.04762	0.00230664	0.0125491	COLlagen [Source:UniProtKB/TrEMBL;Acc:Q22260]	col-146
WBGene00015759	63.6955	4.68061	0.484237	-9.66594	4.20753e-22	1.32839e-19		C14C6.5
WBGene00019619	34.0105	4.66422	0.653297	-7.13952	9.36591e-13	7.86457e-11	ASpartyl Protease [Source:UniProtKB/TrEMBL;Acc:Q94271]	asp-14
WBGene00013181	10.9137	4.64244	1.14174	-4.06611	4.78052e-05	0.000553145		Y53H1B.2
WBGene00010148	55.8555	4.63569	0.51119	-9.06842	1.20754e-19	2.98857e-17		F56D5.3
WBGene00007890	2.87333	4.59701	1.49962	-3.06544	0.00217347	0.011977		C33A12.19
WBGene00009431	5.86594	4.5946	1.34246	-3.42252	0.00062044	0.00438505	DAF-16/FOXO Controlled, germline Tumor affecting [Source:UniProtKB/TrEMBL;Acc:Q52GY1]	dct-17
WBGene00011042	2.8793	4.58554	1.49662	-3.06392	0.00218455	0.0120287		R05H10.1
WBGene00021066	26.7899	4.58334	0.717475	-6.38815	1.67905e-10	9.61777e-09		W06H8.2
WBGene00018616	47.7296	4.57027	0.544288	-8.39679	4.58853e-17	7.79885e-15		F48G7.5
WBGene00010440	10.8112	4.57002	1.12431	-4.06474	4.80865e-05	0.000554213	TransThyretin-Related family domain [Source:UniProtKB/TrEMBL;Acc:O62289]	ttr-51
WBGene00008332	2.83293	4.56807	1.49975	-3.0459	0.00231986	0.0126113		C55A6.3
WBGene00012324	412.202	4.55232	0.200221	-22.7365	1.95307e-114	9.18396e-111	Regulator of hypoxia-inducible factor 1 [Source:UniProtKB/Swiss-Prot;Acc:Q9XVW1]	rhy-1
WBGene00001753	94.9066	4.55018	0.391763	-11.6146	3.47415e-31	2.4632e-28	Probable glutathione S-transferase 5 [Source:UniProtKB/Swiss-Prot;Acc:Q09596]	gst-5
WBGene00004119	5.619	4.54598	1.35243	-3.36134	0.000775663	0.00525566	Prion-like-(Q/N-rich)-domain-bearing protein [Source:UniProtKB/TrEMBL;Acc:Q7JNW7]	pqn-31
WBGene00019215	2.79253	4.53827	1.50496	-3.01554	0.00256523	0.0136661		H20E11.3
WBGene00000718	56.9859	4.47982	0.752231	-5.95538	2.59464e-09	1.11254e-07	Putative cuticle collagen 145 [Source:UniProtKB/Swiss-Prot;Acc:Q17459]	col-145
WBGene00020424	2.66535	4.45809	1.52553	-2.92233	0.00347423	0.0174789		T10H9.1
WBGene00007439	2.56734	4.45093	1.55082	-2.87004	0.00410414	0.0197483		C08E8.3
WBGene00196172	2.61898	4.4388	1.5247	-2.91125	0.00359986	0.0179764		Y50D4B.8
WBGene00022382	54.5039	4.43561	0.496689	-8.93034	4.24691e-19	9.6631e-17		Y94H6A.10
WBGene00015332	9.95258	4.42957	1.13342	-3.90814	9.30083e-05	0.000941225	Putative tyrosinase-like protein tyr-1 [Source:UniProtKB/Swiss-Prot;Acc:P34269]	tyr-1
WBGene00206522	2.57261	4.41947	1.52838	-2.8916	0.00383285	0.0187939		F14D2.19
WBGene00000017	2.62776	4.4165	1.55538	-2.83949	0.00451853	0.021333	ABF-6; AntiBacterial Factor related [Source:UniProtKB/TrEMBL;Acc:G5EBS3]	abf-6
WBGene00008334	57.5966	4.41568	0.474872	-9.29869	1.42185e-20	3.78454e-18	SKN-1 Dependent Zygotic transcript [Source:UniProtKB/TrEMBL;Acc:P90780]	sdz-8
WBGene00000972	100.608	4.3881	0.365043	-12.0208	2.76383e-33	2.59929e-30	DeHydrogenases, Short chain [Source:UniProtKB/TrEMBL;Acc:U4PLQ0]	dhs-8
WBGene00009388	5.1725	4.38673	1.36285	-3.21879	0.00128733	0.0079324		F35B12.9
WBGene00001767	5.08046	4.3784	1.36389	-3.21022	0.00132633	0.00810071	Glutathione S-Transferase [Source:UniProtKB/TrEMBL;Acc:Q93701]	gst-19
WBGene00010368	2.48935	4.37582	1.55951	-2.8059	0.00501769	0.0232385		H06A10.1
WBGene00001750	5.06428	4.37168	1.36389	-3.2053	0.00134923	0.00821122	Glutathione S-transferase 2 [Source:UniProtKB/Swiss-Prot;Acc:O16115]	gst-2
WBGene00008841	2.44332	4.36449	1.58771	-2.74893	0.00597905	0.0267937		F15A4.6
WBGene00013836	2.4335	4.35866	1.57357	-2.76992	0.00560708	0.0254419	F-box A protein [Source:UniProtKB/TrEMBL;Acc:A4F331]	fbxa-29
WBGene00016862	27.4642	4.33325	0.662381	-6.54193	6.073e-11	3.6769e-09	Carboxylic ester hydrolase [Source:UniProtKB/TrEMBL;Acc:Q95YC4]	C52A10.1
WBGene00020472	9.11927	4.32117	1.14398	-3.7773	0.000158538	0.00145605	LIPaSe related [Source:UniProtKB/TrEMBL;Acc:O17375]	lips-11
WBGene00007541	5.01651	4.30998	1.41263	-3.05103	0.0022806	0.0124314	FIP (Fungus-Induced Protein) Related [Source:UniProtKB/TrEMBL;Acc:Q7YTS3]	fipr-4
WBGene00002100	4.76953	4.28065	1.38136	-3.09887	0.00194263	0.0109971	Insulin-like peptide 17 [Source:UniProtKB/Swiss-Prot;Acc:G5EFH1]	ins-17
WBGene00011561	97.7066	4.2189	0.359176	-11.746	7.40045e-32	5.79989e-29	Transthyretin-like protein 15 [Source:UniProtKB/Swiss-Prot;Acc:Q22288]	ttr-15
WBGene00006650	21.3376	4.21868	0.739216	-5.70696	1.1501e-08	4.17542e-07		tts-1
WBGene00005600	8.33374	4.21744	1.16171	-3.63037	0.000283014	0.00234163		srj-12
WBGene00018730	8.42194	4.2156	1.16687	-3.61274	0.00030298	0.00245782		F53A9.7
WBGene00045248	4.55385	4.21049	1.38389	-3.04251	0.00234615	0.0127297		ZK180.7
WBGene00044143	8.37906	4.18585	1.15593	-3.6212	0.000293237	0.00239947		K09E9.4
WBGene00010745	48.024	4.12294	0.482967	-8.5367	1.38112e-17	2.49788e-15	Downstream Of DAF-16 (Regulated by DAF-16) [Source:UniProtKB/TrEMBL;Acc:O45667]	dod-17
WBGene00016717	4.24786	4.11608	1.3992	-2.94174	0.00326373	0.0165855	MATH (Meprin-associated Traf homology) domain containing [Source:UniProtKB/TrEMBL;Acc:O17192]	math-22
WBGene00000666	7.52922	4.08369	1.18446	-3.44772	0.000565348	0.00406699	Putative cuticle collagen 91 [Source:UniProtKB/Swiss-Prot;Acc:P34391]	col-91
WBGene00012589	4.20992	4.07933	1.39845	-2.91703	0.00353382	0.0177093	Nematode Specific Peptide family, group E [Source:UniProtKB/TrEMBL;Acc:Q9NAK0]	nspe-4
WBGene00010749	4.11472	4.06989	1.40802	-2.8905	0.00384626	0.0188335		K10D11.5
WBGene00013472	7.50465	4.06743	1.18083	-3.44456	0.000571996	0.00410435		Y68A4B.3
WBGene00015660	33.984	4.0649	0.571189	-7.11656	1.10653e-12	9.12856e-11	Cation transporting ATPase [Source:UniProtKB/TrEMBL;Acc:O16331]	catp-3
WBGene00044469	7.79696	4.05666	1.1608	-3.4947	0.000474597	0.00351636	C-type LECtin [Source:UniProtKB/TrEMBL;Acc:Q4R111]	clec-173
WBGene00004222	18.8374	4.0517	0.744116	-5.44499	5.18082e-08	1.60276e-06	PaTched Related family [Source:UniProtKB/TrEMBL;Acc:Q20404]	ptr-8
WBGene00019234	7.51905	4.05006	1.16757	-3.46878	0.00052282	0.00382345	UDP-GlucuronosylTransferase [Source:UniProtKB/TrEMBL;Acc:Q9TXZ4]	ugt-8
WBGene00013481	48.7354	4.04765	0.490504	-8.25201	1.55749e-16	2.41445e-14		Y69H2.3
WBGene00009393	7.53488	4.04399	1.1656	-3.46946	0.000521514	0.00381691	C-type LECtin [Source:UniProtKB/TrEMBL;Acc:O45441]	clec-62
WBGene00019233	11.1086	4.02455	0.963266	-4.17802	2.94055e-05	0.000369718	UDP-GlucuronosylTransferase [Source:UniProtKB/TrEMBL;Acc:Q9TXZ5]	ugt-14
WBGene00018729	7.54509	4.01791	1.17003	-3.43401	0.000594721	0.00424152		F53A9.6
WBGene00019914	7.452	4.00041	1.16852	-3.42349	0.000618221	0.00437594	C-type LECtin [Source:UniProtKB/TrEMBL;Acc:O44871]	clec-150
WBGene00020568	3.95311	3.98028	1.41534	-2.81225	0.0049197	0.0228447		T19D2.3
WBGene00022644	72.2175	3.9796	0.386434	-10.2983	7.17414e-25	2.89159e-22	Downstream Of DAF-16 (Regulated by DAF-16) [Source:UniProtKB/TrEMBL;Acc:A0A0K3ASK2]	dod-19
WBGene00009430	3.83542	3.96353	1.42052	-2.7902	0.00526757	0.0241736		F35E12.6
WBGene00003765	3.80838	3.95724	1.42897	-2.7693	0.00561768	0.0254737	Neuropeptide-Like Protein [Source:UniProtKB/TrEMBL;Acc:O44666]	nlp-27
WBGene00008335	24.8033	3.93929	0.635606	-6.19769	5.72992e-10	2.92869e-08		C55A6.6
WBGene00019968	3.76374	3.93187	1.42532	-2.75858	0.00580533	0.0261815		R08F11.4
WBGene00050875	3.82594	3.91966	1.42935	-2.74227	0.00610155	0.0271917	Biofilm Absent on Head (After Yersinia exposure) [Source:UniProtKB/TrEMBL;Acc:Q9XXM0]	bah-1
WBGene00004002	3.77009	3.90893	1.43216	-2.72939	0.00634517	0.0280248	P-GlycoProtein related [Source:UniProtKB/TrEMBL;Acc:G5EG03]	pgp-8
WBGene00015993	17.5362	3.9074	0.755856	-5.1695	2.34718e-07	5.82952e-06		C18H7.1
WBGene00016786	3.68047	3.90083	1.42547	-2.73652	0.00620929	0.0275476	CYtochrome P450 family [Source:UniProtKB/TrEMBL;Acc:O16220]	cyp-35A4
WBGene00010698	3.73039	3.90083	1.423	-2.74128	0.00612005	0.0272524		K08H10.6
WBGene00005833	3.63237	3.89641	1.45391	-2.67994	0.00736345	0.0314681	Serpentine Receptor, class W [Source:UniProtKB/TrEMBL;Acc:O62076]	srw-86
WBGene00009571	3.63691	3.87712	1.42801	-2.71505	0.00662667	0.029086		F40D4.12
WBGene00018711	9.86987	3.82992	0.975061	-3.92787	8.57007e-05	0.000884404		F52G3.3
WBGene00016894	28.6657	3.77966	0.585909	-6.45093	1.11167e-10	6.50719e-09		C53B7.3
WBGene00008301	3.40787	3.76363	1.44442	-2.60564	0.00917021	0.0372426	Protein containing ALS2cr12 (ALS2CR12) domain [Source:UniProtKB/TrEMBL;Acc:B6EU64]	pals-39
WBGene00018466	3.28455	3.74189	1.45509	-2.57158	0.0101235	0.0402401		F45E1.5
WBGene00219267	3.31794	3.72182	1.45096	-2.56507	0.0103154	0.0408417		mir-5548
WBGene00044654	6.17603	3.71561	1.19474	-3.10996	0.00187112	0.010665	F-box A protein [Source:UniProtKB/TrEMBL;Acc:G5EEL4]	fbxa-85
WBGene00044536	3.29298	3.70987	1.45771	-2.54499	0.0109281	0.0426429		F14F9.8
WBGene00021894	3.18303	3.69781	1.4908	-2.48042	0.0131227	0.049065		Y54G2A.32
WBGene00020015	6.14865	3.69754	1.19925	-3.0832	0.00204789	0.0114595	Nuclear Hormone Receptor family [Source:UniProtKB/TrEMBL;Acc:O16954]	nhr-210
WBGene00015449	6.01162	3.69702	1.21612	-3.04002	0.00236559	0.0128155	UDP-GlucuronosylTransferase [Source:UniProtKB/TrEMBL;Acc:Q9GZD1]	ugt-63
WBGene00000601	12.0773	3.68659	0.863927	-4.26724	1.97904e-05	0.000265635	Cuticle collagen 12 [Source:UniProtKB/Swiss-Prot;Acc:P20630]	col-12
WBGene00019540	11.9979	3.68228	0.849745	-4.3334	1.46827e-05	0.000205281		K08D12.6
WBGene00008333	3.20448	3.6808	1.46384	-2.51449	0.0119205	0.045622		C55A6.4
WBGene00015027	3.20729	3.6698	1.46049	-2.51272	0.0119803	0.0458135		B0207.2
WBGene00013489	14.7095	3.66269	0.784688	-4.66771	3.04582e-06	5.35839e-05	COLlagen [Source:UniProtKB/TrEMBL;Acc:Q8I4C0]	col-42
WBGene00001460	3.14228	3.66265	1.47417	-2.48454	0.0129719	0.048617	FMRF-Like Peptide [Source:UniProtKB/TrEMBL;Acc:A3QM96]	flp-17
WBGene00021893	11.6803	3.65484	0.859293	-4.25331	2.10632e-05	0.000279792	NDNF (Neuron Derived Neurotrophic Factor) homolog [Source:UniProtKB/TrEMBL;Acc:Q9N397]	ndnf-1
WBGene00015288	3.13878	3.65459	1.46736	-2.49058	0.0127535	0.0480152	Bestrophin homolog [Source:UniProtKB/TrEMBL;Acc:O17205]	best-4
WBGene00018403	5.95577	3.65408	1.19517	-3.05737	0.00223285	0.0122278		F44A2.3
WBGene00009221	42.4762	3.64805	0.967002	-3.77254	0.000161593	0.00147528	Fatty Acid CoA Synthetase family [Source:UniProtKB/TrEMBL;Acc:O18693]	acs-2
WBGene00001764	31.5415	3.62955	0.528377	-6.86924	6.45471e-12	4.59882e-10	Glutathione S-Transferase [Source:UniProtKB/TrEMBL;Acc:Q93698]	gst-16
WBGene00010658	8.42356	3.58345	0.994294	-3.60402	0.000313336	0.00252153		K08D8.4
WBGene00003759	8.38385	3.57933	0.997748	-3.58741	0.000333973	0.0026513	Neuropeptide-Like Protein [Source:UniProtKB/TrEMBL;Acc:Q9XX02]	nlp-21
WBGene00018731	5.52014	3.54679	1.22275	-2.90066	0.00372379	0.0184187		F53A9.8
WBGene00000783	8.00826	3.54514	1.00688	-3.52091	0.000430063	0.00325129	Cathepsin B-like cysteine proteinase 3 [Source:UniProtKB/Swiss-Prot;Acc:P43507]	cpr-3
WBGene00010128	24.8181	3.5415	0.601241	-5.89032	3.85449e-09	1.57154e-07		F55G11.8
WBGene00020811	5.53281	3.53837	1.22142	-2.89692	0.00376843	0.0185684		T25G12.3
WBGene00044457	5.31567	3.51232	1.23078	-2.85374	0.00432079	0.0206132		C18H7.11
WBGene00000558	7.89164	3.49019	1.01046	-3.45406	0.000552224	0.00399564	CaeNaCin (Caenorhabditis bacteriocin) [Source:UniProtKB/TrEMBL;Acc:O44613]	cnc-4
WBGene00021796	10.3011	3.48106	0.877211	-3.96833	7.2379e-05	0.000769685		Y52E8A.3
WBGene00045411	13.0602	3.47998	0.780623	-4.45795	8.2748e-06	0.000125519		C25F9.11
WBGene00009621	23.4611	3.46757	0.583637	-5.94132	2.8274e-09	1.19063e-07	FIP (Fungus-Induced Protein) Related [Source:UniProtKB/TrEMBL;Acc:Q20277]	fipr-21
WBGene00001760	12.8915	3.46484	0.780713	-4.43805	9.07784e-06	0.000135371	Glutathione S-Transferase [Source:UniProtKB/TrEMBL;Acc:Q93695]	gst-12
WBGene00009971	12.8469	3.45552	0.792688	-4.35924	1.30514e-05	0.000185788		F53C11.1
WBGene00009512	7.59724	3.45411	1.02309	-3.37615	0.000735077	0.0050314		bigr-1
WBGene00010759	785.585	3.44739	0.151437	-22.7645	1.03078e-114	7.2706e-111	Bifunctional L-3-cyanoalanine synthase/cysteine synthase [Source:UniProtKB/Swiss-Prot;Acc:O45679]	cysl-2
WBGene00018342	5.07257	3.43861	1.23891	-2.77552	0.00551138	0.0250965		F42A10.6
WBGene00014173	7.81334	3.43611	1.00113	-3.43223	0.000598644	0.00425444		ZK970.7
WBGene00001754	25.2645	3.42948	0.569125	-6.02589	1.68187e-09	7.53209e-08	Probable glutathione S-transferase 6 [Source:UniProtKB/Swiss-Prot;Acc:P91252]	gst-6
WBGene00017201	7.50978	3.42722	1.0117	-3.38757	0.000705159	0.00486915	Glycine Rich Secreted Protein [Source:UniProtKB/TrEMBL;Acc:P91207]	grsp-4
WBGene00019489	20.252	3.42204	0.624251	-5.48183	4.2096e-08	1.32555e-06	1,2-dihydroxy-3-keto-5-methylthiopentene dioxygenase homolog 2 [Source:UniProtKB/Swiss-Prot;Acc:Q09407]	K07E1.1
WBGene00016247	5.074	3.41819	1.2343	-2.76934	0.00561699	0.0254737		C30B5.6
WBGene00002274	7.60571	3.41106	1.00457	-3.39552	0.000684971	0.0047577	Galectin [Source:UniProtKB/TrEMBL;Acc:Q94215]	lec-11
WBGene00020058	27.4463	3.40643	0.53451	-6.37299	1.85374e-10	1.04186e-08		R13D11.4
WBGene00018646	10.0447	3.39964	0.870614	-3.90488	9.42723e-05	0.000951968	Mucin Like protein [Source:UniProtKB/TrEMBL;Acc:Q9GZE3]	mul-1
WBGene00008628	4.91308	3.39729	1.24388	-2.73121	0.00631016	0.0279052	TransThyretin-Related family domain [Source:UniProtKB/TrEMBL;Acc:O17776]	ttr-21
WBGene00000673	9.70528	3.39693	0.899744	-3.77544	0.000159724	0.00146599	COLlagen [Source:UniProtKB/TrEMBL;Acc:O17805]	col-98
WBGene00016596	92.1996	3.37939	0.667749	-5.06087	4.1734e-07	9.74737e-06		C42D4.3
WBGene00021253	17.382	3.37393	0.673405	-5.01025	5.43604e-07	1.22307e-05		Y22D7AL.15
WBGene00012118	7.31166	3.37371	1.01615	-3.32009	0.00089987	0.00592369	Glycine Rich Secreted Protein [Source:UniProtKB/TrEMBL;Acc:C6KRI7]	grsp-2
WBGene00011852	4.80979	3.36376	1.24564	-2.70042	0.00692517	0.030142	C-type LECtin [Source:UniProtKB/TrEMBL;Acc:Q9XUN6]	clec-26
WBGene00001778	12.1689	3.36063	0.794139	-4.23179	2.31842e-05	0.000303213	Glutathione S-Transferase [Source:UniProtKB/TrEMBL;Acc:Q23520]	gst-30
WBGene00020335	9.55915	3.35265	0.882966	-3.79703	0.000146439	0.00136628	TransThyretin-Related family domain [Source:UniProtKB/TrEMBL;Acc:Q22341]	ttr-30
WBGene00009620	7.32468	3.34433	1.01378	-3.29888	0.000970728	0.00630482	Fungus-Induced Protein [Source:UniProtKB/TrEMBL;Acc:Q20276]	fip-5
WBGene00010657	19.2251	3.33553	0.632141	-5.27657	1.31627e-07	3.51013e-06		K08D8.3
WBGene00016659	35.7833	3.323	0.462095	-7.19115	6.42468e-13	5.5603e-11		C45B2.2
WBGene00008602	9.58415	3.3202	0.892075	-3.72189	0.000197739	0.0017511	O-ACyltransferase homolog [Source:UniProtKB/TrEMBL;Acc:A0A0K3AWB0]	oac-14
WBGene00008495	23.7687	3.3063	0.57244	-5.77581	7.65838e-09	2.88868e-07		F01D5.5
WBGene00013515	25.2155	3.28912	0.545808	-6.02615	1.67913e-09	7.53209e-08	DOMON domain-containing protein Y73F4A.2 [Source:UniProtKB/Swiss-Prot;Acc:Q9XWC3]	Y73F4A.2
WBGene00008375	4.64502	3.28456	1.25324	-2.62085	0.00877102	0.0359897		D1054.8
WBGene00004173	46.6545	3.27813	0.420067	-7.80383	6.00548e-15	7.10962e-13	Prion-like-(Q/N-rich)-domain-bearing protein [Source:UniProtKB/TrEMBL;Acc:O18271]	pqn-94
WBGene00016845	4.53261	3.26412	1.28393	-2.54229	0.0110128	0.0428926		C50F7.5
WBGene00009097	9.13376	3.23779	0.885034	-3.65837	0.00025382	0.00214666	FIP (Fungus-Induced Protein) Related [Source:UniProtKB/TrEMBL;Acc:B5U8M6]	fipr-2
WBGene00009624	4.6057	3.23764	1.2406	-2.60975	0.0090609	0.0369642	CaeNaCin (Caenorhabditis bacteriocin) [Source:UniProtKB/TrEMBL;Acc:Q9XVW3]	cnc-8
WBGene00044737	9.00483	3.22753	0.89918	-3.58941	0.000331426	0.00263256	TransThyretin-Related family domain [Source:UniProtKB/TrEMBL;Acc:Q2EEM8]	ttr-45
WBGene00000730	4.46413	3.21514	1.26166	-2.54835	0.0108235	0.0423777	COLlagen [Source:UniProtKB/TrEMBL;Acc:Q22393]	col-157
WBGene00014728	9.19916	3.20915	0.912771	-3.51583	0.000438384	0.00329653		E03A3.1
WBGene00018645	6.41791	3.19619	1.06087	-3.01281	0.0025884	0.0137635		F49F1.5
WBGene00045387	6.59992	3.19216	1.03006	-3.09899	0.00194182	0.0109971		K09H9.8
WBGene00014245	6.52471	3.19141	1.03803	-3.07449	0.0021086	0.0117203		ZK1307.2
WBGene00011960	4.47572	3.19122	1.24623	-2.5607	0.0104462	0.0412785	O-ACyltransferase homolog [Source:UniProtKB/TrEMBL;Acc:O18127]	oac-48
WBGene00021533	108.824	3.18599	0.274732	-11.5967	4.2805e-31	2.87547e-28		Y42G9A.3
WBGene00003754	8.99395	3.18566	0.904207	-3.52315	0.000426442	0.00323258	Neuropeptide-Like Protein [Source:UniProtKB/TrEMBL;Acc:Q22442]	nlp-16
WBGene00011699	6.56022	3.18558	1.04679	-3.0432	0.00234079	0.0127112	CYtochrome P450 family [Source:UniProtKB/TrEMBL;Acc:O62377]	cyp-34A2
WBGene00000742	21.8512	3.17984	0.574598	-5.53401	3.12983e-08	1.01734e-06	COLlagen [Source:UniProtKB/TrEMBL;Acc:Q86NE4]	col-169
WBGene00013079	10.8585	3.17944	0.802418	-3.96233	7.4222e-05	0.000784895	TransThyretin-Related family domain [Source:UniProtKB/TrEMBL;Acc:Q9XXR5]	ttr-26
WBGene00000535	10.5497	3.17924	0.826912	-3.84472	0.000120692	0.00116457	Cystatin [Source:UniProtKB/TrEMBL;Acc:G5EDZ9]	cpi-1
WBGene00017957	47.8149	3.17155	0.387755	-8.17925	2.85607e-16	4.24112e-14		F31F4.1
WBGene00013838	4.31165	3.16503	1.25867	-2.51457	0.0119176	0.045622	F-box A protein [Source:UniProtKB/TrEMBL;Acc:A4F330]	fbxa-31
WBGene00003549	12.6978	3.15395	0.740537	-4.25901	2.05336e-05	0.00027353	Zinc metalloproteinase nas-31 [Source:UniProtKB/Swiss-Prot;Acc:Q7JLI1]	nas-31
WBGene00010123	21.0825	3.14446	0.579752	-5.4238	5.83439e-08	1.77374e-06		F55G11.2
WBGene00010876	10.2454	3.12542	0.821897	-3.80269	0.000143132	0.00133986		M05D6.3
WBGene00017126	18.9039	3.12161	0.606775	-5.1446	2.68098e-07	6.60045e-06		E04F6.6
WBGene00012591	12.7927	3.10238	0.739105	-4.19748	2.69904e-05	0.000345826	Nematode Specific Peptide family, group E [Source:UniProtKB/TrEMBL;Acc:Q9NAJ8]	nspe-1
WBGene00018257	16.7467	3.09508	0.686703	-4.50717	6.56988e-06	0.000103324		F41B4.1
WBGene00014206	126.719	3.07272	0.248757	-12.3523	4.73361e-35	5.1367e-32	NITrilase [Source:UniProtKB/TrEMBL;Acc:Q23384]	nit-1
WBGene00017467	16.1449	3.05621	0.646516	-4.72719	2.27646e-06	4.21997e-05		F14F9.4
WBGene00001787	26.1328	3.05466	0.510441	-5.98435	2.1725e-09	9.51786e-08	Glutathione S-Transferase [Source:UniProtKB/TrEMBL;Acc:Q9NAB0]	gst-39
WBGene00020047	6.02414	3.05226	1.05672	-2.88843	0.00387176	0.0189255	TransThyretin-Related family domain [Source:UniProtKB/TrEMBL;Acc:Q95Y92]	ttr-32
WBGene00016932	5.94576	3.04615	1.05061	-2.8994	0.00373875	0.0184544		C54G6.3
WBGene00003752	20.4152	3.0452	0.588897	-5.17103	2.32812e-07	5.79239e-06	Neuropeptide-Like Protein [Source:UniProtKB/TrEMBL;Acc:Q18915]	nlp-14
WBGene00020155	7.88873	3.0139	0.937447	-3.21501	0.00130439	0.00801788		T02B11.3
WBGene00020579	220.088	3.00222	0.202372	-14.8351	8.68759e-50	1.53195e-46		T19D12.4
WBGene00022231	20.9953	2.98504	0.557571	-5.35364	8.6201e-08	2.44676e-06	TYRosinase [Source:UniProtKB/TrEMBL;Acc:Q95XC6]	tyr-6
WBGene00008737	5.76979	2.96954	1.05433	-2.81651	0.00485487	0.0226256	GoNadotropin-Releasing hormone Receptor (GnRHR) related [Source:UniProtKB/TrEMBL;Acc:Q19397]	gnrr-7
WBGene00003762	72.8408	2.96312	0.308724	-9.59796	8.15411e-22	2.50065e-19	Neuropeptide-Like Protein [Source:UniProtKB/TrEMBL;Acc:Q20011]	nlp-24
WBGene00045276	49.7965	2.95356	0.374024	-7.89671	2.86362e-15	3.51279e-13		F18E3.13
WBGene00014262	22.6895	2.95277	0.541397	-5.45398	4.92556e-08	1.53728e-06		ZK1321.4
WBGene00000281	9.06156	2.92683	0.858669	-3.40857	0.000653051	0.00456294	Putative carbonic anhydrase 3 [Source:UniProtKB/Swiss-Prot;Acc:Q27504]	cah-3
WBGene00007142	26.0987	2.92262	0.510869	-5.72088	1.05973e-08	3.86293e-07	TransThyretin-Related family domain [Source:UniProtKB/TrEMBL;Acc:Q17473]	ttr-18
WBGene00020740	14.3613	2.92069	0.68331	-4.27433	1.9171e-05	0.000258552		T23F4.2
WBGene00001751	7.40637	2.91309	0.922346	-3.15835	0.00158665	0.00937005	Glutathione S-transferase 3 [Source:UniProtKB/Swiss-Prot;Acc:O16116]	gst-3
WBGene00019963	64.35	2.91063	0.335047	-8.68722	3.71433e-18	7.8206e-16		R08E5.3
WBGene00017306	7.31748	2.90702	0.926074	-3.13908	0.00169477	0.00989163		F09F9.1
WBGene00010660	42.3727	2.90462	0.394072	-7.37078	1.69627e-13	1.56971e-11		K08D8.6
WBGene00011471	5.56217	2.9038	1.06232	-2.73344	0.00626768	0.0277695		T05C12.8
WBGene00013215	11.0832	2.90282	0.762139	-3.80878	0.000139653	0.00131251		Y54G11A.4
WBGene00000743	7.35509	2.89995	0.942224	-3.07778	0.0020855	0.0116194	COLlagen [Source:UniProtKB/TrEMBL;Acc:Q86NE3]	col-170
WBGene00013077	16.3966	2.89993	0.635434	-4.5637	5.0261e-06	8.20638e-05	TransThyretin-Related family domain [Source:UniProtKB/TrEMBL;Acc:H2KMI9]	ttr-24
WBGene00007932	10.6781	2.89381	0.76682	-3.77378	0.000160796	0.00147133	BZIP transcription factor family [Source:UniProtKB/TrEMBL;Acc:B1V8I9]	zip-5
WBGene00003756	9.01523	2.89205	0.871332	-3.31912	0.000903022	0.00593337	Neuropeptide-Like Protein [Source:UniProtKB/TrEMBL;Acc:O62211]	nlp-18
WBGene00008139	7.1478	2.87813	0.938667	-3.06619	0.00216808	0.0119566		C47D12.5
WBGene00008032	32.7688	2.8763	0.460041	-6.25227	4.04524e-10	2.12934e-08		C39E9.8
WBGene00016147	7.26129	2.86951	0.917014	-3.12919	0.0017529	0.0101179	CYtochrome P450 family [Source:UniProtKB/TrEMBL;Acc:Q27472]	cyp-32A1
WBGene00017861	7.29992	2.86128	0.930409	-3.07529	0.00210298	0.0116936		F27D9.2
WBGene00021994	7.23175	2.86084	0.942474	-3.03546	0.00240167	0.0129959		Y59E9AL.4
WBGene00017621	10.5123	2.85603	0.770308	-3.70765	0.000209196	0.00183528		F20A1.10
WBGene00008945	12.3664	2.8559	0.710087	-4.0219	5.77297e-05	0.000645319		F19B2.6
WBGene00015930	18.2511	2.8545	0.59722	-4.77964	1.75611e-06	3.36596e-05		C17H12.4
WBGene00015362	7.1464	2.8544	0.928126	-3.07545	0.00210188	0.0116936	F-box A protein [Source:UniProtKB/TrEMBL;Acc:O17054]	fbxa-105
WBGene00000741	14.2721	2.84681	0.727667	-3.91224	9.14437e-05	0.000928319	COLlagen [Source:UniProtKB/TrEMBL;Acc:Q22380]	col-168
WBGene00013540	21.5074	2.84607	0.560868	-5.0744	3.88715e-07	9.1546e-06		Y75B8A.3
WBGene00019972	9.01523	2.84541	0.825779	-3.44572	0.00056953	0.00409082		R09A1.2
WBGene00008944	87.4849	2.84415	0.291521	-9.75624	1.73472e-22	5.96871e-20		F19B2.5
WBGene00010320	5.27127	2.84264	1.0655	-2.66789	0.00763295	0.0323649		F59B10.4
WBGene00001455	7.22232	2.84057	0.937687	-3.02934	0.00245089	0.0131964	FMRF-Like Peptide; FMRFamide-like peptide 12 [Source:UniProtKB/TrEMBL;Acc:G5EBV5]	flp-12
WBGene00020157	23.0186	2.82547	0.521473	-5.41825	6.01861e-08	1.81033e-06		T02B11.6
WBGene00010661	157.265	2.82283	0.236831	-11.9192	9.40285e-33	7.8027e-30	TYRosinase [Source:UniProtKB/TrEMBL;Acc:Q9XUS8]	tyr-2
WBGene00002055	46.5069	2.81502	0.377678	-7.4535	9.08971e-14	8.90476e-12	Intermediate filament protein ifc-1 [Source:UniProtKB/Swiss-Prot;Acc:O45168]	ifc-1
WBGene00021400	5.07031	2.80578	1.09221	-2.56891	0.0102018	0.0404944		Y38C1AA.9
WBGene00019593	25.9025	2.79978	0.488966	-5.72591	1.02878e-08	3.76963e-07		K09F6.10
WBGene00003957	51.9637	2.79949	0.349815	-8.00279	1.21632e-15	1.63415e-13	Prolyl Carboxy Peptidase like [Source:UniProtKB/TrEMBL;Acc:G5EFJ8]	pcp-2
WBGene00001620	46.1585	2.79539	0.374313	-7.46805	8.13928e-14	8.02943e-12	Excitatory amino acid transporter [Source:UniProtKB/Swiss-Prot;Acc:Q10901]	glt-1
WBGene00008477	82.371	2.7915	0.294962	-9.46395	2.96518e-21	8.53669e-19	C-type LECtin [Source:UniProtKB/TrEMBL;Acc:O17741]	clec-17
WBGene00018823	27.133	2.78246	0.478313	-5.81722	5.98326e-09	2.31884e-07		F54E2.1
WBGene00008010	11.7017	2.77571	0.733486	-3.78427	0.000154162	0.00142701		C38D9.2
WBGene00020720	5.12585	2.77287	1.08162	-2.56362	0.0103586	0.0409783		T23B12.5
WBGene00010001	19.8934	2.76768	0.556538	-4.97303	6.59144e-07	1.43718e-05		F53F8.4
WBGene00010760	26.7546	2.75486	0.475378	-5.79509	6.82849e-09	2.5895e-07		K10H10.4
WBGene00002021	11.8901	2.75258	0.729342	-3.77405	0.000160617	0.00147132	Heat Shock Protein [Source:UniProtKB/TrEMBL;Acc:Q20660]	hsp-17
WBGene00016505	15.0392	2.7518	0.626124	-4.39497	1.10788e-05	0.000161455	TransThyretin-Related family domain [Source:UniProtKB/TrEMBL;Acc:Q8I7H9]	ttr-33
WBGene00009572	5.01377	2.74446	1.07252	-2.5589	0.0105005	0.0414235		F40D4.13
WBGene00009432	13.5	2.73183	0.673479	-4.0563	4.98559e-05	0.000571338	Cub (CUB) Like Domain containing protein [Source:UniProtKB/TrEMBL;Acc:E0AHD6]	cld-9
WBGene00022680	57.2902	2.71905	0.340709	-7.98054	1.45695e-15	1.92086e-13		ZK180.6
WBGene00005228	14.9798	2.7164	0.635279	-4.27591	1.90355e-05	0.000257462	Serpentine Receptor, class H [Source:UniProtKB/TrEMBL;Acc:A0A0K3ASA1]	srh-2
WBGene00021895	27.8815	2.7139	0.49291	-5.50586	3.67369e-08	1.1725e-06	C-type LECtin [Source:UniProtKB/TrEMBL;Acc:Q8WTL2]	clec-84
WBGene00001788	17.8746	2.70845	0.576977	-4.6942	2.67651e-06	4.84071e-05	Glutathione S-Transferase [Source:UniProtKB/TrEMBL;Acc:O45115]	gst-40
WBGene00000522	11.3065	2.70811	0.714894	-3.78813	0.000151783	0.00140869	CLaudin-like in Caenorhabditis [Source:UniProtKB/TrEMBL;Acc:Q93198]	clc-1
WBGene00016028	9.74089	2.70136	0.77908	-3.46736	0.000525588	0.00383177	FMRFamide-like neuropeptides 24 VPSAGDMMVRF-amide [Source:UniProtKB/Swiss-Prot;Acc:O17058]	flp-24
WBGene00016149	4.89996	2.7001	1.0871	-2.48375	0.0130007	0.0487121	FMRFamide Peptide Receptor family; VRFamide receptor 1 [Source:UniProtKB/TrEMBL;Acc:G5EG36]	frpr-3
WBGene00004114	9.48049	2.69908	0.805573	-3.35051	0.000806641	0.00542129	Prion-like-(Q/N-rich) domain-bearing protein 25 [Source:UniProtKB/Swiss-Prot;Acc:P41951]	pqn-25
WBGene00022843	6.37212	2.68938	0.958571	-2.80561	0.00502207	0.0232512		ZK1055.2
WBGene00021740	46.3275	2.68578	0.383268	-7.00758	2.42481e-12	1.85907e-10		Y50D4B.1
WBGene00020595	18.9277	2.68172	0.57051	-4.70057	2.59439e-06	4.71638e-05		T20B5.2
WBGene00010977	7.95988	2.67947	0.866036	-3.09395	0.00197509	0.0111361		R02D5.3
WBGene00004008	150.838	2.67734	0.231861	-11.5472	7.62778e-31	4.67848e-28	P-GlycoProtein related; p-glycoprotein related (146.8 kD) (Pgp-14) [Source:UniProtKB/TrEMBL;Acc:G5EG61]	pgp-14
WBGene00016976	7.92686	2.67219	0.846756	-3.1558	0.00160059	0.0094278		C56E10.3
WBGene00003554	63.8629	2.6719	0.344351	-7.75923	8.54474e-15	9.72103e-13	Zinc metalloproteinase nas-38 [Source:UniProtKB/Swiss-Prot;Acc:Q20942]	nas-38
WBGene00010225	12.6543	2.66444	0.686707	-3.88003	0.000104444	0.00103469	TransThyretin-Related family domain [Source:UniProtKB/TrEMBL;Acc:Q93805]	ttr-31
WBGene00003548	60.9772	2.6555	0.348986	-7.6092	2.75794e-14	2.90346e-12	Zinc metalloproteinase nas-30 [Source:UniProtKB/Swiss-Prot;Acc:Q9N2V2]	nas-30
WBGene00010747	7.84779	2.65468	0.855214	-3.10411	0.00190855	0.0108652		K10D11.3
WBGene00000285	11.0634	2.64744	0.721637	-3.66866	0.000243825	0.00207315	Calmodulin-like protein [Source:UniProtKB/Swiss-Prot;Acc:P04630]	cal-1
WBGene00016450	9.68191	2.64296	0.791393	-3.33963	0.000838893	0.0055954	C-type LECtin [Source:UniProtKB/TrEMBL;Acc:Q18492]	clec-5
WBGene00010879	164.374	2.64135	0.203745	-12.964	1.95693e-38	2.50967e-35		M05D6.6
WBGene00006418	8.05126	2.6181	0.881865	-2.96882	0.0029895	0.0154536		tag-38
WBGene00016419	14.2639	2.61779	0.659716	-3.96806	7.24599e-05	0.000769685	TYRosinase [Source:UniProtKB/TrEMBL;Acc:O01497]	tyr-4
WBGene00007365	8.97075	2.60055	0.797325	-3.26159	0.00110788	0.00702418		C06B3.6
WBGene00021084	18.2029	2.59903	0.574558	-4.52352	6.08182e-06	9.67263e-05		W08E12.3
WBGene00000746	5.92417	2.59861	0.98307	-2.64336	0.00820871	0.0341594	COLlagen [Source:UniProtKB/TrEMBL;Acc:Q20270]	col-173
WBGene00009397	61.0659	2.58352	0.322339	-8.01493	1.10201e-15	1.52413e-13	C-type LECtin [Source:UniProtKB/TrEMBL;Acc:O45445]	clec-66
WBGene00019605	30.4821	2.58344	0.441821	-5.84726	4.99736e-09	1.98585e-07	Uncharacterized serine carboxypeptidase ctsa-1 [Source:UniProtKB/Swiss-Prot;Acc:Q09991]	ctsa-1
WBGene00009957	12.327	2.57909	0.680511	-3.78993	0.000150692	0.0014004		F53B2.8
WBGene00016538	6.01907	2.56303	0.955109	-2.68349	0.00728571	0.031221		C39F7.1
WBGene00044776	10.6106	2.56115	0.740225	-3.45996	0.00054025	0.00392753		T02B11.8
WBGene00012728	10.3924	2.55909	0.72436	-3.53289	0.000411037	0.00314793		Y39G8B.9
WBGene00019300	8.80076	2.5532	0.813236	-3.13956	0.00169202	0.00988702	Sugar transporter SWEET1 [Source:UniProtKB/Swiss-Prot;Acc:O45102]	swt-1
WBGene00016431	5.95232	2.54781	0.960504	-2.65258	0.00798798	0.0334978		C35A11.4
WBGene00021503	46.6148	2.54557	0.367521	-6.92632	4.3194e-12	3.15719e-10	Carboxypeptidase [Source:UniProtKB/TrEMBL;Acc:O76725]	ctsa-2
WBGene00021645	50.1473	2.52879	0.343105	-7.3703	1.70245e-13	1.56971e-11		Y47G6A.19
WBGene00019967	13.4134	2.52688	0.645727	-3.91323	9.10691e-05	0.00092759	CYtochrome P450 family [Source:UniProtKB/TrEMBL;Acc:O02641]	cyp-33C8
WBGene00001456	7.36094	2.52608	0.869914	-2.90382	0.00368637	0.0182812	FMRFamide-like neuropeptides 13 SDRPTRAMDSPLIRF-amide AMDSPLIRF-amide AADGAPLIRF-amide 1 APEASPFIRF-amide 1 AADGAPLIRF-amide 2 APEASPFIRF-amide 2 ASPSAPLIRF-amide SPSAVPLIRF-amide SAAAPLIRF-amide ASSAPLIRF-amide [Source:UniProtKB/Swiss-Prot;Acc:O44185]	flp-13
WBGene00010722	14.355	2.52352	0.64497	-3.91262	9.12983e-05	0.000928319		K09E4.4
WBGene00008629	11.5438	2.52258	0.684867	-3.68331	0.000230227	0.00197584	Carnitine Palmitoyl Transferase [Source:UniProtKB/TrEMBL;Acc:G5EG54]	cpt-5
WBGene00001703	44.3149	2.52197	0.382825	-6.58778	4.46452e-11	2.7383e-09	GRounDhog (Hedgehog-like family) [Source:UniProtKB/TrEMBL;Acc:O02153]	grd-14
WBGene00011452	5.83956	2.51725	0.969334	-2.59689	0.00940734	0.037917	Putative UDP-glucuronosyltransferase ugt-55 [Source:UniProtKB/Swiss-Prot;Acc:Q22180]	ugt-55
WBGene00002269	59.2689	2.5169	0.322544	-7.80326	6.03298e-15	7.10962e-13	Galectin [Source:UniProtKB/TrEMBL;Acc:Q9N384]	lec-6
WBGene00011895	47.8917	2.51472	0.357407	-7.036	1.97836e-12	1.56791e-10		T21C9.9
WBGene00003647	127.341	2.51451	0.228892	-10.9856	4.48346e-28	2.25886e-25	Nuclear hormone receptor family member nhr-57 [Source:UniProtKB/Swiss-Prot;Acc:O16425]	nhr-57
WBGene00194747	7.42769	2.51212	0.864941	-2.90438	0.00367978	0.018272		H05C05.4
WBGene00014125	28.9248	2.50031	0.449494	-5.5625	2.65943e-08	8.82092e-07		ZK863.8
WBGene00001699	16.0528	2.50017	0.584788	-4.27535	1.9084e-05	0.000257625	GRounDhog (Hedgehog-like family) [Source:UniProtKB/TrEMBL;Acc:O44471]	grd-10
WBGene00014183	13.0901	2.49999	0.645537	-3.87273	0.000107625	0.00105951		ZK1025.3
WBGene00020657	8.52145	2.49529	0.80938	-3.08297	0.00204948	0.01146	Ligand-Gated ion Channel [Source:UniProtKB/TrEMBL;Acc:Q2PJ95]	lgc-53
WBGene00007807	64.5331	2.49202	0.303857	-8.20129	2.37816e-16	3.56901e-14		C29F3.7
WBGene00022329	5.87226	2.48506	0.979842	-2.53618	0.0112068	0.043516	F-box A protein [Source:UniProtKB/TrEMBL;Acc:Q9GR41]	fbxa-79
WBGene00002041	45.1007	2.48086	0.361826	-6.8565	7.05698e-12	4.92836e-10	Heavy chain, Unconventional Myosin [Source:UniProtKB/TrEMBL;Acc:U4PBY2]	hum-8
WBGene00022131	18.2214	2.47537	0.568163	-4.3568	1.3198e-05	0.000187686		Y71F9B.13
WBGene00018470	14.3137	2.46428	0.643426	-3.82994	0.000128177	0.00122175		F45E4.5
WBGene00006470	23.6377	2.44606	0.502183	-4.87086	1.11116e-06	2.26847e-05		tag-120
WBGene00003610	42.3731	2.4457	0.375505	-6.5131	7.3617e-11	4.36351e-09	Nuclear hormone receptor family member nhr-11 [Source:UniProtKB/Swiss-Prot;Acc:Q23294]	nhr-11
WBGene00001713	196.137	2.44505	0.230107	-10.6257	2.26308e-26	9.97666e-24	GRound-Like (Grd related) [Source:UniProtKB/TrEMBL;Acc:Q20327]	grl-4
WBGene00005613	8.36162	2.44162	0.799767	-3.05291	0.00226636	0.0123633	Serpentine Receptor, class J [Source:UniProtKB/TrEMBL;Acc:O17354]	srj-25
WBGene00000980	15.1032	2.4388	0.60046	-4.06156	4.87469e-05	0.000560451	DeHydrogenases, Short chain [Source:UniProtKB/TrEMBL;Acc:Q1XFZ3]	dhs-17
WBGene00008922	12.2291	2.43791	0.671778	-3.62904	0.000284474	0.00234428		F17C11.11
WBGene00006310	8.18458	2.43061	0.867608	-2.8015	0.0050865	0.0235109	SULfatase domain protein [Source:UniProtKB/TrEMBL;Acc:H2KZF6]	sul-3
WBGene00003767	12.5857	2.42893	0.673706	-3.60532	0.000311765	0.00251115	Neuropeptide-like protein 29 QWGYGGY-amide GYGGYGGY-amide GMYGGY-amide GMYGGW-amide [Source:UniProtKB/Swiss-Prot;Acc:O44664]	nlp-29
WBGene00011209	5.65688	2.42465	0.971732	-2.49518	0.0125892	0.0474983		R10E8.3
WBGene00003653	16.1239	2.42154	0.579187	-4.18092	2.90331e-05	0.000366669	Nuclear Hormone Receptor family [Source:UniProtKB/TrEMBL;Acc:O62034]	nhr-63
WBGene00009394	213.639	2.42088	0.208442	-11.6142	3.49216e-31	2.4632e-28	C-type LECtin [Source:UniProtKB/TrEMBL;Acc:O45444]	clec-63
WBGene00020506	6.88876	2.41406	0.869593	-2.77608	0.00550188	0.0250613	Dopamine receptor 3 [Source:UniProtKB/Swiss-Prot;Acc:Q6RYS9]	dop-3
WBGene00002020	21.2116	2.4102	0.63921	-3.77059	0.000162863	0.00148418	Heat shock protein Hsp-16.48/Hsp-16.49 [Source:UniProtKB/Swiss-Prot;Acc:P02513]	hsp-16.49
WBGene00017838	8.12661	2.4083	0.80436	-2.99406	0.0027529	0.0144315		F26G1.2
WBGene00019592	21.8943	2.40641	0.49991	-4.81368	1.48174e-06	2.89114e-05		K09F6.9
WBGene00019742	10.9617	2.39943	0.696097	-3.44697	0.000566906	0.00407612	Nuclear Hormone Receptor family [Source:UniProtKB/TrEMBL;Acc:A0A0K3AY13]	nhr-202
WBGene00018971	16.0421	2.39512	0.581477	-4.11903	3.80471e-05	0.000456016	C-type LECtin [Source:UniProtKB/TrEMBL;Acc:Q8ITX4]	clec-67
WBGene00007672	21.8459	2.39439	0.49684	-4.81925	1.44102e-06	2.82399e-05	F-box A protein [Source:UniProtKB/TrEMBL;Acc:G5EF28]	fbxa-136
WBGene00007817	12.3381	2.39309	0.672274	-3.5597	0.00037128	0.00290818		C30F2.3
WBGene00004988	17.6829	2.39301	0.566008	-4.22788	2.35902e-05	0.000308136	SaPosin-like Protein family [Source:UniProtKB/TrEMBL;Acc:Q22336]	spp-3
WBGene00000616	22.947	2.39155	0.48975	-4.8832	1.04378e-06	2.14957e-05	Cuticle collagen 39 [Source:UniProtKB/Swiss-Prot;Acc:Q09455]	col-39
WBGene00000934	15.9781	2.38013	0.574992	-4.13942	3.48187e-05	0.00042564	Sodium-dependent dopamine transporter [Source:UniProtKB/Swiss-Prot;Acc:Q03614]	dat-1
WBGene00008793	14.885	2.37996	0.594233	-4.0051	6.19914e-05	0.000684904		F14D7.6
WBGene00007908	13.4803	2.37763	0.620438	-3.83218	0.000127011	0.00121556		C34B4.3
WBGene00007178	19.854	2.37212	0.517716	-4.5819	4.6078e-06	7.6026e-05		B0457.2
WBGene00016425	14.4648	2.37011	0.618439	-3.83241	0.000126892	0.00121526		C34H4.2
WBGene00022814	150.766	2.36347	0.204397	-11.5631	6.33517e-31	4.06228e-28		ZK742.4
WBGene00014135	6.88248	2.35359	0.887736	-2.65122	0.00802012	0.0335926		ZK896.4
WBGene00004131	138.59	2.35155	0.210754	-11.1578	6.56171e-29	3.70264e-26	Prion-like-(Q/N-rich)-domain-bearing protein [Source:UniProtKB/TrEMBL;Acc:H2KZ01]	pqn-44
WBGene00008475	7.82378	2.34995	0.811533	-2.89569	0.00378322	0.0186087	O-ACyltransferase homolog [Source:UniProtKB/TrEMBL;Acc:O17749]	oac-13
WBGene00000784	16.0777	2.34816	0.602098	-3.89997	9.62064e-05	0.000966655	Cathepsin B-like cysteine proteinase 4 [Source:UniProtKB/Swiss-Prot;Acc:P43508]	cpr-4
WBGene00018031	34.5853	2.34773	0.436822	-5.37458	7.67628e-08	2.21904e-06		F35B3.4
WBGene00003606	16.8204	2.34555	0.56263	-4.1689	3.06068e-05	0.000383115	Nuclear hormone receptor family member nhr-7 [Source:UniProtKB/Swiss-Prot;Acc:Q20765]	nhr-7
WBGene00003958	213.729	2.34504	0.190868	-12.2862	1.07494e-34	1.08315e-31	Prolyl Carboxy Peptidase like [Source:UniProtKB/TrEMBL;Acc:O02252]	pcp-3
WBGene00011217	13.1827	2.34415	0.635745	-3.68724	0.000226695	0.00194999		R10E11.5
WBGene00015354	11.8971	2.33813	0.665203	-3.51492	0.00043989	0.003302		snet-1
WBGene00003648	73.0718	2.33288	0.281788	-8.27885	1.24369e-16	1.99373e-14	Nuclear Hormone Receptor family [Source:UniProtKB/TrEMBL;Acc:O16960]	nhr-58
WBGene00004999	16.0345	2.33086	0.580939	-4.01222	6.01508e-05	0.000668147	SaPosin-like Protein family [Source:UniProtKB/TrEMBL;Acc:Q2XN18]	spp-14
WBGene00050884	6.67239	2.33081	0.882489	-2.64118	0.00826177	0.0343396		Y69H2.15
WBGene00020003	9.0989	2.33013	0.751113	-3.10224	0.00192062	0.0109163	Tyrosine-protein kinase [Source:UniProtKB/TrEMBL;Acc:Q9TYX4]	R11E3.1
WBGene00044481	10.3782	2.32943	0.71562	-3.25512	0.00113346	0.00715743		ZK185.5
WBGene00008425	6.44084	2.32597	0.889477	-2.61499	0.00892312	0.0365493		D2045.8
WBGene00017681	11.888	2.32539	0.664601	-3.49893	0.000467135	0.00347173	SLC (SoLute Carrier) homolog [Source:UniProtKB/TrEMBL;Acc:O01537]	slc-17.5
WBGene00020567	9.02299	2.31854	0.754366	-3.07349	0.0021157	0.0117505		T19D2.1
WBGene00011462	7.76196	2.31804	0.806504	-2.87418	0.00405072	0.0195898	Venom-Allergen-like Protein [Source:UniProtKB/TrEMBL;Acc:A0A0K3AWG2]	vap-2
WBGene00007455	145.692	2.31534	0.214431	-10.7976	3.53339e-27	1.71881e-24	UDP-glucuronosyltransferase [Source:UniProtKB/TrEMBL;Acc:Q9U3Q6]	ugt-22
WBGene00010403	6.67031	2.31104	0.907539	-2.54649	0.0108813	0.0425451	OToPetrin-Like [Source:UniProtKB/TrEMBL;Acc:G5EDX5]	otpl-8
WBGene00021487	20.2537	2.30909	0.516602	-4.46977	7.8304e-06	0.000120069	Catechol-O-MethylTransferase family [Source:UniProtKB/TrEMBL;Acc:Q965W3]	comt-3
WBGene00019097	58.8031	2.3087	0.314016	-7.35217	1.9501e-13	1.78637e-11		F59B1.2
WBGene00007885	10.6548	2.30481	0.715954	-3.21921	0.00128543	0.00792549	UDP-glucuronosyltransferase [Source:UniProtKB/TrEMBL;Acc:A0A061AKV1]	ugt-21
WBGene00012259	10.4878	2.30285	0.705385	-3.26467	0.00109591	0.00696763	Anion transporter SULP-7c; SULfate Permease family [Source:UniProtKB/TrEMBL;Acc:G5EFX9]	sulp-7
WBGene00017968	28.2391	2.30215	0.429489	-5.36022	8.31208e-08	2.37365e-06	ShK domain and PerOxidase domain containing protein [Source:UniProtKB/TrEMBL;Acc:Q95QH5]	skpo-3
WBGene00012107	12.9348	2.29973	0.650186	-3.53704	0.000404642	0.00311587		T27F6.8
WBGene00010878	149.171	2.29561	0.206803	-11.1004	1.24822e-28	6.52171e-26		M05D6.5
WBGene00007153	33.432	2.28877	0.407031	-5.62307	1.87591e-08	6.43879e-07	C-type LECtin [Source:UniProtKB/TrEMBL;Acc:P90732]	clec-41
WBGene00013639	22.4571	2.28391	0.497276	-4.59285	4.37243e-06	7.31695e-05		Y105C5A.15
WBGene00013159	12.8522	2.28341	0.670618	-3.40493	0.0006618	0.00461722		Y53F4B.12
WBGene00001758	37.6252	2.276	0.383055	-5.9417	2.82078e-09	1.19063e-07	Glutathione S-transferase P 10 [Source:UniProtKB/Swiss-Prot;Acc:Q9N4X8]	gst-10
WBGene00017400	8.73352	2.27097	0.754174	-3.0112	0.00260215	0.0138106	STarGazin (Mammalian calcium channel) homolog; TARP-like protein STG-2 [Source:UniProtKB/TrEMBL;Acc:G5EBI8]	stg-2
WBGene00016594	24.7484	2.26333	0.46219	-4.89697	9.7328e-07	2.01661e-05		C42D4.1
WBGene00011494	7.63518	2.26255	0.842479	-2.68559	0.00724026	0.0310923		T05F1.9
WBGene00008341	14.6674	2.26222	0.612555	-3.69309	0.000221545	0.00191856	TransThyretin-Related family domain [Source:UniProtKB/TrEMBL;Acc:E3W741]	ttr-44
WBGene00015278	8.82946	2.2594	0.750294	-3.01136	0.00260084	0.0138088		C01B10.3
WBGene00004740	26.1634	2.25814	0.443002	-5.09735	3.44445e-07	8.26376e-06	ALK tyrosine kinase receptor homolog scd-2 [Source:UniProtKB/Swiss-Prot;Acc:O76411]	scd-2
WBGene00044724	42.0381	2.25695	0.385703	-5.85152	4.87096e-09	1.95212e-07		R02E4.3
WBGene00016763	20.2158	2.25667	0.507871	-4.44339	8.85541e-06	0.000132756		C49A9.9
WBGene00021977	13.7212	2.2549	0.621353	-3.62902	0.000284497	0.00234428		Y58A7A.3
WBGene00019730	566.808	2.25106	0.147613	-15.2497	1.65306e-52	3.3314e-49	Asparagine synthetase [Source:UniProtKB/TrEMBL;Acc:Q65ZI9]	asns-2
WBGene00008296	25.2794	2.2487	0.472468	-4.75948	1.94093e-06	3.66053e-05	CaDmium Responsive; Cadmium-inducible lysosomal protein CDR-2 [Source:UniProtKB/TrEMBL;Acc:G5ECX9]	cdr-2
WBGene00008803	57.3636	2.24779	0.312486	-7.19326	6.32636e-13	5.50901e-11	LIPaSe related [Source:UniProtKB/TrEMBL;Acc:Q19462]	lips-10
WBGene00019589	8.68294	2.24592	0.780275	-2.87837	0.0039974	0.0193984		K09F6.6
WBGene00017671	32.5221	2.24445	0.41901	-5.35657	8.48187e-08	2.41237e-06	Probable peptidyl-alpha-hydroxyglycine alpha-amidating lyase pgal-1 [Source:UniProtKB/Swiss-Prot;Acc:P91268]	pgal-1
WBGene00004020	51.8556	2.24411	0.330509	-6.78987	1.12233e-11	7.61187e-10	Intestinal acid phosphatase [Source:UniProtKB/Swiss-Prot;Acc:Q19076]	pho-1
WBGene00001776	7.44476	2.23852	0.849257	-2.63586	0.00839254	0.0347501	Glutathione S-Transferase [Source:UniProtKB/TrEMBL;Acc:Q9NAB2]	gst-28
WBGene00004924	62.9195	2.22615	0.32173	-6.9193	4.53889e-12	3.30052e-10	SyNapTotagmin [Source:UniProtKB/TrEMBL;Acc:P91493]	snt-4
WBGene00003178	25.9456	2.22309	0.445378	-4.99146	5.99243e-07	1.32293e-05	Alpha-tubulin N-acetyltransferase 1 [Source:UniProtKB/Swiss-Prot;Acc:O45100]	mec-17
WBGene00008820	12.7167	2.2208	0.654231	-3.39453	0.000687476	0.0047704	Neuropeptide-Like Protein [Source:UniProtKB/TrEMBL;Acc:Q19465]	nlp-55
WBGene00018402	7.10849	2.21864	0.83715	-2.65023	0.0080436	0.0336732		kvs-3
WBGene00003753	16.9369	2.21487	0.545469	-4.06048	4.89717e-05	0.000562524	Neuropeptide-Like Protein [Source:UniProtKB/TrEMBL;Acc:G5EGN6]	nlp-15
WBGene00007197	29.4389	2.21429	0.432965	-5.11425	3.14988e-07	7.66127e-06	Proline dehydrogenase 1, mitochondrial [Source:UniProtKB/Swiss-Prot;Acc:O45228]	B0513.5
WBGene00019931	9.76377	2.21254	0.707758	-3.12613	0.00177125	0.010203		R07C12.1
WBGene00001091	26.7183	2.21141	0.448115	-4.93493	8.01815e-07	1.70093e-05		drh-2
WBGene00022847	29.0011	2.21117	0.422243	-5.23672	1.63459e-07	4.25445e-06		ZK1055.6
WBGene00017063	10.0154	2.19959	0.728114	-3.02094	0.00251994	0.0134808	Multiple C2 and Transmembrane region Protein family homolog [Source:UniProtKB/TrEMBL;Acc:E9P851]	mctp-1
WBGene00013895	84.5449	2.19357	0.274538	-7.99004	1.34891e-15	1.7952e-13		ZC434.9
WBGene00003959	15.7058	2.19258	0.593502	-3.69431	0.000220484	0.00191289	Prolyl Carboxy Peptidase like [Source:UniProtKB/TrEMBL;Acc:Q9GRV9]	pcp-4
WBGene00021583	34.1673	2.19211	0.397708	-5.51185	3.55072e-08	1.13583e-06	C-type LECtin [Source:UniProtKB/TrEMBL;Acc:Q9N3W5]	clec-72
WBGene00007553	13.6145	2.18678	0.62492	-3.49929	0.0004665	0.00346912		C13G3.1
WBGene00015517	19.2971	2.18473	0.514606	-4.24546	2.1815e-05	0.00028842		C06A8.8
WBGene00013499	32.168	2.1823	0.405094	-5.38716	7.15799e-08	2.09064e-06	Solute carrier organic anion transporter family member [Source:UniProtKB/TrEMBL;Acc:Q9XWC5]	Y70G10A.3
WBGene00007405	72.5668	2.18039	0.275914	-7.90242	2.73545e-15	3.385e-13		C07A9.9
WBGene00015823	40.4719	2.17855	0.369104	-5.90226	3.58549e-09	1.4833e-07		C16B8.3
WBGene00008566	8.38366	2.1745	0.769705	-2.82511	0.00472644	0.0221367	Acyl-coenzyme A oxidase [Source:UniProtKB/TrEMBL;Acc:O62138]	acox-1.3
WBGene00012583	12.9971	2.16946	0.615662	-3.52379	0.000425421	0.00322714	C-type LECtin [Source:UniProtKB/TrEMBL;Acc:Q9NAK5]	clec-4
WBGene00008336	9.897	2.16819	0.72995	-2.97033	0.00297482	0.0153834		C55A6.7
WBGene00001398	26.0442	2.16262	0.450532	-4.80015	1.5855e-06	3.06393e-05	Delta(9)-fatty-acid desaturase fat-6 [Source:UniProtKB/Swiss-Prot;Acc:G5EGN2]	fat-6
WBGene00020658	52.2935	2.15611	0.322125	-6.6934	2.18045e-11	1.39184e-09		T21F4.1
WBGene00017565	20.0325	2.15473	0.513993	-4.19213	2.76343e-05	0.000352474	D-aspartate oxidase 2 [Source:UniProtKB/Swiss-Prot;Acc:Q19564]	ddo-2
WBGene00007857	18.5164	2.151	0.524552	-4.10064	4.12017e-05	0.00048843		C31H5.6
WBGene00022848	57.7977	2.15097	0.316146	-6.80371	1.01957e-11	7.05055e-10		ZK1055.7
WBGene00009625	10.3049	2.15043	0.695567	-3.09162	0.00199067	0.0111793		F41E7.9
WBGene00022610	50.5374	2.14709	0.317995	-6.75198	1.45845e-11	9.56944e-10		ZC416.6
WBGene00044260	33.846	2.14276	0.386408	-5.54533	2.93403e-08	9.62568e-07		Y87G2A.19
WBGene00003511	48.5132	2.1406	0.333902	-6.41084	1.44715e-10	8.43596e-09	MaX-Like [Source:UniProtKB/TrEMBL;Acc:Q18711]	mxl-3
WBGene00017961	30.5023	2.14046	0.408019	-5.24598	1.55455e-07	4.06864e-06	Nuclear Hormone Receptor family [Source:UniProtKB/TrEMBL;Acc:O17131]	nhr-180
WBGene00018221	30.5523	2.13914	0.412618	-5.18431	2.16817e-07	5.48143e-06		F40A3.6
WBGene00002242	6.98625	2.13733	0.846242	-2.52568	0.0115476	0.0445329	KVS-2 [Source:UniProtKB/TrEMBL;Acc:Q6YGZ6]	kvs-1
WBGene00022383	72.5184	2.13241	0.296122	-7.20112	5.97205e-13	5.26548e-11		Y95B8A.2
WBGene00044078	10.2347	2.12439	0.694352	-3.05953	0.00221682	0.0121678		tag-243
WBGene00013970	31.5245	2.1235	0.402161	-5.28023	1.29024e-07	3.45379e-06	KLUmpfuss related [Source:UniProtKB/TrEMBL;Acc:O46016]	klu-1
WBGene00017068	36.6078	2.12217	0.399248	-5.31541	1.06417e-07	2.94936e-06		D2092.8
WBGene00000084	18.5281	2.12175	0.515096	-4.11914	3.8029e-05	0.000456016	C2 domain-containing protein aex-1 [Source:UniProtKB/Swiss-Prot;Acc:G5EEU3]	aex-1
WBGene00021439	30.0755	2.12158	0.404179	-5.24912	1.52831e-07	4.0074e-06	CholecystoKinin Receptor homolog; Cholecystokinin receptor 2 splice isoform b [Source:UniProtKB/TrEMBL;Acc:B2L045]	ckr-2
WBGene00009595	13.8882	2.11981	0.590545	-3.58958	0.00033121	0.00263233		F40F12.7
WBGene00019361	16.9908	2.11908	0.560448	-3.78104	0.000156175	0.00143903		K03E5.2
WBGene00006822	36.0334	2.11375	0.375935	-5.62265	1.88054e-08	6.43901e-07	Putative potassium channel regulatory protein unc-93 [Source:UniProtKB/Swiss-Prot;Acc:Q93380]	unc-93
WBGene00003997	30.0028	2.11081	0.410422	-5.14301	2.7037e-07	6.64479e-06	Multidrug resistance protein pgp-3 [Source:UniProtKB/Swiss-Prot;Acc:P34713]	pgp-3
WBGene00006533	16.0559	2.10919	0.571992	-3.68745	0.000226517	0.00194999	Tubulin alpha chain [Source:UniProtKB/TrEMBL;Acc:O18154]	tba-7
WBGene00013845	9.30993	2.10835	0.733026	-2.87623	0.0040246	0.0194898	F-box A protein [Source:UniProtKB/TrEMBL;Acc:A4F333]	fbxa-37
WBGene00010050	17.28	2.10723	0.532214	-3.95937	7.51474e-05	0.000793492		F54D5.4
WBGene00015954	60.7013	2.10625	0.293835	-7.16811	7.60377e-13	6.46183e-11		C18B2.3
WBGene00004226	15.9969	2.10575	0.556409	-3.78453	0.000154001	0.00142658	PaTched Related family [Source:UniProtKB/TrEMBL;Acc:H2KZH1]	ptr-12
WBGene00016898	177.57	2.10171	0.22059	-9.52767	1.60857e-21	4.8281e-19		C53C9.2
WBGene00021518	17.2688	2.10169	0.53179	-3.95211	7.74658e-05	0.000813102		hpo-6
WBGene00000610	12.3581	2.10049	0.642156	-3.27099	0.00107172	0.00684726	COLlagen [Source:UniProtKB/TrEMBL;Acc:Q20091]	col-33
WBGene00018523	7.84642	2.09958	0.791642	-2.65218	0.00799729	0.0335258	Beta-LACTamase domain containing [Source:UniProtKB/TrEMBL;Acc:Q20489]	lact-1
WBGene00012185	8.98738	2.09782	0.739447	-2.83701	0.00455377	0.0214491		W01F3.2
WBGene00043066	12.5204	2.09699	0.620076	-3.38182	0.000720066	0.00495269	AcetylCholine Receptor [Source:UniProtKB/TrEMBL;Acc:Q65XS8]	acr-25
WBGene00015611	6.74842	2.0926	0.840712	-2.48908	0.0128072	0.0481534		C08F1.8
WBGene00000218	181.426	2.09232	0.203983	-10.2573	1.09733e-24	4.1838e-22	ASpartyl Protease [Source:UniProtKB/TrEMBL;Acc:O01532]	asp-5
WBGene00007126	21.8244	2.0905	0.487682	-4.28661	1.81421e-05	0.000247038	DeHydroCholesterol Reductase; Sterol reductase [Source:UniProtKB/TrEMBL;Acc:G5ED82]	dhcr-7
WBGene00009384	13.6254	2.08969	0.59496	-3.51231	0.000444225	0.00332363	Protease Inhibitor I2 (Two) [Source:UniProtKB/TrEMBL;Acc:Q20008]	piit-1
WBGene00016997	93.8416	2.0882	0.284222	-7.34708	2.02583e-13	1.84377e-11	C/EBP (CCAAT/enhancer-binding protein) homolog [Source:UniProtKB/TrEMBL;Acc:Q18909]	cebp-1
WBGene00012437	48.5851	2.08805	0.34276	-6.09186	1.1161e-09	5.20166e-08	Heavy chain, Unconventional Myosin [Source:UniProtKB/TrEMBL;Acc:Q9XWR0]	hum-9
WBGene00014826	37.3923	2.08634	0.386993	-5.39114	7.00114e-08	2.0576e-06		R13H4.2
WBGene00003652	94.5571	2.08451	0.242456	-8.59748	8.1484e-18	1.59652e-15	Nuclear hormone receptor family member nhr-62 [Source:UniProtKB/Swiss-Prot;Acc:O02279]	nhr-62
WBGene00000594	53.5468	2.08259	0.352623	-5.90599	3.50527e-09	1.45438e-07	COLlagen; COLlagen structural [Source:UniProtKB/TrEMBL;Acc:G5EDG6]	col-3
WBGene00019655	16.1441	2.07982	0.557262	-3.73221	0.000189809	0.00168723		K11G9.5
WBGene00000599	121.392	2.07338	0.477087	-4.34592	1.38695e-05	0.000196049	Cuticle collagen 10 [Source:UniProtKB/Swiss-Prot;Acc:Q17460]	col-10
WBGene00004154	47.1748	2.07159	0.340593	-6.08229	1.18476e-09	5.47982e-08	Prion-like-(Q/N-rich)-domain-bearing protein [Source:UniProtKB/TrEMBL;Acc:A0A0K3AWM9]	pqn-72
WBGene00015169	104.857	2.07095	0.267919	-7.72976	1.07746e-14	1.19176e-12		B0403.5
WBGene00000677	7.75758	2.06677	0.777825	-2.65711	0.00788127	0.0331389	COLlagen [Source:UniProtKB/TrEMBL;Acc:O45114]	col-103
WBGene00001761	66.4019	2.06527	0.278239	-7.42265	1.14796e-13	1.1092e-11	Glutathione S-Transferase [Source:UniProtKB/TrEMBL;Acc:Q22814]	gst-13
WBGene00003771	24.0929	2.06449	0.474475	-4.3511	1.35455e-05	0.000191854	Neuropeptide-like protein 33 [Source:UniProtKB/Swiss-Prot;Acc:Q95ZN4]	nlp-33
WBGene00015457	9.18521	2.06337	0.73307	-2.8147	0.00488221	0.022723		C04G6.7
WBGene00005655	89.9603	2.06324	0.249556	-8.26763	1.36645e-16	2.16591e-14	Serpentine Receptor, class R [Source:UniProtKB/TrEMBL;Acc:H2KYR4]	srr-4
WBGene00001564	5264.05	2.05991	0.123334	-16.7019	1.26935e-62	3.58134e-59	Bifunctional glyoxylate cycle protein Isocitrate lyase Malate synthase [Source:UniProtKB/Swiss-Prot;Acc:Q10663]	icl-1
WBGene00017305	16.5925	2.05095	0.544829	-3.7644	0.000166949	0.00151652	Nematode Specific Peptide family, group B [Source:UniProtKB/TrEMBL;Acc:Q19279]	nspb-12
WBGene00008610	10.2531	2.04441	0.698654	-2.92622	0.00343112	0.017298		F09C3.2
WBGene00011287	7.70281	2.04166	0.783407	-2.60612	0.00915733	0.0372113	GLoBin related [Source:UniProtKB/TrEMBL;Acc:E1B6T2]	glb-24
WBGene00001784	39.8221	2.0356	0.351125	-5.79738	6.73584e-09	2.56818e-07	Probable glutathione S-transferase gst-36 [Source:UniProtKB/Swiss-Prot;Acc:Q09607]	gst-36
WBGene00010822	17.6491	2.03433	0.539487	-3.77085	0.000162691	0.00148357		M01G12.9
WBGene00010348	12.3353	2.03118	0.624792	-3.25097	0.00115013	0.00724325		H01G02.1
WBGene00013763	15.3252	2.02947	0.562387	-3.60868	0.000307757	0.00248798		Y113G7B.14
WBGene00000529	16.8845	2.02925	0.545959	-3.71685	0.000201721	0.00178189	Chloride channel protein [Source:UniProtKB/TrEMBL;Acc:G5EG93]	clh-2
WBGene00009578	58.8638	2.02717	0.305505	-6.63548	3.23458e-11	2.03706e-09		F40F8.5
WBGene00019779	100.078	2.02425	0.237978	-8.50604	1.79971e-17	3.21373e-15	ENDonuclease, poly(U) specific [Source:UniProtKB/TrEMBL;Acc:Q9GYM9]	endu-2
WBGene00008498	8.70032	2.02295	0.737707	-2.74222	0.00610257	0.0271917		F01D5.8
WBGene00219824	44.4729	2.02262	0.424781	-4.76155	1.92113e-06	3.63777e-05		C18C4.17
WBGene00001113	121.39	2.02197	0.235131	-8.59932	8.01922e-18	1.59334e-15	Dauer Up-Regulated [Source:UniProtKB/TrEMBL;Acc:H9G2U2]	dur-1
WBGene00008777	37.3865	2.02139	0.365091	-5.53667	3.08268e-08	1.00433e-06		F13H10.6
WBGene00000717	198.98	2.01985	0.22333	-9.04422	1.50743e-19	3.66644e-17	COLlagen [Source:UniProtKB/TrEMBL;Acc:Q17458]	col-144
WBGene00000501	15.4583	2.01718	0.559029	-3.60837	0.000308124	0.00248952	High-affinity choline transporter 1 [Source:UniProtKB/Swiss-Prot;Acc:O02228]	cho-1
WBGene00000370	98.6776	2.01542	0.235239	-8.56752	1.05734e-17	1.98878e-15	Conserved Cysteine/Glycine domain protein [Source:UniProtKB/TrEMBL;Acc:Q9NA39]	ccg-1
WBGene00009691	164.289	2.01405	0.206773	-9.74038	2.02802e-22	6.81174e-20		F44E5.4
WBGene00013666	15.3086	2.01346	0.554768	-3.62938	0.000284104	0.00234377		Y105E8A.1
WBGene00003688	26.2403	2.01085	0.444115	-4.52776	5.96118e-06	9.53451e-05	Nuclear hormone receptor family member nhr-98 [Source:UniProtKB/Swiss-Prot;Acc:Q966I0]	nhr-98
WBGene00017637	10.9077	2.01006	0.667849	-3.00975	0.00261462	0.0138559		F20D6.8
WBGene00016435	196.621	2.00516	0.188683	-10.6271	2.22873e-26	9.97666e-24		C35B1.5
WBGene00020577	10.6579	2.00516	0.665795	-3.01168	0.00259807	0.0137993		T19D12.2
WBGene00017727	16.8013	1.99758	0.550495	-3.6287	0.000284848	0.00234559		F22H10.3
WBGene00006614	27.2456	1.99702	0.427324	-4.67332	2.96374e-06	5.27233e-05	Transient-receptor-potential-like protein [Source:UniProtKB/Swiss-Prot;Acc:P34586]	trp-1
WBGene00008707	34.3212	1.99624	0.433049	-4.60972	4.03202e-06	6.82011e-05		F11E6.3
WBGene00000282	61.1104	1.99174	0.296493	-6.71766	1.84669e-11	1.18415e-09	Carbonic AnHydrase [Source:UniProtKB/TrEMBL;Acc:Q8WQD8]	cah-4
WBGene00043053	8.85396	1.98954	0.745625	-2.66829	0.00762387	0.0323649		F47H4.12
WBGene00000219	361.257	1.98873	0.193414	-10.2823	8.47201e-25	3.31985e-22	Aspartic protease 6 [Source:UniProtKB/Swiss-Prot;Acc:O01530]	asp-6
WBGene00001702	30.2344	1.98692	0.420125	-4.72937	2.25221e-06	4.18603e-05	GRounDhog (Hedgehog-like family) [Source:UniProtKB/TrEMBL;Acc:Q7Z2A9]	grd-13
WBGene00008176	9.56582	1.98546	0.706523	-2.81019	0.0049512	0.0229759		C48B4.13
WBGene00019069	9.53347	1.9847	0.711159	-2.79079	0.0052579	0.0241449	Ligand-Gated ion Channel [Source:UniProtKB/TrEMBL;Acc:O61216]	lgc-30
WBGene00010904	40.4349	1.97807	0.356951	-5.54157	2.99771e-08	9.81175e-07	UDP-glucuronosyltransferase [Source:UniProtKB/TrEMBL;Acc:Q21603]	ugt-62
WBGene00006667	8.60867	1.97582	0.7473	-2.64395	0.00819453	0.0341104	TWiK family of potassium channels protein 12 [Source:RefSeq peptide;Acc:NP_505731]	twk-12
WBGene00020497	51.5014	1.97575	0.30989	-6.37565	1.82189e-10	1.02805e-08		T14A8.2
WBGene00006949	7.50677	1.97069	0.779735	-2.52738	0.0114916	0.0443534	Warthog protein 3 [Source:UniProtKB/Swiss-Prot;Acc:Q20170]	wrt-3
WBGene00011136	8.80586	1.96229	0.782807	-2.50674	0.0121852	0.0463957		R08A2.5
WBGene00021343	137.355	1.95781	0.225115	-8.69693	3.40991e-18	7.28842e-16	CUTiclin-Like [Source:UniProtKB/TrEMBL;Acc:A0A168H2V5]	cutl-23
WBGene00020847	12.5062	1.95757	0.624683	-3.13371	0.00172614	0.0100003	CRAL/TRIO and GOLD domain suppressor of activated Ras [Source:UniProtKB/TrEMBL;Acc:Q22824]	cgr-1
WBGene00000739	149.764	1.95583	0.245984	-7.95106	1.8492e-15	2.39328e-13	COLlagen [Source:UniProtKB/TrEMBL;Acc:Q86FL7]	col-166
WBGene00007131	17.2266	1.95485	0.535832	-3.64825	0.000264037	0.00221965	Protein containing ALS2cr12 (ALS2CR12) domain [Source:UniProtKB/TrEMBL;Acc:Q17466]	pals-26
WBGene00022505	18.2516	1.95345	0.542094	-3.60352	0.000313936	0.00252347		ZC21.3
WBGene00009692	46.5394	1.94812	0.329317	-5.91565	3.30574e-09	1.3797e-07		F44E5.5
WBGene00007533	47.0914	1.94728	0.345489	-5.63629	1.73752e-08	6.00763e-07	Cystathionine Beta Lyase [Source:UniProtKB/TrEMBL;Acc:A5JYW2]	cbl-1
WBGene00008599	11.5518	1.94521	0.628286	-3.09607	0.00196107	0.0110748	Putative tyrosine-protein kinase F09A5.2 [Source:UniProtKB/Swiss-Prot;Acc:Q19238]	F09A5.2
WBGene00019160	39.1015	1.94429	0.353798	-5.49546	3.89686e-08	1.23813e-06	Corticotrophin Releasing Factor related [Source:UniProtKB/TrEMBL;Acc:Q95YA3]	crf-1
WBGene00008595	16.6085	1.94119	0.536579	-3.61772	0.000297212	0.00241937	C-type LECtin [Source:UniProtKB/TrEMBL;Acc:Q19230]	clec-56
WBGene00001394	31.5417	1.93843	0.389973	-4.97068	6.67174e-07	1.45244e-05	Delta(12) fatty acid desaturase fat-2 [Source:UniProtKB/Swiss-Prot;Acc:G5EGA5]	fat-2
WBGene00016335	14.436	1.93749	0.625627	-3.09687	0.00195572	0.0110549	Putative glucosylceramidase 1 [Source:UniProtKB/Swiss-Prot;Acc:O16580]	gba-1
WBGene00018376	18.9325	1.93738	0.516377	-3.75186	0.000175524	0.00157815		F43C9.2
WBGene00008969	17.3844	1.93353	0.520275	-3.71635	0.00020212	0.0017843		F20C5.4
WBGene00003861	17.8078	1.93235	0.523203	-3.69331	0.000221355	0.0019181	One IG domain [Source:UniProtKB/TrEMBL;Acc:Q9NAF4]	oig-3
WBGene00009803	11.5262	1.9321	0.655311	-2.94837	0.00319458	0.0163164		F47B8.2
WBGene00012548	12.6918	1.93176	0.614342	-3.14443	0.0016641	0.00975704		Y37D8A.6
WBGene00045461	14.3927	1.93108	0.593818	-3.25198	0.00114606	0.00722406		C25F9.14
WBGene00015002	17.6202	1.93074	0.512094	-3.77028	0.000163063	0.00148504		B0034.1
WBGene00008582	29.3474	1.93049	0.414293	-4.65972	3.16647e-06	5.5421e-05		F08G5.3
WBGene00021461	12.6021	1.92678	0.615258	-3.13165	0.00173825	0.0100456	NEK (NEver in mitosis Kinase) Like [Source:UniProtKB/TrEMBL;Acc:A0A061AD48]	nekl-1
WBGene00001189	106.682	1.92298	0.243132	-7.90918	2.5908e-15	3.26337e-13	Carboxypeptidase E [Source:UniProtKB/Swiss-Prot;Acc:O17754]	egl-21
WBGene00001665	9.35896	1.92147	0.714019	-2.69107	0.00712236	0.030764	Guanine nucleotide-binding protein alpha-3 subunit [Source:UniProtKB/Swiss-Prot;Acc:P28052]	gpa-3
WBGene00011866	24.2408	1.91818	0.454564	-4.21982	2.44499e-05	0.000317894		T20F10.5
WBGene00008967	47.7364	1.91551	0.353313	-5.42157	5.90778e-08	1.78079e-06		F20B10.3
WBGene00009396	13.2972	1.9124	0.602539	-3.17391	0.00150402	0.00899417	C-type LECtin [Source:UniProtKB/TrEMBL;Acc:O45443]	clec-65
WBGene00018803	13.2336	1.91115	0.640724	-2.9828	0.00285622	0.0148791	F-box A protein [Source:UniProtKB/TrEMBL;Acc:Q9TZ85]	fbxa-24
WBGene00000955	9.22752	1.91042	0.703273	-2.71646	0.00659836	0.0289798	Acetylcholine receptor subunit alpha-type des-2 [Source:UniProtKB/Swiss-Prot;Acc:O76554]	des-2
WBGene00000728	12.2237	1.91003	0.617635	-3.09249	0.00198483	0.0111554	Putative cuticle collagen 155 [Source:UniProtKB/Swiss-Prot;Acc:Q21184]	col-155
WBGene00006408	43.2128	1.90975	0.338026	-5.64972	1.6071e-08	5.61174e-07		tag-18
WBGene00011684	9.48756	1.90803	0.705818	-2.70328	0.0068658	0.0299307		T10B10.8
WBGene00006583	69.5753	1.90693	0.281146	-6.78269	1.17961e-11	7.9242e-10	Troponin C, isoform 2 [Source:UniProtKB/Swiss-Prot;Acc:Q09665]	tnc-2
WBGene00009109	15.285	1.90389	0.555424	-3.42782	0.000608449	0.0043176	DEGenerin-related Touch-involved channel [Source:UniProtKB/TrEMBL;Acc:Q19777]	degt-1
WBGene00016134	112.725	1.90281	0.229674	-8.28481	1.18296e-16	1.91816e-14		C26B9.5
WBGene00001955	31.546	1.90215	0.393038	-4.8396	1.30103e-06	2.61077e-05	Helix-loop-helix protein 11 [Source:UniProtKB/Swiss-Prot;Acc:P34474]	hlh-11
WBGene00006570	18.5725	1.89994	0.516804	-3.67632	0.000236625	0.00201818	TransformIng Growth factor beta family [Source:UniProtKB/TrEMBL;Acc:O16273]	tig-2
WBGene00009257	27.3544	1.89624	0.412661	-4.59516	4.32412e-06	7.27061e-05		F29G6.1
WBGene00020359	7.9183	1.89572	0.761473	-2.48955	0.0127906	0.0481038	MATH (Meprin-associated Traf homology) domain containing [Source:UniProtKB/TrEMBL;Acc:O76641]	math-40
WBGene00003722	35.8121	1.89506	0.365965	-5.17826	2.23963e-07	5.62662e-06	Nuclear Hormone Receptor family [Source:UniProtKB/TrEMBL;Acc:O16961]	nhr-132
WBGene00015857	17.5499	1.8948	0.532336	-3.55941	0.000371684	0.00290974		C16D9.1
WBGene00002348	997.05	1.89343	0.376735	-5.0259	5.01072e-07	1.14379e-05	Myosin-1 [Source:UniProtKB/Swiss-Prot;Acc:P02567]	myo-1
WBGene00020339	28.6869	1.89246	0.414161	-4.56938	4.89166e-06	8.03338e-05	TransThyretin-Related family domain [Source:UniProtKB/TrEMBL;Acc:Q8MPX6]	ttr-59
WBGene00000704	94.0536	1.888	0.526506	-3.5859	0.000335919	0.00266166	COLlagen [Source:UniProtKB/TrEMBL;Acc:Q19218]	col-130
WBGene00003179	14.1644	1.88197	0.587555	-3.20305	0.00135983	0.008265		mec-18
WBGene00019324	30.4446	1.88136	0.401285	-4.68834	2.7543e-06	4.95598e-05		K02F2.5
WBGene00004045	39.5414	1.87666	0.373436	-5.02537	5.02462e-07	1.14497e-05	Phosphoinositide phospholipase C [Source:UniProtKB/TrEMBL;Acc:Q8IA75]	pll-1
WBGene00000233	28.3644	1.8762	0.410865	-4.56646	4.9604e-06	8.12321e-05	GluClalpha2B protein [Source:UniProtKB/TrEMBL;Acc:O17548]	avr-15
WBGene00012529	35.0852	1.87608	0.373344	-5.02508	5.03211e-07	1.14497e-05		Y32F6A.4
WBGene00007219	11.8875	1.87394	0.646172	-2.90006	0.00373086	0.0184348	Neuropeptide-Like Protein [Source:UniProtKB/TrEMBL;Acc:G3MU46]	nlp-38
WBGene00013073	20.2067	1.87032	0.484137	-3.86321	0.000111908	0.00109477	H(+) MyoInositol coTransporter [Source:UniProtKB/TrEMBL;Acc:Q9XXR3]	hmit-1.1
WBGene00006609	32.4133	1.86617	0.380293	-4.90719	9.23901e-07	1.93089e-05	Trehalase [Source:UniProtKB/TrEMBL;Acc:G5EG27]	tre-3
WBGene00015408	38.1612	1.86366	0.356491	-5.22778	1.71554e-07	4.44873e-06		C03H5.6
WBGene00004796	15.8904	1.86262	0.544698	-3.41955	0.000627259	0.00441774	Systemic RNA interference defective protein 2 [Source:UniProtKB/Swiss-Prot;Acc:G5EEV9]	sid-2
WBGene00003891	57.679	1.86136	0.310825	-5.98846	2.11841e-09	9.30979e-08		osm-11
WBGene00000288	19.919	1.86029	0.483447	-3.84798	0.000119096	0.00115391	CALmodulin related genes [Source:UniProtKB/TrEMBL;Acc:G5EF93]	cal-4
WBGene00016732	39.3342	1.85898	0.366149	-5.07713	3.83187e-07	9.05463e-06	PHAryngeal gland Toxin-related [Source:UniProtKB/TrEMBL;Acc:Q9GYJ3]	phat-1
WBGene00007605	66.0808	1.85849	0.331257	-5.61043	2.01823e-08	6.87709e-07	ASpartyl Protease [Source:UniProtKB/TrEMBL;Acc:Q18020]	asp-10
WBGene00009398	15.0657	1.85821	0.547452	-3.39428	0.000688086	0.00477229	Nematode Specific Peptide family, group B [Source:UniProtKB/TrEMBL;Acc:O45446]	nspb-11
WBGene00022797	19.718	1.85621	0.500075	-3.71187	0.000205738	0.00181057	Bestrophin homolog 24 [Source:UniProtKB/Swiss-Prot;Acc:P34672]	best-24
WBGene00011479	11.0485	1.85006	0.657506	-2.81375	0.00489672	0.022768		T05E11.2
WBGene00000477	19.7848	1.84929	0.511381	-3.61627	0.000298881	0.00243155	Cystic Fibrosis Transmembrane conductance regulator homolog [Source:UniProtKB/TrEMBL;Acc:Q95QV2]	cft-1
WBGene00018576	12.3598	1.84785	0.648428	-2.84974	0.00437554	0.0208181		F47G3.1
WBGene00007154	20.8509	1.84328	0.469505	-3.92602	8.63643e-05	0.0008906	Dynein Heavy Chain [Source:UniProtKB/TrEMBL;Acc:G5EDV4]	dhc-3
WBGene00020086	9.917	1.84306	0.666764	-2.76418	0.00570653	0.0258268	NeuroPeptide Receptor family [Source:UniProtKB/TrEMBL;Acc:Q23033]	npr-24
WBGene00003090	46.4926	1.84275	0.338794	-5.43915	5.35368e-08	1.64541e-06	Lysozyme-like protein 1 [Source:UniProtKB/Swiss-Prot;Acc:O62415]	lys-1
WBGene00020270	11.7867	1.8399	0.620122	-2.967	0.00300723	0.0155225		T05H4.7
WBGene00008926	52.4225	1.83988	0.314651	-5.84736	4.99422e-09	1.98585e-07		F17H10.2
WBGene00007353	13.8107	1.8368	0.569876	-3.22315	0.00126787	0.00783437		C06A1.2
WBGene00019480	9.0653	1.83616	0.727082	-2.52538	0.0115574	0.0445586		K07C11.8
WBGene00022474	27.5911	1.83594	0.415584	-4.41773	9.97447e-06	0.00014734	2 (Zwei) IG domain protein [Source:UniProtKB/TrEMBL;Acc:Q95Y79]	zig-9
WBGene00000545	159.578	1.83584	0.216023	-8.49834	1.92316e-17	3.34938e-15	CaLPain family [Source:UniProtKB/TrEMBL;Acc:Q8IAA9]	clp-4
WBGene00016468	44.8225	1.83195	0.350869	-5.22117	1.77792e-07	4.59361e-06		C36B7.5
WBGene00006319	11.975	1.83189	0.612637	-2.99017	0.00278819	0.0145894	Putative potassium channel regulatory protein sup-10 [Source:UniProtKB/Swiss-Prot;Acc:Q17374]	sup-10
WBGene00020551	125.817	1.82781	0.213098	-8.57735	9.70867e-18	1.85081e-15		T17H7.7
WBGene00009835	12.7274	1.82191	0.593304	-3.07078	0.00213498	0.0118249		F47H4.2
WBGene00001147	8.74971	1.82113	0.722226	-2.52155	0.0116838	0.0449476		eat-18
WBGene00010877	169.783	1.82064	0.220974	-8.23915	1.73443e-16	2.65952e-14	Beta-LACTamase domain containing [Source:UniProtKB/TrEMBL;Acc:Q21523]	lact-4
WBGene00010772	15.49	1.81794	0.566133	-3.21115	0.00132205	0.00808417		K11D9.3
WBGene00002056	224.887	1.81738	0.208189	-8.72948	2.55855e-18	5.63959e-16	Intermediate filament protein ifc-2 [Source:UniProtKB/Swiss-Prot;Acc:Q21067]	ifc-2
WBGene00009528	13.5883	1.8134	0.577301	-3.14117	0.00168276	0.00984497		F38A6.4
WBGene00019263	23.3616	1.80822	0.439764	-4.11179	3.92597e-05	0.000468955		H35B03.1
WBGene00009042	9.94658	1.80706	0.682507	-2.64768	0.00810453	0.0338456		F22B5.4
WBGene00011423	73.4504	1.80505	0.265814	-6.79063	1.11645e-11	7.61187e-10	Intracelllar PhosphoLipase A family [Source:UniProtKB/TrEMBL;Acc:G5EF58]	ipla-7
WBGene00000664	22.6209	1.80269	0.466863	-3.86129	0.000112792	0.00109916	COLlagen [Source:UniProtKB/TrEMBL;Acc:Q19528]	col-89
WBGene00015913	42.4709	1.8026	0.340611	-5.29225	1.20821e-07	3.27145e-06		C17F4.7
WBGene00014148	79.5182	1.80117	0.275392	-6.54038	6.13612e-11	3.69924e-09		ZK909.3
WBGene00022413	114.092	1.80003	0.217934	-8.25955	1.4622e-16	2.29192e-14		Y102A11A.3
WBGene00014039	42.8848	1.79855	0.332712	-5.40573	6.45459e-08	1.92913e-06		ZK662.2
WBGene00012758	10.9273	1.79848	0.666159	-2.69978	0.00693862	0.0301736		Y41C4A.12
WBGene00010769	14.483	1.79747	0.561519	-3.20108	0.00136914	0.00831086	Acid ceramidase [Source:UniProtKB/Swiss-Prot;Acc:O45686]	asah-1
WBGene00011727	10.6592	1.79739	0.642021	-2.79958	0.0051169	0.0236243		T12A7.6
WBGene00003408	88.0504	1.79616	0.257781	-6.96776	3.22019e-12	2.40355e-10	Multidrug resistance related protein 2 [Source:UniProtKB/TrEMBL;Acc:Q94137]	mrp-2
WBGene00018712	8.68302	1.79544	0.723751	-2.48074	0.0131111	0.0490344		F52G3.4
WBGene00006591	61.2115	1.79382	0.316612	-5.66567	1.46455e-08	5.19105e-07	Zinc metalloproteinase nas-26 [Source:UniProtKB/Swiss-Prot;Acc:Q22710]	toh-1
WBGene00014207	53.6396	1.79231	0.326374	-5.49159	3.98324e-08	1.25708e-06		ZK1058.9
WBGene00013292	23.2461	1.78968	0.450215	-3.97516	7.0333e-05	0.000751658		Y57G11A.4
WBGene00004902	63.645	1.78878	0.316478	-5.65214	1.58461e-08	5.54691e-07	Sodium- and chloride-dependent betaine transporter [Source:UniProtKB/Swiss-Prot;Acc:G5EBN9]	snf-3
WBGene00011927	17.3186	1.78841	0.506486	-3.53101	0.000413971	0.00316019		T22C8.6
WBGene00011185	43.7029	1.78312	0.336829	-5.29384	1.19773e-07	3.2493e-06		R10D12.1
WBGene00022175	38.7512	1.78238	0.397171	-4.48769	7.19991e-06	0.000111506		Y71H2AM.10
WBGene00000691	107.2	1.78114	0.272524	-6.53571	6.331e-11	3.78438e-09	COLlagen; COLlagen structural [Source:UniProtKB/TrEMBL;Acc:G5EDG6]	col-117
WBGene00003572	19.2649	1.77878	0.484815	-3.669	0.000243504	0.00207184	Putative sodium/calcium exchanger 7 [Source:UniProtKB/Swiss-Prot;Acc:P34322]	ncx-7
WBGene00021020	20.7819	1.77825	0.51769	-3.43498	0.000592607	0.00423072	Galectin [Source:UniProtKB/TrEMBL;Acc:Q9UA61]	W04B5.3
WBGene00002272	163.404	1.77397	0.2044	-8.6789	3.99621e-18	8.29037e-16	Galectin [Source:UniProtKB/TrEMBL;Acc:G5EC10]	lec-9
WBGene00004779	15.3523	1.77346	0.545804	-3.24926	0.00115707	0.00727869	SERotonin/octopamine receptor family; Serotonin receptor [Source:UniProtKB/TrEMBL;Acc:G5EGH0]	ser-4
WBGene00003889	13.7096	1.77033	0.629145	-2.81387	0.00489485	0.0227668	Olfactory channel [Source:UniProtKB/TrEMBL;Acc:G5EBV8]	osm-9
WBGene00018615	9.67286	1.76913	0.684012	-2.58641	0.00969823	0.0388342		F48G7.4
WBGene00020369	70.764	1.76904	0.287884	-6.14496	7.99821e-10	3.93138e-08		T08H10.1
WBGene00016407	49.1094	1.76657	0.310756	-5.68476	1.30997e-08	4.70222e-07		C34D10.2
WBGene00021625	646.696	1.76655	0.349088	-5.06046	4.18255e-07	9.75261e-06		Y47D7A.13
WBGene00011522	356.675	1.76629	0.338822	-5.21303	1.85776e-07	4.78237e-06	Serine Rich Adhesion Protein-like [Source:UniProtKB/TrEMBL;Acc:G5ECB3]	srap-1
WBGene00000007	10.4649	1.76544	0.65048	-2.71406	0.00664644	0.0291547	Amino Acid Transporter [Source:UniProtKB/TrEMBL;Acc:B2D6M4]	aat-6
WBGene00001446	13.5992	1.76504	0.575374	-3.06764	0.00215757	0.011922	FMRFamide-like neuropeptides 3 SPLGTMRF-amide TPLGTMRF-amide SAEPFGTMRF-amide NPENDTPFGTMRF-amide ASEDALFGTMRF-amide EAEEPLGTMRF-amide SADDSAPFGTMRF-amide NPLGTMRF-amide [Source:UniProtKB/Swiss-Prot;Acc:Q23212]	flp-3
WBGene00000687	63.3524	1.76261	0.295795	-5.95889	2.53951e-09	1.09556e-07	COLlagen [Source:UniProtKB/TrEMBL;Acc:Q18450]	col-113
WBGene00003409	107.055	1.76139	0.220008	-8.00601	1.1849e-15	1.60724e-13		mrp-3
WBGene00022497	34.4346	1.75688	0.371134	-4.73382	2.20333e-06	4.106e-05		Y119D3B.21
WBGene00005712	17.8156	1.75606	0.518039	-3.38983	0.000699365	0.00483388	Serpentine receptor class V-1 [Source:UniProtKB/Swiss-Prot;Acc:P46564]	srv-1
WBGene00008900	16.1306	1.75579	0.52114	-3.36914	0.000754038	0.00513379		F16H6.10
WBGene00009865	24.5537	1.75553	0.45835	-3.8301	0.000128092	0.00122175	Aminopeptidase [Source:UniProtKB/TrEMBL;Acc:G5EGH4]	F49B2.6
WBGene00004993	14.8151	1.75141	0.550893	-3.17923	0.00147668	0.00886445	SaPosin-like Protein family [Source:UniProtKB/TrEMBL;Acc:Q18279]	spp-8
WBGene00013496	20.6277	1.75077	0.468988	-3.73309	0.000189147	0.00168241		Y70D2A.1
WBGene00013921	19.2292	1.74991	0.500045	-3.4995	0.000466133	0.00346822	Bestrophin homolog 22 [Source:UniProtKB/Swiss-Prot;Acc:Q23369]	best-22
WBGene00009916	12.2489	1.74907	0.600435	-2.91301	0.00357965	0.0178924		F52A8.3
WBGene00006634	30.0437	1.74437	0.396803	-4.39605	1.10241e-05	0.000160824	Tetraspanin [Source:UniProtKB/TrEMBL;Acc:Q19983]	tsp-8
WBGene00004153	108.18	1.74289	0.288384	-6.04364	1.5068e-09	6.8791e-08	Prion-like-(Q/N-rich)-domain-bearing protein [Source:UniProtKB/TrEMBL;Acc:O18118]	pqn-71
WBGene00018292	52.8191	1.7421	0.367767	-4.73698	2.16925e-06	4.04784e-05		F41E6.11
WBGene00011537	52.3935	1.7408	0.375051	-4.64151	3.45879e-06	5.95765e-05		T06E4.10
WBGene00017969	87.6737	1.7354	0.246441	-7.04188	1.89669e-12	1.51167e-10	Uncharacterized serine carboxypeptidase F32A5.3 [Source:UniProtKB/Swiss-Prot;Acc:P52716]	F32A5.3
WBGene00019998	10.0788	1.73452	0.680971	-2.54712	0.0108615	0.0424793		R10H1.1
WBGene00044728	69.8473	1.72875	0.272126	-6.35275	2.11502e-10	1.17467e-08		Y53F4B.45
WBGene00009579	20.9471	1.72844	0.486843	-3.55031	0.000384773	0.00299359	ARRestin Domain protein [Source:UniProtKB/TrEMBL;Acc:D1MN74]	arrd-6
WBGene00015645	28.2197	1.72635	0.401011	-4.30501	1.66982e-05	0.00023049	LIPaSe related [Source:UniProtKB/TrEMBL;Acc:O76556]	lips-7
WBGene00009886	62.3382	1.72617	0.289294	-5.96685	2.41874e-09	1.04988e-07		F49E2.2
WBGene00012140	54.4482	1.72386	0.302073	-5.70677	1.15137e-08	4.17542e-07		T28F4.5
WBGene00017901	22.2434	1.7197	0.453478	-3.79226	0.000149285	0.00138915	IG (Immunoglobulin), EGF and transmmembrane domain [Source:UniProtKB/TrEMBL;Acc:U4PLF0]	igeg-1
WBGene00004112	127.823	1.71924	0.244705	-7.02576	2.12905e-12	1.65937e-10	Prion-like-(Q/N-rich)-domain-bearing protein [Source:UniProtKB/TrEMBL;Acc:V6CJC4]	pqn-22
WBGene00019904	36.6717	1.71691	0.379486	-4.5243	6.05969e-06	9.65922e-05	TWiK family of potassium channels [Source:UniProtKB/TrEMBL;Acc:Q65XY3]	twk-49
WBGene00010594	39.6205	1.71674	0.355728	-4.826	1.39302e-06	2.7639e-05	Sugar transporter SWEET [Source:UniProtKB/TrEMBL;Acc:Q21254]	swt-5
WBGene00012127	17.4263	1.71503	0.502048	-3.41607	0.000635317	0.00445669		T28D6.7
WBGene00022645	16.3738	1.7129	0.525147	-3.26175	0.00110728	0.00702355		ZK6.11
WBGene00008366	46.7266	1.70976	0.330301	-5.17637	2.26247e-07	5.66902e-06	Transmembrane protein adipocyte-associated 1 homolog [Source:UniProtKB/Swiss-Prot;Acc:Q18936]	tpra-1
WBGene00018886	18.4963	1.70962	0.511617	-3.34159	0.000833001	0.00556136	NeuroPeptide Receptor family [Source:UniProtKB/TrEMBL;Acc:Q20841]	npr-28
WBGene00020242	196.991	1.7056	0.189371	-9.00666	2.12425e-19	5.07912e-17	PHAryngeal gland Toxin-related [Source:UniProtKB/TrEMBL;Acc:O16420]	phat-5
WBGene00021152	10.356	1.70452	0.653464	-2.60843	0.00909576	0.0370604	Metabotropic GLutamate receptor family [Source:UniProtKB/TrEMBL;Acc:A0A0K3AS42]	mgl-3
WBGene00018885	9.97621	1.70095	0.661995	-2.56943	0.0101866	0.0404455	Dietary restriction down regulated [Source:UniProtKB/TrEMBL;Acc:Q20840]	drd-5
WBGene00003860	10.2942	1.69811	0.655767	-2.58951	0.00961135	0.038541	One IG domain [Source:UniProtKB/TrEMBL;Acc:Q9XWM1]	oig-2
WBGene00012759	41.0915	1.6968	0.349612	-4.85338	1.21374e-06	2.46008e-05		sup-1
WBGene00001616	36.2027	1.69508	0.357752	-4.73814	2.15686e-06	4.03004e-05	GLutamate Receptor family (AMPA) [Source:UniProtKB/TrEMBL;Acc:O01623]	glr-5
WBGene00003746	23.4582	1.69399	0.442071	-3.83193	0.00012714	0.00121598	Neuropeptide-Like Protein [Source:UniProtKB/TrEMBL;Acc:Q93409]	nlp-8
WBGene00018921	14.5734	1.69218	0.553902	-3.05502	0.00225048	0.012297	Piwi-like protein [Source:UniProtKB/TrEMBL;Acc:A0A0U1RML5]	sago-2
WBGene00017530	21.1454	1.69152	0.454504	-3.72168	0.000197902	0.00175145		F16H11.1
WBGene00003514	1216.04	1.69068	0.391612	-4.31723	1.57996e-05	0.00021916	Myosin-2 [Source:UniProtKB/Swiss-Prot;Acc:P12845]	myo-2
WBGene00009885	18.3185	1.69013	0.493445	-3.42516	0.000614448	0.00435142	Molybdenum cofactor biosynthesis protein 1 GTP 3',8-cyclase Cyclic pyranopterin monophosphate synthase [Source:UniProtKB/Swiss-Prot;Acc:Q20624]	F49E2.1
WBGene00022743	62.764	1.68919	0.276795	-6.10269	1.04297e-09	4.90441e-08	Peroxidase mlt-7 Peroxidase mlt-7 light chain Peroxidase mlt-7 heavy chain [Source:UniProtKB/Swiss-Prot;Acc:Q23490]	mlt-7
WBGene00001444	24.634	1.6857	0.430941	-3.91167	9.16597e-05	0.000929579	FMRFamide-like neuropeptides 1 PNFMRY-amide AGSDPNFLRF-amide SQPNFLRF-amide ASGDPNFLRF-amide SDPNFLRF-amide AAADPNFLRF-amide SADPNFLRF-amide PNFLRF-amide [Source:UniProtKB/Swiss-Prot;Acc:P41855]	flp-1
WBGene00012216	32.1298	1.6837	0.372557	-4.51931	6.20425e-06	9.83408e-05		W02D9.10
WBGene00012530	57.5431	1.68344	0.292316	-5.75898	8.46239e-09	3.16655e-07		Y32F6A.5
WBGene00006306	39.4759	1.6813	0.350116	-4.80213	1.56986e-06	3.03786e-05	SUppressor of Elongation defect [Source:UniProtKB/TrEMBL;Acc:Q19136]	sue-1
WBGene00010236	29.4719	1.68059	0.404955	-4.15007	3.32367e-05	0.00040878		F58B4.3
WBGene00010290	12.5986	1.67844	0.592076	-2.83484	0.00458482	0.0215737		F58H1.7
WBGene00014164	78.9821	1.67818	0.265399	-6.32326	2.56098e-10	1.38421e-08	Beta-lactamase domain-containing protein 2 [Source:UniProtKB/Swiss-Prot;Acc:Q09621]	lact-2
WBGene00019780	44.1188	1.67816	0.339896	-4.93728	7.92206e-07	1.68308e-05		M60.4
WBGene00002052	71.6195	1.67572	0.268071	-6.25103	4.07744e-10	2.13831e-08	Intermediate filament protein ifa-4 [Source:UniProtKB/Swiss-Prot;Acc:P90900]	ifa-4
WBGene00016884	14.5432	1.66964	0.544109	-3.06857	0.00215083	0.0118987		C52E2.5
WBGene00003590	21.967	1.66915	0.459727	-3.63073	0.00028262	0.0023408	Annexin [Source:UniProtKB/TrEMBL;Acc:Q27473]	nex-3
WBGene00044019	16.3866	1.66913	0.523631	-3.1876	0.00143458	0.00864854		C55A6.12
WBGene00000031	238.392	1.66782	0.511219	-3.26244	0.00110456	0.00700944	Activated in Blocked Unfolded protein response [Source:UniProtKB/TrEMBL;Acc:O16511]	abu-8
WBGene00015293	17.0697	1.66771	0.504353	-3.30664	0.000944228	0.00616963	Putative serine/threonine-protein kinase C01C4.3 [Source:UniProtKB/Swiss-Prot;Acc:Q11090]	C01C4.3
WBGene00019064	817.112	1.66699	0.172473	-9.66521	4.23745e-22	1.32839e-19	MYOsin heavy chain structural genes [Source:UniProtKB/TrEMBL;Acc:Q21000]	myo-5
WBGene00000740	65.4839	1.66662	0.308654	-5.39964	6.67759e-08	1.97486e-06	COLlagen [Source:UniProtKB/TrEMBL;Acc:Q22379]	col-167
WBGene00009058	27.26	1.66512	0.417104	-3.9921	6.54907e-05	0.000718971		F22E12.1
WBGene00022295	12.1917	1.66352	0.624886	-2.66212	0.00776507	0.0328172	Cyclic Nucleotide Gated channel [Source:UniProtKB/TrEMBL;Acc:U4PCB8]	cng-2
WBGene00000631	27.1444	1.66071	0.470312	-3.53107	0.000413879	0.00316019	COLlagen [Source:UniProtKB/TrEMBL;Acc:O44774]	col-54
WBGene00011400	36.9818	1.66008	0.363549	-4.56632	4.96364e-06	8.12321e-05		T03F6.4
WBGene00022271	19.2413	1.65604	0.489067	-3.38612	0.000708889	0.00489012	Putative complexin-1 [Source:UniProtKB/Swiss-Prot;Acc:Q9GUM7]	cpx-1
WBGene00020222	11.9391	1.65599	0.61788	-2.68012	0.00735959	0.0314611	Alpha-(1,3)-fucosyltransferase fut-6 [Source:UniProtKB/Swiss-Prot;Acc:G5EEE1]	fut-6
WBGene00003745	9.74963	1.65598	0.66172	-2.50253	0.0123308	0.0467482	Neuropeptide-like protein 7 [Source:UniProtKB/Swiss-Prot;Acc:Q19569]	nlp-7
WBGene00020135	10.587	1.65515	0.650377	-2.54491	0.0109305	0.0426429	AMP-Activated protein Kinase Gamma subunit [Source:UniProtKB/TrEMBL;Acc:H2L0K0]	aakg-4
WBGene00020854	131.926	1.6551	0.22125	-7.48068	7.39381e-14	7.34538e-12		T27C4.1
WBGene00005387	10.5796	1.65466	0.641206	-2.58054	0.00986455	0.0393328	Serpentine Receptor, class H [Source:UniProtKB/TrEMBL;Acc:Q9U1Z9]	srh-171
WBGene00000214	919.074	1.65407	0.28565	-5.79055	7.0157e-09	2.65336e-07	ASpartyl Protease; Aspartic protease 1 [Source:UniProtKB/TrEMBL;Acc:G5EEI4]	asp-1
WBGene00001523	59.5677	1.65282	0.299363	-5.52114	3.36813e-08	1.08728e-06	Gamma Butyrobetaine Hydroxylase [Source:UniProtKB/TrEMBL;Acc:Q21526]	gbh-2
WBGene00006055	9.87576	1.65076	0.65607	-2.51614	0.0118648	0.0454335	Sperm-Specific family, class R [Source:UniProtKB/TrEMBL;Acc:O02139]	ssr-2
WBGene00018984	92.0733	1.65032	0.245084	-6.73368	1.65422e-11	1.07046e-09	Putative serine protease F56F10.1 [Source:UniProtKB/Swiss-Prot;Acc:P90893]	F56F10.1
WBGene00001535	12.7635	1.65009	0.622185	-2.65209	0.00799941	0.0335258	Receptor-type guanylate cyclase gcy-8 [Source:UniProtKB/Swiss-Prot;Acc:Q9GYQ4]	gcy-8
WBGene00003534	25.2609	1.64986	0.459442	-3.59101	0.000329399	0.00262146	Zinc metalloproteinase nas-15 [Source:UniProtKB/Swiss-Prot;Acc:P55115]	nas-15
WBGene00013331	81.1774	1.64952	0.264435	-6.23789	4.43501e-10	2.30866e-08		Y57G11C.42
WBGene00004124	20.0952	1.64832	0.475404	-3.46719	0.000525932	0.0038323	Prion-like-(Q/N-rich)-domain-bearing protein [Source:UniProtKB/TrEMBL;Acc:Q95ZT9]	pqn-37
WBGene00045460	11.6563	1.64803	0.608282	-2.70932	0.00674215	0.0294919		C15C8.8
WBGene00013923	19.5924	1.64524	0.49291	-3.33781	0.000844428	0.00561903	Glycoprotein Hormone (FLR-2) Interacting protein [Source:UniProtKB/TrEMBL;Acc:Q23448]	ghi-1
WBGene00010972	16.9594	1.64427	0.504218	-3.26102	0.0011101	0.00703088		R01H10.4
WBGene00004300	737.557	1.64426	0.337897	-4.86614	1.13796e-06	2.31648e-05		ram-2
WBGene00020952	107.935	1.64376	0.242493	-6.77859	1.21354e-11	8.11348e-10	Kelch-like protein 8 [Source:UniProtKB/Swiss-Prot;Acc:G5ED84]	kel-8
WBGene00003995	22.6491	1.64372	0.460617	-3.56853	0.000358989	0.00282919	Multidrug resistance protein pgp-1 [Source:UniProtKB/Swiss-Prot;Acc:P34712]	pgp-1
WBGene00020736	24.075	1.64062	0.424852	-3.86162	0.000112636	0.00109887	UPF0057 membrane protein T23F2.3 [Source:UniProtKB/Swiss-Prot;Acc:Q22700]	T23F2.3
WBGene00000176	12.5678	1.64039	0.616733	-2.6598	0.0078186	0.0330012	AQuaPorin or aquaglyceroporin related [Source:UniProtKB/TrEMBL;Acc:Q7Z138]	aqp-8
WBGene00014030	71.0768	1.64029	0.262266	-6.25431	3.99266e-10	2.10953e-08	Globin-like protein [Source:UniProtKB/Swiss-Prot;Acc:P30627]	glb-1
WBGene00019682	37.4381	1.63843	0.352462	-4.64854	3.34299e-06	5.79131e-05	Putative serine protease K12H4.7 [Source:UniProtKB/Swiss-Prot;Acc:P34528]	K12H4.7
WBGene00021876	287.745	1.63769	0.188958	-8.66695	4.43865e-18	9.0748e-16		Y54G2A.11
WBGene00015794	20.6202	1.63715	0.462727	-3.53805	0.000403097	0.00310567		C15F1.1
WBGene00007336	31.1268	1.6365	0.389402	-4.2026	2.63869e-05	0.000339945		C05C12.4
WBGene00018838	12.702	1.63605	0.596206	-2.74411	0.00606753	0.0270976		F54G2.2
WBGene00011545	15.0535	1.6357	0.533781	-3.06436	0.00218134	0.0120157		T06G6.3
WBGene00019617	743.179	1.635	0.151676	-10.7796	4.29743e-27	2.02079e-24	Carboxypeptidase [Source:UniProtKB/TrEMBL;Acc:Q94269]	K10C2.1
WBGene00006505	44.6116	1.62995	0.324405	-5.02442	5.04945e-07	1.14706e-05	Probable ceramide synthase lagr-1 [Source:UniProtKB/Swiss-Prot;Acc:Q9XWE9]	lagr-1
WBGene00008167	46.8694	1.62933	0.313078	-5.20423	1.94806e-07	4.9785e-06	Probable peroxisomal acyl-coenzyme A oxidase 5 [Source:UniProtKB/Swiss-Prot;Acc:P34355]	acox-1.5
WBGene00017426	28.6712	1.62738	0.396704	-4.10224	4.09161e-05	0.000485862		F13C5.5
WBGene00008993	12.6939	1.62651	0.610323	-2.665	0.00769887	0.0326121		F21A3.3
WBGene00016190	21.9728	1.62524	0.447545	-3.63145	0.000281831	0.00233732		C28G1.5
WBGene00012440	14.5177	1.62396	0.591145	-2.74714	0.00601179	0.0268977	Neuropeptide-Like Protein [Source:UniProtKB/TrEMBL;Acc:Q9XXJ3]	nlp-53
WBGene00006372	44.3015	1.62363	0.324709	-5.00025	5.72554e-07	1.27197e-05	Putative syntaxin-2 [Source:UniProtKB/Swiss-Prot;Acc:Q20574]	syx-2
WBGene00010998	26.3517	1.62349	0.407924	-3.97989	6.89485e-05	0.000741354		R03G8.3
WBGene00011880	523.747	1.6224	0.18883	-8.59185	8.55784e-18	1.65377e-15		T21B6.3
WBGene00012624	10.5364	1.62132	0.639062	-2.53704	0.0111794	0.0434339	F-box A protein [Source:UniProtKB/TrEMBL;Acc:Q9XX49]	fbxa-150
WBGene00000681	516.939	1.61969	0.304752	-5.31477	1.06792e-07	2.95189e-06	COLlagen [Source:UniProtKB/TrEMBL;Acc:Q86S35]	col-107
WBGene00000625	181.53	1.61901	0.209463	-7.72931	1.08134e-14	1.19176e-12	COLlagen [Source:UniProtKB/TrEMBL;Acc:Q9N3D7]	col-48
WBGene00011076	15.7314	1.61783	0.530246	-3.05109	0.00228011	0.0124314	SCAVenger receptor (CD36 family) related [Source:RefSeq peptide;Acc:NP_509651]	scav-5
WBGene00011571	46.7271	1.61626	0.320041	-5.05018	4.41385e-07	1.02243e-05	Transthyretin-like protein 46 [Source:UniProtKB/Swiss-Prot;Acc:Q22285]	ttr-46
WBGene00000295	12.4139	1.61626	0.584516	-2.76512	0.00569014	0.0257609		cat-1
WBGene00003887	128.927	1.61489	0.228609	-7.064	1.61776e-12	1.29669e-10		osm-7
WBGene00000033	63.358	1.61381	0.328922	-4.90637	9.27779e-07	1.93612e-05	Activated in Blocked Unfolded protein response [Source:UniProtKB/TrEMBL;Acc:Q20002]	abu-10
WBGene00000699	466.888	1.61344	0.36458	-4.42548	9.62289e-06	0.000142532	COLlagen [Source:UniProtKB/TrEMBL;Acc:Q18302]	col-125
WBGene00009241	31.4157	1.61125	0.396977	-4.05879	4.93271e-05	0.000565737	CRAL-TRIO domain-containing protein F28H7.8 [Source:UniProtKB/Swiss-Prot;Acc:Q19895]	F28H7.8
WBGene00044443	11.0737	1.60984	0.627089	-2.56717	0.0102533	0.040633		ZC21.10
WBGene00016957	19.7818	1.60774	0.500638	-3.21138	0.001321	0.00808417	5-Aminoimidazole-4-carboxamide ribonucleotide formylTransferase/IMP Cyclohydrolase homolog [Source:UniProtKB/TrEMBL;Acc:Q95QQ5]	atic-1
WBGene00045410	70.289	1.60661	0.267824	-5.99877	1.98815e-09	8.76461e-08		E01G4.7
WBGene00020128	209.97	1.60612	0.214438	-7.4899	6.89247e-14	6.89589e-12		R193.2
WBGene00003747	11.3875	1.60592	0.647522	-2.48009	0.0131348	0.049097	Neuropeptide-Like Protein [Source:UniProtKB/TrEMBL;Acc:H2KZL2]	nlp-9
WBGene00015335	42.6592	1.60328	0.342644	-4.67912	2.88103e-06	5.14477e-05	Probable acyl-CoA dehydrogenase 6 [Source:UniProtKB/Swiss-Prot;Acc:P34275]	acdh-6
WBGene00021178	11.417	1.60315	0.610456	-2.62615	0.00863564	0.0355584		Y9C9A.8
WBGene00008891	14.8653	1.60263	0.550436	-2.91157	0.00359622	0.0179646	C-type LECtin [Source:UniProtKB/TrEMBL;Acc:Q9XV91]	clec-42
WBGene00044553	32.7679	1.59586	0.389976	-4.0922	4.27299e-05	0.000503164		T23B12.11
WBGene00001715	14.73	1.59471	0.557282	-2.86159	0.00421522	0.0201847	GRound-Like (Grd related) [Source:UniProtKB/TrEMBL;Acc:Q94273]	grl-6
WBGene00009730	263.84	1.5919	0.172251	-9.24176	2.42476e-20	6.21928e-18	MYOsin heavy chain structural genes [Source:UniProtKB/TrEMBL;Acc:Q5FC20]	myo-6
WBGene00010041	16.6131	1.58913	0.50794	-3.12857	0.00175657	0.0101308		F54C9.3
WBGene00006748	25.1606	1.5878	0.412931	-3.8452	0.000120456	0.00116309	Degenerin unc-8 [Source:UniProtKB/Swiss-Prot;Acc:Q21974]	unc-8
WBGene00003569	31.1586	1.5872	0.377741	-4.20183	2.64765e-05	0.000340789	Na/Ca eXchangers [Source:UniProtKB/TrEMBL;Acc:Q1ZXT5]	ncx-4
WBGene00012824	12.3346	1.58645	0.602944	-2.63117	0.00850918	0.0351197		Y43F8B.14
WBGene00050904	10.5143	1.58616	0.633784	-2.50268	0.0123258	0.046742		Y70C5A.3
WBGene00010049	39.6679	1.58412	0.381317	-4.15435	3.26211e-05	0.000403849		F54D5.3
WBGene00006915	306.368	1.5814	0.169015	-9.35655	8.23863e-21	2.23504e-18	V-type proton ATPase subunit a [Source:UniProtKB/TrEMBL;Acc:G5EGP4]	vha-6
WBGene00044176	32.4753	1.5808	0.38314	-4.12592	3.69259e-05	0.00044752		C30G7.2
WBGene00017841	64.3128	1.57884	0.279797	-5.64279	1.6732e-08	5.81377e-07		F26G1.5
WBGene00006587	124.291	1.57785	0.233062	-6.77009	1.28705e-11	8.52411e-10	TropoNin T [Source:UniProtKB/TrEMBL;Acc:Q7Z071]	tnt-2
WBGene00000273	325.016	1.57726	0.176513	-8.93562	4.04917e-19	9.3642e-17	Bypass of Response to Pheromone in yeast [Source:UniProtKB/TrEMBL;Acc:I2HAF4]	brp-1
WBGene00003232	23.3932	1.57595	0.433995	-3.63126	0.000282038	0.00233767	Probable metabotropic glutamate receptor mgl-1 [Source:UniProtKB/Swiss-Prot;Acc:Q09630]	mgl-1
WBGene00001527	450.44	1.57403	0.131154	-12.0014	3.49409e-33	3.0807e-30	Glutamate--cysteine ligase [Source:UniProtKB/Swiss-Prot;Acc:Q20117]	gcs-1
WBGene00006819	344.096	1.57234	0.171096	-9.18978	3.93651e-20	9.91649e-18	Unc-87 protein [Source:UniProtKB/TrEMBL;Acc:Q6LD30]	unc-87
WBGene00001387	31.5473	1.57193	0.391935	-4.01069	6.05412e-05	0.000670899	Fatty Acid/Retinol binding protein [Source:UniProtKB/TrEMBL;Acc:Q19478]	far-3
WBGene00000753	21.9757	1.57144	0.488934	-3.21402	0.0013089	0.00803862	COLlagen [Source:UniProtKB/TrEMBL;Acc:Q18620]	col-180
WBGene00000216	321.703	1.57089	0.182214	-8.62113	6.62992e-18	1.33612e-15	Aspartic protease 3 [Source:UniProtKB/Swiss-Prot;Acc:P55956]	asp-3
WBGene00006759	2610.62	1.57054	0.270057	-5.81559	6.04198e-09	2.33518e-07	Twitchin [Source:UniProtKB/Swiss-Prot;Acc:Q23551]	unc-22
WBGene00012538	96.2409	1.56849	0.230991	-6.79025	1.11937e-11	7.61187e-10		Y37A1B.5
WBGene00020033	141.721	1.56756	0.211841	-7.39972	1.36477e-13	1.29927e-11		R12E2.7
WBGene00000441	86.8723	1.56525	0.245039	-6.38778	1.68316e-10	9.61777e-09	Homeobox protein ceh-18 [Source:UniProtKB/Swiss-Prot;Acc:P41934]	ceh-18
WBGene00010251	52.6737	1.56473	0.293812	-5.32563	1.00604e-07	2.82151e-06	Signal transducer and activator of transcription b [Source:UniProtKB/Swiss-Prot;Acc:Q20977]	sta-2
WBGene00015469	14.7065	1.56449	0.538976	-2.9027	0.00369956	0.018325		C05D2.8
WBGene00015969	12.6013	1.5638	0.579439	-2.69881	0.00695873	0.0302238	Globin-like protein 6 [Source:UniProtKB/Swiss-Prot;Acc:Q18086]	glb-6
WBGene00219964	57.9396	1.56268	0.300131	-5.20665	1.92279e-07	4.92462e-06		F52G3.6
WBGene00002149	12.0531	1.56218	0.608171	-2.56865	0.0102094	0.0405132	Inward rectifier potassium channel irk-1 [Source:UniProtKB/Swiss-Prot;Acc:P52192]	irk-1
WBGene00021325	50.2021	1.56138	0.318814	-4.89747	9.70808e-07	2.01661e-05		Y34B4A.9
WBGene00017892	421.513	1.5539	0.156309	-9.94119	2.75504e-23	9.71635e-21		F28B4.3
WBGene00002252	50.2692	1.55389	0.3078	-5.04839	4.45537e-07	1.03036e-05	Latrophilin-like protein LAT-2 [Source:UniProtKB/Swiss-Prot;Acc:G5ECX0]	lat-2
WBGene00020490	108.925	1.55196	0.224616	-6.90941	4.86676e-12	3.50282e-10	Transmembrane channel-like protein 1 [Source:UniProtKB/Swiss-Prot;Acc:D3KZG3]	tmc-1
WBGene00006632	13.5293	1.55134	0.555467	-2.79285	0.00522454	0.0240308	Tetraspanin [Source:UniProtKB/TrEMBL;Acc:G4RWX0]	tsp-6
WBGene00001135	24.0624	1.55101	0.438917	-3.53372	0.000409751	0.0031415	Probable vesicular glutamate transporter eat-4 [Source:UniProtKB/Swiss-Prot;Acc:P34644]	eat-4
WBGene00022608	43.3091	1.55084	0.369439	-4.19783	2.69481e-05	0.000345597	MADF domain transcription factor [Source:UniProtKB/TrEMBL;Acc:H2KZH8]	madf-9
WBGene00011436	445.288	1.54991	0.145941	-10.6201	2.40227e-26	1.02693e-23		T04F3.1
WBGene00019717	18.1171	1.54978	0.493934	-3.13763	0.00170318	0.00991472	ThioRedoXin [see also xtr] [Source:UniProtKB/TrEMBL;Acc:Q94282]	trx-3
WBGene00000603	281.931	1.54948	0.185921	-8.33408	7.81024e-17	1.31166e-14	Cuticle collagen 14 [Source:UniProtKB/Swiss-Prot;Acc:P18834]	col-14
WBGene00005647	17.1322	1.54895	0.500675	-3.09372	0.00197663	0.0111401	SeRPin; Serine or cysteine protease inhibitor [Source:UniProtKB/TrEMBL;Acc:G5EFH4]	srp-6
WBGene00012339	50.5725	1.54675	0.303027	-5.10433	3.31967e-07	8.03268e-06		W07G4.5
WBGene00015067	33.978	1.54627	0.36653	-4.21867	2.45745e-05	0.000319219	Carboxylic ester hydrolase [Source:UniProtKB/TrEMBL;Acc:O16497]	B0238.1
WBGene00012253	48.9729	1.54561	0.319126	-4.84326	1.27728e-06	2.56675e-05	C-type LECtin [Source:UniProtKB/TrEMBL;Acc:Q9XUL7]	clec-50
WBGene00018514	20.1826	1.54364	0.460683	-3.35075	0.000805921	0.00541903		F46G11.1
WBGene00006693	25.7561	1.54353	0.426005	-3.62327	0.000290904	0.00238592	TWiK family of potassium channels [Source:UniProtKB/TrEMBL;Acc:K8FDZ5]	twk-43
WBGene00006627	12.4471	1.54271	0.585154	-2.63642	0.00837855	0.0347023	Tetraspanin-1 [Source:UniProtKB/Swiss-Prot;Acc:P34285]	tsp-1
WBGene00020788	155.037	1.54136	0.18753	-8.21926	2.04763e-16	3.10602e-14	NEPrilysin metallopeptidase family [Source:UniProtKB/TrEMBL;Acc:Q22763]	nep-22
WBGene00014140	14.8819	1.53853	0.53696	-2.86526	0.00416665	0.0199793		ZK899.1
WBGene00002271	27.6898	1.53713	0.400518	-3.83786	0.000124113	0.00119348	Probable galaptin lec-8 [Source:UniProtKB/Swiss-Prot;Acc:Q09610]	lec-8
WBGene00017299	11.7587	1.53509	0.608576	-2.52242	0.0116549	0.0448713		molo-1
WBGene00044467	30.7345	1.53465	0.393279	-3.9022	9.53236e-05	0.000959835		R05C11.4
WBGene00001172	141.647	1.53335	0.221012	-6.93787	3.98063e-12	2.94004e-10	Neuroendocrine convertase 2 [Source:UniProtKB/Swiss-Prot;Acc:G5ECN9]	egl-3
WBGene00006586	180.796	1.5326	0.189579	-8.08425	6.25498e-16	9.00398e-14	Troponin I 4 [Source:UniProtKB/Swiss-Prot;Acc:O44572]	tni-4
WBGene00004058	49.063	1.53154	0.327442	-4.67729	2.90684e-06	5.18417e-05	Peroxisomal Membrane Protein related [Source:UniProtKB/TrEMBL;Acc:Q18597]	pmp-1
WBGene00010239	18.5371	1.53116	0.485949	-3.15087	0.00162785	0.00957235		F58B4.6
WBGene00001053	14.5681	1.53113	0.550896	-2.77934	0.0054469	0.024843	D2-like dopamine receptor long variant; DOPamine receptor [Source:UniProtKB/TrEMBL;Acc:G5EBI6]	dop-2
WBGene00018622	32.9361	1.53112	0.365733	-4.18644	2.83358e-05	0.000359473	Nuclear Hormone Receptor family [Source:UniProtKB/TrEMBL;Acc:A0A0K3AS09]	nhr-190
WBGene00006705	59.0833	1.53106	0.28567	-5.35954	8.34341e-08	2.37779e-06	UBiquitin Conjugating enzyme [Source:UniProtKB/TrEMBL;Acc:Q9N2W9]	ubc-8
WBGene00007903	119.518	1.52841	0.218711	-6.98829	2.78263e-12	2.09194e-10	Ligand-Gated ion Channel [Source:UniProtKB/TrEMBL;Acc:Q93323]	lgc-21
WBGene00007180	17.0226	1.52797	0.519402	-2.94178	0.0032633	0.0165855		B0457.6
WBGene00006863	67.2038	1.52744	0.282052	-5.41547	6.11293e-08	1.83479e-06	Glycogenin-1 [Source:UniProtKB/Swiss-Prot;Acc:H2KYQ5]	gyg-1
WBGene00044107	19.9577	1.52562	0.461069	-3.30887	0.000936722	0.00612626		F58G6.9
WBGene00022307	68.8376	1.52531	0.289836	-5.26266	1.41986e-07	3.75093e-06		Y77E11A.2
WBGene00020148	31.9843	1.5246	0.387797	-3.93143	8.44412e-05	0.000872683		T01D1.3
WBGene00020192	41.9867	1.52453	0.335141	-4.54893	5.39194e-06	8.75306e-05		T03F1.11
WBGene00022614	17.6498	1.52407	0.500945	-3.04238	0.00234712	0.01273		ZC449.4
WBGene00006318	17.0117	1.52389	0.535383	-2.84636	0.00442218	0.020958	Two pore potassium channel protein sup-9 [Source:UniProtKB/Swiss-Prot;Acc:O17185]	sup-9
WBGene00001478	15.6623	1.52306	0.548406	-2.77725	0.00548213	0.0249875	Flavin-containing monooxygenase [Source:UniProtKB/TrEMBL;Acc:G5ECJ8]	fmo-3
WBGene00001622	32.9545	1.5229	0.392015	-3.88481	0.000102409	0.00101739	Putative sodium-dependent excitatory amino acid transporter glt-4 [Source:UniProtKB/Swiss-Prot;Acc:Q22682]	glt-4
WBGene00013119	12.8772	1.52138	0.613468	-2.47997	0.0131393	0.049101		Y51H4A.25
WBGene00001149	88.1824	1.51919	0.238029	-6.38237	1.74363e-10	9.87847e-09	Branched-chain-amino-acid aminotransferase, cytosolic [Source:UniProtKB/Swiss-Prot;Acc:P54688]	bcat-1
WBGene00004004	81.0874	1.51668	0.239468	-6.33355	2.39576e-10	1.31506e-08	P-GlycoProtein related [Source:UniProtKB/TrEMBL;Acc:Q18824]	pgp-10
WBGene00009532	492.191	1.51582	0.159207	-9.52105	1.71433e-21	5.03834e-19	CCCH-type zinc finger putative transcription factor [Source:UniProtKB/TrEMBL;Acc:Q20155]	ccch-1
WBGene00016218	19.6391	1.51452	0.48062	-3.15118	0.0016261	0.00956604	Protein containing ALS2cr12 (ALS2CR12) domain [Source:UniProtKB/TrEMBL;Acc:H2KZ33]	pals-23
WBGene00012812	89.5283	1.51399	0.26771	-5.65533	1.55551e-08	5.45861e-07		Y43F8B.1
WBGene00014252	27.7142	1.51346	0.415698	-3.64077	0.000271822	0.00227302		ZK1320.2
WBGene00004923	34.3229	1.51181	0.370218	-4.08355	4.43525e-05	0.000518807	SyNapTotagmin [Source:UniProtKB/TrEMBL;Acc:Q965S5]	snt-3
WBGene00003558	54.7852	1.50972	0.294158	-5.13237	2.86121e-07	6.99535e-06	Four domain-type voltage-gated ion channel alpha-1 subunit; Novel Channel type/putative Nematode CAlcium channel [Source:UniProtKB/TrEMBL;Acc:G5EG32]	nca-2
WBGene00001452	19.2624	1.50971	0.466794	-3.23421	0.00121979	0.00758353	FMRFamide-like neuropeptides 9 KPSFVRF-amide 1 KPSFVRF-amide 2 [Source:UniProtKB/Swiss-Prot;Acc:Q18502]	flp-9
WBGene00000672	306.342	1.50862	0.190769	-7.90807	2.61403e-15	3.26337e-13	COLlagen [Source:UniProtKB/TrEMBL;Acc:O18286]	col-97
WBGene00010605	172.696	1.50847	0.216849	-6.95631	3.49304e-12	2.59349e-10		K06G5.1
WBGene00003233	56.3968	1.50817	0.295915	-5.09664	3.45743e-07	8.28082e-06	Metabotropic GLutamate receptor family [Source:UniProtKB/TrEMBL;Acc:A0A0K3AWF7]	mgl-2
WBGene00020237	78.0947	1.50755	0.269358	-5.59683	2.18302e-08	7.3851e-07	PHAryngeal gland Toxin-related [Source:UniProtKB/TrEMBL;Acc:O16424]	phat-4
WBGene00219683	22.3969	1.50695	0.452125	-3.33305	0.000859007	0.00569188		anr-32
WBGene00010117	170.458	1.5044	0.192199	-7.82729	4.98486e-15	6.01038e-13	Probable sodium/potassium-transporting ATPase subunit beta-3 [Source:UniProtKB/Swiss-Prot;Acc:Q9XUY5]	nkb-3
WBGene00014214	13.9613	1.50392	0.554121	-2.71406	0.00664645	0.0291547		ZK1073.2
WBGene00003169	37.9265	1.50152	0.373886	-4.01598	5.91997e-05	0.000660182	MEC-5 [Source:UniProtKB/TrEMBL;Acc:G5EFQ9]	mec-5
WBGene00004921	79.0358	1.50142	0.249235	-6.02408	1.70071e-09	7.59238e-08	Synaptotagmin-1 [Source:UniProtKB/Swiss-Prot;Acc:P34693]	snt-1
WBGene00006464	17.6586	1.50136	0.501684	-2.99264	0.0027658	0.0144884	BTB and MATH domain-containing protein 47 [Source:UniProtKB/Swiss-Prot;Acc:O76612]	bath-47
WBGene00010150	48.1253	1.50085	0.329103	-4.56042	5.10522e-06	8.32593e-05		F56D5.6
WBGene00007653	431.997	1.50039	0.134863	-11.1253	9.4487e-29	5.12664e-26	Cysteine synthase 1 [Source:UniProtKB/Swiss-Prot;Acc:Q93244]	cysl-1
WBGene00000841	13.4788	1.49995	0.563842	-2.66023	0.00780866	0.0329811	Cullin-6 [Source:UniProtKB/Swiss-Prot;Acc:Q21346]	cul-6
WBGene00012911	16.3792	1.49432	0.511671	-2.92046	0.0034951	0.0175526	ACyLtransferase-like; Dihydroxyacetone phosphate acyltransferase [Source:UniProtKB/TrEMBL;Acc:G5EFP8]	acl-7
WBGene00004265	83.5105	1.49399	0.255911	-5.83794	5.28517e-09	2.08262e-07	QUInine non-avoider [Source:UniProtKB/TrEMBL;Acc:I2HAI7]	qui-1
WBGene00002273	70.3877	1.49316	0.281799	-5.29869	1.16639e-07	3.1765e-06	Galectin [Source:UniProtKB/TrEMBL;Acc:G5EBV4]	lec-10
WBGene00019261	74.2267	1.49277	0.261881	-5.70018	1.19678e-08	4.31789e-07		H34I24.2
WBGene00003617	16.7327	1.49188	0.515176	-2.89586	0.00378118	0.0186056	Nuclear hormone receptor family member nhr-18 [Source:UniProtKB/Swiss-Prot;Acc:O16360]	nhr-18
WBGene00022635	29.2284	1.49164	0.392302	-3.80229	0.000143366	0.00134116		ZC581.9
WBGene00021702	45.0697	1.49102	0.323705	-4.60611	4.10271e-06	6.92307e-05	Protein-tyrosine-phosphatase [Source:UniProtKB/TrEMBL;Acc:Q7YZG5]	Y48G9A.9
WBGene00019761	50.2004	1.48859	0.325411	-4.5745	4.77358e-06	7.84859e-05		M03F8.1
WBGene00001623	14.098	1.48839	0.552013	-2.6963	0.00701146	0.030378	Amino acid transporter [Source:UniProtKB/TrEMBL;Acc:O18210]	glt-5
WBGene00015172	19.6455	1.48542	0.467748	-3.17568	0.00149484	0.00895992		B0410.3
WBGene00011732	58.1378	1.48448	0.292625	-5.07296	3.91675e-07	9.19361e-06	Arrestin domain-containing protein 17 [Source:UniProtKB/Swiss-Prot;Acc:O45782]	arrd-17
WBGene00001454	27.7279	1.48405	0.40235	-3.68846	0.000225618	0.00194666	FMRFamide-like neuropeptides 11 AMRNALVRF-amide ASGGMRNALVRF-amide SPLDEEDFAPESPLQ-amide NGAPQPFVRF-amide [Source:UniProtKB/Swiss-Prot;Acc:Q21156]	flp-11
WBGene00006809	81.8717	1.48375	0.24119	-6.15179	7.66118e-10	3.8055e-08	Four domain-type voltage-gated ion channel alpha-1 subunit [Source:UniProtKB/TrEMBL;Acc:Q06AY5]	unc-77
WBGene00016915	28.339	1.48233	0.430165	-3.44596	0.000569027	0.00408928		C54D2.1
WBGene00000683	221.233	1.48191	0.211703	-6.99995	2.56058e-12	1.95255e-10	COLlagen [Source:UniProtKB/TrEMBL;Acc:Q9N527]	col-109
WBGene00007877	88.0525	1.48106	0.265489	-5.57863	2.42427e-08	8.10406e-07	Nuclear Factor of Kappa light polypeptide gene enhancer in b(B)-cells n [Source:UniProtKB/TrEMBL;Acc:G5EDE9]	nfki-1
WBGene00011723	36.4753	1.48023	0.347637	-4.25798	2.06281e-05	0.00027453		T12A7.2
WBGene00008229	30.7928	1.47991	0.382293	-3.87113	0.00010833	0.00106422		C50F4.1
WBGene00008089	72.636	1.47903	0.261037	-5.66596	1.462e-08	5.19105e-07		C44C10.9
WBGene00017124	22.9388	1.47874	0.478032	-3.09338	0.00197889	0.0111408		E04F6.4
WBGene00022240	33.8837	1.47727	0.360219	-4.10103	4.1132e-05	0.000488014	SHaL family of potassium channels [Source:UniProtKB/TrEMBL;Acc:Q95XD1]	shl-1
WBGene00044484	13.0885	1.47702	0.572506	-2.57992	0.00988241	0.0393928	Homolog of Odr-2 (Two) [Source:UniProtKB/TrEMBL;Acc:Q4PIU7]	hot-9
WBGene00001129	15.4291	1.47697	0.524489	-2.81602	0.00486221	0.0226448	Intraflagellar transport protein 56 homolog [Source:UniProtKB/Swiss-Prot;Acc:Q95QT8]	dyf-13
WBGene00012434	122.026	1.47617	0.210589	-7.00973	2.38786e-12	1.84074e-10		Y11D7A.10
WBGene00020806	131.44	1.47344	0.196481	-7.49914	6.42364e-14	6.47273e-12		T25F10.3
WBGene00008656	16.0416	1.47156	0.515065	-2.85704	0.00427608	0.0204345	ELRR (Extracellular Leucine-Rich Repeat) ONly [Source:UniProtKB/TrEMBL;Acc:Q19312]	lron-5
WBGene00017789	17.5294	1.47061	0.509476	-2.88652	0.00389528	0.0190075		F25E5.8
WBGene00018702	31.0346	1.46942	0.370271	-3.9685	7.23265e-05	0.000769685		F52E4.5
WBGene00000006	36.2455	1.46705	0.363794	-4.03263	5.51571e-05	0.000622481	Amino Acid Transporter [Source:UniProtKB/TrEMBL;Acc:H2KZG9]	aat-5
WBGene00019404	14.1265	1.46701	0.565919	-2.59227	0.00953456	0.0383151		K05B2.4
WBGene00017060	26.3122	1.46619	0.407713	-3.59613	0.000322987	0.00258298		D2063.1
WBGene00001547	26.9823	1.46566	0.396307	-3.69829	0.000217055	0.00189129	Receptor-type guanylate cyclase gcy-22 [Source:UniProtKB/Swiss-Prot;Acc:Q9XTY1]	gcy-22
WBGene00022856	284.793	1.4647	0.183896	-7.96484	1.65439e-15	2.16098e-13	Putative cystathionine gamma-lyase 2 [Source:UniProtKB/Swiss-Prot;Acc:P55216]	cth-2
WBGene00007746	50.4722	1.46306	0.296568	-4.93329	8.0854e-07	1.71205e-05		C26D10.6
WBGene00009982	451.463	1.46306	0.188829	-7.74804	9.33194e-15	1.04481e-12		F53F1.4
WBGene00019067	22.3734	1.46093	0.459656	-3.17832	0.00148133	0.00888858		F58H7.1
WBGene00002258	54.5618	1.46019	0.304002	-4.80324	1.56122e-06	3.02529e-05	Fatty acid-binding protein homolog 6 [Source:UniProtKB/Swiss-Prot;Acc:O01812]	lbp-6
WBGene00004061	41.2761	1.46012	0.326702	-4.46927	7.84876e-06	0.00012022	Peroxisomal Membrane Protein related [Source:UniProtKB/TrEMBL;Acc:O45730]	pmp-4
WBGene00020294	32.0956	1.45867	0.374564	-3.89432	9.84766e-05	0.000985954		T06F4.1
WBGene00007285	20.996	1.45787	0.44667	-3.26387	0.00109901	0.00698054		C04A11.1
WBGene00014092	13.941	1.45705	0.544495	-2.67596	0.00745162	0.0317705		ZK822.5
WBGene00010464	24.0795	1.45548	0.474611	-3.06668	0.00216452	0.0119464		K01D12.5
WBGene00004009	16.1881	1.45366	0.551227	-2.63714	0.00836085	0.0346494		pgp-15
WBGene00001621	21.0343	1.44979	0.457218	-3.17089	0.00151974	0.00906126	Putative sodium-dependent excitatory amino acid transporter glt-3 [Source:UniProtKB/Swiss-Prot;Acc:Q21353]	glt-3
WBGene00002140	27.4344	1.4471	0.408896	-3.53905	0.000401568	0.00309559	Innexin [Source:UniProtKB/TrEMBL;Acc:H2KYH7]	inx-18
WBGene00014171	76.429	1.44603	0.243288	-5.94369	2.78675e-09	1.18056e-07	NEPrilysin metallopeptidase family [Source:UniProtKB/TrEMBL;Acc:G5ED52]	nep-26
WBGene00044686	19.2485	1.44601	0.466248	-3.10138	0.00192622	0.0109393	FMRF-Like Peptide [Source:UniProtKB/TrEMBL;Acc:Q7YWT6]	flp-28
WBGene00004808	326.092	1.44472	0.14324	-10.086	6.36844e-24	2.3642e-21	SKR-2; SKp1 Related (Ubiquitin ligase complex component) [Source:UniProtKB/TrEMBL;Acc:G5EDD8]	skr-2
WBGene00000481	24.9692	1.44271	0.426885	-3.37963	0.000725835	0.00498265	Choline O-acetyltransferase [Source:UniProtKB/Swiss-Prot;Acc:P32756]	cha-1
WBGene00014294	75.2161	1.44239	0.264692	-5.44929	5.05713e-08	1.56793e-06		C53C7.5
WBGene00019273	47.5455	1.44203	0.317547	-4.54116	5.59449e-06	9.02991e-05		H43E16.1
WBGene00003816	74.2276	1.44066	0.254483	-5.66112	1.50386e-08	5.31704e-07	Asparagine synthetase [Source:UniProtKB/TrEMBL;Acc:O16924]	asns-1
WBGene00007823	18.5162	1.44025	0.483345	-2.97975	0.00288481	0.015017		C30H6.5
WBGene00002024	28.5016	1.43992	0.388857	-3.70296	0.000213097	0.00186487	Heat Shock Protein [Source:UniProtKB/TrEMBL;Acc:H2KYS1]	hsp-43
WBGene00011694	19.9545	1.43533	0.461389	-3.1109	0.0018652	0.0106442		T10G3.3
WBGene00008254	31.6048	1.43431	0.411022	-3.48962	0.000483709	0.00357823		C51E3.9
WBGene00020062	36.2784	1.43317	0.357783	-4.00571	6.18323e-05	0.000684132	Nuclear Hormone Receptor family [Source:UniProtKB/TrEMBL;Acc:O17013]	nhr-270
WBGene00010328	23.3588	1.43249	0.429422	-3.33584	0.000850411	0.00565351		F59C6.11
WBGene00006756	38.6204	1.43228	0.344783	-4.15414	3.26506e-05	0.000403849	Vesicular acetylcholine transporter unc-17 [Source:UniProtKB/Swiss-Prot;Acc:P34711]	unc-17
WBGene00007343	62.0931	1.43135	0.313566	-4.56474	5.0011e-06	8.17502e-05		C05E7.1
WBGene00000908	110.212	1.43064	0.22764	-6.28468	3.28525e-10	1.76217e-08	Nuclear hormone receptor family member daf-12 [Source:UniProtKB/Swiss-Prot;Acc:G5EFF5]	daf-12
WBGene00044401	31.3536	1.43057	0.376392	-3.80073	0.000144268	0.00134781		Y55B1BR.6
WBGene00001479	113.801	1.43051	0.232068	-6.1642	7.08399e-10	3.54375e-08	Flavin-containing monooxygenase [Source:UniProtKB/TrEMBL;Acc:G5EDG8]	fmo-4
WBGene00044533	42.4085	1.43029	0.337597	-4.23668	2.26847e-05	0.000298798		F41F3.8
WBGene00015403	20.2638	1.42951	0.460653	-3.10323	0.00191419	0.0108841	C-type LECtin [Source:UniProtKB/TrEMBL;Acc:O16660]	clec-10
WBGene00000789	108.029	1.42881	0.231516	-6.17155	6.76251e-10	3.41931e-08	CathePsin Z [Source:UniProtKB/TrEMBL;Acc:P92005]	cpz-2
WBGene00018351	14.8188	1.42877	0.532954	-2.68085	0.0073436	0.0314309		F42G2.2
WBGene00015280	85.9756	1.42871	0.248369	-5.75238	8.79941e-09	3.28395e-07		C01B10.6
WBGene00012948	30.7699	1.42804	0.400833	-3.56267	0.000367096	0.00288342	Palmitoyltransferase [Source:UniProtKB/TrEMBL;Acc:Q9XWD7]	dhhc-2
WBGene00017398	14.2373	1.42488	0.547073	-2.60455	0.00919952	0.0373353	SLC (SoLute Carrier) homolog [Source:UniProtKB/TrEMBL;Acc:X5M917]	slc-17.6
WBGene00003402	26.6044	1.42381	0.406304	-3.5043	0.000457815	0.00341533	Mitogen-activated protein kinase [Source:UniProtKB/TrEMBL;Acc:Q8IG56]	mpk-2
WBGene00022675	77.6474	1.42365	0.254948	-5.58407	2.3495e-08	7.89153e-07	GABA B receptor subunit; GABAB2 receptor subunit [Source:UniProtKB/TrEMBL;Acc:G5ECB2]	gbb-2
WBGene00016700	399.703	1.42297	0.166495	-8.54663	1.2674e-17	2.32197e-15		C46A5.4
WBGene00013960	50.9152	1.42272	0.2947	-4.82769	1.38126e-06	2.74831e-05	CUTiclin-Like [Source:UniProtKB/TrEMBL;Acc:G5EDD6]	cutl-8
WBGene00022144	42.4364	1.42194	0.371371	-3.82889	0.000128725	0.00122614	Probable peptidylglycine alpha-hydroxylating monooxygenase 1 [Source:UniProtKB/Swiss-Prot;Acc:Q95XM2]	pghm-1
WBGene00004123	98.5856	1.41769	0.240383	-5.89765	3.68711e-09	1.52088e-07	Prion-like-(Q/N-rich)-domain-bearing protein [Source:UniProtKB/TrEMBL;Acc:Q8I4J4]	pqn-36
WBGene00011824	16.89	1.4172	0.507965	-2.78995	0.00527155	0.0241761		T18D3.7
WBGene00006681	14.5669	1.41506	0.551121	-2.56761	0.0102403	0.0406013	TWiK family of potassium channels [Source:UniProtKB/TrEMBL;Acc:Q564V7]	twk-29
WBGene00008453	18.3596	1.41441	0.486142	-2.90946	0.00362058	0.0180479		E02A10.3
WBGene00002266	348.823	1.40801	0.189885	-7.41508	1.21549e-13	1.16646e-11	32 kDa beta-galactoside-binding lectin lec-3 [Source:UniProtKB/Swiss-Prot;Acc:Q09581]	lec-3
WBGene00017663	58.0445	1.4067	0.281688	-4.99381	5.91996e-07	1.30898e-05		F21D12.3
WBGene00020317	18.931	1.40558	0.489716	-2.8702	0.0041021	0.0197483	PDF (Arthropod Pigment Dispersing Factor) homolog; Pigment dispersing factor 1b [Source:UniProtKB/TrEMBL;Acc:G5EEV3]	pdf-1
WBGene00019166	106.814	1.40434	0.212526	-6.60787	3.89879e-11	2.43364e-09	Phospholipid-transporting ATPase [Source:UniProtKB/TrEMBL;Acc:U4PBI0]	tat-2
WBGene00019636	32.8692	1.40396	0.371636	-3.77777	0.000158239	0.00145426	Glutathione S-Transferase, Omega class [Source:UniProtKB/TrEMBL;Acc:Q8IA74]	gsto-3
WBGene00219436	39.7272	1.40319	0.344489	-4.07326	4.63598e-05	0.000539157		C49H3.16
WBGene00016018	29.4258	1.40311	0.377771	-3.71419	0.000203858	0.00179514		C23H3.2
WBGene00009433	41.9663	1.4013	0.327027	-4.28496	1.82772e-05	0.000248397		F35E12.9
WBGene00003707	21.591	1.40129	0.44367	-3.15841	0.00158634	0.00937005	Nuclear Hormone Receptor family; Nuclear receptor NHR-117 [Source:UniProtKB/TrEMBL;Acc:O44638]	nhr-117
WBGene00000678	223.822	1.39961	0.181204	-7.72395	1.12778e-14	1.2333e-12	COLlagen [Source:UniProtKB/TrEMBL;Acc:O44174]	col-104
WBGene00021983	35.8379	1.39867	0.354066	-3.9503	7.80546e-05	0.000818065	NeuroPeptide Receptor family [Source:UniProtKB/TrEMBL;Acc:H2KZY4]	npr-5
WBGene00022823	18.2142	1.3979	0.518678	-2.69513	0.00703619	0.0304757		ZK813.4
WBGene00012853	90.7206	1.39763	0.254445	-5.49286	3.9548e-08	1.25372e-06		Y44A6D.2
WBGene00011803	236.961	1.39632	0.176455	-7.91316	2.50942e-15	3.21821e-13		T16G12.1
WBGene00006641	39.5951	1.39542	0.338384	-4.12377	3.72719e-05	0.000450166	Tetraspanin-15 [Source:UniProtKB/Swiss-Prot;Acc:Q9XVM9]	tsp-15
WBGene00007262	15.4806	1.39503	0.560011	-2.49107	0.0127358	0.0479744		jud-4
WBGene00010070	1171.58	1.3931	0.16803	-8.29079	1.12498e-16	1.86707e-14	NEPrilysin metallopeptidase family [Source:UniProtKB/TrEMBL;Acc:B6VQ96]	nep-17
WBGene00008652	650.191	1.3927	0.138973	-10.0213	1.22846e-23	4.44358e-21		F10D11.6
WBGene00004234	114.88	1.39176	0.240148	-5.79543	6.81467e-09	2.5895e-07	PaTched Related family [Source:UniProtKB/TrEMBL;Acc:Q9NAB5]	ptr-20
WBGene00004509	48.6191	1.39155	0.309892	-4.49045	7.10734e-06	0.000110301	RNA-dependent RNA polymerase Family [Source:UniProtKB/TrEMBL;Acc:G5EFA8]	rrf-2
WBGene00006950	85.5621	1.39097	0.250074	-5.56221	2.66372e-08	8.82092e-07	Warthog protein 4 Warthog protein 4 N-product Warthog protein 4 C-product [Source:UniProtKB/Swiss-Prot;Acc:Q94129]	wrt-4
WBGene00014821	15.0351	1.38972	0.535818	-2.59365	0.00949626	0.0381989		R10E8.7
WBGene00020995	28.9976	1.38908	0.385968	-3.59895	0.000319499	0.00256089		W03F8.6
WBGene00006792	33.7868	1.38828	0.379832	-3.65498	0.000257205	0.00216879	Uncoordinated protein 58 [Source:UniProtKB/Swiss-Prot;Acc:Q22271]	unc-58
WBGene00018145	156.314	1.3858	0.221995	-6.2425	4.30622e-10	2.24992e-08		F37C4.5
WBGene00020413	28.0246	1.38516	0.392215	-3.53164	0.000412999	0.00316019		T10E9.3
WBGene00009142	15.2547	1.38425	0.550141	-2.51617	0.0118637	0.0454335		F26A3.4
WBGene00044488	15.5161	1.38197	0.512019	-2.69906	0.0069536	0.0302108		Y54G2A.45
WBGene00019289	43.2823	1.38191	0.318304	-4.34149	1.41522e-05	0.000199246		kcc-3
WBGene00000284	57.7464	1.38177	0.303083	-4.55905	5.13863e-06	8.37074e-05	Carbonic AnHydrase [Source:UniProtKB/TrEMBL;Acc:O02637]	cah-6
WBGene00022649	318.071	1.38167	0.453295	-3.04806	0.00230325	0.0125403		ZK84.1
WBGene00001701	17.2637	1.38057	0.504184	-2.73823	0.00617716	0.0274547	GRounDhog (Hedgehog-like family) [Source:UniProtKB/TrEMBL;Acc:Q19120]	grd-12
WBGene00009259	460.461	1.38007	0.183008	-7.54105	4.66194e-14	4.76566e-12		hpo-34
WBGene00001674	28.6318	1.37955	0.409168	-3.3716	0.000747326	0.00509547	Guanine nucleotide-binding protein alpha-12 subunit [Source:UniProtKB/Swiss-Prot;Acc:Q19572]	gpa-12
WBGene00010873	28.8935	1.37889	0.390469	-3.53137	0.000413407	0.00316019	TRPA cation channel homolog [Source:UniProtKB/TrEMBL;Acc:Q21517]	trpa-2
WBGene00004183	65.2249	1.37814	0.2807	-4.90963	9.12472e-07	1.90983e-05	Serine/threonine-protein kinase prk-2 [Source:UniProtKB/Swiss-Prot;Acc:Q20443]	prk-2
WBGene00044437	18.5371	1.37528	0.500179	-2.74957	0.00596729	0.0267494		Y47G6A.32
WBGene00020587	15.176	1.37452	0.547194	-2.51195	0.0120066	0.0458766	UDP-GlucuronosylTransferase [Source:UniProtKB/TrEMBL;Acc:H2KZ88]	ugt-9
WBGene00013902	58.2787	1.37438	0.289267	-4.75124	2.02174e-06	3.80275e-05		ZC455.1
WBGene00007344	30.78	1.37435	0.401611	-3.4221	0.000621392	0.00438737		C05E7.2
WBGene00021942	18.5944	1.37379	0.476193	-2.88494	0.00391485	0.0190832	MADF domain transcription factor [Source:UniProtKB/TrEMBL;Acc:U4PBX0]	madf-1
WBGene00012291	30.6022	1.37218	0.399663	-3.43335	0.000596179	0.00424266		W06A7.2
WBGene00004364	92.5967	1.37216	0.234604	-5.84886	4.94967e-09	1.97805e-07	Synaptosomal-associated protein [Source:UniProtKB/TrEMBL;Acc:A5PEW5]	ric-4
WBGene00004933	16.1191	1.37117	0.510536	-2.68574	0.00723692	0.0310874	Extracellular superoxide dismutase [Cu-Zn] [Source:UniProtKB/Swiss-Prot;Acc:P34461]	sod-4
WBGene00001768	132.302	1.36891	0.191718	-7.14022	9.31795e-13	7.86457e-11	Glutathione S-Transferase [Source:UniProtKB/TrEMBL;Acc:G5EC71]	gst-20
WBGene00010901	49.5652	1.3678	0.327202	-4.1803	2.9112e-05	0.000366933		M28.10
WBGene00000692	30.067	1.36779	0.394444	-3.46763	0.000525066	0.00382994	COLlagen [Source:UniProtKB/TrEMBL;Acc:A5JYR8]	col-118
WBGene00019204	47.0062	1.36767	0.326047	-4.19469	2.73251e-05	0.000348846		H14N18.4
WBGene00016733	72.3585	1.36764	0.26765	-5.10983	3.22451e-07	7.82928e-06	PHAryngeal gland Toxin-related [Source:UniProtKB/TrEMBL;Acc:Q9GYJ2]	phat-2
WBGene00011392	65.9809	1.36707	0.286411	-4.7731	1.81411e-06	3.46301e-05	Seven B Two (Mammalian 7BT prohormone convertase chaperone) homolog [Source:UniProtKB/TrEMBL;Acc:Q9XTY3]	sbt-1
WBGene00077691	107.93	1.36523	0.472485	-2.88946	0.00385904	0.0188816		T06E4.14
WBGene00012779	14.8235	1.3647	0.524834	-2.60025	0.0093157	0.0376228	Cyclin-Dependent Kinase-Like [Source:UniProtKB/TrEMBL;Acc:Q9U2H1]	cdkl-1
WBGene00044612	22.0266	1.36339	0.444332	-3.0684	0.00215207	0.0119009		Y57E12AR.1
WBGene00000903	18.2473	1.36098	0.482092	-2.82307	0.00475655	0.0222704	Dauer larva development regulatory growth factor daf-7 [Source:UniProtKB/Swiss-Prot;Acc:P92172]	daf-7
WBGene00004122	103.252	1.35893	0.268034	-5.06998	3.97852e-07	9.30762e-06	Prion-like-(Q/N-rich)-domain-bearing protein [Source:UniProtKB/TrEMBL;Acc:Q20040]	pqn-35
WBGene00022569	24.4196	1.35886	0.412057	-3.29774	0.000974668	0.00632458		ZC239.6
WBGene00002054	515.873	1.35868	0.144894	-9.37709	6.78166e-21	1.87586e-18	Intermediate filament protein ifb-2 [Source:UniProtKB/Swiss-Prot;Acc:Q19286]	ifb-2
WBGene00017430	705.661	1.35821	0.288866	-4.70186	2.578e-06	4.69262e-05	Mammalian BCL (B cell lymphoma) gene homologs [Source:UniProtKB/TrEMBL;Acc:A9D4E4]	bcl-11
WBGene00021509	32.4403	1.3559	0.360166	-3.76466	0.000166779	0.00151595		Y41D4A.7
WBGene00000089	32.6052	1.35471	0.366883	-3.69249	0.000222066	0.00192083	Rab27 [Source:UniProtKB/TrEMBL;Acc:G5EBS5]	aex-6
WBGene00015294	16.0398	1.35458	0.510382	-2.65405	0.00795309	0.0333911		C01C10.2
WBGene00016304	17.7722	1.35204	0.48756	-2.77308	0.00555289	0.0252367		fbxc-41
WBGene00006749	124.977	1.35185	0.218585	-6.18455	6.22789e-10	3.17173e-08	Innexin unc-9 [Source:UniProtKB/Swiss-Prot;Acc:O01393]	unc-9
WBGene00010793	49.1851	1.35148	0.299841	-4.50733	6.56489e-06	0.000103324		LLC1.2
WBGene00011454	32.1399	1.35057	0.364506	-3.70519	0.000211228	0.00185081	ELRR (Extracellular Leucine-Rich Repeat) ONly [Source:UniProtKB/TrEMBL;Acc:Q22187]	lron-14
WBGene00019932	24.7711	1.34829	0.412995	-3.26465	0.00109599	0.00696763		R07C12.2
WBGene00001755	305.128	1.34735	0.171668	-7.84861	4.2068e-15	5.11597e-13	Probable glutathione S-transferase 7 [Source:UniProtKB/Swiss-Prot;Acc:P91253]	gst-7
WBGene00008311	216.683	1.34635	0.168007	-8.01363	1.11368e-15	1.52531e-13	Putative ribosomal protein S6 kinase alpha-2 [Source:UniProtKB/Swiss-Prot;Acc:Q18846]	rskn-2
WBGene00003640	31.9882	1.34545	0.36409	-3.69539	0.000219547	0.00190594	Nuclear Hormone Receptor family [Source:UniProtKB/TrEMBL;Acc:O62031]	nhr-50
WBGene00011869	215.452	1.34478	0.174948	-7.68671	1.50964e-14	1.62569e-12	Downstream Of DAF-16 (Regulated by DAF-16) [Source:UniProtKB/TrEMBL;Acc:Q22613]	dod-6
WBGene00001725	619.931	1.34411	0.340726	-3.94485	7.98505e-05	0.000832558	GRound-Like (Grd related) [Source:UniProtKB/TrEMBL;Acc:V6CM29]	grl-16
WBGene00018297	2847.26	1.3437	0.298023	-4.50871	6.52243e-06	0.000102922		F41F3.3
WBGene00001055	43.1987	1.34313	0.328284	-4.09138	4.28806e-05	0.000504518	Dipeptidyl peptidase family member 2 [Source:UniProtKB/Swiss-Prot;Acc:Q18253]	dpf-2
WBGene00001710	39.473	1.34246	0.344772	-3.89377	9.86988e-05	0.000987478	GRound-Like (Grd related) [Source:UniProtKB/TrEMBL;Acc:O76386]	grl-1
WBGene00009165	45.2982	1.34149	0.306248	-4.3804	1.18459e-05	0.000170695	Glutathione peroxidase 1 [Source:UniProtKB/Swiss-Prot;Acc:O02621]	gpx-1
WBGene00043983	15.1556	1.34144	0.516743	-2.59595	0.0094329	0.0379874		C39D10.11
WBGene00002265	539.559	1.34108	0.16593	-8.08224	6.35862e-16	9.06071e-14	Galectin [Source:UniProtKB/TrEMBL;Acc:G5EGB1]	lec-2
WBGene00003655	16.627	1.33998	0.500784	-2.67576	0.00745611	0.0317773	Nuclear hormone receptor family member nhr-65 [Source:UniProtKB/Swiss-Prot;Acc:O45907]	nhr-65
WBGene00017914	20.5173	1.33848	0.445844	-3.00213	0.00268102	0.0141176		F29A7.4
WBGene00003369	822.731	1.33466	0.137333	-9.71847	2.51545e-22	8.25242e-20	Myosin regulatory light chain 1 [Source:UniProtKB/Swiss-Prot;Acc:P19625]	mlc-1
WBGene00006445	49.5847	1.33422	0.294128	-4.5362	5.72778e-06	9.20294e-05	Dwarfin sma [Source:UniProtKB/TrEMBL;Acc:G5EDS9]	tag-68
WBGene00009797	48.5611	1.33339	0.307863	-4.33113	1.48348e-05	0.000206997		F46G10.2
WBGene00020931	212.749	1.33318	0.160866	-8.28753	1.15628e-16	1.89671e-14	YTochrome B [Source:UniProtKB/TrEMBL;Acc:O01816]	cytb-5.2
WBGene00006762	65.8332	1.33285	0.296783	-4.491	7.08897e-06	0.000110258	Glutamic acid decarboxylase [Source:UniProtKB/TrEMBL;Acc:G5EDB7]	unc-25
WBGene00012289	128.501	1.33269	0.210632	-6.32707	2.4986e-10	1.35568e-08		W05H12.1
WBGene00012168	25.0533	1.33095	0.403635	-3.29742	0.000975782	0.0063289		W01A8.6
WBGene00011385	33.4135	1.33038	0.375152	-3.54624	0.000390773	0.00302892		T02G6.2
WBGene00001410	188.949	1.32983	0.21055	-6.31595	2.68504e-10	1.44572e-08	Protein Fe65 homolog [Source:UniProtKB/Swiss-Prot;Acc:Q9BKZ9]	feh-1
WBGene00015231	33.1384	1.32885	0.358981	-3.70172	0.000214145	0.00186939	CUTiclin-Like [Source:UniProtKB/TrEMBL;Acc:O61816]	cutl-14
WBGene00000689	64.552	1.32863	0.268862	-4.94168	7.74525e-07	1.65049e-05	COLlagen [Source:UniProtKB/TrEMBL;Acc:Q9N3X9]	col-115
WBGene00006914	484.824	1.32841	0.14327	-9.27202	1.82651e-20	4.77159e-18	V-type proton ATPase subunit a [Source:UniProtKB/TrEMBL;Acc:G5EEK9]	vha-5
WBGene00015956	213.354	1.32785	0.176662	-7.51633	5.63335e-14	5.71724e-12		C18B2.5
WBGene00010319	57.4614	1.32426	0.288709	-4.58681	4.5006e-06	7.46941e-05		F59B10.3
WBGene00006690	42.2517	1.32242	0.317554	-4.16438	3.12193e-05	0.000388954	TWiK family of potassium channels [Source:UniProtKB/TrEMBL;Acc:A1EHR5]	twk-39
WBGene00006767	123.353	1.32237	0.216454	-6.10926	1.00092e-09	4.73824e-08	Calcium-dependent secretion activator [Source:UniProtKB/Swiss-Prot;Acc:Q23658]	unc-31
WBGene00007041	97.2706	1.31915	0.221025	-5.9683	2.39739e-09	1.04383e-07		tag-180
WBGene00015544	42.6003	1.31839	0.344557	-3.82634	0.000130065	0.00123641		C06E8.5
WBGene00003182	79.5955	1.31524	0.2498	-5.26518	1.40052e-07	3.71375e-06	Related to vertebrate MEF2 transcription factor [Source:UniProtKB/TrEMBL;Acc:Q9U325]	mef-2
WBGene00012782	82.9128	1.31219	0.257273	-5.10039	3.38948e-07	8.14573e-06		Y43C5A.2
WBGene00020947	41.1178	1.31169	0.334347	-3.92313	8.7407e-05	0.000900635	Alkaline ceramidase [Source:UniProtKB/Swiss-Prot;Acc:O45145]	W02F12.2
WBGene00016883	15.0974	1.31125	0.516924	-2.53664	0.0111923	0.043472		C52E2.4
WBGene00008570	28.1816	1.31063	0.399569	-3.28011	0.00103768	0.006663	KCNL-2 variant; KCNN (Potassium K ChaNNel, calcium activated)-Like [Source:UniProtKB/TrEMBL;Acc:K7STE9]	kcnl-2
WBGene00009917	21.0903	1.30925	0.456007	-2.87112	0.00409022	0.0197133	GLoBin related [Source:UniProtKB/TrEMBL;Acc:Q20638]	glb-18
WBGene00016863	15.8192	1.30742	0.504375	-2.59217	0.00953736	0.0383151	Carboxylic ester hydrolase [Source:UniProtKB/TrEMBL;Acc:Q95YC3]	C52A10.2
WBGene00003591	16.614	1.30734	0.492438	-2.65484	0.00793464	0.0333335	AnNEXin family [Source:UniProtKB/TrEMBL;Acc:P91144]	nex-4
WBGene00006585	30.367	1.30714	0.406995	-3.21168	0.00131962	0.00808332	Troponin I 3 [Source:UniProtKB/Swiss-Prot;Acc:Q9XUN9]	tni-3
WBGene00020421	54.9231	1.30557	0.297223	-4.39257	1.1202e-05	0.000162579		T10E10.4
WBGene00004809	56.56	1.30444	0.287433	-4.53825	5.67239e-06	9.12434e-05	SKR-3; SKp1 Related (Ubiquitin ligase complex component) [Source:UniProtKB/TrEMBL;Acc:G5EE67]	skr-3
WBGene00008436	28.7554	1.30364	0.385069	-3.38547	0.000710577	0.00489458		DH11.2
WBGene00002048	291.751	1.30327	0.183505	-7.10211	1.22866e-12	9.9613e-11	IA2; IDA-1 protein; Related to Islet cell Diabetes Autoantigen [Source:UniProtKB/TrEMBL;Acc:G5EGJ5]	ida-1
WBGene00020229	38.6145	1.30276	0.332976	-3.91246	9.13595e-05	0.000928319		T05A8.3
WBGene00011856	76.4853	1.30249	0.26042	-5.00147	5.68935e-07	1.26592e-05		T20D3.2
WBGene00019962	46.32	1.30208	0.308938	-4.21469	2.50122e-05	0.000323713	Cysteine synthase 3 [Source:UniProtKB/Swiss-Prot;Acc:O01592]	cysl-3
WBGene00008419	506.791	1.30005	0.12307	-10.5635	4.39875e-26	1.82509e-23	DDB1- and CUL4-associated factor 11 homolog [Source:UniProtKB/Swiss-Prot;Acc:P90794]	wdr-23
WBGene00007325	17.0294	1.29745	0.489589	-2.65009	0.00804714	0.0336732		C05C9.1
WBGene00004127	134.957	1.29496	0.219154	-5.90893	3.44334e-09	1.4329e-07	Activated in Blocked Unfolded protein response [Source:UniProtKB/TrEMBL;Acc:A0A131MD32]	abu-12
WBGene00022679	1840.61	1.29494	0.35317	-3.66662	0.000245781	0.00208743		ZK180.5
WBGene00018990	27.1011	1.29488	0.405039	-3.19694	0.00138895	0.00840579	Kruppel-Like Factor (Zinc finger protein) [Source:UniProtKB/TrEMBL;Acc:Q9TZ64]	klf-1
WBGene00008572	50.5637	1.29412	0.309108	-4.18663	2.83133e-05	0.000359473		F08B12.4
WBGene00019184	117.789	1.29295	0.210954	-6.12907	8.83949e-10	4.28518e-08		H10E21.4
WBGene00022664	19.0374	1.29103	0.472018	-2.73513	0.00623557	0.0276359		ZK121.2
WBGene00015608	28.1454	1.29045	0.412121	-3.13123	0.00174077	0.0100561	MATH (Meprin-associated Traf homology) domain containing [Source:UniProtKB/TrEMBL;Acc:Q8MXJ3]	math-3
WBGene00022782	26.043	1.28551	0.450723	-2.85211	0.00434303	0.0206983		ZK622.4
WBGene00012005	103.96	1.28492	0.213356	-6.02239	1.71859e-09	7.64801e-08	Transcription factor jun-1 [Source:UniProtKB/Swiss-Prot;Acc:G5ECU7]	2001-06-01
WBGene00010723	39.3729	1.28363	0.327873	-3.91504	9.03911e-05	0.000922015	Chondroitin proteoglycan 7 [Source:UniProtKB/Swiss-Prot;Acc:Q7YWX9]	cpg-7
WBGene00019979	18.4664	1.28318	0.479776	-2.67454	0.00748325	0.0318546	Facilitated glucose transporter homolog [Source:UniProtKB/Swiss-Prot;Acc:O44616]	R09B5.11
WBGene00003876	34.781	1.28289	0.348563	-3.68051	0.00023277	0.00199132	Peptide transporter family 2 [Source:UniProtKB/Swiss-Prot;Acc:Q17758]	pept-2
WBGene00020158	55.7421	1.28259	0.284532	-4.50772	6.55284e-06	0.000103286		T02C5.1
WBGene00002173	372.018	1.28182	0.164398	-7.79704	6.33752e-15	7.38871e-13	Inositol 1,4,5-trisphosphate receptor itr-1 [Source:UniProtKB/Swiss-Prot;Acc:Q9Y0A1]	itr-1
WBGene00014233	38.1447	1.28019	0.341168	-3.75236	0.000175178	0.00157605		ZK1128.7
WBGene00003097	51.7569	1.27959	0.311097	-4.11314	3.90313e-05	0.000466721	LYSozyme [Source:UniProtKB/TrEMBL;Acc:Q09975]	lys-8
WBGene00008910	25.0637	1.27883	0.407148	-3.14096	0.00168396	0.00984497		F17C8.3
WBGene00006589	191.536	1.27701	0.18758	-6.80781	9.90971e-12	6.88651e-10	TropoNin T [Source:UniProtKB/TrEMBL;Acc:K8ERV5]	tnt-4
WBGene00007751	33.8271	1.2769	0.362961	-3.518	0.000434816	0.00328194		C26G2.2
WBGene00003519	38.4934	1.2749	0.342527	-3.72205	0.000197615	0.0017511	Sodium-dependent high-affinity dicarboxylate transporter 3 [Source:UniProtKB/Swiss-Prot;Acc:Q21339]	nac-3
WBGene00013317	45.8883	1.27326	0.32089	-3.96791	7.25064e-05	0.000769685		Y57G11C.22
WBGene00012134	16.3393	1.2732	0.503271	-2.52986	0.0114109	0.0441143		T28F3.8
WBGene00018487	103.773	1.27295	0.220709	-5.76756	8.04279e-09	3.02559e-07		F46C8.8
WBGene00043097	150.337	1.27243	0.185279	-6.86763	6.52777e-12	4.6275e-10		C02D5.4
WBGene00007723	21.2783	1.27056	0.43618	-2.91293	0.00358052	0.0178924		C25F9.2
WBGene00003773	59.7693	1.27002	0.282728	-4.492	7.0556e-06	0.000109982	Non-specific lipid-transfer protein-like 1 [Source:UniProtKB/Swiss-Prot;Acc:Q23655]	nlt-1
WBGene00044016	20.7948	1.2689	0.457427	-2.77399	0.00553731	0.0251897		C35A5.10
WBGene00022627	38.7124	1.2688	0.359506	-3.52929	0.000416672	0.00317558		ZC513.2
WBGene00011955	65.8701	1.26878	0.270921	-4.6832	2.82438e-06	5.06914e-05	Cyclin-dependent kinase 5 activator 1 [Source:UniProtKB/Swiss-Prot;Acc:Q22695]	cdka-1
WBGene00016962	44.9814	1.26842	0.318973	-3.97659	6.99108e-05	0.000748279		C56C10.4
WBGene00021635	42.7025	1.26748	0.370499	-3.421	0.000623906	0.00440072	Tyrosine-protein kinase [Source:UniProtKB/TrEMBL;Acc:Q9N3S5]	Y47G6A.5
WBGene00016945	18.3789	1.26748	0.467177	-2.71305	0.00666667	0.0292161	Anion transporter SULP-1a; Anion transporter SULP-1b; SULfate Permease family [Source:UniProtKB/TrEMBL;Acc:G5EED0]	sulp-1
WBGene00004316	72.5	1.2668	0.262439	-4.82705	1.3857e-06	2.75324e-05	Rabphilin-1 [Source:UniProtKB/Swiss-Prot;Acc:P41885]	rbf-1
WBGene00015340	245.357	1.26502	0.203378	-6.22001	4.97112e-10	2.56878e-08		C02E7.7
WBGene00010329	34.9287	1.26466	0.351973	-3.59306	0.000326819	0.00260624		F59D12.1
WBGene00020051	86.2695	1.2638	0.234558	-5.38801	7.12421e-08	2.08942e-06		R13A5.9
WBGene00014088	36.9515	1.26297	0.381496	-3.31057	0.000931072	0.00609495		ZK809.8
WBGene00007155	19.617	1.26266	0.484141	-2.60804	0.0091062	0.0370846		B0379.1
WBGene00010341	34.0355	1.26145	0.358076	-3.52285	0.000426928	0.00323452	GLO-3; Gut granule LOss [Source:UniProtKB/TrEMBL;Acc:G5EBW0]	glo-3
WBGene00019830	43.7423	1.26067	0.312428	-4.03508	5.45828e-05	0.000617481	Heme transporter hrg-1 [Source:UniProtKB/Swiss-Prot;Acc:Q21642]	hrg-1
WBGene00000022	40.6226	1.26039	0.349161	-3.60976	0.000306482	0.00247909	ABC Transporter family [Source:UniProtKB/TrEMBL;Acc:Q9TXV8]	abt-4
WBGene00195519	25.0363	1.26019	0.458465	-2.74872	0.00598291	0.0268024		Y73B3A.23
WBGene00015965	43.3084	1.25961	0.312024	-4.03691	5.41588e-05	0.000614162	Putative UDP-glucuronosyltransferase ugt-48 [Source:UniProtKB/Swiss-Prot;Acc:Q18081]	ugt-48
WBGene00015650	123.235	1.25843	0.205635	-6.11971	9.37432e-10	4.49808e-08	Protein Kinase, cGMP-dependent [Source:UniProtKB/TrEMBL;Acc:Q8MQE2]	pkg-2
WBGene00019239	44.2168	1.25602	0.310491	-4.04527	5.22618e-05	0.000596004		H24K24.2
WBGene00020195	153.252	1.25597	0.215444	-5.82969	5.55319e-09	2.17608e-07		T03G6.3
WBGene00000082	173.82	1.25549	0.196548	-6.3877	1.68398e-10	9.61777e-09	ADAMTS family; ADT-1 [Source:UniProtKB/TrEMBL;Acc:G5ECS8]	adt-1
WBGene00006657	86.7919	1.25319	0.23547	-5.32208	1.02588e-07	2.87145e-06	TWiK family of potassium channels [Source:UniProtKB/TrEMBL;Acc:Q22426]	twk-2
WBGene00010681	188.081	1.25299	0.181842	-6.89054	5.55798e-12	3.98002e-10	MAP kinase-activated protein kinase mak-1 [Source:UniProtKB/Swiss-Prot;Acc:Q21360]	mak-1
WBGene00006513	159.659	1.2506	0.232778	-5.37252	7.76428e-08	2.23989e-06	RIM Binding protein [Source:UniProtKB/TrEMBL;Acc:Q9N415]	rimb-1
WBGene00009799	40.2545	1.25028	0.341376	-3.66246	0.000249804	0.00211778	Ligand-Gated ion Channel [Source:UniProtKB/TrEMBL;Acc:G5EC54]	lgc-47
WBGene00016734	39.9107	1.25014	0.37363	-3.34593	0.00082008	0.00549329		C46H11.10
WBGene00006752	418.664	1.24968	0.160865	-7.7685	7.94195e-15	9.15166e-13	Phorbol ester/diacylglycerol-binding protein unc-13 [Source:UniProtKB/Swiss-Prot;Acc:P27715]	unc-13
WBGene00010012	208.202	1.24934	0.177968	-7.02004	2.2181e-12	1.71927e-10	Suppressor of activated egl-4 protein 1 [Source:UniProtKB/Swiss-Prot;Acc:Q20733]	saeg-1
WBGene00017858	20.6385	1.24644	0.464971	-2.68068	0.00734727	0.031437		F27C1.11
WBGene00002067	312.363	1.24558	0.155376	-8.01659	1.08724e-15	1.51858e-13	Intermediate filament protein ifp-1 [Source:UniProtKB/Swiss-Prot;Acc:Q09501]	ifp-1
WBGene00004267	113.048	1.24532	0.223767	-5.56524	2.61789e-08	8.71005e-07	Ras-related protein Rab-3 [Source:UniProtKB/Swiss-Prot;Acc:Q94986]	rab-3
WBGene00017948	101.554	1.24368	0.223683	-5.56001	2.69756e-08	8.89125e-07	MeTHuselah (Drosophila aging-associated GPCR) homolog [Source:UniProtKB/TrEMBL;Acc:Q19931]	mth-1
WBGene00000634	33.1237	1.24277	0.35892	-3.46252	0.000535134	0.00389532	COLlagen [Source:UniProtKB/TrEMBL;Acc:P91274]	col-58
WBGene00000528	98.3111	1.24113	0.235371	-5.27305	1.34172e-07	3.57125e-06	Chloride channel protein [Source:UniProtKB/TrEMBL;Acc:G5EDQ0]	clh-1
WBGene00004228	83.934	1.24096	0.238522	-5.20269	1.96429e-07	5.01088e-06	PaTched Related family [Source:UniProtKB/TrEMBL;Acc:Q21883]	ptr-14
WBGene00007460	20.6269	1.2397	0.4472	-2.77214	0.00556891	0.0252932		C08F11.13
WBGene00011530	328.098	1.2395	0.159808	-7.75619	8.75172e-15	9.87684e-13		T06D8.10
WBGene00000822	179.858	1.23937	0.186044	-6.66169	2.70702e-11	1.71247e-09	Calsequestrin [Source:UniProtKB/TrEMBL;Acc:Q20203]	csq-1
WBGene00012704	27.7004	1.23883	0.394753	-3.13824	0.00169968	0.00990439		mlt-3
WBGene00006651	1254.75	1.23746	0.163084	-7.58791	3.25117e-14	3.37237e-12		tts-2
WBGene00020125	39.4325	1.23704	0.335371	-3.68858	0.000225509	0.00194666		R173.3
WBGene00001518	45.6468	1.23637	0.315988	-3.91272	9.12636e-05	0.000928319	Probable muscarinic acetylcholine receptor gar-2 [Source:UniProtKB/Swiss-Prot;Acc:Q09388]	gar-2
WBGene00001612	51.8273	1.23517	0.306908	-4.02457	5.70795e-05	0.000639572	Glutamate receptor 1 [Source:UniProtKB/Swiss-Prot;Acc:P34299]	glr-1
WBGene00014253	19.7576	1.23412	0.477229	-2.58601	0.00970928	0.0388674		ZK1320.3
WBGene00001615	29.0744	1.23317	0.383705	-3.21384	0.00130971	0.00804009	GLutamate Receptor family (AMPA) [Source:UniProtKB/TrEMBL;Acc:H2KY73]	glr-4
WBGene00011726	29.3991	1.23315	0.376329	-3.2768	0.00104992	0.00672886	LiPocalin-Related protein [Source:UniProtKB/TrEMBL;Acc:G5EEB8]	lpr-2
WBGene00018024	349.488	1.23159	0.369259	-3.33529	0.000852092	0.00565454		F35A5.1
WBGene00009983	2452.53	1.23087	0.273414	-4.50185	6.73643e-06	0.000105707	Cuticlin-2 [Source:UniProtKB/Swiss-Prot;Acc:P34682]	cut-2
WBGene00010200	19.2649	1.23027	0.483481	-2.5446	0.0109401	0.0426687		F57C7.4
WBGene00019018	127.234	1.23008	0.211993	-5.80245	6.53525e-09	2.50524e-07	Anion transporter ABTS-3; Anion/Bicarbonate TranSporter family [Source:UniProtKB/TrEMBL;Acc:G5EBE4]	abts-3
WBGene00021430	251.512	1.22893	0.161658	-7.60207	2.91432e-14	3.04536e-12		Y38F2AR.12
WBGene00008741	99.7634	1.22732	0.233184	-5.2633	1.41489e-07	3.74481e-06	Uncharacterized serine carboxypeptidase F13S12.6 [Source:UniProtKB/Swiss-Prot;Acc:P52715]	F13D12.6
WBGene00004146	33.5486	1.22687	0.391862	-3.13088	0.0017428	0.0100637	Prion-like-(Q/N-rich)-domain-bearing protein [Source:UniProtKB/TrEMBL;Acc:Q22265]	pqn-63
WBGene00010204	55.5203	1.22683	0.27538	-4.45505	8.38754e-06	0.000126664		F57F5.1
WBGene00020561	19.3627	1.22475	0.472893	-2.5899	0.00960028	0.0385235		T19C3.3
WBGene00000488	22.1946	1.22414	0.426548	-2.86988	0.00410622	0.0197483	Innexin [Source:UniProtKB/TrEMBL;Acc:A0A131MB60]	che-7
WBGene00018566	30.0801	1.22351	0.37641	-3.25046	0.00115219	0.00725296	Solute carrier organic anion transporter family member [Source:UniProtKB/TrEMBL;Acc:Q20538]	F47E1.2
WBGene00014077	23.7092	1.2233	0.421746	-2.90056	0.00372499	0.0184187		ZK792.4
WBGene00008076	39.1982	1.22287	0.339142	-3.60577	0.000311224	0.00250883	Ligand-Gated ion Channel [Source:UniProtKB/TrEMBL;Acc:Q7YTP9]	lgc-43
WBGene00021043	645.633	1.22248	0.399609	-3.0592	0.0022193	0.0121678	Phosphoenolypyruvate CarboxyKinase [Source:UniProtKB/TrEMBL;Acc:Q8ITY0]	pck-1
WBGene00019478	17.9485	1.22193	0.480226	-2.54449	0.0109437	0.0426709	Putative metalloproteinase inhibitor tag-225 [Source:UniProtKB/Swiss-Prot;Acc:Q21265]	cri-2
WBGene00004944	31.3341	1.2218	0.370405	-3.29855	0.000971841	0.00630914	Suppressor of lurcher protein 1 [Source:UniProtKB/Swiss-Prot;Acc:Q93212]	sol-1
WBGene00021543	17.4682	1.21912	0.479698	-2.54144	0.0110398	0.0429587		Y43B11AR.1
WBGene00022276	32.2713	1.21781	0.366891	-3.31927	0.000902522	0.00593284	Neuropeptide-like peptides nlp-40 Peptide P1 Peptide P2 Peptide P3 Peptide P4 [Source:UniProtKB/Swiss-Prot;Acc:Q9N4D8]	nlp-40
WBGene00017262	27.7019	1.21724	0.418153	-2.91099	0.00360289	0.0179851		F08F3.4
WBGene00003163	214.83	1.21675	0.20462	-5.94637	2.74157e-09	1.16492e-07	MAD-Like; MAD-like-1 homolog [Source:UniProtKB/TrEMBL;Acc:G5EG44]	mdl-1
WBGene00016721	28.8391	1.21478	0.393299	-3.0887	0.00201034	0.0112718		C46G7.1
WBGene00000067	770.18	1.21246	0.14957	-8.10625	5.22043e-16	7.67131e-14	ACTin [Source:UniProtKB/TrEMBL;Acc:O45815]	act-5
WBGene00003632	24.6366	1.21211	0.417507	-2.90321	0.00369361	0.0183084	Nuclear hormone receptor family member nhr-42 [Source:UniProtKB/Swiss-Prot;Acc:O76828]	nhr-42
WBGene00022284	23.2226	1.21205	0.432948	-2.79953	0.00511774	0.0236243	GLoBin related [Source:UniProtKB/TrEMBL;Acc:A0A0K3AVE6]	glb-33
WBGene00011266	25.1918	1.21203	0.409793	-2.95767	0.0030997	0.0159264		R13H4.8
WBGene00010505	18.2416	1.21196	0.487772	-2.48469	0.0129663	0.0486092		K02D3.2
WBGene00013173	87.9892	1.21046	0.272455	-4.44277	8.88077e-06	0.0001328		Y53F4B.27
WBGene00004507	89.947	1.20924	0.22905	-5.27937	1.29626e-07	3.46332e-06	43 kDa receptor-associated protein of the synapse homolog [Source:UniProtKB/Swiss-Prot;Acc:Q09485]	rpy-1
WBGene00010926	17.3638	1.20862	0.488359	-2.47486	0.0133288	0.0496251		M153.3
WBGene00007176	30.5831	1.20772	0.387223	-3.11892	0.00181515	0.0104218	KCNN (Potassium K ChaNNel, calcium activated)-Like [Source:UniProtKB/TrEMBL;Acc:G5ED53]	kcnl-1
WBGene00012763	26.0988	1.20717	0.409878	-2.94518	0.00322765	0.0164555	ATLastiN (Endoplasmic reticulum GTPase) related [Source:UniProtKB/TrEMBL;Acc:O62433]	atln-2
WBGene00019612	50.7231	1.20627	0.289622	-4.16498	3.1138e-05	0.000388385	Putative glycerophosphocholine phosphodiesterase GPCPD1 homolog 1 [Source:UniProtKB/Swiss-Prot;Acc:Q21407]	gpcp-1
WBGene00009503	41.7312	1.20579	0.337435	-3.57341	0.000352366	0.00277855	Protein yippee-like F37A8.5 [Source:UniProtKB/Swiss-Prot;Acc:Q9U3G6]	F37A8.5
WBGene00008783	46.9385	1.20566	0.314572	-3.83269	0.00012675	0.00121526		F14B6.2
WBGene00016260	60.0446	1.20495	0.274348	-4.39204	1.12294e-05	0.000162808	Endoribonuclease rege-1 [Source:UniProtKB/Swiss-Prot;Acc:Q95YE2]	rege-1
WBGene00018468	1499.99	1.20257	0.14225	-8.45387	2.81794e-17	4.84788e-15	LOW QUALITY PROTEIN: Uncharacterized protein CELE_F45E4.3 [Source:RefSeq peptide;Acc:NP_001294148]	cla-1
WBGene00020396	31.9912	1.20201	0.372191	-3.22955	0.00123985	0.00767805		T10B5.10
WBGene00011474	210.406	1.20167	0.214458	-5.60328	2.10337e-08	7.14995e-07	Fructose-bisphosphate aldolase 1 [Source:UniProtKB/Swiss-Prot;Acc:P54216]	aldo-1
WBGene00000510	34.5619	1.19799	0.357283	-3.35306	0.000799228	0.00538327	Choline kinase A2 [Source:UniProtKB/Swiss-Prot;Acc:Q22942]	cka-2
WBGene00017687	104.522	1.19667	0.237159	-5.04585	4.51515e-07	1.04248e-05	Transcription factor ets-4 [Source:UniProtKB/Swiss-Prot;Acc:A8WFJ9]	ets-4
WBGene00011382	22.1698	1.19505	0.449753	-2.65712	0.00788107	0.0331389	DOPamine receptor [Source:UniProtKB/TrEMBL;Acc:O45732]	dop-5
WBGene00012100	249.894	1.19477	0.17699	-6.75048	1.47356e-11	9.62386e-10	SIPA (Vertebrate Signal-Induced Proliferation-Associated) homolog [Source:UniProtKB/TrEMBL;Acc:G5EBY5]	sipa-1
WBGene00016722	72.0721	1.19328	0.290615	-4.10605	4.02476e-05	0.000478729		C46G7.2
WBGene00012989	23.8812	1.19079	0.422429	-2.8189	0.00481883	0.0224999		Y48C3A.5
WBGene00004255	17.9223	1.19051	0.470989	-2.52767	0.0114823	0.0443337	Rap guanine nucleotide exchange factor 1 [Source:UniProtKB/Swiss-Prot;Acc:P34578]	epac-1
WBGene00011112	62.0317	1.18875	0.281629	-4.22098	2.43245e-05	0.000316555		R07E5.4
WBGene00019957	274.98	1.18649	0.155249	-7.64252	2.13009e-14	2.27645e-12		R08E3.1
WBGene00018393	60.3625	1.18542	0.297508	-3.9845	6.76229e-05	0.000733249	Methionine Sulfoxide Reductase A [Source:UniProtKB/TrEMBL;Acc:O02089]	msra-1
WBGene00012942	286.964	1.18526	0.368141	-3.21958	0.00128379	0.00791887		Y47D3B.6
WBGene00007883	27.3418	1.1831	0.401674	-2.94543	0.00322507	0.0164483		C33A12.4
WBGene00007210	165.811	1.18215	0.196729	-6.00902	1.86652e-09	8.25421e-08	Alkylglycerol monooxygenase [Source:UniProtKB/Swiss-Prot;Acc:O17554]	agmo-1
WBGene00008746	20.3411	1.18114	0.448684	-2.63245	0.00847723	0.0350083		F13E6.2
WBGene00006764	155.481	1.18074	0.193094	-6.11483	9.66629e-10	4.61611e-08	Troponin I 2 [Source:UniProtKB/Swiss-Prot;Acc:Q9GYF1]	unc-27
WBGene00004033	101.914	1.18007	0.219416	-5.37821	7.52311e-08	2.17923e-06	Protein kinase C-like 2 [Source:UniProtKB/Swiss-Prot;Acc:P90980]	pkc-2
WBGene00008150	52.0825	1.17973	0.298808	-3.94811	7.87699e-05	0.000823858	MAM (Meprin, A5-protein, PTPmu) domain protein [Source:UniProtKB/TrEMBL;Acc:Q8I4M2]	mam-2
WBGene00017557	43.2921	1.17907	0.325666	-3.62048	0.000294054	0.00240338	Neprilysin-11 [Source:UniProtKB/Swiss-Prot;Acc:O16796]	nep-11
WBGene00010057	61.6206	1.17898	0.268512	-4.39079	1.12937e-05	0.000163574		F54D5.15
WBGene00001749	259.183	1.17896	0.149063	-7.90916	2.59133e-15	3.26337e-13	Glutathione S-transferase P [Source:UniProtKB/Swiss-Prot;Acc:P10299]	gst-1
WBGene00013884	21.4132	1.17855	0.451614	-2.60964	0.0090637	0.0369649		ZC412.3
WBGene00006633	31.8958	1.17777	0.368458	-3.19648	0.00139117	0.00841204	Tetraspanin [Source:UniProtKB/TrEMBL;Acc:Q9XVI4]	tsp-7
WBGene00020605	28.0584	1.1772	0.391256	-3.00876	0.00262312	0.0138928	Ligand-gated ion channel 50 [Source:UniProtKB/Swiss-Prot;Acc:P41849]	lgc-50
WBGene00007395	57.0544	1.17705	0.275997	-4.26473	2.00143e-05	0.00026813	DihydroCaffeic Acid Receptor; L-3,4-dihydroxyphenylalanine receptor [Source:UniProtKB/TrEMBL;Acc:G5EDI0]	dcar-1
WBGene00004990	80.8326	1.17662	0.270758	-4.34566	1.38858e-05	0.000196084	SaPosin-like Protein family [Source:UniProtKB/TrEMBL;Acc:Q86FL8]	spp-5
WBGene00001986	29.1875	1.17614	0.377539	-3.11528	0.00183768	0.0105297	Homolog of Odr-2 (Two); Ly-6-related protein HOT-1 [Source:UniProtKB/TrEMBL;Acc:G5EF85]	hot-1
WBGene00019180	21.4666	1.1758	0.447437	-2.62786	0.00859237	0.0354009		H10D18.5
WBGene00001122	27.3071	1.17509	0.392247	-2.99579	0.00273731	0.0143604	Intraflagellar transport protein 46 homolog [Source:UniProtKB/Swiss-Prot;Acc:Q0G838]	dyf-6
WBGene00001543	23.7203	1.17497	0.421964	-2.78454	0.00536039	0.024496	Receptor-type guanylate cyclase gcy-18 [Source:UniProtKB/Swiss-Prot;Acc:G5EFQ0]	gcy-18
WBGene00003980	183.878	1.17471	0.180272	-6.51632	7.20517e-11	4.28875e-09	Patterned Expression Site [Source:UniProtKB/TrEMBL;Acc:O17772]	pes-7
WBGene00007220	31.0138	1.17308	0.362722	-3.23409	0.00122029	0.00758353		C01B9.1
WBGene00020114	219.954	1.1717	0.179199	-6.53853	6.21278e-11	3.72952e-09	Probable 3',5'-cyclic phosphodiesterase pde-4 [Source:UniProtKB/Swiss-Prot;Acc:Q22000]	pde-4
WBGene00010948	44.1967	1.17053	0.32086	-3.64811	0.00026418	0.00221965		M195.2
WBGene00021370	21.267	1.17035	0.457312	-2.5592	0.0104915	0.0414111	N-Acyl Phosphatidyl Ethanolamine specific phospholipase D (NAPE-PLD) homolog [Source:UniProtKB/TrEMBL;Acc:Q965X8]	nape-2
WBGene00013711	62.3344	1.17033	0.283067	-4.13446	3.5579e-05	0.00043343		Y106G6G.2
WBGene00008538	50.4092	1.17011	0.294737	-3.97002	7.18681e-05	0.000766321	Sulfide Quinone oxidoReDuctase [Source:UniProtKB/TrEMBL;Acc:M1ZJU1]	sqrd-1
WBGene00020283	75.3586	1.16987	0.299392	-3.90749	9.32597e-05	0.000943093		T06A4.3
WBGene00015713	100.482	1.16881	0.254897	-4.58541	4.53105e-06	7.51111e-05		C12D12.1
WBGene00002189	394.758	1.16872	0.164103	-7.12186	1.06484e-12	8.83627e-11	cAMP-dependent protein kinase catalytic subunit [Source:UniProtKB/Swiss-Prot;Acc:P21137]	kin-1
WBGene00015369	44.1397	1.16869	0.311199	-3.75543	0.000173041	0.00155981	UDP-GlucuronosylTransferase [Source:UniProtKB/TrEMBL;Acc:O16506]	ugt-51
WBGene00012383	92.1881	1.16798	0.229222	-5.09541	3.47988e-07	8.32046e-06	TransThyretin-Related family domain [Source:UniProtKB/TrEMBL;Acc:Q9XWL1]	ttr-17
WBGene00014178	30.4976	1.16642	0.378616	-3.08074	0.00206489	0.0115172		ZK1010.4
WBGene00019466	808.964	1.16606	0.123622	-9.43252	4.00337e-21	1.12951e-18	Target Of Splicing [Source:UniProtKB/TrEMBL;Acc:Q95R01]	tos-1
WBGene00010522	21.9232	1.16561	0.460023	-2.53382	0.0112827	0.0437413		K03A11.5
WBGene00019008	80.8805	1.16512	0.232942	-5.00174	5.68162e-07	1.26592e-05	Putative pyridoxal kinase [Source:UniProtKB/Swiss-Prot;Acc:O01824]	pdxk-1
WBGene00008449	156.251	1.16493	0.209481	-5.56101	2.68217e-08	8.86122e-07		E01G6.1
WBGene00011520	19.2236	1.16312	0.461434	-2.52066	0.0117136	0.0450499	Nuclear hormone receptor family member nhr-213 [Source:UniProtKB/Swiss-Prot;Acc:O18048]	nhr-213
WBGene00012540	140.962	1.16281	0.195387	-5.95133	2.65973e-09	1.13356e-07		Y37A1B.7
WBGene00020732	399.201	1.16247	0.321798	-3.6124	0.000303372	0.00245958		T23E7.2
WBGene00003404	664.586	1.1614	0.135771	-8.55416	1.18731e-17	2.20387e-15	Multiple PDZ domain protein [Source:UniProtKB/TrEMBL;Acc:G5ECZ8]	mpz-1
WBGene00011045	133.898	1.16129	0.189197	-6.13798	8.35799e-10	4.09397e-08	Glutathione peroxidase 2 [Source:UniProtKB/Swiss-Prot;Acc:O62327]	gpx-2
WBGene00044316	24.6691	1.16125	0.428502	-2.71001	0.00672804	0.0294394		F41G3.21
WBGene00000286	24.3672	1.16084	0.407502	-2.84868	0.0043901	0.0208593	CALmodulin related genes; Calmodulin-like protein [Source:UniProtKB/TrEMBL;Acc:G5EEG0]	cal-2
WBGene00011433	45.0429	1.15935	0.332046	-3.49154	0.000480248	0.00355449	Probable 3',5'-cyclic phosphodiesterase pde-1 [Source:UniProtKB/Swiss-Prot;Acc:O18696]	pde-1
WBGene00003849	22.0047	1.1593	0.443937	-2.61141	0.00901688	0.0368165	Ly-6-related protein ODR-2 isoform 2b [Source:UniProtKB/TrEMBL;Acc:Q9BMI0]	odr-2
WBGene00004349	100.355	1.15833	0.2296	-5.04496	4.53612e-07	1.0456e-05	Regulator of G-protein signaling rgs-6 [Source:UniProtKB/Swiss-Prot;Acc:Q18563]	rgs-6
WBGene00006789	5366.23	1.15829	0.277268	-4.17752	2.94705e-05	0.000370204	Myosin-4 [Source:UniProtKB/Swiss-Prot;Acc:P02566]	unc-54
WBGene00018282	28.1348	1.15813	0.400606	-2.89095	0.00384085	0.0188135		F41D9.2
WBGene00000747	26.8415	1.15778	0.405487	-2.85528	0.00429988	0.0205274	COLlagen [Source:UniProtKB/TrEMBL;Acc:Q9GYP3]	col-174
WBGene00018639	34.5252	1.15671	0.354007	-3.26748	0.00108508	0.00691324	TBC (Tre-2/Bub2/Cdc16) domain family [Source:UniProtKB/TrEMBL;Acc:Q20600]	tbc-16
WBGene00010827	21.4185	1.15578	0.443839	-2.60404	0.00921307	0.0373581		M02B1.2
WBGene00009100	32.6258	1.15513	0.372583	-3.10034	0.00193298	0.0109689	Rap Guanine nucleotide Exchange Factor homolog [Source:UniProtKB/TrEMBL;Acc:K8FDZ6]	rgef-1
WBGene00000653	152.836	1.15362	0.213704	-5.39821	6.73106e-08	1.98651e-06	COLlagen [Source:UniProtKB/TrEMBL;Acc:Q21562]	col-77
WBGene00009547	24.4635	1.15238	0.421115	-2.73649	0.00620978	0.0275476		F38H4.3
WBGene00016448	21.1055	1.15053	0.442235	-2.60164	0.009278	0.0375215		C35D10.12
WBGene00003710	29.5014	1.14907	0.374082	-3.07172	0.00212831	0.0118019	Nuclear Hormone Receptor family; Nuclear receptor NHR-120 [Source:UniProtKB/TrEMBL;Acc:G5EET0]	nhr-120
WBGene00004328	22.8963	1.14541	0.417171	-2.74566	0.00603888	0.0270017		rdy-2
WBGene00001984	31.4022	1.14371	0.387165	-2.95406	0.00313623	0.0160649	HOG only (Hedgehog Hog domain alone) [Source:UniProtKB/TrEMBL;Acc:Q23193]	hog-1
WBGene00002050	221.341	1.14351	0.193154	-5.92021	3.21534e-09	1.34596e-07	Intermediate filament protein ifa-1 [Source:UniProtKB/Swiss-Prot;Acc:P90901]	ifa-1
WBGene00013715	27.3431	1.14337	0.386583	-2.95763	0.00310016	0.0159264		Y106G6G.6
WBGene00020248	19.9606	1.14073	0.450158	-2.53407	0.0112745	0.0437407		T05C1.1
WBGene00010724	26.5788	1.14044	0.403578	-2.82583	0.00471585	0.0221092		K09E9.1
WBGene00011517	39.9704	1.13995	0.320354	-3.55842	0.000373091	0.00291643	Ceramide glucosyltransferase 1 [Source:UniProtKB/Swiss-Prot;Acc:O18037]	cgt-1
WBGene00009888	507.084	1.13823	0.169133	-6.72979	1.69905e-11	1.09445e-09		F49E2.5
WBGene00018237	987.293	1.1375	0.153163	-7.42675	1.113e-13	1.08284e-11	Infection Response Gene [Source:RefSeq peptide;Acc:NP_508552]	irg-7
WBGene00016865	27.1512	1.13736	0.389585	-2.91942	0.00350686	0.0175929	ETS class transcription factor [Source:UniProtKB/TrEMBL;Acc:Q7JNQ1]	ets-9
WBGene00019170	41.5713	1.13632	0.336596	-3.37592	0.000735701	0.00503323		H06I04.6
WBGene00001505	34.8858	1.13571	0.342776	-3.31326	0.000922148	0.00604495	Alpha-(1,3)-fucosyltransferase fut-1 [Source:UniProtKB/Swiss-Prot;Acc:G5EDR5]	fut-1
WBGene00003165	79.1504	1.13513	0.240853	-4.71297	2.44137e-06	4.46698e-05		mec-1
WBGene00003678	133.767	1.13512	0.223691	-5.07451	3.88493e-07	9.1546e-06	Nuclear Hormone Receptor family [Source:UniProtKB/TrEMBL;Acc:H2KZA1]	nhr-88
WBGene00008496	138.096	1.13399	0.199547	-5.68281	1.32502e-08	4.74418e-07		F01D5.6
WBGene00012201	22.7213	1.13233	0.427835	-2.64665	0.00812943	0.0339184		W02B12.1
WBGene00008194	235.948	1.13186	0.157277	-7.19662	6.17223e-13	5.40818e-11		C49C3.4
WBGene00015546	51.2033	1.13149	0.317979	-3.55837	0.000373159	0.00291643		C06G1.2
WBGene00021260	21.1579	1.12918	0.441253	-2.55904	0.0104961	0.0414179	Kinase [Source:UniProtKB/TrEMBL;Acc:Q9BKX8]	Y22D7AR.6
WBGene00003533	27.9223	1.12881	0.399922	-2.82258	0.00476386	0.0222965	Zinc metalloproteinase nas-14 [Source:UniProtKB/Swiss-Prot;Acc:Q19269]	nas-14
WBGene00004169	160.352	1.12736	0.1849	-6.0971	1.08009e-09	5.06207e-08	Prion-like-(Q/N-rich)-domain-bearing protein [Source:UniProtKB/TrEMBL;Acc:Q9N2X8]	pqn-89
WBGene00003175	147.805	1.12692	0.211893	-5.31837	1.047e-07	2.91323e-06	Tubulin alpha-3 chain Detyrosinated tubulin alpha-3 chain [Source:UniProtKB/Swiss-Prot;Acc:P91910]	mec-12
WBGene00001054	45.3112	1.12541	0.310983	-3.61889	0.000295867	0.00241539	Dipeptidyl peptidase family member 1 [Source:UniProtKB/Swiss-Prot;Acc:Q7JKY3]	dpf-1
WBGene00003956	113.161	1.12434	0.241871	-4.64854	3.34292e-06	5.79131e-05	Putative serine protease pcp-1 [Source:UniProtKB/Swiss-Prot;Acc:P34610]	pcp-1
WBGene00008018	34.4276	1.12355	0.359713	-3.12347	0.00178733	0.010283	TBC (Tre-2/Bub2/Cdc16) domain family [Source:UniProtKB/TrEMBL;Acc:I2HAA0]	tbc-8
WBGene00007691	51.9413	1.12348	0.288234	-3.89781	9.70654e-05	0.000973207	Carboxylic ester hydrolase [Source:UniProtKB/TrEMBL;Acc:Q93251]	C23H4.2
WBGene00000221	212.208	1.12339	0.163805	-6.85807	6.97975e-12	4.89868e-10	ATF (cAMP-dependent transcription factor) family [Source:UniProtKB/TrEMBL;Acc:Q22156]	atf-5
WBGene00020572	20.3662	1.12213	0.451303	-2.48642	0.0129035	0.0484122	RUN Domain containing protein; RUND-1 [Source:UniProtKB/TrEMBL;Acc:Q22585]	rund-1
WBGene00004225	124.14	1.12213	0.2329	-4.81807	1.44956e-06	2.8362e-05	PaTched Related family [Source:UniProtKB/TrEMBL;Acc:V6CLI4]	ptr-11
WBGene00006955	150.505	1.12039	0.247488	-4.52707	5.98071e-06	9.55492e-05	WaRThog (Hedgehog-like family) [Source:UniProtKB/TrEMBL;Acc:O61737]	wrt-9
WBGene00022893	27.7167	1.12002	0.391134	-2.86351	0.00418975	0.0200832		ZK1290.13
WBGene00007938	26.597	1.11964	0.403858	-2.77235	0.00556526	0.0252848		C34F6.1
WBGene00021304	31.7717	1.11685	0.370336	-3.01578	0.00256318	0.0136603	NePHronoPhthisis (Human kidney disease) homolog [Source:UniProtKB/TrEMBL;Acc:A0A0K3AV89]	nphp-2
WBGene00008521	33.5084	1.1165	0.37809	-2.95301	0.0031469	0.0161079		F02D8.4
WBGene00011337	48.3689	1.11571	0.294936	-3.7829	0.000155013	0.00143301		T01G1.2
WBGene00003370	531.678	1.1155	0.158659	-7.0308	2.05345e-12	1.60934e-10	Myosin regulatory light chain 2 [Source:UniProtKB/Swiss-Prot;Acc:P19626]	mlc-2
WBGene00018951	37.311	1.11503	0.340293	-3.27669	0.00105033	0.00672886		F56C9.7
WBGene00003371	871.043	1.11339	0.147375	-7.55485	4.19335e-14	4.31793e-12	Myosin, essential light chain [Source:UniProtKB/Swiss-Prot;Acc:P53014]	mlc-3
WBGene00014308	131.383	1.11329	0.208952	-5.32796	9.93227e-08	2.79113e-06		F07H5.4
WBGene00000097	91.8315	1.11183	0.22214	-5.00508	5.58388e-07	1.25034e-05	Arsenite Inducible Protein [Source:UniProtKB/TrEMBL;Acc:Q9XUW8]	aip-1
WBGene00017418	31.2102	1.11172	0.366393	-3.03424	0.00241146	0.0130298		F13B6.3
WBGene00010503	27.0125	1.11005	0.388072	-2.86042	0.00423083	0.0202457		K02C4.5
WBGene00016542	64.1884	1.10955	0.28035	-3.95773	7.56641e-05	0.000796563		C39H7.4
WBGene00004345	32.3028	1.1089	0.384358	-2.88507	0.00391331	0.0190823	Regulator of G-protein signaling rgs-2 [Source:UniProtKB/Swiss-Prot;Acc:P49808]	rgs-2
WBGene00001581	296.865	1.10884	0.195932	-5.65933	1.51966e-08	5.34685e-07	GEI-4 (Four) Interacting protein [Source:UniProtKB/TrEMBL;Acc:Q94246]	gfi-1
WBGene00001441	241.435	1.10881	0.183684	-6.03649	1.57507e-09	7.16757e-08	ForKHead transcription factor family [Source:UniProtKB/TrEMBL;Acc:Q2L6X6]	fkh-9
WBGene00016731	22.9136	1.10819	0.420876	-2.63306	0.00846194	0.0349554		C46H11.7
WBGene00020149	157.624	1.10759	0.208923	-5.30143	1.149e-07	3.13838e-06	1,2-dihydroxy-3-keto-5-methylthiopentene dioxygenase homolog 1 [Source:UniProtKB/Swiss-Prot;Acc:P91416]	T01D1.4
WBGene00010269	52.2219	1.10738	0.288052	-3.84437	0.000120861	0.00116541		F58G1.7
WBGene00019743	33.023	1.10733	0.348841	-3.1743	0.00150199	0.00898583	Nuclear Hormone Receptor family [Source:UniProtKB/TrEMBL;Acc:Q966H9]	nhr-203
WBGene00003407	828.422	1.10655	0.125068	-8.84763	8.93992e-19	2.00183e-16	Multidrug resistance-associated protein [Source:UniProtKB/TrEMBL;Acc:Q5KQS9]	mrp-1
WBGene00018214	21.2297	1.10608	0.433223	-2.55314	0.0106755	0.0418799		F39H12.3
WBGene00018100	38.9479	1.10563	0.325325	-3.39854	0.000677459	0.00471713	MATH (Meprin-associated Traf homology) domain containing [Source:UniProtKB/TrEMBL;Acc:P91300]	math-26
WBGene00021322	83.0005	1.10401	0.235167	-4.69458	2.67158e-06	4.838e-05		Y34B4A.6
WBGene00010357	59.4123	1.10384	0.284971	-3.87353	0.000107271	0.0010575		H03A11.2
WBGene00017438	191.551	1.10354	0.224009	-4.92632	8.37915e-07	1.76162e-05		F13H8.5
WBGene00019756	48.946	1.10192	0.299169	-3.68327	0.00023026	0.00197584		M03E7.4
WBGene00020803	116.64	1.10039	0.258728	-4.25307	2.10859e-05	0.000279829		T25E4.1
WBGene00011026	27.1577	1.09886	0.385735	-2.84874	0.00438928	0.0208593		R05D7.1
WBGene00001345	140.152	1.09856	0.207227	-5.30124	1.15017e-07	3.13838e-06	Transcription factor fos-1 [Source:UniProtKB/Swiss-Prot;Acc:G5ECG2]	fos-1
WBGene00002974	56.5307	1.09796	0.276711	-3.96789	7.25109e-05	0.000769685	Acetylcholine receptor subunit beta-type lev-1 [Source:UniProtKB/Swiss-Prot;Acc:Q27218]	lev-1
WBGene00018587	35.1626	1.0976	0.354954	-3.09222	0.00198665	0.0111611		F48B9.1
WBGene00014300	28.2425	1.09719	0.39897	-2.75005	0.0059586	0.0267275		D2023.1
WBGene00007422	21.9455	1.09718	0.43756	-2.5075	0.0121589	0.0463083	UDP-GlucuronosylTransferase [Source:UniProtKB/TrEMBL;Acc:Q17813]	ugt-17
WBGene00020593	24.8165	1.09689	0.409466	-2.67882	0.00738817	0.0315451	UDP-GlucuronosylTransferase [Source:UniProtKB/TrEMBL;Acc:O01616]	ugt-11
WBGene00013906	38.4441	1.09656	0.335569	-3.26774	0.00108408	0.00691161	UDP-glucuronosyltransferase [Source:UniProtKB/TrEMBL;Acc:Q23336]	ugt-5
WBGene00006663	86.1542	1.09615	0.229765	-4.77077	1.8352e-06	3.49854e-05	TWiK family of potassium channels [Source:UniProtKB/TrEMBL;Acc:Q7JM20]	twk-8
WBGene00012125	95.2173	1.09168	0.217342	-5.02288	5.0903e-07	1.15448e-05		T28D6.5
WBGene00018274	32.4638	1.09024	0.366972	-2.97092	0.00296909	0.0153706		F41C3.8
WBGene00004096	48.2002	1.08839	0.299304	-3.63638	0.000276492	0.00230468	ParaQuat (Methylviologen) responsive; Paraquat responsive protein [Source:UniProtKB/TrEMBL;Acc:G5EFY7]	pqm-1
WBGene00006811	231.629	1.08837	0.199498	-5.45554	4.88245e-08	1.5272e-06	Uncoordinated protein 79 [Source:UniProtKB/Swiss-Prot;Acc:P42173]	unc-79
WBGene00022745	189.604	1.08716	0.186972	-5.81454	6.08006e-09	2.34348e-07		ZK470.2
WBGene00002146	61.4155	1.08421	0.276622	-3.91947	8.87433e-05	0.000909812	Probable type I inositol 1,4,5-trisphosphate 5-phosphatase [Source:UniProtKB/Swiss-Prot;Acc:Q17848]	ipp-5
WBGene00006820	3916.88	1.08407	0.150187	-7.2181	5.2719e-13	4.6774e-11	Muscle M-line assembly protein unc-89 [Source:UniProtKB/Swiss-Prot;Acc:O01761]	unc-89
WBGene00004182	46.2828	1.08392	0.306097	-3.54111	0.000398441	0.00307821	Pim (Mammalian oncogene) Related Kinase [Source:UniProtKB/TrEMBL;Acc:K8ESD7]	prk-1
WBGene00007516	38.6501	1.08151	0.335623	-3.22239	0.00127125	0.0078484	Glutathione peroxidase [Source:UniProtKB/TrEMBL;Acc:Q93204]	gpx-5
WBGene00010488	32.9427	1.08117	0.349938	-3.0896	0.00200428	0.0112423	Poly(U)-specific endoribonuclease homolog [Source:UniProtKB/Swiss-Prot;Acc:Q21109]	endu-1
WBGene00004212	111.523	1.07911	0.21724	-4.96737	6.78656e-07	1.47063e-05	Microtubule-associated protein [Source:UniProtKB/TrEMBL;Acc:O02592]	ptl-1
WBGene00019243	42.6442	1.0787	0.312499	-3.45184	0.000556768	0.0040155	F-box B protein [Source:UniProtKB/TrEMBL;Acc:Q9N5K6]	fbxb-72
WBGene00021835	32.5042	1.07856	0.352539	-3.05941	0.00221771	0.0121678		Y54E10A.17
WBGene00008644	30.2939	1.07826	0.372007	-2.89849	0.0037497	0.0184955		F10C2.3
WBGene00010222	29.4123	1.0774	0.384372	-2.80301	0.00506281	0.0234168		F57G12.2
WBGene00018837	111.728	1.07587	0.230517	-4.6672	3.05339e-06	5.36415e-05		F54G2.1
WBGene00001669	69.4528	1.07534	0.252068	-4.26609	1.98932e-05	0.000266762	Guanine nucleotide-binding protein alpha-7 subunit [Source:UniProtKB/Swiss-Prot;Acc:Q21917]	gpa-7
WBGene00010350	23.9792	1.0752	0.421698	-2.54969	0.0107818	0.0422378		H01G02.3
WBGene00002177	24.8726	1.07452	0.407881	-2.63441	0.0084284	0.0348591	Dual specificity mitogen-activated protein kinase kinase jkk-1 [Source:UniProtKB/Swiss-Prot;Acc:G5EDT6]	jkk-1
WBGene00006812	507.291	1.07442	0.132677	-8.09805	5.58488e-16	8.12226e-14		unc-80
WBGene00017798	22.7717	1.07349	0.416666	-2.57637	0.00998427	0.0397427	SLC (SoLute Carrier) homolog [Source:UniProtKB/TrEMBL;Acc:Q6A592]	slc-17.8
WBGene00003567	610.554	1.07308	0.150825	-7.11471	1.12149e-12	9.19818e-11	Na/Ca eXchangers [Source:UniProtKB/TrEMBL;Acc:H2KYP2]	ncx-2
WBGene00017842	65.1909	1.07238	0.277123	-3.86969	0.000108972	0.00106977	NEPrilysin metallopeptidase family [Source:UniProtKB/TrEMBL;Acc:Q19831]	nep-12
WBGene00014989	24.144	1.07234	0.402603	-2.66353	0.00773264	0.0327286	Bestrophin homolog [Source:UniProtKB/TrEMBL;Acc:A5JYR2]	best-23
WBGene00004221	114.596	1.07198	0.222312	-4.82195	1.42163e-06	2.80394e-05	PaTched Related family [Source:UniProtKB/TrEMBL;Acc:Q09938]	ptr-6
WBGene00015131	34.9525	1.07003	0.345978	-3.09277	0.00198298	0.0111494	Uncharacterized amino-acid permease B0303.11 [Source:UniProtKB/Swiss-Prot;Acc:P34261]	B0303.11
WBGene00016415	280.435	1.06963	0.165637	-6.45768	1.0632e-10	6.24943e-09	AMP deaminase [Source:UniProtKB/TrEMBL;Acc:H2KZ18]	ampd-1
WBGene00017970	90.3952	1.06875	0.231007	-4.6265	3.71893e-06	6.33863e-05		F32A5.4
WBGene00004911	40.7723	1.06791	0.323059	-3.30563	0.000947635	0.00618902	Transporter [Source:UniProtKB/TrEMBL;Acc:O45813]	snf-12
WBGene00019781	29.5168	1.06731	0.365586	-2.91944	0.00350656	0.0175929		M60.6
WBGene00002057	121.951	1.06678	0.198717	-5.36832	7.94734e-08	2.27872e-06	Intermediate filament protein ifd-1 [Source:UniProtKB/Swiss-Prot;Acc:Q86DC6]	ifd-1
WBGene00013934	113.426	1.0654	0.2101	-5.07089	3.95956e-07	9.27866e-06		ZK131.11
WBGene00010943	49.6306	1.06297	0.302216	-3.51727	0.000436009	0.00328789		M176.4
WBGene00021320	65.6319	1.06292	0.264283	-4.02191	5.77285e-05	0.000645319		Y34B4A.4
WBGene00001403	67.9681	1.06281	0.272599	-3.89881	9.66659e-05	0.000970581	Fibulin-1 [Source:UniProtKB/Swiss-Prot;Acc:O77469]	fbl-1
WBGene00004036	206.79	1.06261	0.183179	-5.80094	6.59429e-09	2.52102e-07	1-phosphatidylinositol 4,5-bisphosphate phosphodiesterase epsilon-1 [Source:UniProtKB/Swiss-Prot;Acc:G5EFI8]	plc-1
WBGene00001795	117.171	1.06241	0.206457	-5.14591	2.6623e-07	6.56591e-06	GTL-1; Gon-Two Like (TRP subfamily) [Source:UniProtKB/TrEMBL;Acc:G5ECM4]	gtl-1
WBGene00003173	24.8227	1.06198	0.419077	-2.5341	0.0112738	0.0437407	MEC-9L [Source:UniProtKB/TrEMBL;Acc:G5ECK0]	mec-9
WBGene00000755	21.5352	1.06195	0.428706	-2.4771	0.0132456	0.0494066	COLlagen [Source:UniProtKB/TrEMBL;Acc:Q21855]	col-182
WBGene00000239	31.436	1.06155	0.372294	-2.85139	0.0043529	0.0207244	Biogenic Amine Synthesis related [Source:UniProtKB/TrEMBL;Acc:O45137]	bas-1
WBGene00010790	61.8862	1.06092	0.318145	-3.3347	0.000853925	0.00566353	Alcohol dehydrogenase 1 [Source:UniProtKB/Swiss-Prot;Acc:Q17334]	sodh-1
WBGene00014307	158.911	1.05909	0.189634	-5.58493	2.33791e-08	7.87134e-07		F07H5.3
WBGene00019435	192.235	1.05802	0.211034	-5.01351	5.34472e-07	1.20637e-05		K06A9.1
WBGene00003692	22.3645	1.05799	0.426962	-2.47794	0.0132144	0.0493034	Nuclear Hormone Receptor family [Source:UniProtKB/TrEMBL;Acc:Q9XVJ1]	nhr-102
WBGene00016769	33.4433	1.05636	0.368132	-2.86951	0.00411114	0.0197533		C49C8.5
WBGene00003526	74.8346	1.05444	0.260299	-4.05087	5.10272e-05	0.00058334	Zinc metalloproteinase nas-7 [Source:UniProtKB/Swiss-Prot;Acc:P55113]	nas-7
WBGene00009958	119.224	1.05403	0.232125	-4.54081	5.60379e-06	9.03458e-05		madd-4
WBGene00008997	31.4345	1.05346	0.372482	-2.82821	0.00468089	0.0219632	Ligand-Gated ion Channel [Source:UniProtKB/TrEMBL;Acc:G5EE87]	lgc-31
WBGene00022410	825.416	1.05326	0.156068	-6.74874	1.49132e-11	9.69493e-10		Y97E10C.1
WBGene00012130	33.6327	1.05229	0.347796	-3.02559	0.00248145	0.0133305	SLC (SoLute Carrier) homolog [Source:UniProtKB/TrEMBL;Acc:Q8I4F5]	slc-17.4
WBGene00021948	42.6645	1.05228	0.339239	-3.10188	0.00192299	0.0109253		kvs-5
WBGene00012777	45.0724	1.05213	0.310335	-3.39031	0.00069813	0.00482771	Beta-LACTamase domain containing [Source:UniProtKB/TrEMBL;Acc:F3Y5Q9]	lact-8
WBGene00008438	91.0797	1.05168	0.231232	-4.54817	5.41142e-06	8.77458e-05		DH11.5
WBGene00015519	68.0638	1.05137	0.254969	-4.12353	3.73106e-05	0.000450249	Dual oxidase maturation factor 1 [Source:UniProtKB/Swiss-Prot;Acc:P34298]	doxa-1
WBGene00020279	24.3146	1.0504	0.403022	-2.6063	0.00915259	0.0372113	GLoBin related; Globin [Source:UniProtKB/TrEMBL;Acc:G5EGB6]	glb-25
WBGene00020007	167.209	1.04902	0.185942	-5.64163	1.68444e-08	5.83841e-07	Probable glycerol kinase [Source:UniProtKB/Swiss-Prot;Acc:Q21944]	R11F4.1
WBGene00006747	145.298	1.04777	0.193876	-5.40435	6.50436e-08	1.93989e-06	Innexin unc-7 [Source:UniProtKB/Swiss-Prot;Acc:Q03412]	unc-7
WBGene00010468	65.709	1.04741	0.262201	-3.9947	6.47771e-05	0.000711844		K01D12.9
WBGene00018350	519.149	1.04709	0.141518	-7.39898	1.3723e-13	1.29927e-11	Intermediate Filament Organize [Source:UniProtKB/TrEMBL;Acc:Q20330]	ifo-1
WBGene00004925	26.479	1.04629	0.391412	-2.6731	0.00751529	0.0319621	SyNapTotagmin [Source:UniProtKB/TrEMBL;Acc:O16700]	snt-5
WBGene00001863	866.996	1.04607	0.134666	-7.76791	7.9794e-15	9.15166e-13	Hemicentin; High Incidence of Males (Increased X chromosome loss) [Source:UniProtKB/TrEMBL;Acc:G5EG33]	him-4
WBGene00011081	146.345	1.04538	0.199495	-5.24013	1.6046e-07	4.18412e-06		R07B1.9
WBGene00006594	157.784	1.04503	0.184656	-5.6593	1.51988e-08	5.34685e-07	TOM-1 isoform E; TOMosyn synaptic protein [Source:UniProtKB/TrEMBL;Acc:G5EE26]	tom-1
WBGene00011060	53.776	1.0447	0.288769	-3.61777	0.000297153	0.00241937		R06C1.6
WBGene00006530	30.7997	1.04393	0.395621	-2.63872	0.00832195	0.0345186	Tubulin alpha chain [Source:UniProtKB/TrEMBL;Acc:G5EDD4]	tba-4
WBGene00001695	51.1963	1.04343	0.332454	-3.13856	0.00169779	0.00990439	GRounDhog (Hedgehog-like family) [Source:UniProtKB/TrEMBL;Acc:Q22551]	grd-6
WBGene00019741	31.7544	1.04213	0.35104	-2.96869	0.00299072	0.0154542	Nuclear Hormone Receptor family [Source:UniProtKB/TrEMBL;Acc:Q966H7]	nhr-201
WBGene00001496	91.1409	1.0419	0.226851	-4.59287	4.37184e-06	7.31695e-05	FERM domain (Protein4.1-ezrin-radixin-moesin) family [Source:UniProtKB/TrEMBL;Acc:O02254]	frm-10
WBGene00009738	23.9207	1.03979	0.413113	-2.51697	0.0118369	0.0453655	HECT, C2 and WW domain-containing ubiquitin ligase [Source:UniProtKB/TrEMBL;Acc:G5EEJ0]	hecw-1
WBGene00004347	26.7099	1.03909	0.408716	-2.54232	0.0110119	0.0428926	Regulator of G protein Signaling [Source:UniProtKB/TrEMBL;Acc:H2KMK7]	rgs-4
WBGene00021879	33.0122	1.03896	0.371952	-2.79326	0.005218	0.0240093	C-type LECtin [Source:UniProtKB/TrEMBL;Acc:Q9N3B9]	clec-83
WBGene00006830	188.397	1.03891	0.178033	-5.83548	5.36354e-09	2.10762e-07	Potassium voltage-gated channel unc-103 [Source:UniProtKB/Swiss-Prot;Acc:G5EFJ9]	unc-103
WBGene00003003	625.24	1.03843	0.168822	-6.15104	7.6978e-10	3.81028e-08		lin-14
WBGene00006064	24.8287	1.03768	0.403711	-2.57036	0.0101592	0.0403638	Stomatin-2 [Source:UniProtKB/Swiss-Prot;Acc:Q19958]	sto-2
WBGene00020884	55.2429	1.03762	0.293858	-3.53105	0.000413921	0.00316019		T28B4.1
WBGene00011331	59.5413	1.03635	0.275404	-3.76302	0.000167873	0.00152393		T01E8.1
WBGene00010796	237.366	1.03518	0.161801	-6.3979	1.57529e-10	9.14513e-09	CAP-Gly domain-containing linker protein 1 homolog [Source:UniProtKB/Swiss-Prot;Acc:P34531]	clip-1
WBGene00001490	230.772	1.03514	0.171679	-6.02949	1.64473e-09	7.41284e-08	FERM domain (Protein4.1-ezrin-radixin-moesin) family [Source:UniProtKB/TrEMBL;Acc:O17905]	frm-3
WBGene00001594	46.4343	1.03495	0.308078	-3.35938	0.000781162	0.0052853	Glutamate-gated ChLoride channel [Source:UniProtKB/TrEMBL;Acc:Q95QT7]	glc-4
WBGene00003850	23.8223	1.0347	0.414182	-2.49817	0.0124836	0.0471882	Guanine nucleotide-binding protein alpha-17 subunit [Source:UniProtKB/Swiss-Prot;Acc:Q18434]	odr-3
WBGene00020340	59.8693	1.03359	0.308889	-3.34616	0.000819386	0.00549125		T08B1.1
WBGene00008205	596.275	1.02993	0.134893	-7.63516	2.2554e-14	2.39225e-12	Probable S-adenosylmethionine synthase 1 [Source:UniProtKB/Swiss-Prot;Acc:O17680]	sams-1
WBGene00009679	25.9743	1.028	0.397821	-2.58407	0.00976417	0.0390279		F44D12.2
WBGene00006754	2218.96	1.02507	0.278205	-3.68458	0.00022908	0.00196869	Paramyosin [Source:UniProtKB/Swiss-Prot;Acc:P10567]	unc-15
WBGene00013415	56.9885	1.02445	0.285154	-3.59262	0.00032737	0.00260915	InterLeukin Cytokine Receptor related [Source:UniProtKB/TrEMBL;Acc:Q9NA64]	ilcr-1
WBGene00011590	183.116	1.02298	0.168045	-6.08753	1.14666e-09	5.32105e-08		bus-19
WBGene00003878	29.2988	1.02261	0.373498	-2.73791	0.00618302	0.0274721	Peptide transporter 3 [Source:UniProtKB/Swiss-Prot;Acc:O01840]	pept-3
WBGene00002141	27.1629	1.02182	0.391379	-2.61082	0.00903247	0.0368695	Innexin-19 [Source:UniProtKB/Swiss-Prot;Acc:O61715]	inx-19
WBGene00013385	37.4475	1.02033	0.348671	-2.92633	0.00342988	0.017298		Y62E10A.19
WBGene00009561	32.1232	1.01971	0.351899	-2.89774	0.00375859	0.0185328		F39D8.3
WBGene00017478	48.1727	1.01936	0.293074	-3.47817	0.000504852	0.00370742	Carboxylic ester hydrolase [Source:UniProtKB/TrEMBL;Acc:A0A1C3NSL8]	F15A8.6
WBGene00012875	94.8824	1.01778	0.241436	-4.21555	2.49173e-05	0.000323078		Y45F10B.13
WBGene00011888	66.0752	1.01647	0.282076	-3.60352	0.000313934	0.00252347	CUTiclin-Like [Source:UniProtKB/TrEMBL;Acc:Q22627]	cutl-15
WBGene00012018	568.437	1.01438	0.142284	-7.1293	1.00877e-12	8.42057e-11		T25C12.3
WBGene00016630	329.48	1.0136	0.141178	-7.17956	6.9935e-13	6.01569e-11	ACEtyl-CoA Regulator [Source:UniProtKB/TrEMBL;Acc:Q18599]	acer-1
WBGene00001714	91.5392	1.0134	0.239307	-4.23473	2.28828e-05	0.000300007	GRound-Like (Grd related) [Source:UniProtKB/TrEMBL;Acc:Q9N3V3]	grl-5
WBGene00009573	83.0297	1.01278	0.233746	-4.33283	1.47204e-05	0.000205604		F40E10.5
WBGene00002978	1337.48	1.01243	0.136887	-7.39607	1.40273e-13	1.31922e-11	Tropomyosin isoforms a/b/d/f [Source:UniProtKB/Swiss-Prot;Acc:Q22866]	lev-11
WBGene00006067	36.8969	1.01229	0.332833	-3.04145	0.00235442	0.0127647	STOmatin [Source:UniProtKB/TrEMBL;Acc:Q7YZV6]	sto-5
WBGene00000641	297.308	1.01205	0.182374	-5.54927	2.8686e-08	9.43295e-07	COLlagen [Source:UniProtKB/TrEMBL;Acc:Q9XUT4]	col-65
WBGene00001008	225.312	1.01163	0.173168	-5.84191	5.16053e-09	2.0392e-07	Mitogen-activated protein kinase kinase kinase dlk-1 [Source:UniProtKB/Swiss-Prot;Acc:O01700]	dlk-1
WBGene00007347	30.8581	1.01102	0.362471	-2.78924	0.0052832	0.0242217		C05G5.1
WBGene00001993	151.407	1.01098	0.204339	-4.94759	7.51374e-07	1.6158e-05	4-hydroxyphenylpyruvate dioxygenase [Source:UniProtKB/Swiss-Prot;Acc:Q22633]	hpd-1
WBGene00020852	31.756	1.01038	0.3524	-2.86714	0.004142	0.0198678	Nuclear Hormone Receptor family [Source:UniProtKB/TrEMBL;Acc:H2L0M9]	nhr-228
WBGene00000020	144.675	1.00864	0.203903	-4.94669	7.54859e-07	1.61865e-05	ABC Transporter family [Source:UniProtKB/TrEMBL;Acc:Q1RS86]	abt-2
WBGene00019240	441.8	1.00808	0.138418	-7.28286	3.2682e-13	2.95541e-11	Alcohol dehydrogenase class-3 [Source:UniProtKB/Swiss-Prot;Acc:Q17335]	H24K24.3
WBGene00000188	36.7806	1.00543	0.333158	-3.01789	0.0025454	0.0135809	ADP-ribosylation factor-like protein 3 [Source:UniProtKB/Swiss-Prot;Acc:O45379]	arl-3
WBGene00000175	95.3489	1.00493	0.230015	-4.36896	1.24842e-05	0.000178615	AQuaPorin or aquaglyceroporin related [Source:UniProtKB/TrEMBL;Acc:Q21473]	aqp-7
WBGene00001987	26.1403	1.00395	0.39311	-2.55388	0.0106531	0.0418355	Homolog of Odr-2 (Two) [Source:UniProtKB/TrEMBL;Acc:Q8I0Z9]	hot-2
WBGene00019017	437.207	1.00328	0.171079	-5.86446	4.50601e-09	1.81618e-07		F57F4.4
WBGene00015619	37.5559	1.00312	0.343466	-2.92057	0.00349388	0.0175526		C08G9.1
WBGene00017591	106.422	1.003	0.221184	-4.53467	5.76941e-06	9.25928e-05		F19C7.1
WBGene00002038	339.542	1.00257	0.146076	-6.86335	6.72659e-12	4.7446e-10	Heavy chain, Unconventional Myosin; Myosin IA [Source:UniProtKB/TrEMBL;Acc:G5ECZ0]	hum-5
WBGene00020478	56.9908	1.00234	0.29184	-3.43457	0.000593493	0.00423491		T13C2.2
WBGene00016292	194.136	1.00166	0.189436	-5.28757	1.23953e-07	3.33704e-06	TBC (Tre-2/Bub2/Cdc16) domain family [Source:UniProtKB/TrEMBL;Acc:Q8MQB0]	tbc-7
WBGene00015632	42.3546	1.00151	0.331818	-3.01825	0.00254242	0.0135702	Uncharacterized MFS-type transporter C09D4.1 [Source:UniProtKB/Swiss-Prot;Acc:O01735]	C09D4.1
WBGene00017302	39.9059	0.999552	0.33451	-2.98811	0.0028071	0.0146829		F09F7.5
WBGene00000973	110.571	0.999418	0.207382	-4.8192	1.44132e-06	2.82399e-05	DeHydrogenases, Short chain [Source:UniProtKB/TrEMBL;Acc:Q9N538]	dhs-9
WBGene00006671	36.1875	0.998983	0.366605	-2.72496	0.00643095	0.0283416	Putative potassium channel subunit n2P17m2-1; TWiK family of potassium channels [Source:UniProtKB/TrEMBL;Acc:O76794]	twk-17
WBGene00022500	1333.85	0.998097	0.135192	-7.3828	1.54995e-13	1.44802e-11	Lin-5 (Five) Interacting protein [Source:UniProtKB/TrEMBL;Acc:Q45EJ8]	lfi-1
WBGene00012013	26.768	0.997449	0.397377	-2.51008	0.0120703	0.0460701	UDP-GlucuronosylTransferase [Source:UniProtKB/TrEMBL;Acc:Q22770]	ugt-54
WBGene00008100	45.823	0.995352	0.310317	-3.20753	0.0013388	0.00815475		C44H9.5
WBGene00022789	199.879	0.995297	0.18419	-5.40363	6.53039e-08	1.94355e-06	ELRR (Extracellular Leucine-Rich Repeat) ONly [Source:UniProtKB/TrEMBL;Acc:Q23580]	lron-2
WBGene00009850	33.4672	0.995191	0.34388	-2.89401	0.00380357	0.0186828		F48F7.5
WBGene00019428	27.0298	0.994271	0.395506	-2.51392	0.0119398	0.0456708	Putative diacylglycerol kinase K06A1.6 [Source:UniProtKB/Swiss-Prot;Acc:Q10024]	dgk-5
WBGene00021309	43.2022	0.994013	0.328551	-3.02544	0.0024827	0.0133321		Y32G9B.1
WBGene00012854	54.65	0.992372	0.279586	-3.54944	0.00038605	0.00300056		Y44A6D.3
WBGene00000240	115.859	0.992243	0.223646	-4.43666	9.13661e-06	0.00013596	Probable phenylalanine-4-hydroxylase 1 [Source:UniProtKB/Swiss-Prot;Acc:P90925]	pah-1
WBGene00017979	91.4386	0.991074	0.232526	-4.26221	2.02416e-05	0.000270662		F32B5.6
WBGene00000172	65.4155	0.991034	0.324532	-3.05373	0.00226018	0.0123344	AQuaPorin or aquaglyceroporin related [Source:UniProtKB/TrEMBL;Acc:G5EEK0]	aqp-4
WBGene00010524	114.513	0.990788	0.208994	-4.74074	2.12935e-06	3.99289e-05		K03B8.6
WBGene00006468	116.257	0.990611	0.206629	-4.79415	1.63366e-06	3.14407e-05	RHo Guanine nucleotide exchange Factor [Source:UniProtKB/TrEMBL;Acc:G5EFE1]	rhgf-1
WBGene00012891	219.259	0.99022	0.172211	-5.75003	8.92256e-09	3.32112e-07	SORBin homolog [Source:UniProtKB/TrEMBL;Acc:G5EC32]	sorb-1
WBGene00013042	58.6126	0.989696	0.26861	-3.6845	0.000229148	0.00196869	CCCP-1; Conserved Coiled-Coil Protein [Source:UniProtKB/TrEMBL;Acc:Q8I0Z1]	cccp-1
WBGene00000902	85.5469	0.989088	0.250578	-3.94723	7.90607e-05	0.000825543		daf-6
WBGene00013672	134.078	0.988886	0.223459	-4.42535	9.62877e-06	0.000142532	Cation transporting ATPase [Source:UniProtKB/TrEMBL;Acc:G5EBE7]	catp-1
WBGene00011278	122.797	0.988825	0.2007	-4.92688	8.35525e-07	1.75922e-05		R74.2
WBGene00017427	32.2161	0.988409	0.351203	-2.81435	0.00488754	0.0227403	ACid Phosphatase family [Source:UniProtKB/TrEMBL;Acc:Q19390]	acp-5
WBGene00006777	313.481	0.987927	0.150519	-6.56347	5.25701e-11	3.20779e-09	Putative stoned B-like protein [Source:UniProtKB/Swiss-Prot;Acc:P90761]	unc-41
WBGene00020010	55.45	0.98786	0.289905	-3.40753	0.000655548	0.00457813		R11G1.1
WBGene00006668	70.3568	0.98773	0.273571	-3.61051	0.000305596	0.00247477	TWiK family of potassium channels [Source:UniProtKB/TrEMBL;Acc:Q21729]	twk-13
WBGene00015197	25.1041	0.987153	0.394658	-2.50129	0.0123743	0.0469006		B0454.6
WBGene00002058	97.4528	0.986971	0.226595	-4.35567	1.32663e-05	0.000188467	Intermediate filament protein ifd-2 [Source:UniProtKB/Swiss-Prot;Acc:Q19782]	ifd-2
WBGene00017569	39.369	0.985576	0.321334	-3.06713	0.00216122	0.0119347		F18E9.3
WBGene00000611	57.7914	0.985466	0.310338	-3.17546	0.001496	0.00896139	Cuticle collagen 34 [Source:UniProtKB/Swiss-Prot;Acc:P34687]	col-34
WBGene00015803	125.316	0.985185	0.198451	-4.96438	6.89208e-07	1.48992e-05		C15H9.9
WBGene00016806	40.1094	0.984159	0.326529	-3.014	0.00257824	0.013725		C50D2.2
WBGene00020571	68.127	0.98289	0.26955	-3.64642	0.000265923	0.00223296	LiPocalin-Related protein [Source:UniProtKB/TrEMBL;Acc:B1Q244]	lpr-7
WBGene00002174	239.348	0.976337	0.162333	-6.01442	1.80529e-09	8.00858e-08	InTestinal NeureXin-like [Source:UniProtKB/TrEMBL;Acc:A0A078BPJ4]	itx-1
WBGene00001116	151.69	0.974818	0.210482	-4.63135	3.63281e-06	6.24215e-05	Dystrophin-like protein 1 [Source:UniProtKB/Swiss-Prot;Acc:Q8STF6]	dyc-1
WBGene00018113	26.4427	0.974561	0.384001	-2.53791	0.0111515	0.0433373		F36H9.5
WBGene00006404	77.5169	0.973534	0.244135	-3.98769	6.67208e-05	0.00072738	p52CeGA [Source:UniProtKB/TrEMBL;Acc:B8ZX16]	tag-10
WBGene00008260	43.9505	0.97338	0.307916	-3.16118	0.00157129	0.00930759		C52G5.2
WBGene00010899	82.6016	0.972339	0.243337	-3.99585	6.44624e-05	0.000709891		M28.8
WBGene00000072	35.6071	0.972151	0.338523	-2.87175	0.0040821	0.0196886	Adducin-related protein 1 [Source:UniProtKB/Swiss-Prot;Acc:Q9U9K0]	add-1
WBGene00001519	53.5946	0.970094	0.289105	-3.35551	0.000792193	0.00533945	Muscarinic acetylcholine receptor gar-3 [Source:UniProtKB/Swiss-Prot;Acc:Q9U7D5]	gar-3
WBGene00020678	230.439	0.967513	0.18264	-5.29738	1.17476e-07	3.19313e-06		T22B11.4
WBGene00000238	62.1007	0.967136	0.261215	-3.70245	0.000213525	0.00186629	Beta-catenin/armadillo-related protein 1 [Source:UniProtKB/Swiss-Prot;Acc:Q18825]	bar-1
WBGene00001099	206.964	0.967071	0.171684	-5.63287	1.77234e-08	6.11307e-07	Defecation Suppressor of Clk-1; Microsomal triglyceride transfer protein [Source:UniProtKB/TrEMBL;Acc:G5ECG7]	dsc-4
WBGene00008191	56.5648	0.966531	0.287943	-3.35667	0.00078886	0.00532327		C49A1.10
WBGene00003166	52.2254	0.96637	0.283833	-3.40472	0.000662326	0.0046186	Mechanosensory protein 2 [Source:UniProtKB/Swiss-Prot;Acc:Q27433]	mec-2
WBGene00001685	374.457	0.966106	0.156727	-6.16425	7.08167e-10	3.54375e-08	Glyceraldehyde-3-phosphate dehydrogenase 3 [Source:UniProtKB/Swiss-Prot;Acc:P17330]	gpd-3
WBGene00009660	42.7038	0.963171	0.341664	-2.81906	0.0048165	0.0224988		F43G6.8
WBGene00015841	212.608	0.961934	0.217234	-4.4281	9.5066e-06	0.000141019	ShK domain and PerOxidase domain containing protein [Source:UniProtKB/TrEMBL;Acc:P91060]	skpo-2
WBGene00009558	55.6376	0.960934	0.29776	-3.2272	0.00125006	0.00773448		F39B2.8
WBGene00007414	59.5042	0.960825	0.279307	-3.44003	0.000581651	0.00416093		C07E3.3
WBGene00017934	109.386	0.960712	0.220027	-4.36634	1.26344e-05	0.000180581		F30B5.4
WBGene00011681	34.4049	0.960485	0.347904	-2.76077	0.00576651	0.0260407		T10B10.4
WBGene00011291	47.34	0.959457	0.305871	-3.1368	0.00170803	0.00993618		R102.4
WBGene00003625	292.708	0.958813	0.162744	-5.89156	3.82571e-09	1.56654e-07	Nuclear hormone receptor family member nhr-31 [Source:UniProtKB/Swiss-Prot;Acc:Q18192]	nhr-31
WBGene00022951	1270.64	0.957919	0.119353	-8.02593	1.00763e-15	1.42147e-13		C30E1.9
WBGene00010045	47.94	0.957774	0.298722	-3.20624	0.0013448	0.00818777		F54C9.11
WBGene00010191	46.7771	0.957728	0.321734	-2.97677	0.00291302	0.0151346	DroMyoSuppressin Receptor related [Source:UniProtKB/TrEMBL;Acc:Q20929]	dmsr-1
WBGene00016146	156.074	0.95765	0.200807	-4.76901	1.8513e-06	3.51971e-05		C26F1.1
WBGene00020426	37.3329	0.955363	0.332686	-2.87166	0.00408316	0.0196886	Sulfhydryl oxidase [Source:UniProtKB/TrEMBL;Acc:P91442]	T10H10.2
WBGene00016454	74.148	0.955359	0.242066	-3.94669	7.92394e-05	0.000826797		C35E7.2
WBGene00004145	142.542	0.953967	0.19896	-4.79477	1.62861e-06	3.13864e-05	Prion-like-(Q/N-rich)-domain-bearing protein [Source:UniProtKB/TrEMBL;Acc:A0A0K3ATD0]	pqn-62
WBGene00002128	99.5135	0.953668	0.216452	-4.4059	1.05344e-05	0.000155123	Innexin-6 [Source:UniProtKB/Swiss-Prot;Acc:Q9U3N4]	inx-6
WBGene00021675	150.65	0.951974	0.203452	-4.67912	2.8811e-06	5.14477e-05		Y48G1BR.1
WBGene00002881	80.8096	0.951116	0.257918	-3.68766	0.000226325	0.00194999		let-756
WBGene00003646	34.2913	0.950527	0.357581	-2.65821	0.0078556	0.0331136	Nuclear Hormone Receptor family [Source:UniProtKB/TrEMBL;Acc:H2L018]	nhr-56
WBGene00001171	79.6817	0.94891	0.2397	-3.95874	7.53447e-05	0.000794386	EAG K+ channel EGL-2 [Source:UniProtKB/TrEMBL;Acc:Q9XYX7]	egl-2
WBGene00020017	77.238	0.948331	0.274628	-3.45315	0.00055409	0.00400325		R12A1.3
WBGene00002040	213.835	0.947491	0.200754	-4.71966	2.36244e-06	4.35077e-05	Heavy chain, Unconventional Myosin [Source:UniProtKB/TrEMBL;Acc:F0IWT2]	hum-7
WBGene00008559	37.2621	0.946994	0.332075	-2.85175	0.00434794	0.0207147		F07H5.8
WBGene00008932	29.0789	0.946084	0.369197	-2.56255	0.0103908	0.041071		F18A11.5
WBGene00011796	75.83	0.944976	0.269052	-3.51224	0.000444344	0.00332363		T16G1.2
WBGene00018216	31.7321	0.944852	0.366383	-2.57887	0.00991247	0.0394792		F40A3.1
WBGene00003877	219.533	0.944382	0.160266	-5.89258	3.80211e-09	1.56374e-07	Peptide transporter family 1 [Source:UniProtKB/Swiss-Prot;Acc:Q21219]	pept-1
WBGene00016805	150.638	0.944278	0.203979	-4.62929	3.66924e-06	6.28943e-05		C50D2.1
WBGene00004230	141.899	0.944273	0.20491	-4.60823	4.06109e-06	6.86106e-05	PaTched Related family [Source:UniProtKB/TrEMBL;Acc:A0A0K3AV55]	ptr-16
WBGene00004108	164.865	0.944271	0.178078	-5.30257	1.14181e-07	3.12768e-06	Prion-like-(Q/N-rich)-domain-bearing protein [Source:UniProtKB/TrEMBL;Acc:F5GU96]	pqn-18
WBGene00004831	78.2345	0.942699	0.269258	-3.5011	0.00046334	0.00345108	SLO-2 potassium channel; SLOwpoke potassium channel family [Source:UniProtKB/TrEMBL;Acc:G5EDJ1]	slo-2
WBGene00012382	206.163	0.942105	0.19959	-4.7202	2.35613e-06	4.35052e-05	Transthyretin-like protein 16 [Source:UniProtKB/Swiss-Prot;Acc:P55955]	ttr-16
WBGene00019001	238.332	0.940478	0.172455	-5.45347	4.93953e-08	1.53823e-06	2,3-bisphosphoglycerate-independent phosphoglycerate mutase [Source:UniProtKB/Swiss-Prot;Acc:G5EFZ1]	ipgm-1
WBGene00017073	105.999	0.94008	0.254914	-3.68783	0.000226174	0.00194999		D2096.6
WBGene00001488	2193.23	0.939711	0.155208	-6.05452	1.40839e-09	6.49285e-08	FERM domain (Protein4.1-ezrin-radixin-moesin) family [Source:UniProtKB/TrEMBL;Acc:G5EEP9]	frm-1
WBGene00015753	35.6477	0.939182	0.346993	-2.70663	0.00679695	0.0296764		C14B9.3
WBGene00017950	41.2303	0.938186	0.341608	-2.74638	0.00602561	0.0269509	Putative serine/threonine-protein kinase F31E3.2 [Source:UniProtKB/Swiss-Prot;Acc:Q8MYQ1]	F31E3.2
WBGene00000277	183.049	0.936564	0.179183	-5.22687	1.72405e-07	4.46259e-06		cab-1
WBGene00008923	35.5879	0.936058	0.339851	-2.75432	0.00588143	0.0264824		F17C11.12
WBGene00004174	803.061	0.935925	0.281354	-3.32651	0.000879416	0.00580801	Activated in Blocked Unfolded protein response [Source:UniProtKB/TrEMBL;Acc:Q23390]	abu-14
WBGene00019868	57.5758	0.935634	0.272533	-3.4331	0.000596725	0.00424294		R04B3.3
WBGene00003969	61.0053	0.934196	0.268568	-3.47843	0.000504362	0.00370575	Serine/threonine-protein phosphatase with EF-hands pef-1 [Source:UniProtKB/Swiss-Prot;Acc:G5EBX9]	pef-1
WBGene00015480	175.18	0.933403	0.175799	-5.30948	1.09936e-07	3.02313e-06		C05D10.4
WBGene00017307	119.705	0.931345	0.212339	-4.38612	1.15393e-05	0.000166617		F09F9.2
WBGene00004764	117.912	0.930009	0.20917	-4.44619	8.74065e-06	0.000131315	SEL-7; Suppressor/Enhancer of Lin-12 [Source:UniProtKB/TrEMBL;Acc:G5EGS7]	sel-7
WBGene00008607	133.197	0.928491	0.189406	-4.90211	9.48111e-07	1.97271e-05	Putative phospholipase B-like 2 [Source:UniProtKB/Swiss-Prot;Acc:O62146]	F09B12.3
WBGene00003485	90.4719	0.928387	0.24073	-3.85654	0.000115002	0.00111808	Intermediate filament protein ifa-2 [Source:UniProtKB/Swiss-Prot;Acc:O02365]	mua-6
WBGene00020504	191.778	0.926964	0.180453	-5.13687	2.79351e-07	6.84168e-06	Tyrosine-protein kinase receptor svh-2 [Source:UniProtKB/Swiss-Prot;Acc:H2KZU7]	svh-2
WBGene00006363	154.338	0.926134	0.198336	-4.66951	3.01917e-06	5.34396e-05	Rho GTPase-activating protein syd-1 [Source:UniProtKB/Swiss-Prot;Acc:Q86NH1]	syd-1
WBGene00009482	159.441	0.924598	0.182761	-5.05907	4.21309e-07	9.79145e-06		F36G3.1
WBGene00006825	129.341	0.924444	0.218456	-4.23171	2.31918e-05	0.000303213		unc-96
WBGene00011587	65.972	0.924316	0.257393	-3.59107	0.000329319	0.00262146	Aminopeptidase [Source:UniProtKB/TrEMBL;Acc:Q1HB04]	T07F10.1
WBGene00009331	92.7253	0.923636	0.23557	-3.92086	8.82338e-05	0.000906565		F32D8.7
WBGene00012016	48.4652	0.922394	0.317088	-2.90895	0.00362641	0.0180689	INositol Polyphosphate-5-Phosphatase [Source:UniProtKB/TrEMBL;Acc:G5EBY9]	inpp-1
WBGene00010987	106.355	0.920488	0.290811	-3.16524	0.00154954	0.00920005		R03C1.1
WBGene00008515	39.29	0.919417	0.32613	-2.81918	0.00481469	0.0224978		F02C12.1
WBGene00019749	40.2244	0.918995	0.323695	-2.83908	0.00452441	0.0213426		M03A8.3
WBGene00020895	39.5418	0.918621	0.318647	-2.88288	0.00394055	0.0191753		T28D9.3
WBGene00044620	48.1974	0.917992	0.299083	-3.06935	0.00214525	0.0118725		bus-4
WBGene00014001	37.103	0.917627	0.337927	-2.71546	0.00661836	0.0290586	Pyruvate kinase [Source:UniProtKB/TrEMBL;Acc:D3YT37]	pyk-2
WBGene00006407	369.196	0.916257	0.151915	-6.03138	1.62563e-09	7.35025e-08	LIM domain family; LIM-9 isoform [Source:UniProtKB/TrEMBL;Acc:G5EF39]	lim-9
WBGene00021237	129.66	0.915418	0.196062	-4.66903	3.02627e-06	5.34572e-05	CREB-regulated transcription coactivator 1 homolog [Source:UniProtKB/Swiss-Prot;Acc:Q95XA8]	crtc-1
WBGene00010811	40.1144	0.914538	0.32591	-2.80611	0.00501437	0.0232342	H(+) MyoInositol coTransporter [Source:UniProtKB/TrEMBL;Acc:Q21455]	hmit-1.3
WBGene00012794	80.7721	0.914029	0.240694	-3.79747	0.000146182	0.00136478		Y43E12A.2
WBGene00003495	779.237	0.912516	0.148486	-6.14547	7.97277e-10	3.93138e-08	Troponin T [Source:UniProtKB/Swiss-Prot;Acc:Q27371]	mup-2
WBGene00008655	90.6586	0.912437	0.27675	-3.29697	0.000977324	0.00633599	LIPaSe related [Source:UniProtKB/TrEMBL;Acc:Q19310]	lips-3
WBGene00018374	201.219	0.91226	0.18181	-5.01765	5.23084e-07	1.18445e-05		tag-343
WBGene00020330	62.7222	0.9115	0.268594	-3.3936	0.000689814	0.00478192		T07H6.1
WBGene00006861	54.13	0.911285	0.278808	-3.2685	0.00108119	0.00690153	CALmodulin related genes [Source:UniProtKB/TrEMBL;Acc:Q18136]	cal-5
WBGene00001694	72.0602	0.911113	0.290589	-3.1354	0.00171621	0.00997142	GRounDhog (Hedgehog-like family) [Source:UniProtKB/TrEMBL;Acc:O16462]	grd-5
WBGene00007058	418.326	0.911043	0.165025	-5.52063	3.37782e-08	1.08792e-06	DM (Doublesex/MAB-3) Domain family [Source:UniProtKB/TrEMBL;Acc:O62159]	dmd-6
WBGene00008512	49.249	0.910755	0.284858	-3.19722	0.00138759	0.0084012		F01G10.10
WBGene00011393	217.083	0.908814	0.169258	-5.36941	7.89942e-08	2.26959e-06		T03D8.6
WBGene00006779	707.499	0.907636	0.131362	-6.90944	4.86585e-12	3.50282e-10	Calcium/calmodulin-dependent protein kinase type II [Source:RefSeq peptide;Acc:NP_001023293]	unc-43
WBGene00009541	42.6771	0.906347	0.319945	-2.83282	0.00461392	0.0217034	CUTiclin-Like [Source:UniProtKB/TrEMBL;Acc:Q20167]	cutl-17
WBGene00018958	79.2046	0.905739	0.24347	-3.72013	0.000199122	0.00176004	Carboxylic ester hydrolase [Source:UniProtKB/TrEMBL;Acc:Q86S38]	F56C11.6
WBGene00016033	118.636	0.90551	0.199162	-4.54659	5.45221e-06	8.83058e-05		C24A3.2
WBGene00006760	171.869	0.905112	0.187569	-4.82549	1.3966e-06	2.76712e-05		unc-23
WBGene00022010	90.1587	0.902206	0.236162	-3.82029	0.000133295	0.00126286	Cation-transporting ATPase [Source:UniProtKB/TrEMBL;Acc:Q9N323]	catp-7
WBGene00018758	127.844	0.901406	0.187555	-4.8061	1.53905e-06	2.98644e-05		F53E10.1
WBGene00018092	46.3132	0.899694	0.297701	-3.02214	0.00250991	0.0134424		F36F12.1
WBGene00007999	260.683	0.89919	0.146905	-6.12091	9.30407e-10	4.47961e-08		tag-297
WBGene00004310	72.6653	0.897476	0.24383	-3.68074	0.000232559	0.00199072	GTP binding protein; R-RAS related; R-ras1 homolog [Source:UniProtKB/TrEMBL;Acc:G5EBK8]	ras-1
WBGene00003104	72.2602	0.896642	0.258225	-3.47233	0.000515968	0.00378511	Protein male abnormal 7 [Source:UniProtKB/Swiss-Prot;Acc:Q95Q39]	mab-7
WBGene00000998	4740.88	0.896324	0.123947	-7.23151	4.77646e-13	4.28973e-11	Mesocentin [Source:UniProtKB/Swiss-Prot;Acc:Q09165]	dig-1
WBGene00015074	301.722	0.896129	0.148191	-6.04712	1.4746e-09	6.75397e-08	N-alpha-AcetylTransferase C complex subunit [Source:UniProtKB/TrEMBL;Acc:O16486]	natc-2
WBGene00006742	515.772	0.894494	0.131783	-6.78762	1.13998e-11	7.6946e-10	High voltage activated calcium channel alpha-1 subunit [Source:UniProtKB/TrEMBL;Acc:Q86G45]	unc-2
WBGene00003892	31.5597	0.894137	0.360087	-2.48311	0.0130239	0.0487861	Bardet-Biedl syndrome 7 protein homolog [Source:UniProtKB/Swiss-Prot;Acc:Q9XW70]	osm-12
WBGene00008735	147.952	0.89384	0.210425	-4.24778	2.15897e-05	0.000285932		F13D2.1
WBGene00006772	232.233	0.893139	0.173345	-5.15238	2.57195e-07	6.36536e-06	Voltage-dependent calcium channel unc-36 [Source:UniProtKB/Swiss-Prot;Acc:P34374]	unc-36
WBGene00017448	86.8092	0.892949	0.22777	-3.9204	8.84038e-05	0.000907035		F14B8.6
WBGene00004184	121.122	0.892707	0.216615	-4.12117	3.76947e-05	0.000453719	Putative prenylated protein tyrosine phosphatase [Source:UniProtKB/TrEMBL;Acc:G5EG43]	T19D2.2
WBGene00018405	144.432	0.89198	0.183862	-4.85136	1.22618e-06	2.48173e-05		F44A2.5
WBGene00006784	147.261	0.891928	0.204945	-4.35203	1.3488e-05	0.000191232	Ionotropic GABA receptor subunit UNC-49C [Source:UniProtKB/TrEMBL;Acc:G5EE10]	unc-49
WBGene00022781	100.653	0.891442	0.211581	-4.21324	2.51738e-05	0.000324924	Phosphoethanolamine MethylTransferase [Source:UniProtKB/TrEMBL;Acc:Q86NB3]	pmt-1
WBGene00015135	35.164	0.891406	0.342498	-2.60266	0.00925029	0.0374624	CYtochrome P450 family [Source:UniProtKB/TrEMBL;Acc:Q27465]	cyp-23A1
WBGene00220093	79.7122	0.890246	0.247209	-3.60119	0.00031677	0.00254336		T25C12.11
WBGene00013255	106.03	0.889732	0.208105	-4.2754	1.90796e-05	0.000257625	Trimeric intracellular cation channel type 1B.1 [Source:UniProtKB/Swiss-Prot;Acc:Q9NA75]	tric-1B.1
WBGene00000034	80.2632	0.889592	0.296002	-3.00535	0.00265272	0.0140157	Activated in Blocked Unfolded protein response [Source:UniProtKB/TrEMBL;Acc:P91419]	abu-11
WBGene00010918	69.409	0.889245	0.245521	-3.62187	0.000292483	0.00239608		M117.1
WBGene00015735	67.6832	0.888396	0.259599	-3.42219	0.000621191	0.00438737	Calcitonin receptor-like protein 1 [Source:UniProtKB/Swiss-Prot;Acc:Q09460]	pdfr-1
WBGene00002176	75.1801	0.888294	0.242848	-3.65782	0.000254371	0.00215004	JNK Interacting Protein (Scaffold protein) [Source:UniProtKB/TrEMBL;Acc:O16643]	jip-1
WBGene00001633	102.401	0.88773	0.218082	-4.07063	4.68857e-05	0.000543928	Probable N-acetylgalactosaminyltransferase 8 [Source:UniProtKB/Swiss-Prot;Acc:O45293]	gly-8
WBGene00002123	252.741	0.887674	0.168532	-5.2671	1.38596e-07	3.68207e-06	Innexin [Source:UniProtKB/TrEMBL;Acc:Q17394]	inx-1
WBGene00016289	118.596	0.885772	0.201931	-4.38651	1.15184e-05	0.000166578	LIN-24 (Twenty-four) Like [Source:UniProtKB/TrEMBL;Acc:Q8I7L5]	lntl-1
WBGene00004859	177.943	0.884595	0.198709	-4.45172	8.5186e-06	0.000128252	Mitogen-activated protein kinase sma-5 [Source:UniProtKB/Swiss-Prot;Acc:G5EBT1]	sma-5
WBGene00015141	85.1761	0.883947	0.224238	-3.94201	8.08021e-05	0.000841858	Putative UDP-glucuronosyltransferase ugt-46 [Source:UniProtKB/Swiss-Prot;Acc:Q10941]	ugt-46
WBGene00003561	115.189	0.883644	0.236883	-3.73029	0.000191259	0.00169905	Niemann-Pick C1 protein homolog 1 [Source:UniProtKB/Swiss-Prot;Acc:Q19127]	ncr-1
WBGene00017640	115.931	0.883534	0.198872	-4.44273	8.88237e-06	0.0001328		F20D6.11
WBGene00018738	45.9254	0.882702	0.306524	-2.87971	0.00398036	0.0193291	SWimming Induced Paralysis [Source:UniProtKB/TrEMBL;Acc:Q20700]	swip-10
WBGene00003986	253.966	0.882239	0.176299	-5.00421	5.60925e-07	1.25205e-05	MonoCarboxylate Transporter family [Source:UniProtKB/TrEMBL;Acc:Q2L6X7]	mct-4
WBGene00018073	665.622	0.881865	0.133554	-6.60306	4.02766e-11	2.48115e-09	CELF35-1 [Source:UniProtKB/TrEMBL;Acc:G5ECZ3]	F35H10.10
WBGene00012306	403.283	0.881129	0.140305	-6.28012	3.38318e-10	1.801e-08		W06F12.2
WBGene00008228	39.939	0.881111	0.34476	-2.55573	0.0105967	0.0416957		C50B8.6
WBGene00020360	122.033	0.880279	0.196551	-4.47863	7.51244e-06	0.000115823	MATH (Meprin-associated Traf homology) domain containing [Source:UniProtKB/TrEMBL;Acc:O76640]	math-41
WBGene00007935	75.1729	0.879441	0.244236	-3.60079	0.000317255	0.00254468		C34E11.2
WBGene00002268	273.35	0.878905	0.168719	-5.20929	1.89562e-07	4.87095e-06	Galectin [Source:UniProtKB/TrEMBL;Acc:G5EFI4]	lec-5
WBGene00012433	114.046	0.878612	0.228443	-3.84609	0.000120017	0.00116044		Y11D7A.9
WBGene00014261	46.3636	0.874256	0.300451	-2.90982	0.00361642	0.0180399	Potassium voltage-gated channel protein shk-1 [Source:UniProtKB/Swiss-Prot;Acc:Q8I4B0]	shk-1
WBGene00002976	51.1937	0.873883	0.288744	-3.0265	0.00247406	0.0133009		lev-9
WBGene00021048	219.014	0.872878	0.155064	-5.62913	1.81121e-08	6.2319e-07		W05H9.1
WBGene00018249	38.5982	0.871828	0.335054	-2.60205	0.00926677	0.0375004		F40H3.1
WBGene00007054	264.848	0.87182	0.160773	-5.42266	5.87181e-08	1.77374e-06	CTD small phosphatase-like protein 1 [Source:UniProtKB/Swiss-Prot;Acc:Q8T3G2]	scpl-1
WBGene00010134	221.009	0.86983	0.169314	-5.13737	2.78611e-07	6.83541e-06		F55H12.3
WBGene00000215	128.857	0.868919	0.20706	-4.19646	2.71122e-05	0.00034707	ASpartyl Protease [Source:UniProtKB/TrEMBL;Acc:Q86NE1]	asp-2
WBGene00010830	166.356	0.868095	0.220432	-3.93816	8.21093e-05	0.000852367		M02G9.1
WBGene00008446	150.034	0.867787	0.184102	-4.71363	2.43345e-06	4.45827e-05		E01G4.3
WBGene00007981	37.4512	0.867261	0.335254	-2.58688	0.00968505	0.0387925	GLoBin related [Source:UniProtKB/TrEMBL;Acc:O62089]	glb-11
WBGene00017980	125.282	0.866898	0.194487	-4.45735	8.2979e-06	0.000125599		F32B5.7
WBGene00016716	204.089	0.863445	0.17019	-5.07341	3.90753e-07	9.18726e-06	Fatty Acid CoA Synthetase family [Source:UniProtKB/TrEMBL;Acc:Q18660]	acs-17
WBGene00004115	105.68	0.863231	0.229852	-3.7556	0.000172929	0.00155979	Prion-like-(Q/N-rich)-domain-bearing protein [Source:UniProtKB/TrEMBL;Acc:O45322]	pqn-26
WBGene00018854	133.783	0.860954	0.207453	-4.15011	3.32311e-05	0.00040878	NCA Localization Factor [Source:UniProtKB/TrEMBL;Acc:Q94236]	nlf-1
WBGene00007689	34.9382	0.860841	0.341392	-2.52156	0.0116835	0.0449476		C18E9.9
WBGene00015339	613.151	0.860423	0.168096	-5.11864	3.07755e-07	7.49827e-06		C02E7.6
WBGene00010540	125.885	0.860396	0.210627	-4.08492	4.40916e-05	0.000517041		K03H1.5
WBGene00012814	299.652	0.860081	0.200114	-4.29795	1.72385e-05	0.00023633		Y43F8B.3
WBGene00007339	39.2667	0.858808	0.322492	-2.66303	0.00774394	0.0327666		C05D12.1
WBGene00016706	62.3734	0.857756	0.269185	-3.18649	0.00144009	0.00866696		C46C11.3
WBGene00006774	37.7908	0.857467	0.32355	-2.65019	0.00804476	0.0336732	Acetylcholine receptor subunit alpha-type unc-38 [Source:UniProtKB/Swiss-Prot;Acc:Q23022]	unc-38
WBGene00003624	83.9216	0.857162	0.227451	-3.76856	0.000164193	0.00149437	Nuclear hormone receptor family member nhr-28 [Source:UniProtKB/Swiss-Prot;Acc:Q17905]	nhr-28
WBGene00003660	90.9864	0.856958	0.244647	-3.50284	0.000460327	0.00343044	Nuclear Hormone Receptor family [Source:UniProtKB/TrEMBL;Acc:G5EEL3]	nhr-70
WBGene00004910	201.192	0.856302	0.16537	-5.1781	2.24155e-07	5.62662e-06	Transporter [Source:UniProtKB/TrEMBL;Acc:G5EF43]	snf-11
WBGene00006741	140.078	0.856299	0.219753	-3.89665	9.75339e-05	0.000977209	Stomatin-like protein UNC-1 [Source:UniProtKB/TrEMBL;Acc:G5ED08]	unc-1
WBGene00008711	137.297	0.854096	0.197089	-4.33356	1.46718e-05	0.000205281		F11E6.8
WBGene00011476	46.354	0.852626	0.296071	-2.8798	0.00397924	0.0193291		T05D4.3
WBGene00007261	154.583	0.851762	0.183239	-4.64836	3.3458e-06	5.79131e-05	ELRR (Extracellular Leucine-Rich Repeat) ONly [Source:UniProtKB/TrEMBL;Acc:Q93177]	lron-3
WBGene00021927	37.9676	0.85066	0.326901	-2.6022	0.00926291	0.0374955	ABHydrolase Domain containing homolog [Source:UniProtKB/TrEMBL;Acc:Q9N366]	abhd-14
WBGene00004232	373.295	0.849424	0.17236	-4.9282	8.29911e-07	1.75001e-05	PaTched Related family [Source:UniProtKB/TrEMBL;Acc:Q9XWL9]	ptr-18
WBGene00006923	528.308	0.849222	0.14574	-5.82699	5.64374e-09	2.20544e-07	Tyrosine-protein phosphatase vhp-1 [Source:UniProtKB/Swiss-Prot;Acc:Q10038]	vhp-1
WBGene00220094	91.2479	0.84899	0.241156	-3.52051	0.000430719	0.0032545		T25C12.12
WBGene00014181	52.0064	0.848647	0.284396	-2.98404	0.00284471	0.0148302		ZK1010.8
WBGene00002011	155.017	0.848386	0.202682	-4.1858	2.84165e-05	0.000360172	Heat shock protein Hsp-12.2 [Source:UniProtKB/Swiss-Prot;Acc:P34328]	hsp-12.2
WBGene00022396	426.232	0.847954	0.141863	-5.97729	2.26875e-09	9.90874e-08		Y97E10AR.1
WBGene00020576	252.499	0.847277	0.166303	-5.09477	3.49165e-07	8.33446e-06		T19D12.1
WBGene00015791	174.191	0.846895	0.181703	-4.66086	3.14887e-06	5.51816e-05		C15C7.5
WBGene00000738	1231.44	0.846457	0.147855	-5.7249	1.03498e-08	3.78249e-07	COLlagen [Source:UniProtKB/TrEMBL;Acc:Q966K5]	col-165
WBGene00009261	74.9891	0.845852	0.239388	-3.53339	0.00041026	0.00314369		F30A10.2
WBGene00013171	86.3519	0.842061	0.253854	-3.31711	0.000909529	0.00597056		Y53F4B.25
WBGene00020808	886.605	0.841969	0.137243	-6.13486	8.52343e-10	4.16055e-08	CaLponIn-liKe proteins [Source:UniProtKB/TrEMBL;Acc:Q23050]	clik-1
WBGene00020230	155.252	0.839694	0.212685	-3.94807	7.87825e-05	0.000823858	Neprilysin-2 [Source:UniProtKB/Swiss-Prot;Acc:O44857]	nep-2
WBGene00006912	511.431	0.838767	0.12338	-6.79822	1.05922e-11	7.28901e-10	V-type proton ATPase 16 kDa proteolipid subunit 2/3 [Source:UniProtKB/Swiss-Prot;Acc:P34546]	vha-3
WBGene00016463	35.0908	0.836406	0.333315	-2.50936	0.0120951	0.0461228		C35E7.11
WBGene00008314	61.2523	0.836196	0.26418	-3.16525	0.0015495	0.00920005		C54G4.4
WBGene00044070	199.271	0.833819	0.186773	-4.46434	8.03156e-06	0.000122488	SET (Trithorax/polycomb) domain containing [Source:UniProtKB/TrEMBL;Acc:Q8I4F7]	set-18
WBGene00006832	124.834	0.833531	0.204517	-4.07561	4.58936e-05	0.000534175	Degenerin-like protein unc-105 [Source:UniProtKB/Swiss-Prot;Acc:Q09274]	unc-105
WBGene00010703	126.012	0.833392	0.203836	-4.08854	4.34096e-05	0.000509891		K09A9.6
WBGene00022202	36.6021	0.832611	0.336415	-2.47495	0.0133255	0.0496251		Y72A10A.1
WBGene00008975	304.207	0.83172	0.145768	-5.7058	1.158e-08	4.1887e-07		F20D1.3
WBGene00010834	150.745	0.830703	0.195028	-4.2594	2.04978e-05	0.000273311	MonoCarboxylate Transporter family [Source:UniProtKB/TrEMBL;Acc:Q93896]	mct-3
WBGene00000403	727.927	0.829731	0.125607	-6.60579	3.95412e-11	2.4573e-09	CAlSYntenin/Alcadein homolog; Calsyntenin [Source:UniProtKB/TrEMBL;Acc:G5ED46]	casy-1
WBGene00017314	38.5355	0.829375	0.319355	-2.59703	0.00940338	0.0379118	Ligand-Gated ion Channel [Source:UniProtKB/TrEMBL;Acc:O17402]	lgc-39
WBGene00018356	47.523	0.828294	0.296699	-2.7917	0.00524317	0.0241008	Interactor with SLO-1 [Source:UniProtKB/TrEMBL;Acc:O44513]	islo-1
WBGene00011978	409.536	0.827581	0.180718	-4.5794	4.66306e-06	7.68427e-05		T24B8.4
WBGene00006986	37.0638	0.825628	0.327756	-2.51904	0.0117676	0.0451963	BZIP transcription factor family; DNA-binding protein ZIP-1 [Source:UniProtKB/TrEMBL;Acc:G5EE45]	zip-1
WBGene00002178	83.0245	0.824796	0.287303	-2.87082	0.00409402	0.0197249	Stress-activated protein kinase jnk-1 [Source:UniProtKB/Swiss-Prot;Acc:Q8WQG9]	jnk-1
WBGene00000037	149.957	0.823579	0.192821	-4.2712	1.94426e-05	0.000261714	Carboxylic ester hydrolase [Source:UniProtKB/TrEMBL;Acc:Q9U295]	ace-3
WBGene00021950	100.975	0.822503	0.214697	-3.831	0.000127622	0.00121893	CUTiclin-Like [Source:UniProtKB/TrEMBL;Acc:H2L015]	cutl-26
WBGene00003627	184.395	0.820092	0.168568	-4.86504	1.14434e-06	2.32611e-05	Nuclear hormone receptor family member nhr-34 [Source:UniProtKB/Swiss-Prot;Acc:Q21006]	nhr-34
WBGene00021087	68.1	0.819897	0.315811	-2.59616	0.00942709	0.0379857		W08E12.6
WBGene00000893	131.04	0.816562	0.198168	-4.12055	3.77975e-05	0.000453795	CYclophyliN [Source:UniProtKB/TrEMBL;Acc:A9D417]	cyn-17
WBGene00020836	94.8362	0.815264	0.220692	-3.69413	0.000220638	0.00191306	Ligand-Gated ion Channel [Source:UniProtKB/TrEMBL;Acc:O17274]	lgc-34
WBGene00022504	100.609	0.814586	0.272706	-2.98705	0.00281686	0.0147176	MAM (Meprin, A5-protein, PTPmu) domain protein [Source:UniProtKB/TrEMBL;Acc:Q95Q40]	mam-1
WBGene00001602	87.1539	0.811572	0.222632	-3.64535	0.00026703	0.00223959	GLutamiNe synthetase (Glutamate-ammonia ligase) [Source:UniProtKB/TrEMBL;Acc:Q95YD1]	gln-1
WBGene00001572	157.138	0.80903	0.211694	-3.8217	0.000132537	0.00125652	GEX Interacting protein [Source:UniProtKB/TrEMBL;Acc:G4SI07]	gei-15
WBGene00016343	51.0294	0.808747	0.287576	-2.81229	0.00491896	0.0228447	Metal transporter cnnm-3 [Source:UniProtKB/Swiss-Prot;Acc:A0A131MCZ8]	cnnm-3
WBGene00004256	83.1968	0.808465	0.237714	-3.401	0.000671395	0.00467722	Peroxidasin homolog [Source:UniProtKB/Swiss-Prot;Acc:Q1ENI8]	pxn-1
WBGene00022441	271.636	0.807556	0.153638	-5.25624	1.47028e-07	3.86963e-06		Y110A2AL.4
WBGene00006412	155.48	0.807478	0.181629	-4.44575	8.75877e-06	0.000131447	Neuroligin-1 [Source:UniProtKB/Swiss-Prot;Acc:Q9XTG1]	nlg-1
WBGene00018398	78.383	0.806748	0.24187	-3.33547	0.000851569	0.00565454	Serine palmitoyltransferase 2 [Source:UniProtKB/Swiss-Prot;Acc:Q20375]	sptl-2
WBGene00000047	56.3495	0.80603	0.299796	-2.6886	0.00717533	0.0309076	AcetylCholine Receptor [Source:UniProtKB/TrEMBL;Acc:Q23355]	acr-8
WBGene00007591	98.8379	0.805395	0.230965	-3.48708	0.000488321	0.00360856	Zrt (ZRT), Irt-(IRT-) like Protein Transporter [Source:UniProtKB/TrEMBL;Acc:Q17996]	zipt-13
WBGene00011756	78.4982	0.804835	0.234394	-3.43369	0.000595434	0.00424231	CRAL/TRIO and GOLD domain containing [Source:UniProtKB/TrEMBL;Acc:Q22467]	ctg-2
WBGene00022196	61.9157	0.804618	0.262447	-3.06583	0.00217065	0.0119662	G Protein, Alpha subunit [Source:UniProtKB/TrEMBL;Acc:Q9N4F4]	gpa-17
WBGene00015545	177.765	0.804358	0.174128	-4.61934	3.84964e-06	6.53513e-05		C06G1.1
WBGene00001374	71.2318	0.804234	0.248248	-3.23964	0.00119682	0.00748055		exp-2
WBGene00000527	122.323	0.804055	0.213919	-3.75869	0.000170808	0.00154362	CLE-1C protein; CoLlagen with Endostatin domain [Source:UniProtKB/TrEMBL;Acc:G5EDQ4]	cle-1
WBGene00008819	70.6909	0.803807	0.248283	-3.23746	0.001206	0.00752457	SHaW family of potassium channels [Source:UniProtKB/TrEMBL;Acc:G5ECD2]	shw-1
WBGene00007687	110.228	0.803526	0.228515	-3.5163	0.000437605	0.00329524		C18E9.7
WBGene00003602	210.876	0.802457	0.160829	-4.98951	6.05311e-07	1.33424e-05	Nuclear hormone receptor family member nhr-3 [Source:UniProtKB/Swiss-Prot;Acc:Q9XTJ4]	nhr-3
WBGene00020891	69.2779	0.801871	0.242732	-3.30352	0.000954775	0.006227	Carboxylic ester hydrolase [Source:UniProtKB/TrEMBL;Acc:Q4LDP0]	T28C12.4
WBGene00000081	206.104	0.800433	0.178374	-4.48739	7.21019e-06	0.000111506	Alkyldihydroxyacetonephosphate synthase [Source:UniProtKB/Swiss-Prot;Acc:O45218]	ads-1
WBGene00003934	687.083	0.800392	0.11809	-6.77781	1.22012e-11	8.119e-10	Paralysed Arrest at Two-fold; Troponin C [Source:UniProtKB/TrEMBL;Acc:G5EF37]	pat-10
WBGene00009628	75.2382	0.796733	0.255829	-3.11432	0.00184372	0.0105557	Tyrosine AminoTraNsferase [Source:UniProtKB/TrEMBL;Acc:Q93703]	tatn-1
WBGene00009801	203.844	0.796656	0.16113	-4.94418	7.64643e-07	1.63685e-05	Intracelllar PhosphoLipase A family [Source:UniProtKB/TrEMBL;Acc:Q20500]	ipla-2
WBGene00009041	1150.52	0.795185	0.149938	-5.30344	1.13642e-07	3.11897e-06	CUTiclin [Source:UniProtKB/TrEMBL;Acc:Q19707]	cut-3
WBGene00001680	178.021	0.794941	0.178053	-4.46463	8.02089e-06	0.000122458	Guanine nucleotide-binding protein subunit beta-2 [Source:UniProtKB/Swiss-Prot;Acc:Q20636]	gpb-2
WBGene00015704	69.3272	0.794377	0.255405	-3.11027	0.00186917	0.0106582	TIAM (Mammalian Tumor Invasion And Metastasis factor) homolog [Source:UniProtKB/TrEMBL;Acc:O01847]	tiam-1
WBGene00019347	129.374	0.794325	0.21474	-3.69901	0.000216445	0.0018883	Muscleblind-like protein [Source:UniProtKB/Swiss-Prot;Acc:Q94250]	mbl-1
WBGene00019205	250.19	0.792985	0.157683	-5.02897	4.93113e-07	1.12928e-05	K+/Cl-Cotransporter; Potassium chloride cotransporter isoform a [Source:UniProtKB/TrEMBL;Acc:C0KDV0]	kcc-2
WBGene00011508	428.587	0.792174	0.184819	-4.28621	1.81747e-05	0.000247243		T05H10.3
WBGene00006999	390.281	0.790262	0.163819	-4.824	1.40709e-06	2.78009e-05	Zyxin [Source:UniProtKB/Swiss-Prot;Acc:Q9U3F4]	zyx-1
WBGene00003694	43.056	0.790038	0.303777	-2.60071	0.009303	0.0375915	Nuclear Hormone Receptor family; Nuclear receptor NHR-104 [Source:UniProtKB/TrEMBL;Acc:Q86PJ5]	nhr-104
WBGene00011736	256.626	0.789291	0.174386	-4.5261	6.00811e-06	9.58783e-05		T12D8.9
WBGene00017724	51.672	0.788117	0.284165	-2.77345	0.0055466	0.0252162	Gamma-glutamylcyclotransferase [Source:UniProtKB/TrEMBL;Acc:A0A0K3ARZ2]	F22F7.7
WBGene00003578	70.6623	0.786344	0.256333	-3.06767	0.00215734	0.011922	Putative nudix hydrolase 1 [Source:UniProtKB/Swiss-Prot;Acc:O45830]	ndx-1
WBGene00001042	132.017	0.785343	0.220275	-3.56529	0.000363456	0.0028596	DNaJ domain (Prokaryotic heat shock protein) [Source:UniProtKB/TrEMBL;Acc:Q9TY07]	dnj-24
WBGene00009049	87.1525	0.784245	0.225866	-3.47217	0.000516264	0.00378531		F22B8.7
WBGene00001515	55.6373	0.783921	0.27012	-2.90212	0.00370644	0.0183527	Ras GTPase-activating protein gap-1 [Source:UniProtKB/Swiss-Prot;Acc:Q22720]	gap-1
WBGene00006438	355.35	0.783693	0.136832	-5.72742	1.01972e-08	3.74615e-07	NHERF (Mammalian Na/H Exchange Regulatory Factor) Like [Source:UniProtKB/TrEMBL;Acc:I2HAI6]	nrfl-1
WBGene00010755	128.706	0.782969	0.211681	-3.69882	0.000216607	0.00188855	Vesicular GLUtamate transporter [Source:UniProtKB/TrEMBL;Acc:G5EEK1]	vglu-2
WBGene00012445	366.496	0.782509	0.189158	-4.1368	3.52187e-05	0.000430156	Carboxypeptidase [Source:UniProtKB/TrEMBL;Acc:K8ESM2]	Y16B4A.2
WBGene00000367	189.047	0.781799	0.172157	-4.5412	5.59354e-06	9.02991e-05	Voltage-dependent T-type calcium channel subunit alpha [Source:UniProtKB/TrEMBL;Acc:G5EBS2]	cca-1
WBGene00010944	43.1741	0.781476	0.309173	-2.52764	0.0114833	0.0443337		M176.5
WBGene00020146	93.7795	0.780852	0.223452	-3.4945	0.000474952	0.00351714	Probable aspartate aminotransferase, cytoplasmic [Source:UniProtKB/Swiss-Prot;Acc:Q22067]	got-1.2
WBGene00010345	81.6752	0.779657	0.240743	-3.23854	0.00120141	0.00750591		F59F5.7
WBGene00006831	348.24	0.778225	0.147086	-5.29094	1.21688e-07	3.28861e-06	Kinesin-like protein unc-104 [Source:UniProtKB/Swiss-Prot;Acc:P23678]	unc-104
WBGene00008603	59.7223	0.77597	0.263806	-2.94144	0.00326686	0.0165955		F09B9.4
WBGene00021059	45.4807	0.769768	0.306723	-2.50965	0.0120852	0.0461145	Alpha-tubulin N-acetyltransferase 2 [Source:UniProtKB/Swiss-Prot;Acc:Q23192]	atat-2
WBGene00011404	40.7574	0.76821	0.307429	-2.49882	0.0124606	0.0471392		T03F7.7
WBGene00044623	391.836	0.767451	0.142561	-5.38332	7.31247e-08	2.13134e-06	Glycosyltransferase [Source:UniProtKB/TrEMBL;Acc:G5ECB6]	bus-8
WBGene00004216	213.581	0.76714	0.157068	-4.88413	1.03886e-06	2.14258e-05	PaTched Related family [Source:UniProtKB/TrEMBL;Acc:Q18129]	ptr-1
WBGene00017900	251.643	0.764909	0.170778	-4.47898	7.50007e-06	0.000115759		F28E10.1
WBGene00020626	488.585	0.764715	0.147613	-5.18056	2.21225e-07	5.58287e-06		T20F5.4
WBGene00017374	51.4982	0.764016	0.288483	-2.64839	0.00808753	0.0338047	TransThyretin-Related family domain [Source:UniProtKB/TrEMBL;Acc:Q86NH9]	ttr-41
WBGene00010850	98.2609	0.76324	0.217149	-3.51482	0.000440049	0.003302		M04C3.1
WBGene00021528	102.13	0.762734	0.219903	-3.4685	0.000523372	0.00382351	GABA B receptor subunit; GABAB1 receptor subunit [Source:UniProtKB/TrEMBL;Acc:B3VBI8]	gbb-1
WBGene00013859	585.962	0.761579	0.139535	-5.458	4.8154e-08	1.51138e-06		ZC247.1
WBGene00019727	78.2711	0.760335	0.236672	-3.21261	0.00131533	0.00806054	2 (Zwei) IG domain protein [Source:UniProtKB/TrEMBL;Acc:Q21465]	zig-12
WBGene00004238	48.3779	0.758236	0.286547	-2.64611	0.00814235	0.033951	PaTched Related family [Source:UniProtKB/TrEMBL;Acc:B6VQ55]	ptr-24
WBGene00015061	1579.71	0.753662	0.118683	-6.3502	2.15029e-10	1.18957e-08	Copine family protein 2 [Source:UniProtKB/Swiss-Prot;Acc:Q09221]	cpna-2
WBGene00001814	86.2652	0.753325	0.240168	-3.13666	0.00170882	0.00993664	HAlF transporter (PGP related) [Source:UniProtKB/TrEMBL;Acc:V6CLE7]	haf-4
WBGene00000368	156.402	0.753102	0.200873	-3.74915	0.000177438	0.00159231	Calcium Channel, Beta subunit [Source:UniProtKB/TrEMBL;Acc:O01661]	ccb-1
WBGene00006436	5518.57	0.752922	0.122088	-6.16705	6.95779e-10	3.50548e-08	Titin homolog [Source:UniProtKB/Swiss-Prot;Acc:G4SLH0]	ttn-1
WBGene00018764	472.145	0.75264	0.127754	-5.89132	3.83113e-09	1.56654e-07		F53F10.2
WBGene00001724	109.083	0.752331	0.216106	-3.48131	0.000498969	0.00367569	GRound-Like (Grd related) [Source:UniProtKB/TrEMBL;Acc:Q9XW83]	grl-15
WBGene00009218	344.598	0.749916	0.146938	-5.10362	3.3322e-07	8.03669e-06	Fatty Acid CoA Synthetase family [Source:UniProtKB/TrEMBL;Acc:Q19878]	acs-20
WBGene00003936	828.056	0.746837	0.167542	-4.45762	8.28756e-06	0.000125577		pat-12
WBGene00001819	96.259	0.74612	0.211077	-3.53483	0.000408041	0.00313521	HAlF transporter (PGP related) [Source:UniProtKB/TrEMBL;Acc:Q8IA64]	haf-9
WBGene00006798	148.634	0.745128	0.177474	-4.19853	2.68656e-05	0.000344853	Syntaxin-1A homolog [Source:UniProtKB/Swiss-Prot;Acc:O16000]	unc-64
WBGene00015251	68.6342	0.743782	0.247322	-3.00734	0.00263541	0.0139347	Protein yippee-like B0546.4 [Source:UniProtKB/Swiss-Prot;Acc:O44440]	B0546.4
WBGene00000768	121.614	0.743187	0.211543	-3.51318	0.00044278	0.0033172	Coronin-like protein cor-1 [Source:UniProtKB/Swiss-Prot;Acc:Q21624]	cor-1
WBGene00020886	79.0412	0.742055	0.23866	-3.10926	0.00187559	0.0106862	TransThyretin-Related family domain [Source:UniProtKB/TrEMBL;Acc:O17345]	ttr-6
WBGene00004120	449.84	0.739577	0.178953	-4.1328	3.58371e-05	0.000435822	Prion-like-(Q/N-rich)-domain-bearing protein [Source:UniProtKB/TrEMBL;Acc:Q5FC36]	pqn-32
WBGene00002187	174.52	0.738853	0.170637	-4.32997	1.49128e-05	0.000207881	GLH-binding kinase 1 [Source:UniProtKB/Swiss-Prot;Acc:O44408]	kgb-1
WBGene00006985	51.0862	0.738778	0.292369	-2.52687	0.0115083	0.0444058	Zwei Ig domain protein zig-8 [Source:UniProtKB/Swiss-Prot;Acc:G5ED00]	zig-8
WBGene00000035	58.9682	0.738552	0.260152	-2.83893	0.00452654	0.0213426	Acetylcholinesterase 1 [Source:UniProtKB/Swiss-Prot;Acc:P38433]	ace-1
WBGene00009133	184.114	0.736863	0.201575	-3.65552	0.000256656	0.00216546	Zinc finger BED domain-containing protein 3 [Source:UniProtKB/Swiss-Prot;Acc:Q19787]	bed-3
WBGene00006599	316.854	0.736243	0.155648	-4.73019	2.24308e-06	4.17456e-05	Protein kinase C-like 1 [Source:UniProtKB/Swiss-Prot;Acc:P34722]	tpa-1
WBGene00018144	48.8961	0.736068	0.290339	-2.5352	0.0112383	0.0436266		F37C4.4
WBGene00016059	102.519	0.736029	0.2161	-3.40596	0.000659308	0.00460211		C24G6.2
WBGene00000497	328.192	0.732951	0.17689	-4.14355	3.41966e-05	0.000419124	CHitin Synthase; Chitin synthase 2 [Source:UniProtKB/TrEMBL;Acc:G5EBQ8]	chs-2
WBGene00021036	448.526	0.732929	0.162878	-4.49986	6.79995e-06	0.000106467		W05F2.4
WBGene00019030	144.07	0.732219	0.218956	-3.34414	0.000825387	0.00552622	Excretory canal abnormal protein 6 [Source:UniProtKB/Swiss-Prot;Acc:Q9TYU9]	exc-6
WBGene00007679	132.764	0.732187	0.216323	-3.3847	0.000712569	0.00490591		C18D11.1
WBGene00000518	52.957	0.731814	0.285909	-2.55961	0.0104791	0.0413738	Calcium/calmodulin-dependent protein kinase kinase [Source:UniProtKB/Swiss-Prot;Acc:Q3Y416]	ckk-1
WBGene00003497	1164.73	0.729731	0.124704	-5.85171	4.86537e-09	1.95212e-07	Transmembrane matrix receptor MUP-4 [Source:UniProtKB/Swiss-Prot;Acc:Q21281]	mup-4
WBGene00002977	200.925	0.726985	0.165301	-4.39794	1.09285e-05	0.000159926	LEV-10B [Source:UniProtKB/TrEMBL;Acc:G5EER3]	lev-10
WBGene00022665	132.429	0.725236	0.195589	-3.70796	0.000208932	0.00183411		ZK154.1
WBGene00001132	440.355	0.723754	0.140531	-5.15013	2.60308e-07	6.43112e-06	ALP/Enigma encoding [Source:UniProtKB/TrEMBL;Acc:G5EC72]	alp-1
WBGene00010047	853.555	0.723664	0.1232	-5.87388	4.25709e-09	1.72571e-07		F54D1.6
WBGene00001182	132.947	0.722939	0.20407	-3.54261	0.000396192	0.00306587	Transcription factor egl-13 [Source:UniProtKB/Swiss-Prot;Acc:Q23045]	egl-13
WBGene00017483	198.313	0.722493	0.211187	-3.4211	0.000623688	0.00440072	Ligand-Gated ion Channel [Source:UniProtKB/TrEMBL;Acc:I2HA93]	lgc-22
WBGene00004133	291.548	0.721808	0.164167	-4.39679	1.09864e-05	0.00016044	Activated in Blocked Unfolded protein response [Source:UniProtKB/TrEMBL;Acc:Q20936]	abu-13
WBGene00003893	1497.2	0.720384	0.113817	-6.32934	2.46212e-10	1.34105e-08	SPARC [Source:UniProtKB/Swiss-Prot;Acc:P34714]	ost-1
WBGene00000490	71.5375	0.718851	0.250329	-2.87162	0.00408371	0.0196886		che-11
WBGene00011755	156.503	0.71863	0.181548	-3.95834	7.54719e-05	0.000795132	Protein-tyrosine-phosphatase [Source:UniProtKB/TrEMBL;Acc:G5EC69]	T13H5.1
WBGene00007600	110.412	0.718221	0.220254	-3.26087	0.0011107	0.00703088		C15C6.1
WBGene00021362	142.184	0.717691	0.190118	-3.77498	0.000160018	0.00146773		Y37E11AL.6
WBGene00010083	116.389	0.71719	0.200997	-3.56816	0.0003595	0.00283164		xhd-1
WBGene00002210	214.202	0.716363	0.167834	-4.26828	1.96982e-05	0.000264902	Serine/threonine-protein kinase kin-29 [Source:UniProtKB/Swiss-Prot;Acc:Q21017]	kin-29
WBGene00020390	49.4553	0.714479	0.282606	-2.52818	0.0114654	0.0442887		T10B5.4
WBGene00006750	192.446	0.713063	0.184586	-3.86304	0.000111984	0.00109477	Rab-3-interacting molecule unc-10 [Source:UniProtKB/Swiss-Prot;Acc:Q22366]	unc-10
WBGene00013458	151.643	0.71217	0.176168	-4.04256	5.28703e-05	0.000601971		Y67A10A.9
WBGene00001945	192.356	0.711571	0.174102	-4.08709	4.36826e-05	0.000512671	Histone H3.3 type 1 [Source:UniProtKB/Swiss-Prot;Acc:Q10453]	his-71
WBGene00004207	190.751	0.710133	0.178576	-3.97664	6.98959e-05	0.000748279	PTB (HnRNP) homolog; Putative RNA-binding protein PTB-1b [Source:UniProtKB/TrEMBL;Acc:Q8T3E6]	ptb-1
WBGene00022178	56.0357	0.709111	0.28034	-2.52946	0.0114237	0.044152		Y71H2AM.13
WBGene00006797	61.4605	0.706716	0.256772	-2.75231	0.00591767	0.0265862	Acetylcholine receptor subunit alpha-type unc-63 [Source:UniProtKB/Swiss-Prot;Acc:Q9N587]	unc-63
WBGene00001709	126.736	0.704618	0.187356	-3.76085	0.000169336	0.00153327	G protein-coupled receptor kinase 2 [Source:UniProtKB/Swiss-Prot;Acc:Q09639]	grk-2
WBGene00012850	108.494	0.703671	0.198752	-3.54044	0.000399457	0.00308437		Y44A6C.1
WBGene00007799	230.124	0.702855	0.17288	-4.06557	4.79154e-05	0.000553145	NRX-1 beta isoform; NeuReXin related [Source:UniProtKB/TrEMBL;Acc:S6EZT1]	nrx-1
WBGene00003736	77.0498	0.702231	0.231961	-3.02737	0.00246694	0.0132677	Probable Na(+)/H(+) antiporter nhx-9 [Source:UniProtKB/Swiss-Prot;Acc:P35449]	nhx-9
WBGene00015356	677.663	0.701156	0.135502	-5.17452	2.285e-07	5.70494e-06	Putative protein tag-278 [Source:UniProtKB/Swiss-Prot;Acc:Q11102]	tag-278
WBGene00003374	183.522	0.700384	0.167153	-4.19008	2.78854e-05	0.000355356	Mitogen-activated protein kinase kinase kinase mlk-1 [Source:UniProtKB/Swiss-Prot;Acc:A0A0K3AV08]	mlk-1
WBGene00003607	76.7809	0.69984	0.233177	-3.00132	0.00268811	0.0141444	Nuclear hormone receptor family member nhr-8 [Source:UniProtKB/Swiss-Prot;Acc:Q9XYB7]	nhr-8
WBGene00006814	517.036	0.698905	0.12876	-5.42798	5.69959e-08	1.74035e-06		unc-82
WBGene00018522	103.158	0.698821	0.234943	-2.97443	0.00293537	0.0152072		F46H5.7
WBGene00000253	244.208	0.698137	0.167599	-4.16553	3.10637e-05	0.000388118	Dual oxidase 1 [Source:UniProtKB/Swiss-Prot;Acc:O61213]	bli-3
WBGene00010192	69.7686	0.698043	0.247516	-2.8202	0.00479944	0.022434		F57B7.2
WBGene00008443	86.8139	0.697342	0.241923	-2.88249	0.00394541	0.0191924	Probable 3',5'-cyclic phosphodiesterase pde-3 [Source:UniProtKB/Swiss-Prot;Acc:Q8I0P7]	pde-3
WBGene00019285	122.128	0.695446	0.234498	-2.96568	0.00302015	0.0155778	Calcium BiNding protein homolog [Source:UniProtKB/TrEMBL;Acc:Q9TZ47]	cbn-1
WBGene00018904	69.7633	0.694409	0.257405	-2.69773	0.00698142	0.0302757	Putative pyrroline-5-carboxylate reductase [Source:UniProtKB/Swiss-Prot;Acc:Q20848]	F55G1.9
WBGene00017866	72.6597	0.693092	0.242176	-2.86194	0.00421058	0.0201693	SynTrophiN [Source:UniProtKB/TrEMBL;Acc:Q5WRR6]	stn-2
WBGene00009831	55.903	0.690657	0.270645	-2.55189	0.010714	0.042019	Probable RING finger protein 207 homolog [Source:UniProtKB/Swiss-Prot;Acc:Q20548]	F47G9.4
WBGene00003171	142.363	0.688296	0.199399	-3.45185	0.000556748	0.0040155	Tubulin beta-1 chain [Source:UniProtKB/Swiss-Prot;Acc:P12456]	mec-7
WBGene00012019	161.4	0.68771	0.18359	-3.7459	0.000179749	0.00161101	Serine/threonine-protein kinase dkf-2 [Source:UniProtKB/Swiss-Prot;Acc:O45818]	dkf-2
WBGene00004830	308.012	0.685864	0.169187	-4.05388	5.03757e-05	0.000576795	Calcium-activated potassium channel slo-1 [Source:UniProtKB/Swiss-Prot;Acc:Q95V25]	slo-1
WBGene00017745	80.0511	0.68521	0.250799	-2.73211	0.00629304	0.0278644		F23F1.4
WBGene00006947	431.893	0.685161	0.155779	-4.3983	1.09104e-05	0.000159826	Warthog protein 1 Warthog protein 1 N-product Warthog protein 1 C-product [Source:UniProtKB/Swiss-Prot;Acc:Q94128]	wrt-1
WBGene00010336	85.3467	0.684616	0.244506	-2.79999	0.00511038	0.0236058	Acyl-coenzyme A oxidase [Source:UniProtKB/TrEMBL;Acc:Q93839]	acox-1.6
WBGene00013111	79.5348	0.684544	0.232978	-2.93823	0.00330092	0.0167383	Signal transducer and activator of transcription 1 [Source:UniProtKB/Swiss-Prot;Acc:Q9NAD6]	sta-1
WBGene00010356	100.93	0.684486	0.216043	-3.16828	0.00153344	0.0091275	Extracellular serine/threonine protein kinase CeFam20 [Source:UniProtKB/Swiss-Prot;Acc:Q9XTW2]	H03A11.1
WBGene00011182	357.352	0.682779	0.16888	-4.04298	5.27765e-05	0.000601388		R09H10.5
WBGene00016210	127.287	0.680814	0.202086	-3.36893	0.000754597	0.00513512		C29F5.1
WBGene00000228	339.023	0.680754	0.146677	-4.64118	3.4643e-06	5.95986e-05	AcTiniN [Source:UniProtKB/TrEMBL;Acc:H2L2C8]	atn-1
WBGene00015684	137.531	0.67984	0.18867	-3.60333	0.000314171	0.00252393		C10G8.8
WBGene00001745	522.629	0.679186	0.157775	-4.30477	1.67159e-05	0.00023051	G protein, Subunit Alpha [Source:UniProtKB/TrEMBL;Acc:Q7KPV0]	gsa-1
WBGene00021564	65.4397	0.676668	0.251313	-2.69253	0.0070913	0.030658	L-2-hydroxyglutarate dehydrogenase, mitochondrial [Source:UniProtKB/Swiss-Prot;Acc:Q9N4Z0]	Y45G12B.3
WBGene00001177	622.849	0.675651	0.138597	-4.87492	1.08851e-06	2.22545e-05	1-phosphatidylinositol 4,5-bisphosphate phosphodiesterase beta egl-8 [Source:UniProtKB/Swiss-Prot;Acc:G5EBH0]	egl-8
WBGene00022100	114.421	0.674092	0.261201	-2.58075	0.00985871	0.039322		Y69A2AR.31
WBGene00017463	69.4669	0.673463	0.260945	-2.58086	0.0098554	0.039322		F14D12.1
WBGene00009500	81.8115	0.672878	0.244354	-2.7537	0.00589261	0.0265062		F36H2.3
WBGene00018602	110.055	0.672726	0.203854	-3.30004	0.000966711	0.00628669		F48D6.4
WBGene00016918	205.648	0.670908	0.175155	-3.83036	0.000127956	0.00122129	Vertebrate proteoglycan TESTican homolog [Source:UniProtKB/TrEMBL;Acc:H2KZF8]	test-1
WBGene00003588	209.231	0.670013	0.160962	-4.16256	3.14706e-05	0.000391151	Annexin [Source:UniProtKB/TrEMBL;Acc:G5EEA8]	nex-1
WBGene00006920	553.846	0.669735	0.125299	-5.3451	9.03661e-08	2.5547e-06	V-type proton ATPase subunit C [Source:UniProtKB/Swiss-Prot;Acc:Q9XXU9]	vha-11
WBGene00018969	326.3	0.669689	0.188448	-3.5537	0.000379856	0.0029622		F56D3.1
WBGene00001118	96.0872	0.669471	0.213142	-3.14095	0.00168398	0.00984497	WD repeat-containing protein dyf-2 [Source:UniProtKB/Swiss-Prot;Acc:G5ECZ4]	dyf-2
WBGene00011330	146.707	0.668144	0.182552	-3.66001	0.000252202	0.00213554		T01D3.6
WBGene00018992	67.7575	0.668111	0.258556	-2.58401	0.00976596	0.0390279		trpl-1
WBGene00006801	2531.25	0.664601	0.107009	-6.21073	5.27389e-10	2.71528e-08		unc-68
WBGene00020251	224.931	0.664482	0.153693	-4.32342	1.53626e-05	0.000213727	CAMTA (CAlModulin-binding Transcriptional activator) [Source:UniProtKB/TrEMBL;Acc:Q629J3]	camt-1
WBGene00007560	92.5221	0.664476	0.24844	-2.67459	0.00748197	0.0318546		C14A4.9
WBGene00010059	204.726	0.661584	0.166367	-3.97667	6.98877e-05	0.000748279		F54E4.3
WBGene00004104	371.098	0.661555	0.160539	-4.12084	3.77489e-05	0.000453795	Prion-like-(Q/N-rich)-domain-bearing protein [Source:UniProtKB/TrEMBL;Acc:H2KYR7]	pqn-13
WBGene00018869	238.338	0.661136	0.153861	-4.29697	1.73148e-05	0.000237145	Rab-11 Family Interacting-Protein [Source:UniProtKB/TrEMBL;Acc:Q95ZS6]	rfip-1
WBGene00006527	662.454	0.660244	0.131663	-5.01466	5.31268e-07	1.20106e-05	Serine/threonine-protein phosphatase 2B catalytic subunit [Source:UniProtKB/Swiss-Prot;Acc:Q0G819]	tax-6
WBGene00000553	85.1597	0.659575	0.249959	-2.63873	0.00832172	0.0345186	Calcium/calmodulin-dependent protein kinase type 1 [Source:UniProtKB/Swiss-Prot;Acc:Q9TXJ0]	cmk-1
WBGene00000650	1012.83	0.657697	0.146465	-4.49048	7.1064e-06	0.000110301	COLlagen [Source:UniProtKB/TrEMBL;Acc:Q23422]	col-74
WBGene00006959	670.778	0.657385	0.111001	-5.92233	3.17417e-09	1.33268e-07	X-box Binding Protein homolog; X-box binding protein unprocessed isoform [Source:UniProtKB/TrEMBL;Acc:G5EE07]	xbp-1
WBGene00018952	199.797	0.656923	0.180401	-3.64145	0.000271105	0.00226972		F56C9.8
WBGene00003515	2475.09	0.655681	0.139837	-4.68891	2.74668e-06	4.94859e-05	Myosin-3 [Source:UniProtKB/Swiss-Prot;Acc:P12844]	myo-3
WBGene00004719	186.666	0.655653	0.161478	-4.06031	4.9007e-05	0.000562524	Serine/threonine kinase SAD-1 [Source:UniProtKB/Swiss-Prot;Acc:Q19469]	sad-1
WBGene00002053	672.981	0.654025	0.131658	-4.96762	6.77799e-07	1.47063e-05	Intermediate filament protein ifb-1 [Source:UniProtKB/Swiss-Prot;Acc:Q19289]	ifb-1
WBGene00008547	240.65	0.653376	0.161966	-4.03402	5.48297e-05	0.000619281	Ubiquitin carboxyl-terminal hydrolase [Source:UniProtKB/TrEMBL;Acc:I2HA92]	F07A11.4
WBGene00004091	207.505	0.653314	0.155	-4.21493	2.49857e-05	0.000323668	3'-Phosphoadenosine 5'-Phosphosulfate Synthetase [Source:UniProtKB/TrEMBL;Acc:A0A061AE05]	pps-1
WBGene00022358	145.338	0.652885	0.196687	-3.31941	0.00090209	0.00593276	E3 ubiquitin-protein ligase [Source:UniProtKB/TrEMBL;Acc:A0A061ACQ8]	Y92H12A.2
WBGene00011261	91.8706	0.650782	0.225727	-2.88305	0.00393841	0.0191716	NePHronoPhthisis (Human kidney disease) homolog; Nephrocystin-4-like protein [Source:UniProtKB/TrEMBL;Acc:G5ECP0]	nphp-4
WBGene00013352	101.2	0.650049	0.231659	-2.80606	0.0050151	0.0232342		lon-8
WBGene00001684	247.772	0.649321	0.176645	-3.67585	0.000237058	0.00202065	Glyceraldehyde-3-phosphate dehydrogenase 2 [Source:UniProtKB/Swiss-Prot;Acc:P17329]	gpd-2
WBGene00009882	220.445	0.646377	0.156292	-4.1357	3.53876e-05	0.000431845	V-type proton ATPase subunit e [Source:UniProtKB/Swiss-Prot;Acc:Q20591]	vha-17
WBGene00003597	139.996	0.645449	0.228031	-2.83054	0.004647	0.0218517	RING finger protein nhl-1 [Source:UniProtKB/Swiss-Prot;Acc:Q03601]	nhl-1
WBGene00016329	89.5067	0.645166	0.236572	-2.72714	0.00638851	0.028181	Osmotic stress resistance protein [Source:UniProtKB/TrEMBL;Acc:G5EEJ4]	osr-1
WBGene00022283	178.232	0.642036	0.19427	-3.30486	0.000950225	0.00620307	Ligand-Gated ion Channel [Source:UniProtKB/TrEMBL;Acc:Q8TA50]	lgc-27
WBGene00019479	67.7495	0.641871	0.248564	-2.58231	0.00981403	0.0391978	UPF0046 protein K07C11.7 [Source:UniProtKB/Swiss-Prot;Acc:Q21268]	K07C11.7
WBGene00001137	2861.07	0.641217	0.125526	-5.10822	3.25202e-07	7.88251e-06	Sodium/potassium-transporting ATPase subunit alpha [Source:UniProtKB/TrEMBL;Acc:P90735]	eat-6
WBGene00006584	455.899	0.640752	0.12873	-4.97747	6.44208e-07	1.41116e-05	Troponin I 1 [Source:UniProtKB/Swiss-Prot;Acc:Q20334]	tni-1
WBGene00020040	171.324	0.639642	0.186992	-3.4207	0.000624604	0.00440344		R12E2.15
WBGene00001494	70.8706	0.639236	0.25156	-2.54108	0.011051	0.0429703	FERM domain (Protein4.1-ezrin-radixin-moesin) family [Source:UniProtKB/TrEMBL;Acc:Q8ITW4]	frm-8
WBGene00016258	656.03	0.638838	0.116146	-5.50033	3.79088e-08	1.20718e-06	Vacuolar H ATPase [Source:UniProtKB/TrEMBL;Acc:Q95YD5]	vha-16
WBGene00003786	738.711	0.63735	0.115505	-5.51793	3.43009e-08	1.09973e-06	Nematode Polyprotein Allergen related; Nematode polyprotein allergen related, post-translationnally cleaved, the diverse 14.5 kDa cleavage products bind lipids and retinol (164.6 kD) (Npa-1) [Source:UniProtKB/TrEMBL;Acc:G5EF32]	npa-1
WBGene00000901	370.53	0.636584	0.155494	-4.09396	4.24068e-05	0.000500733	Abnormal DAuer Formation DAF-5, a Ski oncogene homolog involved in a neuronal TGF beta pathway (71.0 kD) (Daf-5) [Source:UniProtKB/TrEMBL;Acc:G5EDM7]	daf-5
WBGene00022517	413.57	0.636534	0.173889	-3.66057	0.000251652	0.00213217		ZC123.1
WBGene00001707	381.49	0.636411	0.150145	-4.23863	2.24884e-05	0.000296489	GRainyHead (Drosophila transcription factor) homolog; Grainyhead transcription factor [Source:UniProtKB/TrEMBL;Acc:G5EDF0]	grh-1
WBGene00019839	367.138	0.635703	0.154868	-4.1048	4.0467e-05	0.000480933		R02F11.1
WBGene00003633	90.179	0.635526	0.229048	-2.77464	0.00552629	0.0251482	Nuclear Hormone Receptor family [Source:UniProtKB/TrEMBL;Acc:Q18299]	nhr-43
WBGene00006921	1216.79	0.63538	0.125063	-5.08049	3.7647e-07	8.91084e-06	Probable V-type proton ATPase subunit B [Source:UniProtKB/Swiss-Prot;Acc:Q19626]	vha-12
WBGene00008605	311.2	0.635227	0.171455	-3.70493	0.000211451	0.00185161		mlt-9
WBGene00013542	64.6517	0.635216	0.256855	-2.47305	0.0133965	0.0498115	ELRR (Extracellular Leucine-Rich Repeat) ONly [Source:UniProtKB/TrEMBL;Acc:Q9XW74]	lron-12
WBGene00018369	124.302	0.633977	0.19578	-3.23821	0.0012028	0.00750794	Zinc finger BED domain-containing protein 39 [Source:UniProtKB/Swiss-Prot;Acc:P34418]	mig-39
WBGene00019493	79.8608	0.633676	0.241525	-2.62365	0.00869929	0.0357787	Cation-transporting ATPase catp-5 [Source:UniProtKB/Swiss-Prot;Acc:Q21286]	catp-5
WBGene00019188	361.2	0.632918	0.158838	-3.98467	6.75747e-05	0.000733249		H11E01.3
WBGene00011326	313.996	0.632405	0.147196	-4.29635	1.73637e-05	0.000237584		T01D3.1
WBGene00017536	193.538	0.631487	0.168069	-3.75731	0.000171752	0.00155016		F17A9.4
WBGene00012478	129.057	0.63131	0.209563	-3.0125	0.00259101	0.0137722	Eukaryotic translation initiation factor 4E-binding protein Mextli homolog [Source:UniProtKB/Swiss-Prot;Acc:Q9XW13]	mxt-1
WBGene00006495	246.863	0.630057	0.171412	-3.67569	0.000237212	0.00202074	Copine family protein 1 [Source:UniProtKB/Swiss-Prot;Acc:H2KYS8]	cpna-1
WBGene00000103	69.298	0.629471	0.241002	-2.61189	0.0090043	0.0367948	Serine/threonine-protein kinase akt-2 [Source:UniProtKB/Swiss-Prot;Acc:Q9XTG7]	akt-2
WBGene00012825	326.488	0.628111	0.155406	-4.04173	5.30574e-05	0.000603613		Y43F8C.3
WBGene00010813	202.867	0.627835	0.158989	-3.94892	7.85043e-05	0.000822168	PhosphatidylInositol Transfer Protein family [Source:UniProtKB/TrEMBL;Acc:G5EED9]	pitp-1
WBGene00004220	155.617	0.627248	0.190569	-3.29145	0.000996737	0.00643523	PaTched Related family [Source:UniProtKB/TrEMBL;Acc:P91184]	ptr-5
WBGene00019294	74.0375	0.626234	0.234265	-2.67318	0.0075136	0.0319621		K02A6.3
WBGene00021213	67.2001	0.622637	0.251382	-2.47685	0.0132547	0.0494275		Y18H1A.9
WBGene00009453	114.615	0.621722	0.199756	-3.11241	0.00185566	0.0106026		F36A2.3
WBGene00019656	100.767	0.621049	0.229834	-2.70217	0.00688891	0.0300037	Oxoglutarate/malate carrier protein; SLC (SoLute Carrier) homolog [Source:UniProtKB/TrEMBL;Acc:G5EE96]	slc-25A10
WBGene00008776	98.7867	0.620931	0.211974	-2.92928	0.00339749	0.0171786		F13H10.5
WBGene00008832	94.435	0.619202	0.23301	-2.65741	0.00787444	0.0331389	Oxysterol Binding protein (OSBP) Related [Source:UniProtKB/TrEMBL;Acc:G1K0Y0]	obr-2
WBGene00002983	440.464	0.618275	0.160128	-3.86113	0.000112866	0.00109916	Lin-12 and Glp-1 X-hybridizing [Source:UniProtKB/TrEMBL;Acc:H2KZ94]	lgx-1
WBGene00006937	204.8	0.618031	0.169935	-3.63687	0.000275967	0.00230223	Worm AIF (Apoptosis inducing factor) Homolog [Source:UniProtKB/TrEMBL;Acc:K8ESD4]	wah-1
WBGene00007044	156.026	0.617482	0.182547	-3.38259	0.000718066	0.00494135	Copine family protein 5 [Source:UniProtKB/Swiss-Prot;Acc:Q09219]	cpna-5
WBGene00003043	128.692	0.617437	0.189775	-3.25352	0.00113986	0.00719465	Lateral-signal-Induced Phosphatase [Source:UniProtKB/TrEMBL;Acc:V6CIV8]	lip-1
WBGene00018269	80.6483	0.616749	0.228295	-2.70154	0.00690198	0.0300513	Fatty Acid CoA Synthetase family [Source:UniProtKB/TrEMBL;Acc:Q20264]	acs-11
WBGene00019644	192.081	0.614449	0.166902	-3.6815	0.000231863	0.00198718	Carnitine Palmitoyl Transferase [Source:UniProtKB/TrEMBL;Acc:O44619]	cpt-4
WBGene00022412	80.526	0.613797	0.235934	-2.60156	0.00927998	0.0375215		Y102A11A.2
WBGene00001650	467.016	0.613222	0.128688	-4.76517	1.8869e-06	3.58257e-05	A disintegrin and metalloproteinase with thrombospondin motifs gon-1 [Source:UniProtKB/Swiss-Prot;Acc:Q19791]	gon-1
WBGene00019983	321.764	0.611556	0.150169	-4.07246	4.65201e-05	0.000540318	Stress-induced-phosphoprotein 1 [Source:UniProtKB/Swiss-Prot;Acc:O16259]	sti-1
WBGene00020735	198.607	0.610483	0.172492	-3.53918	0.000401366	0.00309559		T23F2.2
WBGene00010700	394.586	0.610226	0.141866	-4.30142	1.6971e-05	0.000233343		nipi-3
WBGene00044294	354.381	0.61022	0.144087	-4.23507	2.28476e-05	0.000299846		C01B10.11
WBGene00020131	459.555	0.609399	0.12855	-4.74056	2.13132e-06	3.99289e-05	Receptor-type guanylate cyclase gcy-28 [Source:UniProtKB/Swiss-Prot;Acc:Q86GV3]	gcy-28
WBGene00021643	105.126	0.608035	0.205375	-2.96062	0.00307023	0.0158072	CEntrosomal Protein [Source:UniProtKB/TrEMBL;Acc:A2A266]	ccep-290
WBGene00016879	135.598	0.60628	0.191336	-3.16867	0.00153138	0.00912296	Metal transporter cnnm-1 [Source:UniProtKB/Swiss-Prot;Acc:A3QM97]	cnnm-1
WBGene00004210	895.617	0.606276	0.15395	-3.93815	8.21129e-05	0.000852367	Protein patched homolog 3 [Source:UniProtKB/Swiss-Prot;Acc:H2L0G5]	ptc-3
WBGene00017065	99.8988	0.6053	0.241033	-2.51127	0.0120297	0.0459527		D2092.4
WBGene00007242	105.18	0.604418	0.230454	-2.62272	0.00872301	0.0358344	MADF domain transcription factor [Source:UniProtKB/TrEMBL;Acc:O45233]	madf-5
WBGene00013969	367.673	0.604346	0.148244	-4.07669	4.5681e-05	0.000532141	TEP (ThiolEster containing Protein) [Source:UniProtKB/TrEMBL;Acc:O46015]	tep-1
WBGene00009158	198.96	0.604057	0.164107	-3.68086	0.000232446	0.00199072	Uncharacterized peptidase C1-like protein F26E4.3 [Source:UniProtKB/Swiss-Prot;Acc:P90850]	F26E4.3
WBGene00020012	236.258	0.602927	0.155696	-3.87247	0.000107739	0.00105989		R11G1.6
WBGene00017350	120.044	0.602344	0.197976	-3.04251	0.00234611	0.0127297		F10E7.9
WBGene00008215	135.373	0.602129	0.208401	-2.88929	0.00386119	0.0188816		C49F8.3
WBGene00017923	91.502	0.60195	0.219363	-2.74408	0.00606801	0.0270976		F29B9.8
WBGene00018051	375.188	0.601184	0.139153	-4.3203	1.55819e-05	0.000216352	Rootletin [Source:UniProtKB/Swiss-Prot;Acc:Q09EF7]	che-10
WBGene00000942	1319.19	0.60113	0.124671	-4.82174	1.42314e-06	2.80394e-05	Vinculin [Source:UniProtKB/Swiss-Prot;Acc:P19826]	deb-1
WBGene00006917	793.262	0.60047	0.114189	-5.25854	1.45203e-07	3.82875e-06	Vacuolar H ATPase [Source:UniProtKB/TrEMBL;Acc:Q95X44]	vha-8
WBGene00011713	109.904	0.599943	0.21099	-2.84346	0.00446267	0.0211116		T11F9.12
WBGene00002979	105.587	0.597796	0.211444	-2.82721	0.00469558	0.0220215	Inositol-trisphosphate 3-kinase homolog [Source:UniProtKB/Swiss-Prot;Acc:Q95Q62]	lfe-2
WBGene00006875	90.7229	0.596884	0.216666	-2.75485	0.00587185	0.0264477	Cell junction protein VAB-9 [Source:UniProtKB/TrEMBL;Acc:G5ED30]	vab-9
WBGene00003635	156.829	0.596802	0.177438	-3.36344	0.000769764	0.00522572	Nuclear Hormone Receptor family [Source:UniProtKB/TrEMBL;Acc:Q19496]	nhr-45
WBGene00015219	84.489	0.595874	0.227042	-2.62451	0.0086775	0.0357099	BRO1 domain-containing protein BROX homolog [Source:UniProtKB/Swiss-Prot;Acc:Q22885]	B0507.2
WBGene00008376	127.175	0.594295	0.215127	-2.76253	0.00573554	0.0259331		D1054.9
WBGene00016330	125.497	0.593461	0.19426	-3.05498	0.00225072	0.012297		C32E12.4
WBGene00021305	113.008	0.592028	0.220535	-2.68451	0.00726358	0.031183	2 (Zwei) IG domain protein [Source:UniProtKB/TrEMBL;Acc:Q9BPN5]	zig-11
WBGene00016456	250.078	0.590735	0.154194	-3.83113	0.000127558	0.00121893		C35E7.4
WBGene00000554	171.957	0.590519	0.1679	-3.51709	0.000436303	0.00328789	Protein phosphatase 2B regulatory subunit cnb-1 [Source:UniProtKB/Swiss-Prot;Acc:G5EDN6]	cnb-1
WBGene00004363	154.12	0.58796	0.181637	-3.23701	0.00120787	0.00753293	Resistance to inhibitors of cholinesterase protein 3 [Source:UniProtKB/Swiss-Prot;Acc:Q22472]	ric-3
WBGene00001508	112.671	0.587277	0.214953	-2.73212	0.00629277	0.0278644	Alpha-(1,6)-fucosyltransferase [Source:UniProtKB/Swiss-Prot;Acc:G5EFE7]	fut-8
WBGene00008117	425.605	0.587184	0.12692	-4.62642	3.72041e-06	6.33863e-05	Glutathione reductase, mitochondrial [Source:UniProtKB/Swiss-Prot;Acc:Q93379]	gsr-1
WBGene00016979	93.8097	0.587097	0.217225	-2.70272	0.00687748	0.0299631		C56G2.4
WBGene00001837	383.992	0.586992	0.145245	-4.04138	5.31373e-05	0.000604036	Histone deacetylase 4 [Source:UniProtKB/Swiss-Prot;Acc:O17323]	hda-4
WBGene00022423	323.177	0.586453	0.158581	-3.69813	0.000217194	0.00189133	Nuclear hormone receptor family member nhr-41 [Source:UniProtKB/Swiss-Prot;Acc:Q9N4B8]	nhr-41
WBGene00001187	753.993	0.584706	0.114989	-5.08488	3.6786e-07	8.73637e-06	Voltage-dependent L-type calcium channel subunit alpha [Source:UniProtKB/TrEMBL;Acc:G5EG02]	egl-19
WBGene00016751	232.137	0.58373	0.166837	-3.49881	0.000467344	0.00347173		C48E7.6
WBGene00017991	190.966	0.582896	0.168612	-3.45702	0.000546183	0.00395941	C-type lectin domain-containing protein 180 [Source:UniProtKB/Swiss-Prot;Acc:Q19970]	clec-180
WBGene00017447	279.838	0.582414	0.147175	-3.95729	7.58033e-05	0.000797433		F14B8.5
WBGene00016866	127.359	0.579203	0.206709	-2.80202	0.00507841	0.0234812	Tubulin folding COfactor E-Like protein [Source:UniProtKB/TrEMBL;Acc:H2KYZ5]	coel-1
WBGene00022200	84.1808	0.578497	0.222988	-2.59429	0.00947857	0.0381397	Fatty acyl-CoA reductase [Source:UniProtKB/TrEMBL;Acc:Q9TZL9]	fard-1
WBGene00008401	174.884	0.577239	0.176147	-3.27703	0.00104904	0.00672676		D2005.6
WBGene00044024	154.445	0.577084	0.201074	-2.87001	0.00410456	0.0197483		C35A5.11
WBGene00019365	170.538	0.576667	0.174929	-3.29658	0.000978701	0.006342	Guanine nucleotide exchange factor rei-2 [Source:UniProtKB/Swiss-Prot;Acc:Q21194]	rei-2
WBGene00003388	100.276	0.576125	0.222809	-2.58573	0.00971719	0.0388848	CCCH-type zinc finger protein moe-3 [Source:UniProtKB/Swiss-Prot;Acc:Q9XV46]	moe-3
WBGene00002991	154.235	0.57525	0.185661	-3.09839	0.00194577	0.0110104		lin-2
WBGene00017716	210.623	0.574635	0.191338	-3.00324	0.00267119	0.0140816		F22F4.1
WBGene00022389	180.065	0.572321	0.18357	-3.11773	0.00182248	0.0104596	Probable 3',5'-cyclic phosphodiesterase pde-6 [Source:UniProtKB/Swiss-Prot;Acc:Q9N2V9]	pde-6
WBGene00004773	252.865	0.57171	0.153873	-3.71548	0.000202819	0.00178934	SEM-4 long form [Source:UniProtKB/TrEMBL;Acc:G5EFF4]	sem-4
WBGene00006753	452.817	0.571091	0.147992	-3.85894	0.000113879	0.00110793	UNC-14 [Source:UniProtKB/TrEMBL;Acc:G5ECQ1]	unc-14
WBGene00002217	315.721	0.570879	0.151023	-3.78009	0.000156771	0.00144359	Kinesin-like protein [Source:UniProtKB/TrEMBL;Acc:Q8IG10]	klp-4
WBGene00013025	1718.39	0.568574	0.117773	-4.8277	1.38121e-06	2.74831e-05	V-type proton ATPase catalytic subunit A [Source:UniProtKB/Swiss-Prot;Acc:Q9XW92]	vha-13
WBGene00003589	177.892	0.567614	0.170001	-3.33888	0.000841154	0.00560289	Annexin [Source:UniProtKB/TrEMBL;Acc:Q27512]	nex-2
WBGene00000401	123.233	0.567477	0.20352	-2.78832	0.00529824	0.024267	CaDHerin family [Source:UniProtKB/TrEMBL;Acc:Q21035]	cdh-9
WBGene00002179	369.375	0.567451	0.133699	-4.24425	2.19321e-05	0.000289697	JunctoPHilin [Source:UniProtKB/TrEMBL;Acc:Q22667]	jph-1
WBGene00008748	157.245	0.567022	0.174893	-3.24212	0.00118645	0.00742559	Yes-associated protein homolog 1 [Source:UniProtKB/Swiss-Prot;Acc:Q19404]	yap-1
WBGene00004032	523.293	0.566397	0.121611	-4.65746	3.20142e-06	5.58941e-05	Protein kinase C-like 1B [Source:UniProtKB/Swiss-Prot;Acc:P34885]	pkc-1
WBGene00006603	218.837	0.56545	0.160191	-3.52985	0.000415791	0.00317057	Alpha,alpha-trehalose-phosphate synthase [UDP-forming] 2 [Source:UniProtKB/Swiss-Prot;Acc:O45380]	tps-2
WBGene00002190	762.111	0.565061	0.130198	-4.34001	1.42474e-05	0.000200387	cAMP-dependent protein kinase regulatory subunit [Source:UniProtKB/Swiss-Prot;Acc:P30625]	kin-2
WBGene00006666	232.752	0.565016	0.165303	-3.41807	0.000630674	0.00443074	TWiK family of potassium channels [Source:UniProtKB/TrEMBL;Acc:H2KZ66]	twk-11
WBGene00022499	201.738	0.564799	0.182512	-3.09459	0.00197082	0.0111165	SET (Trithorax/polycomb) domain containing [Source:UniProtKB/TrEMBL;Acc:Q23084]	set-30
WBGene00008102	102.801	0.562743	0.206369	-2.72688	0.00639365	0.0281948		C44H9.7
WBGene00001385	1147.36	0.562413	0.137386	-4.09367	4.24602e-05	0.000500825	Fatty-acid and retinol-binding protein 1 [Source:UniProtKB/Swiss-Prot;Acc:P34382]	far-1
WBGene00004929	241.602	0.561707	0.153645	-3.65587	0.000256315	0.00216388	Leucine-rich repeat protein soc-2 [Source:UniProtKB/Swiss-Prot;Acc:Q22875]	soc-2
WBGene00007520	318.747	0.559911	0.146847	-3.8129	0.000137347	0.00129429		C11E4.6
WBGene00011531	371.701	0.55923	0.177704	-3.14697	0.00164973	0.00968488	R-Seven Binding Protein (R7BP) homolog [Source:UniProtKB/TrEMBL;Acc:Q9U379]	rsbp-1
WBGene00000485	268.831	0.558113	0.154467	-3.61316	0.000302489	0.00245524	Cytoplasmic dynein 2 heavy chain 1 [Source:UniProtKB/Swiss-Prot;Acc:Q19542]	che-3
WBGene00010573	1238.15	0.556735	0.143394	-3.88256	0.000103361	0.00102612		K04H4.2
WBGene00000036	90.8749	0.555512	0.221714	-2.50553	0.0122267	0.046491	Carboxylic ester hydrolase [Source:UniProtKB/TrEMBL;Acc:G5EDV9]	ace-2
WBGene00077697	109.931	0.555401	0.200769	-2.76636	0.00566854	0.0256796		F58E6.13
WBGene00003019	98.6572	0.554216	0.216986	-2.55415	0.0106446	0.0418284		lin-33
WBGene00022717	331.11	0.554112	0.138362	-4.0048	6.20712e-05	0.000685163	Huntington interacting protein related 1 [Source:UniProtKB/Swiss-Prot;Acc:Q02328]	hipr-1
WBGene00003400	613.537	0.552996	0.138549	-3.99133	6.57044e-05	0.000720755	Death-associated protein kinase dapk-1 [Source:UniProtKB/Swiss-Prot;Acc:O44997]	dapk-1
WBGene00020846	250.255	0.550225	0.17761	-3.09794	0.0019487	0.0110226		T27A10.6
WBGene00008258	131.353	0.549229	0.18966	-2.89586	0.00378125	0.0186056	Mannosyl-oligosaccharide 1,2-alpha-mannosidase C52E4.5 [Source:UniProtKB/Swiss-Prot;Acc:Q18788]	mans-2
WBGene00010115	110.214	0.547298	0.211954	-2.58215	0.00981863	0.039205	AMP-Activated Kinase Beta subunit [Source:UniProtKB/TrEMBL;Acc:Q9XUY2]	aakb-1
WBGene00000068	248.416	0.5451	0.153156	-3.55911	0.000372108	0.00291144	Adenylyl CYclase [Source:UniProtKB/TrEMBL;Acc:Q19523]	acy-1
WBGene00012124	205.668	0.544749	0.184091	-2.95912	0.00308518	0.0158784		T28D6.4
WBGene00003600	348.146	0.544652	0.157024	-3.46859	0.000523192	0.00382351	Nuclear hormone receptor family member nhr-1 [Source:UniProtKB/Swiss-Prot;Acc:Q21878]	nhr-1
WBGene00001716	255.857	0.543943	0.201595	-2.69819	0.00697174	0.0302611	GRound-Like (Grd related) [Source:UniProtKB/TrEMBL;Acc:O18015]	grl-7
WBGene00003564	598.663	0.543886	0.122742	-4.43111	9.37479e-06	0.000139211	Neuronal calcium sensor 2 [Source:UniProtKB/Swiss-Prot;Acc:P36609]	ncs-2
WBGene00008571	216.34	0.542488	0.15801	-3.43325	0.000596385	0.00424266	PRoMiNin (5-transmembrane domain glycoprotein) homolog [Source:UniProtKB/TrEMBL;Acc:Q19188]	prmn-1
WBGene00018271	145.551	0.540626	0.198989	-2.71687	0.00659026	0.0289781	Uncharacterized serine carboxypeptidase F41C3.5 [Source:UniProtKB/Swiss-Prot;Acc:P52717]	F41C3.5
WBGene00006672	105.044	0.539016	0.206133	-2.61489	0.00892551	0.0365493	TWiK family of potassium channels protein 18 [Source:UniProtKB/Swiss-Prot;Acc:Q18120]	twk-18
WBGene00001495	123.737	0.537286	0.216824	-2.47799	0.0132126	0.0493034	FERM domain (Protein4.1-ezrin-radixin-moesin) family [Source:UniProtKB/TrEMBL;Acc:G5EFJ6]	frm-9
WBGene00012274	252.819	0.535391	0.175692	-3.04733	0.00230887	0.0125564		W05B5.1
WBGene00015177	164.11	0.533172	0.180926	-2.94691	0.00320967	0.0163816	Transmembrane channel-like protein 2 [Source:UniProtKB/Swiss-Prot;Acc:Q11069]	tmc-2
WBGene00010111	143.285	0.531234	0.191755	-2.77038	0.00559915	0.0254142		F55D12.2
WBGene00009800	139.082	0.53093	0.186416	-2.84809	0.00439818	0.0208804	GTPase-activating protein rrc-1 [Source:UniProtKB/Swiss-Prot;Acc:Q20498]	rrc-1
WBGene00022538	508.831	0.527856	0.120013	-4.39833	1.09085e-05	0.000159826		ZC190.4
WBGene00004890	117.688	0.527446	0.197173	-2.67504	0.00747208	0.0318263	SeMaPhorin related [Source:UniProtKB/TrEMBL;Acc:Q9TYS4]	smp-2
WBGene00006602	148.095	0.526199	0.177279	-2.96821	0.00299543	0.0154729	Alpha,alpha-trehalose-phosphate synthase [UDP-forming] 1 [Source:UniProtKB/Swiss-Prot;Acc:Q7YZT6]	tps-1
WBGene00001559	368.473	0.524413	0.149959	-3.49704	0.00047046	0.00348937	GEX Interacting protein [Source:UniProtKB/TrEMBL;Acc:Q20440]	gei-1
WBGene00004370	146.842	0.524244	0.184846	-2.83611	0.00456671	0.0214957	Neuronal immunoglobulin domain-containing protein rig-3 [Source:UniProtKB/Swiss-Prot;Acc:Q18806]	rig-3
WBGene00000086	246.828	0.523968	0.154736	-3.38622	0.000708628	0.00489012	MAP kinase-activating death domain protein [Source:UniProtKB/Swiss-Prot;Acc:O02626]	aex-3
WBGene00002264	918.427	0.523142	0.123497	-4.23608	2.27452e-05	0.000299316	32 kDa beta-galactoside-binding lectin [Source:UniProtKB/Swiss-Prot;Acc:P36573]	lec-1
WBGene00012554	186.562	0.522429	0.171416	-3.04773	0.0023058	0.0125491		Y37D8A.16
WBGene00011763	465.049	0.521244	0.146398	-3.56046	0.000370203	0.00290297		T14B1.1
WBGene00001366	185.341	0.520821	0.166299	-3.13183	0.00173722	0.0100456	Putative Rho guanine nucleotide exchange factor FGD-1 [Source:UniProtKB/TrEMBL;Acc:G5ED03]	exc-5
WBGene00021597	395.293	0.520404	0.142042	-3.66374	0.000248555	0.00210973	SPSB (SPry and Socs Box) family [Source:UniProtKB/TrEMBL;Acc:U4PRE9]	spsb-1
WBGene00011235	175.21	0.517815	0.188724	-2.74377	0.00607383	0.027115	Putative carboxypeptidase suro-1 [Source:UniProtKB/Swiss-Prot;Acc:Q9XU75]	suro-1
WBGene00020581	167.171	0.517796	0.184915	-2.80019	0.00510724	0.023599		T19D12.6
WBGene00016995	408.067	0.517113	0.166574	-3.1044	0.00190664	0.0108587	Probable ATP-citrate synthase [Source:UniProtKB/Swiss-Prot;Acc:P53585]	acly-1
WBGene00007779	112.738	0.516744	0.200337	-2.57938	0.0098979	0.0394323		C27D8.3
WBGene00018392	189.182	0.516289	0.163543	-3.1569	0.00159454	0.00939605	INSCuteable (Drososphila asymmetric cell division protein) homolog [Source:UniProtKB/TrEMBL;Acc:A0A1T5HUK5]	insc-1
WBGene00022518	852.062	0.516277	0.146239	-3.53036	0.000414987	0.00316616	Zinc Finger and Homeobox [Source:UniProtKB/TrEMBL;Acc:V6CJA9]	zfh-2
WBGene00010374	129.009	0.515202	0.195175	-2.6397	0.00829802	0.0344497	Rho GTPase Activating protein [Source:UniProtKB/TrEMBL;Acc:D3YT92]	rga-5
WBGene00018349	383.681	0.514967	0.141739	-3.63321	0.000279913	0.00232279		F42C5.9
WBGene00018508	356.856	0.511939	0.135386	-3.78132	0.000155998	0.00143903	Inositol hexakisphosphate and diphosphoinositol-pentakisphosphate kinase [Source:UniProtKB/Swiss-Prot;Acc:P91309]	F46F11.1
WBGene00002243	144.42	0.511844	0.18505	-2.76598	0.00567522	0.0257016	Immunoglobulin domain-containing protein Y54G2A.25; L1 CAM ADhesion molecule homolog; LAD-2 long isoform [Source:UniProtKB/TrEMBL;Acc:G5ECX2]	lad-2
WBGene00000074	204.319	0.509616	0.159569	-3.19369	0.00140467	0.00848635	ADAM (Disintegrin plus metalloprotease) family [Source:UniProtKB/TrEMBL;Acc:G5EDW5]	adm-2
WBGene00010870	172.369	0.508771	0.169282	-3.00546	0.00265175	0.0140157		let-522
WBGene00000225	188.785	0.508634	0.178656	-2.84699	0.00441341	0.0209418	Amino acid Transporter GlycoProtein subunit [Source:UniProtKB/TrEMBL;Acc:G1K110]	atgp-2
WBGene00001851	1037.4	0.507376	0.110465	-4.59307	4.36764e-06	7.31695e-05	Hypoxia-inducible factor 1 [Source:UniProtKB/Swiss-Prot;Acc:G5EGD2]	hif-1
WBGene00000832	347.311	0.505975	0.149931	-3.37473	0.000738895	0.00505019	Alpha-CaTuliN (Catenin/vinculin related) [Source:UniProtKB/TrEMBL;Acc:H2L012]	ctn-1
WBGene00001538	164.107	0.504652	0.177318	-2.84603	0.00442676	0.0209699	Receptor-type guanylate cyclase gcy-12 [Source:UniProtKB/Swiss-Prot;Acc:Q19187]	gcy-12
WBGene00001000	891.058	0.50441	0.125749	-4.01124	6.04003e-05	0.000669864	Disorganized muscle protein 1 [Source:UniProtKB/Swiss-Prot;Acc:Q18066]	dim-1
WBGene00004053	592.487	0.502548	0.144901	-3.46823	0.000523905	0.00382377	Tankyrase-like protein [Source:UniProtKB/Swiss-Prot;Acc:Q9TXQ1]	tank-1
WBGene00013518	112.15	0.497273	0.200922	-2.47496	0.0133251	0.0496251		Y73F8A.5
WBGene00004040	427.905	0.495431	0.123016	-4.02739	5.64003e-05	0.000632967	PhosphoLipase D; Phospholipase D [Source:UniProtKB/TrEMBL;Acc:G5EDU3]	pld-1
WBGene00015620	168.239	0.495011	0.182906	-2.70637	0.00680226	0.0296904		C08G9.2
WBGene00011768	271.09	0.49232	0.142373	-3.45796	0.000544289	0.00394974	O-ACyltransferase homolog [Source:UniProtKB/TrEMBL;Acc:Q94056]	oac-46
WBGene00006490	340.023	0.492228	0.131355	-3.74731	0.00017874	0.00160298	KiDINs220 (Vertebrate scaffold protein) homolog [Source:UniProtKB/TrEMBL;Acc:Q27GQ4]	kdin-1
WBGene00008851	214.2	0.489343	0.172406	-2.83831	0.0045353	0.0213764		F15B9.8
WBGene00017998	333.967	0.485198	0.165535	-2.93109	0.00337779	0.0170974		F33D4.6
WBGene00000107	331.904	0.483752	0.136055	-3.55557	0.000377164	0.00294284	ALdehyde deHydrogenase [Source:UniProtKB/TrEMBL;Acc:Q8IG19]	alh-1
WBGene00013898	192.826	0.482913	0.159278	-3.03188	0.00243033	0.0131108		ZC443.3
WBGene00019875	366.531	0.481828	0.153539	-3.13816	0.00170014	0.00990439	Calcium-transporting ATPase [Source:UniProtKB/TrEMBL;Acc:Q9TYP9]	mca-2
WBGene00006919	450.449	0.48175	0.124396	-3.87272	0.000107626	0.00105951	Probable V-type proton ATPase subunit G [Source:UniProtKB/Swiss-Prot;Acc:P91303]	vha-10
WBGene00002023	171.971	0.481614	0.169428	-2.8426	0.00447479	0.0211619	Heat Shock Protein [Source:UniProtKB/TrEMBL;Acc:Q5H9M9]	hsp-25
WBGene00004854	359.813	0.481294	0.145705	-3.30321	0.000955842	0.00623109	Slit homolog 1 protein [Source:UniProtKB/Swiss-Prot;Acc:G5EFX6]	slt-1
WBGene00020838	170.222	0.477492	0.169174	-2.82249	0.00476529	0.0222965	TRAK1 and TRAK2 related [Source:UniProtKB/TrEMBL;Acc:Q86NB6]	trak-1
WBGene00012463	170.817	0.474171	0.189201	-2.50617	0.0122047	0.0464324	NAD kinase 2, mitochondrial [Source:UniProtKB/TrEMBL;Acc:Q9XXI6]	Y17G7B.10
WBGene00010130	517.538	0.473205	0.127551	-3.70992	0.000207326	0.00182113	V-type proton ATPase subunit D [Source:UniProtKB/Swiss-Prot;Acc:P34462]	vha-14
WBGene00008857	154.823	0.472369	0.17965	-2.62939	0.00855387	0.0352597	Translocase, Inner Mitochondrial Membrane [Source:UniProtKB/TrEMBL;Acc:Q9XVQ2]	timm-23
WBGene00007425	261.57	0.472062	0.178258	-2.64819	0.00809233	0.0338047		C08B6.4
WBGene00004414	2435.67	0.470545	0.104222	-4.51482	6.33719e-06	0.000100223	60S ribosomal protein L3 [Source:UniProtKB/Swiss-Prot;Acc:P50880]	rpl-3
WBGene00001368	256.692	0.469135	0.155636	-3.0143	0.00257571	0.0137167		exc-7
WBGene00019713	253.631	0.468806	0.152064	-3.08295	0.00204959	0.01146	Prion-like-(Q/N-rich)-domain-bearing protein [Source:UniProtKB/TrEMBL;Acc:G4SL51]	pqn-52
WBGene00022180	295.35	0.467072	0.157136	-2.97241	0.00295473	0.0153019		Y71H2AM.15
WBGene00006839	1121.16	0.467012	0.112964	-4.13415	3.5627e-05	0.000433642	Putative actin-binding protein UNC-115 [Source:UniProtKB/TrEMBL;Acc:O77133]	unc-115
WBGene00011107	347.932	0.464678	0.162503	-2.8595	0.00424308	0.0202974		R07E3.6
WBGene00006913	329.071	0.463779	0.138318	-3.35298	0.000799458	0.00538327	VHA-4; Vacuolar H ATPase [Source:UniProtKB/TrEMBL;Acc:G5EDB8]	vha-4
WBGene00013577	160.495	0.463308	0.170548	-2.71659	0.00659592	0.0289781		Y76A2B.5
WBGene00000210	139.615	0.4619	0.180737	-2.55565	0.010599	0.0416957	Probable ATP synthase subunit g 2, mitochondrial [Source:UniProtKB/Swiss-Prot;Acc:Q18803]	asg-2
WBGene00010244	1519.35	0.460409	0.100333	-4.58878	4.45833e-06	7.42547e-05		F58D5.5
WBGene00021852	157.279	0.459329	0.17371	-2.64423	0.00818775	0.0341023	Putative phospholipase B-like 3 [Source:UniProtKB/Swiss-Prot;Acc:Q9BL07]	Y54F10AM.8
WBGene00017657	1180.61	0.459068	0.108758	-4.22099	2.43228e-05	0.000316555		F21C10.7
WBGene00013597	334.271	0.458604	0.141149	-3.24907	0.00115782	0.00727869	Glucose-6-phosphate isomerase [Source:UniProtKB/TrEMBL;Acc:Q7K707]	gpi-1
WBGene00009881	242.263	0.457425	0.158293	-2.88973	0.00385577	0.0188735		F49C12.12
WBGene00000063	560.232	0.456464	0.140955	-3.23836	0.00120218	0.00750736	Actin-1 [Source:UniProtKB/Swiss-Prot;Acc:P0DM41]	act-1
WBGene00015647	298.422	0.455152	0.147687	-3.08187	0.00205705	0.011488	BRICHOS domain-containing protein C09F5.1 [Source:UniProtKB/Swiss-Prot;Acc:Q09231]	C09F5.1
WBGene00020554	360.757	0.453549	0.159601	-2.84177	0.00448639	0.0212025		T19A5.3
WBGene00019520	207.09	0.453274	0.168004	-2.69799	0.0069759	0.0302611		K08B12.1
WBGene00021952	714.679	0.452985	0.136407	-3.32083	0.000897501	0.00591362	Vacuolar H ATPase [Source:UniProtKB/TrEMBL;Acc:Q9TYW1]	vha-19
WBGene00010266	334.385	0.452943	0.138327	-3.27445	0.00105868	0.00677008	DAF-16/FOXO Controlled, germline Tumor affecting [Source:UniProtKB/TrEMBL;Acc:O62277]	dct-18
WBGene00002203	760.166	0.452815	0.130502	-3.46979	0.000520865	0.00381621	Casein kinase I isoform delta [Source:UniProtKB/Swiss-Prot;Acc:Q20471]	kin-20
WBGene00000542	341.046	0.452218	0.1466	-3.08471	0.00203748	0.0114104	Calpain clp-1 [Source:UniProtKB/Swiss-Prot;Acc:P34308]	clp-1
WBGene00004155	538.86	0.448915	0.136683	-3.28436	0.00102213	0.0065751	Prion-like-(Q/N-rich)-domain-bearing protein [Source:UniProtKB/TrEMBL;Acc:B6VQ50]	pqn-73
WBGene00017576	272.398	0.448589	0.147699	-3.03719	0.00238793	0.0129265	CaDHerin family [Source:UniProtKB/TrEMBL;Acc:U4PBD1]	cdh-8
WBGene00022201	185.91	0.448585	0.165496	-2.71055	0.00671718	0.029401		Y71H10B.1
WBGene00006948	390.974	0.445934	0.158969	-2.80516	0.00502919	0.0232724	WaRThog (Hedgehog-like family) [Source:UniProtKB/TrEMBL;Acc:Q20677]	wrt-2
WBGene00000958	221.7	0.444873	0.15167	-2.93316	0.00335528	0.0169896	Diacylglycerol kinase [Source:UniProtKB/TrEMBL;Acc:Q7JNZ1]	dgk-1
WBGene00006757	488.313	0.441296	0.125152	-3.52609	0.000421745	0.00320699	Putative acetylcholine regulator unc-18 [Source:RefSeq peptide;Acc:NP_001024606]	unc-18
[truncated: 1,798 more rows]
