# Supplementary material for: Cysteine synthases CYSL-1 and CYSL-2 mediate C. elegans heritable adaptation to P. vranovensis infection
Source: Nat Commun. 2020 Apr 8;11:1741. doi: 10.1038/s41467-020-15555-8 (PMC7142082; doi:10.1038/s41467-020-15555-8)
Supplement: Supplementary file 12 — Source Data [file 41467_2020_15555_MOESM12_ESM.xlsx]

## Sheet: Fig. 1
Fig. 1b	Column 1	Column 2	Column 3	Column 4	Column 5	Column 6	Column 7
	98	2.8	3.6	96.4	97.2	52	34.4
	99.2	3.6	5.6	94.4	92.4	28	58
	95.6	3.6	4.8	93.2	96	37.2	38
		2.4				36.8
Fig. 1c	Time	Parents fed HB101	Parents fed HB101	Parents fed HB101	Parents fed BIGb446	Parents fed BIGb446	Parents fed BIGb446
	0	100	100	100	100	100	100
	24	5.8	10.6	7.8	57.2	62.6	80.2
	48	3.6	6	3.2	48.2	59.2	63
	72	1.4	4.2	2.2	22	34.8	28.4
	96	0.8	2.8	1.6	22	33.8	28.8
	120	0.6	0.4	1	19.8	32.4	28.4
Fig. 1e	Column 1	Column 2	Column 3
	95	0	91.5
	96.5	0	98
	93	0.5	95.5

## Sheet: Fig. 2
Fig. 2a	Column 1	Column 2	Column 3	Column 4	Column 5
	0	43.6	0	59.8	13
	0	74.4	0	63.8	11.8
	0	31.6	0	68	11
Fig. 2b	Column 1	Column 2	Column 3	Column 4	Column 5
	0.6	73.8	0.8	0.6	6
	0.4	70.2	0.2	0.6	7.6
	0.6	64.6	1.4	0.4	16.8
	0.6				13.8
	0.8				22.4
	1

## Sheet: Fig. 3
Fig. 3c	Column 1	Column 2	Column 3	Column 4
	0.2	76.6	0	0
	1	55.2	0	0
	0.4	62	0	0
Fig. 3f	Column 1	Column 2	Column 3	Column 4
	2.66667	49.6667	0	44.3333
	3	62.6667	0.666667	23.6667
	1	57	0.333333	19.3333

## Sheet: Fig. 4
Fig. 4a	Column 1	Column 2		Fig. 4b	Column 1	Column 2
	1	3.47			1	67.59
	0.892	3.2			3.289	62.02
	0.79	3.35			1.38	52.57
	1				1
	0.7611				1.25
	1.76				1.75
Fig. 4d	Column 1	Column 2	Column 3	Column 4
	0.2	39.8	0	0
	0.6	54.2	0	0
	0.2	42.4	0	0
Fig. 4e	Column 1	Column 2	Column 3	Column 4	Column 5	Column 6
	7	80.8	0	0	9	41.1
	8.5	79.6	0	1	3	51.1
	13.6	83.8	0	0	2	71.1

## Sheet: Fig.5
Fig. 5a	Column 1	Column 2
	2.02228	95.9757
	2.76591	100.258
	2.3418	103.839
	6.07344
	8.02454
	16.9129
Fig. 5b	Column 1	Column 2	Column 3	Column 4	Column 5	Column 6
	0.2	39.8	0	0.5	1	57.1
	0.6	54.2	0	0	0.6	41.66
	0.2	42.4	0	0.5	0.2	54
Fig. 5c	Column 1	Column 2	Column 3	Column 4	Column 5	Column 6	Column 7	Column 8
	0.2	39.8	0	77.2	0	81.4	0	0
	0.6	54.2	0	52.2	0	92.4	0	0
	0.2	42.4	0	80.8	0	83.8	0	0

## Sheet: Supplemental Fig. 2
Supp. Fig. 2c	Time (hrs)	Parents fed only HB101-1	Parents fed only HB101-2	Parents fed only HB10-31	Parents exposed to P. vranovensis-1	Parents exposed to P. vranovensis-2	Parents exposed to P. vranovensis-3
	0	100	100	100	100	100	100
	24	88.78	77.5	82.1	98.5	90.7	99
	48	46.4	50	27.7	45.7	49.1	43.8
	72	6.1	1.8	7.1	2.9	1.03	2

## Sheet: Supplemental Fig. 3
Supp. Fig. 3a	Column 1	Column 2	Column 3	Column 4	Column 5	Column 6	Column 7	Column 8	Column 9	Column 10	Column 11
	0.4	62.8	43.6	53.4	55	75	32.5	62.5	45	88.8	58
	0.4	77.2	63.8	60.4	72	72	38.5	31.5	38	86	42.8
	1	43.4	48.4	55.2	69.8	63	49	39	13	77.2	63.8
Supp. Fig 3b	Hours	wild-type	wild-type	wild-type	pmk-1	pmk-1	pmk-1
	0	100	100	100	100	100	100
	24	100	99	100	97	98	97.8
	48	42	44	36	0	0	0
	72	0	0	0	0	0	0
Supp. Fig. 3c	Column 1	Column 2	Column 3	Column 4
	0.2	76.6	0	38.2
	1	55.2	0	49.4
	0.4	62	0	43.6
Supp. Fig. 3e	Column 1	Column 2	Column 3	Column 4
	2.7	49.7	0	44.3
	3	62.7	0.7	23.7
	1	57	0.3	19.3

## Sheet: Supplemental Fig. 4
Supp. Fig. 4c	Column 1	Column 2	Column 3	Column 4	Column 5	Column 6	Column 7	Column 8	Column 9
	2	85	0	0	0.2	0.2	0	0	0
	8.4	83.2	0	0	0.4	0	0	0	0
	3.6	63.8	0	0	0	0	0	0	0
